# Supplementary material for: Sample efficient reinforcement learning with active learning for molecular design
Source: Chem Sci. 2024 Feb 8;15(11):4146–60. doi: 10.1039/d3sc04653b (PMC10935729; doi:10.1039/d3sc04653b)
Supplement: SC-015-D3SC04653B-s001 [file SC-015-D3SC04653B-s001.zip]

Archive with 1,316 entries (1,115 files):
- reinforcement-learning-active-learning-main/
- reinforcement-learning-active-learning-main/LICENSE.txt
- reinforcement-learning-active-learning-main/README.md
- reinforcement-learning-active-learning-main/configs/
- reinforcement-learning-active-learning-main/configs/ADV.json
- reinforcement-learning-active-learning-main/configs/ROCS.json
- reinforcement-learning-active-learning-main/configs/al_parameter_defs.md
- reinforcement-learning-active-learning-main/configs/bash_script.sh
- reinforcement-learning-active-learning-main/configs/cleanup_script.sh
- reinforcement-learning-active-learning-main/configs/reinvent.json
- reinforcement-learning-active-learning-main/data/
- reinforcement-learning-active-learning-main/data/CoX2/
- reinforcement-learning-active-learning-main/data/CoX2/1cx2_ligand.pdbqt
- reinforcement-learning-active-learning-main/data/CoX2/1cx2_ligand_explicitH.pdbqt
- reinforcement-learning-active-learning-main/data/CoX2/1cx2_ligand_explicitH.sdf
- reinforcement-learning-active-learning-main/data/CoX2/1cx2_ligandoutpose.pdbqt
- reinforcement-learning-active-learning-main/data/CoX2/1cx2_monomer_apo.pdbqt
- reinforcement-learning-active-learning-main/data/CoX2/shape_query/
- reinforcement-learning-active-learning-main/data/CoX2/shape_query/S58.sdf
- reinforcement-learning-active-learning-main/data/CoX2/shape_query/S58.sq
- reinforcement-learning-active-learning-main/data/RXRa/
- reinforcement-learning-active-learning-main/data/RXRa/2p1t_apo.pdb
- reinforcement-learning-active-learning-main/data/RXRa/2p1t_apo.pdbqt
- reinforcement-learning-active-learning-main/data/RXRa/2p1t_apo_explicitH.pdb
- reinforcement-learning-active-learning-main/data/RXRa/2p1t_apo_explicitH_minimised.pdb
- reinforcement-learning-active-learning-main/data/RXRa/2p1t_apo_schrodinger.pdb
- reinforcement-learning-active-learning-main/data/RXRa/2p1t_ligand.pdbqt
- reinforcement-learning-active-learning-main/data/RXRa/2p1t_ligand.sdf
- reinforcement-learning-active-learning-main/data/RXRa/2p1t_ligand_explicitH.pdbqt
- reinforcement-learning-active-learning-main/data/RXRa/2p1t_ligand_explicitH.sdf
- reinforcement-learning-active-learning-main/data/RXRa/2p1t_ligand_explicitH_out.pdbqt
- reinforcement-learning-active-learning-main/data/RXRa/2p1t_ligand_explicitH_schrodinger.pdb
- reinforcement-learning-active-learning-main/data/RXRa/2p1t_ligandoutpose.pdbqt
- reinforcement-learning-active-learning-main/data/RXRa/minimised/
- reinforcement-learning-active-learning-main/data/RXRa/minimised/2p1t_apo_explicitH_minimised.pdb
- reinforcement-learning-active-learning-main/data/RXRa/minimised/2p1t_apo_explicitH_minimised.pdbqt
- reinforcement-learning-active-learning-main/data/RXRa/minimised/2p1t_ligand.sdf
- reinforcement-learning-active-learning-main/data/RXRa/minimised/2p1t_ligand_explicitH.pdb
- reinforcement-learning-active-learning-main/data/RXRa/minimised/2p1t_ligand_explicitH.pdbqt
- reinforcement-learning-active-learning-main/data/RXRa/minimised/2p1t_ligand_explicitH.sdf
- reinforcement-learning-active-learning-main/data/RXRa/minimised/2p1t_ligandoutpose.pdbqt
- reinforcement-learning-active-learning-main/data/RXRa/minimised/vina_config.txt
- reinforcement-learning-active-learning-main/data/RXRa/vina_config.txt
- reinforcement-learning-active-learning-main/data/reinvent_prior/
- reinforcement-learning-active-learning-main/data/reinvent_prior/random.prior.new
- reinforcement-learning-active-learning-main/icolos/
- reinforcement-learning-active-learning-main/icolos/.gitignore
- reinforcement-learning-active-learning-main/icolos/CHANGELOG.md
- reinforcement-learning-active-learning-main/icolos/LICENCE
- reinforcement-learning-active-learning-main/icolos/README.md
- reinforcement-learning-active-learning-main/icolos/environment_min.yml
- reinforcement-learning-active-learning-main/icolos/examples/
- reinforcement-learning-active-learning-main/icolos/examples/hpc_script/
- reinforcement-learning-active-learning-main/icolos/examples/hpc_script/NIBR_reinvent.sh
- reinforcement-learning-active-learning-main/icolos/examples/hpc_script/REINVENT_script.sh
- reinforcement-learning-active-learning-main/icolos/examples/hpc_script/SLURM_script.sh
- reinforcement-learning-active-learning-main/icolos/examples/workflow/
- reinforcement-learning-active-learning-main/icolos/examples/workflow/desmond_md.json
- reinforcement-learning-active-learning-main/icolos/examples/workflow/docking/
- reinforcement-learning-active-learning-main/icolos/examples/workflow/docking/active_learning_docking.json
- reinforcement-learning-active-learning-main/icolos/examples/workflow/docking/adv_docking.json
- reinforcement-learning-active-learning-main/icolos/examples/workflow/docking/adv_target_preparation.json
- reinforcement-learning-active-learning-main/icolos/examples/workflow/docking/generic.json
- reinforcement-learning-active-learning-main/icolos/examples/workflow/docking/glide_docking.json
- reinforcement-learning-active-learning-main/icolos/examples/workflow/docking/gold_docking.json
- reinforcement-learning-active-learning-main/icolos/examples/workflow/fep_plus/
- reinforcement-learning-active-learning-main/icolos/examples/workflow/fep_plus/fep_plus_aws.json
- reinforcement-learning-active-learning-main/icolos/examples/workflow/gromacs/
- reinforcement-learning-active-learning-main/icolos/examples/workflow/gromacs/gromacs_ensemble_mmgbsa.json
- reinforcement-learning-active-learning-main/icolos/examples/workflow/gromacs/gromacs_ensemble_mmgbsa_replex.json
- reinforcement-learning-active-learning-main/icolos/examples/workflow/gromacs/gromacs_md.json
- reinforcement-learning-active-learning-main/icolos/examples/workflow/gromacs/gromacs_md_cluster_rmsd.json
- reinforcement-learning-active-learning-main/icolos/examples/workflow/gromacs/gromacs_mmgbsa.json
- reinforcement-learning-active-learning-main/icolos/examples/workflow/gromacs/gromacs_post.json
- reinforcement-learning-active-learning-main/icolos/examples/workflow/gromacs/gromacs_post.yml
- reinforcement-learning-active-learning-main/icolos/examples/workflow/input_file_types.json
- reinforcement-learning-active-learning-main/icolos/examples/workflow/pmx/
- reinforcement-learning-active-learning-main/icolos/examples/workflow/pmx/pmx_abfe.json
- reinforcement-learning-active-learning-main/icolos/examples/workflow/pmx/pmx_protein_rbfe.json
- reinforcement-learning-active-learning-main/icolos/examples/workflow/pmx/pmx_rbfe.json
- reinforcement-learning-active-learning-main/icolos/examples/workflow/pmx/smiles_to_ddg_adv.json
- reinforcement-learning-active-learning-main/icolos/examples/workflow/qm/
- reinforcement-learning-active-learning-main/icolos/examples/workflow/qm/boltzmann_rew_vector.json
- reinforcement-learning-active-learning-main/icolos/examples/workflow/qm/ePSA_permeability.json
- reinforcement-learning-active-learning-main/icolos/examples/workflow/qm/full_rescoss.json
- reinforcement-learning-active-learning-main/icolos/examples/workflow/qm/jazzy.json
- reinforcement-learning-active-learning-main/icolos/examples/workflow/qm/kallisto.json
- reinforcement-learning-active-learning-main/icolos/examples/workflow/reinvent/
- reinforcement-learning-active-learning-main/icolos/examples/workflow/reinvent/ensemble_docking_reinvent.json
- reinforcement-learning-active-learning-main/icolos/examples/workflow/reinvent/feature_counter.json
- reinforcement-learning-active-learning-main/icolos/examples/workflow/reinvent/icolos_component.json
- reinforcement-learning-active-learning-main/icolos/examples/workflow/reinvent/nibr_local_reinvent.json
- reinforcement-learning-active-learning-main/icolos/examples/workflow/rescoring/
- reinforcement-learning-active-learning-main/icolos/examples/workflow/rescoring/negative_image_panther.json
- reinforcement-learning-active-learning-main/icolos/examples/workflow/rescoring/nibr_local.json
- reinforcement-learning-active-learning-main/icolos/examples/workflow/rescoring/rmsd_rescoring.json
- reinforcement-learning-active-learning-main/icolos/external_documentation/
- reinforcement-learning-active-learning-main/icolos/external_documentation/REINVENT_input.json
- reinforcement-learning-active-learning-main/icolos/external_documentation/REINVENT_result.json
- reinforcement-learning-active-learning-main/icolos/external_documentation/fep_mapper.txt
- reinforcement-learning-active-learning-main/icolos/external_documentation/fep_plus.txt
- reinforcement-learning-active-learning-main/icolos/external_documentation/gold.conf
- reinforcement-learning-active-learning-main/icolos/external_documentation/prime_arguments.txt
- reinforcement-learning-active-learning-main/icolos/licences/
- reinforcement-learning-active-learning-main/icolos/licences/espsim_licence.txt
- reinforcement-learning-active-learning-main/icolos/pyproject.toml
- reinforcement-learning-active-learning-main/icolos/setup.py
- reinforcement-learning-active-learning-main/icolos/src/
- reinforcement-learning-active-learning-main/icolos/src/icolos/
- reinforcement-learning-active-learning-main/icolos/src/icolos/__init__.py
- reinforcement-learning-active-learning-main/icolos/src/icolos/config/
- reinforcement-learning-active-learning-main/icolos/src/icolos/config/amber/
- reinforcement-learning-active-learning-main/icolos/src/icolos/config/amber/default_mmpbsa.in
- reinforcement-learning-active-learning-main/icolos/src/icolos/config/cosmo/
- reinforcement-learning-active-learning-main/icolos/src/icolos/config/cosmo/default_cosmo.config
- reinforcement-learning-active-learning-main/icolos/src/icolos/config/desmond/
- reinforcement-learning-active-learning-main/icolos/src/icolos/config/desmond/config.msj
- reinforcement-learning-active-learning-main/icolos/src/icolos/config/desmond/prod.cfg
- reinforcement-learning-active-learning-main/icolos/src/icolos/config/desmond/production.msj
- reinforcement-learning-active-learning-main/icolos/src/icolos/config/logging/
- reinforcement-learning-active-learning-main/icolos/src/icolos/config/logging/debug.json
- reinforcement-learning-active-learning-main/icolos/src/icolos/config/logging/default.json
- reinforcement-learning-active-learning-main/icolos/src/icolos/config/logging/tutorial.json
- reinforcement-learning-active-learning-main/icolos/src/icolos/config/logging/verbose.json
- reinforcement-learning-active-learning-main/icolos/src/icolos/config/panther/
- reinforcement-learning-active-learning-main/icolos/src/icolos/config/panther/default_panther.in
- reinforcement-learning-active-learning-main/icolos/src/icolos/config/schemas/
- reinforcement-learning-active-learning-main/icolos/src/icolos/config/schemas/header.json
- reinforcement-learning-active-learning-main/icolos/src/icolos/config/schemas/schemas.py
- reinforcement-learning-active-learning-main/icolos/src/icolos/config/schemas/step.json
- reinforcement-learning-active-learning-main/icolos/src/icolos/config/schemas/step_execution.json
- reinforcement-learning-active-learning-main/icolos/src/icolos/config/schemas/step_input.json
- reinforcement-learning-active-learning-main/icolos/src/icolos/config/schemas/step_writeout.json
- reinforcement-learning-active-learning-main/icolos/src/icolos/config/schemas/workflow.json
- reinforcement-learning-active-learning-main/icolos/src/icolos/config/unit_tests_config/
- reinforcement-learning-active-learning-main/icolos/src/icolos/config/unit_tests_config/cosmo/
- reinforcement-learning-active-learning-main/icolos/src/icolos/config/unit_tests_config/cosmo/cosmo.config
- reinforcement-learning-active-learning-main/icolos/src/icolos/config/unit_tests_config/cosmo/example.cosmo.config
- reinforcement-learning-active-learning-main/icolos/src/icolos/config/unit_tests_config/example.config.json
- reinforcement-learning-active-learning-main/icolos/src/icolos/config_containers/
- reinforcement-learning-active-learning-main/icolos/src/icolos/config_containers/__init__.py
- reinforcement-learning-active-learning-main/icolos/src/icolos/config_containers/container.py
- reinforcement-learning-active-learning-main/icolos/src/icolos/config_containers/workflow_container.py
- reinforcement-learning-active-learning-main/icolos/src/icolos/core/
- reinforcement-learning-active-learning-main/icolos/src/icolos/core/__init__.py
- reinforcement-learning-active-learning-main/icolos/src/icolos/core/composite_agents/
- reinforcement-learning-active-learning-main/icolos/src/icolos/core/composite_agents/__init__.py
- reinforcement-learning-active-learning-main/icolos/src/icolos/core/composite_agents/base_agent.py
- reinforcement-learning-active-learning-main/icolos/src/icolos/core/composite_agents/scheduler.py
- reinforcement-learning-active-learning-main/icolos/src/icolos/core/composite_agents/workflow.py
- reinforcement-learning-active-learning-main/icolos/src/icolos/core/containers/
- reinforcement-learning-active-learning-main/icolos/src/icolos/core/containers/__init__.py
- reinforcement-learning-active-learning-main/icolos/src/icolos/core/containers/compound.py
- reinforcement-learning-active-learning-main/icolos/src/icolos/core/containers/generic.py
- reinforcement-learning-active-learning-main/icolos/src/icolos/core/containers/gmx_state.py
- reinforcement-learning-active-learning-main/icolos/src/icolos/core/containers/perturbation_map.py
- reinforcement-learning-active-learning-main/icolos/src/icolos/core/flow_control/
- reinforcement-learning-active-learning-main/icolos/src/icolos/core/flow_control/__init__.py
- reinforcement-learning-active-learning-main/icolos/src/icolos/core/flow_control/flow_control.py
- reinforcement-learning-active-learning-main/icolos/src/icolos/core/flow_control/iterator.py
- reinforcement-learning-active-learning-main/icolos/src/icolos/core/step_dispatch/
- reinforcement-learning-active-learning-main/icolos/src/icolos/core/step_dispatch/__init__.py
- reinforcement-learning-active-learning-main/icolos/src/icolos/core/step_dispatch/dispatcher.py
- reinforcement-learning-active-learning-main/icolos/src/icolos/core/step_utils/
- reinforcement-learning-active-learning-main/icolos/src/icolos/core/step_utils/__init__.py
- reinforcement-learning-active-learning-main/icolos/src/icolos/core/step_utils/gold_config.py
- reinforcement-learning-active-learning-main/icolos/src/icolos/core/step_utils/input_merger.py
- reinforcement-learning-active-learning-main/icolos/src/icolos/core/step_utils/input_preparator.py
- reinforcement-learning-active-learning-main/icolos/src/icolos/core/step_utils/obabel_structconvert.py
- reinforcement-learning-active-learning-main/icolos/src/icolos/core/step_utils/rdkit_utils.py
- reinforcement-learning-active-learning-main/icolos/src/icolos/core/step_utils/retry.py
- reinforcement-learning-active-learning-main/icolos/src/icolos/core/step_utils/run_variables_resolver.py
- reinforcement-learning-active-learning-main/icolos/src/icolos/core/step_utils/sdconvert_util.py
- reinforcement-learning-active-learning-main/icolos/src/icolos/core/step_utils/step_writeout.py
- reinforcement-learning-active-learning-main/icolos/src/icolos/core/step_utils/structcat_util.py
- reinforcement-learning-active-learning-main/icolos/src/icolos/core/step_utils/structconvert.py
- reinforcement-learning-active-learning-main/icolos/src/icolos/core/steps_utils.py
- reinforcement-learning-active-learning-main/icolos/src/icolos/core/workflow_steps/
- reinforcement-learning-active-learning-main/icolos/src/icolos/core/workflow_steps/__init__.py
- reinforcement-learning-active-learning-main/icolos/src/icolos/core/workflow_steps/autodockvina/
- reinforcement-learning-active-learning-main/icolos/src/icolos/core/workflow_steps/autodockvina/__init__.py
- reinforcement-learning-active-learning-main/icolos/src/icolos/core/workflow_steps/autodockvina/docking.py
- reinforcement-learning-active-learning-main/icolos/src/icolos/core/workflow_steps/autodockvina/target_preparation.py
- reinforcement-learning-active-learning-main/icolos/src/icolos/core/workflow_steps/calculation/
- reinforcement-learning-active-learning-main/icolos/src/icolos/core/workflow_steps/calculation/__init__.py
- reinforcement-learning-active-learning-main/icolos/src/icolos/core/workflow_steps/calculation/base.py
- reinforcement-learning-active-learning-main/icolos/src/icolos/core/workflow_steps/calculation/boltzmann_weighting.py
- reinforcement-learning-active-learning-main/icolos/src/icolos/core/workflow_steps/calculation/clustering.py
- reinforcement-learning-active-learning-main/icolos/src/icolos/core/workflow_steps/calculation/cosmo.py
- reinforcement-learning-active-learning-main/icolos/src/icolos/core/workflow_steps/calculation/cresset_ec.py
- reinforcement-learning-active-learning-main/icolos/src/icolos/core/workflow_steps/calculation/esp_sim.py
- reinforcement-learning-active-learning-main/icolos/src/icolos/core/workflow_steps/calculation/feature_counter.py
- reinforcement-learning-active-learning-main/icolos/src/icolos/core/workflow_steps/calculation/generic_score.py
- reinforcement-learning-active-learning-main/icolos/src/icolos/core/workflow_steps/calculation/jazzy.py
- reinforcement-learning-active-learning-main/icolos/src/icolos/core/workflow_steps/calculation/kallisto.py
- reinforcement-learning-active-learning-main/icolos/src/icolos/core/workflow_steps/calculation/lomap.py
- reinforcement-learning-active-learning-main/icolos/src/icolos/core/workflow_steps/calculation/panther.py
- reinforcement-learning-active-learning-main/icolos/src/icolos/core/workflow_steps/calculation/rms_filter.py
- reinforcement-learning-active-learning-main/icolos/src/icolos/core/workflow_steps/calculation/rmsd.py
- reinforcement-learning-active-learning-main/icolos/src/icolos/core/workflow_steps/calculation/shaep.py
- reinforcement-learning-active-learning-main/icolos/src/icolos/core/workflow_steps/calculation/turbomole.py
- reinforcement-learning-active-learning-main/icolos/src/icolos/core/workflow_steps/ccdc/
- reinforcement-learning-active-learning-main/icolos/src/icolos/core/workflow_steps/ccdc/__init__.py
- reinforcement-learning-active-learning-main/icolos/src/icolos/core/workflow_steps/ccdc/docking.py
- reinforcement-learning-active-learning-main/icolos/src/icolos/core/workflow_steps/confgen/
- reinforcement-learning-active-learning-main/icolos/src/icolos/core/workflow_steps/confgen/__init__.py
- reinforcement-learning-active-learning-main/icolos/src/icolos/core/workflow_steps/confgen/base.py
- reinforcement-learning-active-learning-main/icolos/src/icolos/core/workflow_steps/confgen/crest.py
- reinforcement-learning-active-learning-main/icolos/src/icolos/core/workflow_steps/confgen/omega.py
- reinforcement-learning-active-learning-main/icolos/src/icolos/core/workflow_steps/confgen/xtb.py
- reinforcement-learning-active-learning-main/icolos/src/icolos/core/workflow_steps/fpocket/
- reinforcement-learning-active-learning-main/icolos/src/icolos/core/workflow_steps/fpocket/__init__.py
- reinforcement-learning-active-learning-main/icolos/src/icolos/core/workflow_steps/fpocket/base.py
- reinforcement-learning-active-learning-main/icolos/src/icolos/core/workflow_steps/fpocket/mdpocket.py
- reinforcement-learning-active-learning-main/icolos/src/icolos/core/workflow_steps/gromacs/
- reinforcement-learning-active-learning-main/icolos/src/icolos/core/workflow_steps/gromacs/__init__.py
- reinforcement-learning-active-learning-main/icolos/src/icolos/core/workflow_steps/gromacs/base.py
- reinforcement-learning-active-learning-main/icolos/src/icolos/core/workflow_steps/gromacs/cluster.py
- reinforcement-learning-active-learning-main/icolos/src/icolos/core/workflow_steps/gromacs/clusters_ts.py
- reinforcement-learning-active-learning-main/icolos/src/icolos/core/workflow_steps/gromacs/do_dssp.py
- reinforcement-learning-active-learning-main/icolos/src/icolos/core/workflow_steps/gromacs/editconf.py
- reinforcement-learning-active-learning-main/icolos/src/icolos/core/workflow_steps/gromacs/genion.py
- reinforcement-learning-active-learning-main/icolos/src/icolos/core/workflow_steps/gromacs/grompp.py
- reinforcement-learning-active-learning-main/icolos/src/icolos/core/workflow_steps/gromacs/mdrun.py
- reinforcement-learning-active-learning-main/icolos/src/icolos/core/workflow_steps/gromacs/mmpbsa.py
- reinforcement-learning-active-learning-main/icolos/src/icolos/core/workflow_steps/gromacs/pdb2gmx.py
- reinforcement-learning-active-learning-main/icolos/src/icolos/core/workflow_steps/gromacs/postprocess.py
- reinforcement-learning-active-learning-main/icolos/src/icolos/core/workflow_steps/gromacs/rsmd.py
- reinforcement-learning-active-learning-main/icolos/src/icolos/core/workflow_steps/gromacs/select.py
- reinforcement-learning-active-learning-main/icolos/src/icolos/core/workflow_steps/gromacs/solvate.py
- reinforcement-learning-active-learning-main/icolos/src/icolos/core/workflow_steps/gromacs/trajcat.py
- reinforcement-learning-active-learning-main/icolos/src/icolos/core/workflow_steps/gromacs/trjconv.py
- reinforcement-learning-active-learning-main/icolos/src/icolos/core/workflow_steps/io/
- reinforcement-learning-active-learning-main/icolos/src/icolos/core/workflow_steps/io/__init__.py
- reinforcement-learning-active-learning-main/icolos/src/icolos/core/workflow_steps/io/base.py
- reinforcement-learning-active-learning-main/icolos/src/icolos/core/workflow_steps/io/data_manipulation.py
- reinforcement-learning-active-learning-main/icolos/src/icolos/core/workflow_steps/io/embedder.py
- reinforcement-learning-active-learning-main/icolos/src/icolos/core/workflow_steps/io/initialize_compound.py
- reinforcement-learning-active-learning-main/icolos/src/icolos/core/workflow_steps/openff/
- reinforcement-learning-active-learning-main/icolos/src/icolos/core/workflow_steps/openff/__init__.py
- reinforcement-learning-active-learning-main/icolos/src/icolos/core/workflow_steps/openff/openff2gmx.py
- reinforcement-learning-active-learning-main/icolos/src/icolos/core/workflow_steps/pmx/
- reinforcement-learning-active-learning-main/icolos/src/icolos/core/workflow_steps/pmx/__init__.py
- reinforcement-learning-active-learning-main/icolos/src/icolos/core/workflow_steps/pmx/abfe.py
- reinforcement-learning-active-learning-main/icolos/src/icolos/core/workflow_steps/pmx/assemble_systems.py
- reinforcement-learning-active-learning-main/icolos/src/icolos/core/workflow_steps/pmx/atomMapping.py
- reinforcement-learning-active-learning-main/icolos/src/icolos/core/workflow_steps/pmx/base.py
- reinforcement-learning-active-learning-main/icolos/src/icolos/core/workflow_steps/pmx/box_water_ions.py
- reinforcement-learning-active-learning-main/icolos/src/icolos/core/workflow_steps/pmx/doublebox.py
- reinforcement-learning-active-learning-main/icolos/src/icolos/core/workflow_steps/pmx/genlib.py
- reinforcement-learning-active-learning-main/icolos/src/icolos/core/workflow_steps/pmx/gentop.py
- reinforcement-learning-active-learning-main/icolos/src/icolos/core/workflow_steps/pmx/ligandHybrid.py
- reinforcement-learning-active-learning-main/icolos/src/icolos/core/workflow_steps/pmx/mutate.py
- reinforcement-learning-active-learning-main/icolos/src/icolos/core/workflow_steps/pmx/prepare_simulations.py
- reinforcement-learning-active-learning-main/icolos/src/icolos/core/workflow_steps/pmx/prepare_transitions.py
- reinforcement-learning-active-learning-main/icolos/src/icolos/core/workflow_steps/pmx/run_analysis.py
- reinforcement-learning-active-learning-main/icolos/src/icolos/core/workflow_steps/pmx/run_simulations.py
- reinforcement-learning-active-learning-main/icolos/src/icolos/core/workflow_steps/pmx/setup_workpath.py
- reinforcement-learning-active-learning-main/icolos/src/icolos/core/workflow_steps/prediction/
- reinforcement-learning-active-learning-main/icolos/src/icolos/core/workflow_steps/prediction/__init__.py
- reinforcement-learning-active-learning-main/icolos/src/icolos/core/workflow_steps/prediction/model_building.py
- reinforcement-learning-active-learning-main/icolos/src/icolos/core/workflow_steps/prediction/predictor.py
- reinforcement-learning-active-learning-main/icolos/src/icolos/core/workflow_steps/schrodinger/
- reinforcement-learning-active-learning-main/icolos/src/icolos/core/workflow_steps/schrodinger/__init__.py
- reinforcement-learning-active-learning-main/icolos/src/icolos/core/workflow_steps/schrodinger/base.py
- reinforcement-learning-active-learning-main/icolos/src/icolos/core/workflow_steps/schrodinger/desmond_exec.py
- reinforcement-learning-active-learning-main/icolos/src/icolos/core/workflow_steps/schrodinger/desmond_preprocessor.py
- reinforcement-learning-active-learning-main/icolos/src/icolos/core/workflow_steps/schrodinger/fep_absolute.py
- reinforcement-learning-active-learning-main/icolos/src/icolos/core/workflow_steps/schrodinger/fep_analysis.py
- reinforcement-learning-active-learning-main/icolos/src/icolos/core/workflow_steps/schrodinger/fep_base.py
- reinforcement-learning-active-learning-main/icolos/src/icolos/core/workflow_steps/schrodinger/fep_plus_execution.py
- reinforcement-learning-active-learning-main/icolos/src/icolos/core/workflow_steps/schrodinger/fep_plus_setup.py
- reinforcement-learning-active-learning-main/icolos/src/icolos/core/workflow_steps/schrodinger/glide.py
- reinforcement-learning-active-learning-main/icolos/src/icolos/core/workflow_steps/schrodinger/ligprep.py
- reinforcement-learning-active-learning-main/icolos/src/icolos/core/workflow_steps/schrodinger/macromodel.py
- reinforcement-learning-active-learning-main/icolos/src/icolos/core/workflow_steps/schrodinger/prepwizard.py
- reinforcement-learning-active-learning-main/icolos/src/icolos/core/workflow_steps/schrodinger/prime.py
- reinforcement-learning-active-learning-main/icolos/src/icolos/core/workflow_steps/schrodinger/protein_interaction.py
- reinforcement-learning-active-learning-main/icolos/src/icolos/core/workflow_steps/schrodinger/residue_scanning.py
- reinforcement-learning-active-learning-main/icolos/src/icolos/core/workflow_steps/step.py
- reinforcement-learning-active-learning-main/icolos/src/icolos/core/workflow_steps/structure_prediction/
- reinforcement-learning-active-learning-main/icolos/src/icolos/core/workflow_steps/structure_prediction/__init__.py
- reinforcement-learning-active-learning-main/icolos/src/icolos/core/workflow_steps/structure_prediction/disicl.py
- reinforcement-learning-active-learning-main/icolos/src/icolos/core/workflow_steps/structure_prediction/dssp.py
- reinforcement-learning-active-learning-main/icolos/src/icolos/core/workflow_steps/structure_prediction/pdb_fixer.py
- reinforcement-learning-active-learning-main/icolos/src/icolos/core/workflow_steps/structure_prediction/peptide_embedder.py
- reinforcement-learning-active-learning-main/icolos/src/icolos/core/workflow_steps/structure_prediction/rosetta_abinitio.py
- reinforcement-learning-active-learning-main/icolos/src/icolos/loggers/
- reinforcement-learning-active-learning-main/icolos/src/icolos/loggers/__init__.py
- reinforcement-learning-active-learning-main/icolos/src/icolos/loggers/agentlogger.py
- reinforcement-learning-active-learning-main/icolos/src/icolos/loggers/base_logger.py
- reinforcement-learning-active-learning-main/icolos/src/icolos/loggers/blank_logger.py
- reinforcement-learning-active-learning-main/icolos/src/icolos/loggers/entrypoint_logger.py
- reinforcement-learning-active-learning-main/icolos/src/icolos/loggers/iologger.py
- reinforcement-learning-active-learning-main/icolos/src/icolos/loggers/logger_utils.py
- reinforcement-learning-active-learning-main/icolos/src/icolos/loggers/steplogger.py
- reinforcement-learning-active-learning-main/icolos/src/icolos/scripts/
- reinforcement-learning-active-learning-main/icolos/src/icolos/scripts/__init__.py
- reinforcement-learning-active-learning-main/icolos/src/icolos/scripts/executor.py
- reinforcement-learning-active-learning-main/icolos/src/icolos/scripts/icolos_workflow.py
[truncated: 1,016 more entries]
