# Supplementary material for: Sample efficient reinforcement learning with active learning for molecular design
Source: Chem Sci. 2024 Feb 8;15(11):4146–60. doi: 10.1039/d3sc04653b (PMC10935729; doi:10.1039/d3sc04653b)
Supplement: SC-015-D3SC04653B-s001 [file SC-015-D3SC04653B-s001.zip › reinforcement-learning-active-learning-main/configs/ADV.json]

{
    "workflow": {
        "header": {
            "version": "1.9.0",
            "workflow_id": "ADV",
            "description": "Runs docking using AutoDock Vina and a predefined receptor file.",
            "environment": {
                "export": []
            },
            "global_variables": {
                "receptor_path": "rl-al-repo/data/RXRa/minimised/2p1t_apo_explicitH_minimised.pdbqt",
                "step_id": "",
                "file_output_dir": "./output"
            }
        },
        "steps": [
            {
                "step_id": "rdkit_embedding",
                "type": "embedding",
                "settings": {
                    "arguments": {
                        "flags": [],
                        "parameters": {
                            "protonate": true,
                            "method": "rdkit"
                        }
                    },
                    "additional": {}
                },
                "input": {
                    "compounds": [
                        {
                            "source": "<source_path>",
                            "source_type": "file",
                            "format": "smi"
                        }
                    ]
                }
            },
            {
                "step_id": "ADV",
                "type": "vina_docking",
                "execution": {
                    "prefix_execution": "module load AutoDock_Vina",
                    "parallelization": {
                        "jobs": 32
                    },
                    "failure_policy": {
                        "n_tries": 3
                    }
                },
                "settings": {
                    "arguments": {
                        "flags": [],
                        "parameters": {}
                    },
                    "additional": {
                        "configuration": {
                            "seed": 42,
                            "receptor_path": "{receptor_path}",
                            "number_poses": 2,
                            "search_space": {
                                "--center_x": -3.158,
                                "--center_y": -18.386,
                                "--center_z": 31.513,
                                "--size_x": 20,
                                "--size_y": 20,
                                "--size_z": 20
                            }
                        },
                        "grid_ids": [
                            "RXRa"
                        ]
                    }
                },
                "input": {
                    "compounds": [
                        {
                            "source": "rdkit_embedding",
                            "source_type": "step"
                        }
                    ]
                },
                "writeout": [
                    {
                        "compounds": {
                            "category": "conformers",
                            "selected_tags": [
                                "docking_score",
                                "grid_id"
                            ],
                            "aggregation": {
                                "mode": "best_per_compound",
                                "key": "docking_score",
                                "highest_is_best": false
                            }
                        },
                        "destination": {
                            "resource": "{file_output_dir}/adv_docked_conformers2.csv",
                            "type": "file",
                            "format": "CSV"
                        }
                    }
                ]
            }
        ]
    }
}
