# Supplementary material for: Sample efficient reinforcement learning with active learning for molecular design
Source: Chem Sci. 2024 Feb 8;15(11):4146–60. doi: 10.1039/d3sc04653b (PMC10935729; doi:10.1039/d3sc04653b)
Supplement: SC-015-D3SC04653B-s001 [file SC-015-D3SC04653B-s001.zip › reinforcement-learning-active-learning-main/configs/ROCS.json]

{
    "workflow": {
        "header": {
            "workflow_id": "ROCS",
            "description": "ROCS",
            "environment": {
                "export": []
            },
            "global_variables": {
                "work_dir": "./",
                "output_dir": "./docked_files/"
            }
        },
        "steps": [
            {
                "step_id": "initialization_sdf",
                "type": "initialization",
                "input": {
                    "compounds": [
                        {
                            "source": "",
                            "source_type": "file",
                            "format": "smi"
                        }
                    ]
                }
            },
            {
                "step_id": "ROCS",
                "type": "generic_score",
                "execution": {
                    "prefix_execution": "module purge && module load oetoolkits",
                    "parallelization": {
                        "cores": 8,
                        "jobs": 8,
                        "max_length_sublists": 1
                    },
                    "failure_policy": {
                        "n_tries": 3
                    }
                },
                "settings": {
                    "arguments": {
                        "flags": [
                            "rl-al-repo/data/CoX2/shape_query/S58.sq"
                        ],
                        "parameters": {}
                    },
                    "additional": {
                        "interpreter": "python3",
                        "script_path": "rl-al-repo/scripts/rocs_scoring.py"
                    }
                },
                "input": {
                    "compounds": [
                        {
                            "source": "initialization_sdf",
                            "source_type": "step"
                        }
                    ]
                },
                "writeout": [
                    {
                        "compounds": {
                            "category": "conformers"
                        },
                        "destination": {
                            "resource": "{output_dir}/sdf_files/{step_id}_rocked_conformers.sdf",
                            "type": "file",
                            "format": "SDF"
                        }
                    },
                    {
                        "compounds": {
                            "category": "conformers",
                            "selected_tags": [
                                "docking_score"
                            ],
                            "aggregation": {
                                "mode": "best_per_compound",
                                "key": "docking_score"
                            }
                        },
                        "destination": {
                            "resource": "{output_dir}/csv_files/{step_id}_rocked_conformers.csv",
                            "type": "file",
                            "format": "CSV"
                        }
                    }
                ]
            }
        ]
    }
}
