# Supplementary material for: Sample efficient reinforcement learning with active learning for molecular design
Source: Chem Sci. 2024 Feb 8;15(11):4146–60. doi: 10.1039/d3sc04653b (PMC10935729; doi:10.1039/d3sc04653b)
Supplement: SC-015-D3SC04653B-s001 [file SC-015-D3SC04653B-s001.zip › reinforcement-learning-active-learning-main/configs/bash_script.sh]

#!/bin/bash -l

source rl-al-repo/miniconda3/bin/activate reinvent.v3.2
rl-al-repo/miniconda3/envs/reinvent.v3.2/bin/python rl-al-repo/reinvent/reinventcli/input.py reinvent.json
