# Supplementary material for: Sample efficient reinforcement learning with active learning for molecular design
Source: Chem Sci. 2024 Feb 8;15(11):4146–60. doi: 10.1039/d3sc04653b (PMC10935729; doi:10.1039/d3sc04653b)
Supplement: SC-015-D3SC04653B-s001 [file SC-015-D3SC04653B-s001.zip › reinforcement-learning-active-learning-main/configs/reinvent.json]

{
    "logging": {
        "job_id": "ROCS_active_learning",
        "job_name": "ROCS_active_learning",
        "logging_frequency": 100,
        "logging_path": "./reinvent_logging/",
        "recipient": "local",
        "result_folder": "./reinvent_results",
        "sender": "http://127.0.0.1"
    },
    "model_type": "default",
    "parameters": {
        "diversity_filter": {
            "bucket_size": 100,
            "minscore": 0.20,
            "minsimilarity": 0.0,
            "name": "IdenticalMurckoScaffold"
        },
        "inception": {
            "memory_size": 100,
            "sample_size": 10,
            "smiles": []
        },
        "reinforcement_learning": {
            "agent": "rl-al-repo/data/reinvent_prior/random.prior.new",
            "batch_size": 16,
            "learning_rate": 0.0001,
            "margin_threshold": 50,
            "n_steps": 500,
            "prior": "rl-al-repo/data/reinvent_prior/random.prior.new",
            "sigma": 128
        },
        "scoring_function": {
            "name": "custom_product",
            "parallel": true,
            "parameters": [
                {
                    "component_type": "molecular_weight",
                    "name": "Molecular weight",
                    "specific_parameters": {
                        "transformation": {
                            "coef_div": 550,
                            "coef_se": 20,
                            "coef_si": 20,
                            "high": 550,
                            "low": 200,
                            "transformation_type": "double_sigmoid"
                        }
                    },
                    "weight": 1
                },
                {
                    "component_type": "custom_alerts",
                    "name": "simple alerts",
                    "weight": 1,
                    "specific_parameters": {
                        "smiles": [
                            "[*;r7]",
                            "[*;r8]",
                            "[*;r9]",
                            "[*;r10]",
                            "[*;r11]",
                            "[*;r12]",
                            "[*;r13]",
                            "[*;r14]",
                            "[*;r15]",
                            "[*;r16]",
                            "[*;r17]",
                            "[#8][#8]",
                            "[#6;+]",
                            "[#16][#16]",
                            "[#7;!n][S;!$(S(=O)=O)]",
                            "[#7;!n][#7;!n]",
                            "C#C",
                            "C=N",
                            "C(=[O,S])[O,S]"
                        ]
                    }
                },
                {
                    "component_type": "qed_score",
                    "name": "QED Score",
                    "weight": 1
                },
                {
                    "weight": 1,
                    "component_type": "num_hbd_lipinski",
                    "name": "Number of HB-donors (Lipinski)",
                    "specific_parameters": {
                        "transformation": {
                            "high": 6,
                            "low": 2,
                            "transformation_type": "reverse_sigmoid",
                            "k": 0.5
                        }
                    }
                },
                {
                    "component_type": "active_learning",
                    "name": "AL",
                    "specific_parameters": {
                        "al_output": "./", 
                        "warmup": 1,
                        "trainingPoolEpochStart": 0,
                        "trainingPoolLimit": 1000,
                        "trainingPoolMaxCompounds": 1000,
                        "molecularRepresentationChoice": "Physchem",
                        "oracleChoice": "icolos",
                        "confPath": "./ROCS.json",
                        "propertyName": "docking_score",
                        "surrogateModelChoice": "RandomForest",
                        "acquisitionFunctionChoice": "UCB",
                        "acquisitionBatchSize": 8,
                        "direction": "positive",
                        "loopCondition": 801,
                        "virtualLibraryAcquisitionBatchSize": 8,
                        "virtualLibraryLoops": 1,
                        "predicted_weights": 0.00,
                        "noise_level": 0.00,
                        "confidence_cutoff": 0.00,
                        "relative_fraction": 0.00,
                        "drop_duplicate_smiles": true,
                        "n_lig": 0.00,
                        "num_cpus": 0,
                        "max_docking_calls": 100000,
                        "sub_sample": false,
                        "mpo_acquisition": false,
                        "ucb_beta_value": 0.0,
                        "transformation": {
                            "high": 0.65,
                            "k": 0.3,
                            "low": 0.3,
                            "transformation_type": "sigmoid"
                        }
                    },
                    "weight": 1
                }
            ]
        }
    },
    "run_type": "reinforcement_learning",
    "version": 3
}
