# Supplementary material for: Sample efficient reinforcement learning with active learning for molecular design
Source: Chem Sci. 2024 Feb 8;15(11):4146–60. doi: 10.1039/d3sc04653b (PMC10935729; doi:10.1039/d3sc04653b)
Supplement: SC-015-D3SC04653B-s001 [file SC-015-D3SC04653B-s001.zip › reinforcement-learning-active-learning-main/data/CoX2/1cx2_ligand_explicitH.pdbqt]

REMARK SMILES NS(=O)(=O)c1ccc(-n2nc(C(F)(F)F)cc2-c2ccc(Br)cc2)cc1
REMARK SMILES IDX 8 1 7 2 6 3 5 4 26 5 25 6 9 7 16 8 17 9 11 10 10 11 18 12
REMARK SMILES IDX 19 13 24 14 20 15 23 16 21 17 22 18 12 19 13 20 14 21 15 22
REMARK SMILES IDX 2 23 3 24 4 25 1 26
REMARK H PARENT 1 27 1 28
REMARK Flexibility Score: inf
ROOT
ATOM      1  C   UNL     1      13.096  53.659  70.291  1.00  0.00     0.065 A 
ATOM      2  C   UNL     1      12.494  54.367  71.341  1.00  0.00     0.030 A 
ATOM      3  C   UNL     1      11.123  54.303  71.514  1.00  0.00     0.024 A 
ATOM      4  C   UNL     1      10.364  53.532  70.636  1.00  0.00     0.082 A 
ATOM      5  C   UNL     1      10.974  52.821  69.590  1.00  0.00     0.024 A 
ATOM      6  C   UNL     1      12.346  52.883  69.421  1.00  0.00     0.030 A 
ENDROOT
BRANCH   1   7
ATOM      7  N   UNL     1      14.454  53.813  70.118  1.00  0.00    -0.233 N 
ATOM      8  C   UNL     1      16.594  53.277  70.172  1.00  0.00     0.064 A 
ATOM      9  C   UNL     1      15.383  52.848  69.791  1.00  0.00     0.075 A 
ATOM     10  C   UNL     1      16.395  54.637  70.770  1.00  0.00     0.167 A 
ATOM     11  N   UNL     1      15.139  54.907  70.737  1.00  0.00    -0.163 NA
BRANCH   9  12
ATOM     12  C   UNL     1      15.131  51.556  69.102  1.00  0.00     0.000 A 
ATOM     13  C   UNL     1      15.418  51.422  67.721  1.00  0.00     0.011 A 
ATOM     14  C   UNL     1      14.699  50.435  69.833  1.00  0.00     0.011 A 
ATOM     15  C   UNL     1      15.295  50.157  67.079  1.00  0.00     0.016 A 
ATOM     16  C   UNL     1      14.575  49.163  69.192  1.00  0.00     0.016 A 
ATOM     17  C   UNL     1      14.885  49.023  67.817  1.00  0.00     0.018 A 
ATOM     18  Br  UNL     1      14.866  47.330  67.034  1.00  0.00    -0.051 Br
ENDBRANCH   9  12
BRANCH  10  19
ATOM     19  C   UNL     1      17.445  55.592  71.248  1.00  0.00     0.435 C 
ATOM     20  F   UNL     1      17.854  56.347  70.175  1.00  0.00    -0.164 F 
ATOM     21  F   UNL     1      18.453  54.901  71.798  1.00  0.00    -0.164 F 
ATOM     22  F   UNL     1      16.926  56.381  72.191  1.00  0.00    -0.164 F 
ENDBRANCH  10  19
ENDBRANCH   1   7
BRANCH   4  23
ATOM     23  S   UNL     1       8.553  53.471  70.838  1.00  0.00     0.238 S 
ATOM     24  O   UNL     1       8.042  52.198  70.343  1.00  0.00    -0.207 OA
ATOM     25  O   UNL     1       7.998  54.558  70.086  1.00  0.00    -0.207 OA
BRANCH  23  26
ATOM     26  N   UNL     1       8.183  53.645  72.549  1.00  0.00    -0.225 NA
ATOM     27  H   UNL     1       8.966  53.277  73.109  1.00  0.00     0.137 HD
ATOM     28  H   UNL     1       8.041  54.641  72.770  1.00  0.00     0.137 HD
ENDBRANCH  23  26
ENDBRANCH   4  23
TORSDOF 5
