# Supplementary material for: Sample efficient reinforcement learning with active learning for molecular design
Source: Chem Sci. 2024 Feb 8;15(11):4146–60. doi: 10.1039/d3sc04653b (PMC10935729; doi:10.1039/d3sc04653b)
Supplement: SC-015-D3SC04653B-s001 [file SC-015-D3SC04653B-s001.zip › reinforcement-learning-active-learning-main/data/CoX2/1cx2_ligand_explicitH.sdf]

obj01
     RDKit          3D

 37 39  0  0  0  0  0  0  0  0999 V2000
   16.5940   53.2770   70.1720 C   0  0  0  0  0  0  0  0  0  0  0  0
   14.4540   53.8130   70.1180 N   0  0  0  0  0  0  0  0  0  0  0  0
    8.0420   52.1980   70.3430 O   0  0  0  0  0  0  0  0  0  0  0  0
    8.5530   53.4710   70.8380 S   0  0  0  0  0  6  0  0  0  0  0  0
   15.3830   52.8480   69.7910 C   0  0  0  0  0  0  0  0  0  0  0  0
   15.1390   54.9070   70.7370 N   0  0  0  0  0  0  0  0  0  0  0  0
    7.9980   54.5580   70.0860 O   0  0  0  0  0  0  0  0  0  0  0  0
   16.3950   54.6370   70.7700 C   0  0  0  0  0  0  0  0  0  0  0  0
    8.1830   53.6450   72.5490 N   0  0  0  0  0  0  0  0  0  0  0  0
   17.4450   55.5920   71.2480 C   0  0  0  0  0  0  0  0  0  0  0  0
   13.0960   53.6590   70.2910 C   0  0  0  0  0  0  0  0  0  0  0  0
   12.4940   54.3670   71.3410 C   0  0  0  0  0  0  0  0  0  0  0  0
   11.1230   54.3030   71.5140 C   0  0  0  0  0  0  0  0  0  0  0  0
   10.3640   53.5320   70.6360 C   0  0  0  0  0  0  0  0  0  0  0  0
   10.9740   52.8210   69.5900 C   0  0  0  0  0  0  0  0  0  0  0  0
   12.3460   52.8830   69.4210 C   0  0  0  0  0  0  0  0  0  0  0  0
   15.1310   51.5560   69.1020 C   0  0  0  0  0  0  0  0  0  0  0  0
   15.4180   51.4220   67.7210 C   0  0  0  0  0  0  0  0  0  0  0  0
   15.2950   50.1570   67.0790 C   0  0  0  0  0  0  0  0  0  0  0  0
   14.8850   49.0230   67.8170 C   0  0  0  0  0  0  0  0  0  0  0  0
   14.5750   49.1630   69.1920 C   0  0  0  0  0  0  0  0  0  0  0  0
   14.6990   50.4350   69.8330 C   0  0  0  0  0  0  0  0  0  0  0  0
   14.8660   47.3300   67.0340 Br  0  0  0  0  0  0  0  0  0  0  0  0
   17.8540   56.3470   70.1750 F   0  0  0  0  0  0  0  0  0  0  0  0
   18.4530   54.9010   71.7980 F   0  0  0  0  0  0  0  0  0  0  0  0
   16.9260   56.3810   72.1910 F   0  0  0  0  0  0  0  0  0  0  0  0
   17.5467   52.7373   70.0666 H   0  0  0  0  0  0  0  0  0  0  0  0
    8.9655   53.2770   73.1086 H   0  0  0  0  0  0  0  0  0  0  0  0
    8.0413   54.6410   72.7701 H   0  0  0  0  0  0  0  0  0  0  0  0
   13.1093   54.9708   72.0243 H   0  0  0  0  0  0  0  0  0  0  0  0
   10.6384   54.8535   72.3339 H   0  0  0  0  0  0  0  0  0  0  0  0
   10.3618   52.2153   68.9056 H   0  0  0  0  0  0  0  0  0  0  0  0
   12.8342   52.3249   68.6085 H   0  0  0  0  0  0  0  0  0  0  0  0
   15.7378   52.3005   67.1413 H   0  0  0  0  0  0  0  0  0  0  0  0
   15.5195   50.0619   66.0064 H   0  0  0  0  0  0  0  0  0  0  0  0
   14.2375   48.2895   69.7691 H   0  0  0  0  0  0  0  0  0  0  0  0
   14.4558   50.5371   70.9009 H   0  0  0  0  0  0  0  0  0  0  0  0
  1  5  2  0
  1  8  1  0
  2  6  1  0
  3  4  2  0
  2  5  1  0
  5 17  1  0
  4  7  2  0
  6  8  2  0
  8 10  1  0
  4  9  1  0
 10 24  1  0
 10 25  1  0
 10 26  1  0
  2 11  1  0
 11 12  2  0
 11 16  1  0
 12 13  1  0
 13 14  2  0
  4 14  1  0
 14 15  1  0
 15 16  2  0
 17 18  2  0
 17 22  1  0
 18 19  1  0
 19 20  2  0
 20 21  1  0
 20 23  1  0
 21 22  2  0
  1 27  1  0
  9 28  1  0
  9 29  1  0
 12 30  1  0
 13 31  1  0
 15 32  1  0
 16 33  1  0
 18 34  1  0
 19 35  1  0
 21 36  1  0
 22 37  1  0
M  END
$$$$
