# Supplementary material for: Sample efficient reinforcement learning with active learning for molecular design
Source: Chem Sci. 2024 Feb 8;15(11):4146–60. doi: 10.1039/d3sc04653b (PMC10935729; doi:10.1039/d3sc04653b)
Supplement: SC-015-D3SC04653B-s001 [file SC-015-D3SC04653B-s001.zip › reinforcement-learning-active-learning-main/data/CoX2/1cx2_ligandoutpose.pdbqt]

MODEL 1
REMARK VINA RESULT:     -11.3      0.000      0.000
REMARK SMILES NS(=O)(=O)c1ccc(-n2nc(C(F)(F)F)cc2-c2ccc(Br)cc2)cc1
REMARK SMILES IDX 8 1 7 2 6 3 5 4 26 5 25 6 9 7 16 8 17 9 11 10 10 11 18 12
REMARK SMILES IDX 19 13 24 14 20 15 23 16 21 17 22 18 12 19 13 20 14 21 15 22
REMARK SMILES IDX 2 23 3 24 4 25 1 26
REMARK H PARENT 1 27 1 28
REMARK Flexibility Score: inf
ROOT
ATOM      1  C   UNL     1      13.077  53.964  70.238  1.00  0.00     0.065 A 
ATOM      2  C   UNL     1      12.510  54.722  71.273  1.00  0.00     0.030 A 
ATOM      3  C   UNL     1      11.143  54.682  71.482  1.00  0.00     0.024 A 
ATOM      4  C   UNL     1      10.353  53.886  70.654  1.00  0.00     0.082 A 
ATOM      5  C   UNL     1      10.929  53.125  69.624  1.00  0.00     0.024 A 
ATOM      6  C   UNL     1      12.297  53.163  69.419  1.00  0.00     0.030 A 
ENDROOT
BRANCH   1   7
ATOM      7  N   UNL     1      14.432  54.094  70.026  1.00  0.00    -0.233 N 
ATOM      8  C   UNL     1      16.570  53.549  70.082  1.00  0.00     0.064 A 
ATOM      9  C   UNL     1      15.349  53.099  69.762  1.00  0.00     0.075 A 
ATOM     10  C   UNL     1      16.390  54.956  70.569  1.00  0.00     0.167 A 
ATOM     11  N   UNL     1      15.135  55.231  70.538  1.00  0.00    -0.163 NA
BRANCH   9  12
ATOM     12  C   UNL     1      15.076  51.756  69.188  1.00  0.00     0.000 A 
ATOM     13  C   UNL     1      15.636  51.393  67.938  1.00  0.00     0.011 A 
ATOM     14  C   UNL     1      14.344  50.806  69.922  1.00  0.00     0.011 A 
ATOM     15  C   UNL     1      15.482  50.069  67.436  1.00  0.00     0.016 A 
ATOM     16  C   UNL     1      14.187  49.476  69.422  1.00  0.00     0.016 A 
ATOM     17  C   UNL     1      14.767  49.105  68.184  1.00  0.00     0.018 A 
ATOM     18  Br  UNL     1      14.684  47.329  67.620  1.00  0.00    -0.051 Br
ENDBRANCH   9  12
BRANCH  10  19
ATOM     19  C   UNL     1      17.455  55.940  70.945  1.00  0.00     0.435 C 
ATOM     20  F   UNL     1      18.490  55.246  71.524  1.00  0.00    -0.164 F 
ATOM     21  F   UNL     1      16.934  56.860  71.768  1.00  0.00    -0.164 F 
ATOM     22  F   UNL     1      17.882  56.567  69.847  1.00  0.00    -0.164 F 
ENDBRANCH  10  19
ENDBRANCH   1   7
BRANCH   4  23
ATOM     23  S   UNL     1       8.547  53.856  70.903  1.00  0.00     0.238 S 
ATOM     24  O   UNL     1       8.243  53.516  72.288  1.00  0.00    -0.207 OA
ATOM     25  O   UNL     1       8.006  52.868  70.016  1.00  0.00    -0.207 OA
BRANCH  23  26
ATOM     26  N   UNL     1       7.912  55.451  70.520  1.00  0.00    -0.225 NA
ATOM     27  H   UNL     1       7.448  55.845  71.352  1.00  0.00     0.137 HD
ATOM     28  H   UNL     1       8.684  56.068  70.232  1.00  0.00     0.137 HD
ENDBRANCH  23  26
ENDBRANCH   4  23
TORSDOF 5
ENDMDL
MODEL 2
REMARK VINA RESULT:      -9.6      4.060      5.653
REMARK SMILES NS(=O)(=O)c1ccc(-n2nc(C(F)(F)F)cc2-c2ccc(Br)cc2)cc1
REMARK SMILES IDX 8 1 7 2 6 3 5 4 26 5 25 6 9 7 16 8 17 9 11 10 10 11 18 12
REMARK SMILES IDX 19 13 24 14 20 15 23 16 21 17 22 18 12 19 13 20 14 21 15 22
REMARK SMILES IDX 2 23 3 24 4 25 1 26
REMARK H PARENT 1 27 1 28
REMARK Flexibility Score: inf
ROOT
ATOM      1  C   UNL     1      15.576  52.234  69.543  1.00  0.00     0.065 A 
ATOM      2  C   UNL     1      14.682  51.309  70.101  1.00  0.00     0.030 A 
ATOM      3  C   UNL     1      14.445  50.109  69.455  1.00  0.00     0.024 A 
ATOM      4  C   UNL     1      15.104  49.842  68.257  1.00  0.00     0.082 A 
ATOM      5  C   UNL     1      16.002  50.770  67.707  1.00  0.00     0.024 A 
ATOM      6  C   UNL     1      16.241  51.968  68.356  1.00  0.00     0.030 A 
ENDROOT
BRANCH   1   7
ATOM      7  N   UNL     1      15.722  53.443  70.187  1.00  0.00    -0.233 N 
ATOM      8  C   UNL     1      15.344  55.566  70.657  1.00  0.00     0.064 A 
ATOM      9  C   UNL     1      14.750  54.380  70.464  1.00  0.00     0.075 A 
ATOM     10  C   UNL     1      16.817  55.333  70.504  1.00  0.00     0.167 A 
ATOM     11  N   UNL     1      16.997  54.094  70.215  1.00  0.00    -0.163 NA
BRANCH   9  12
ATOM     12  C   UNL     1      13.286  54.150  70.574  1.00  0.00     0.000 A 
ATOM     13  C   UNL     1      12.553  54.744  71.630  1.00  0.00     0.011 A 
ATOM     14  C   UNL     1      12.606  53.423  69.580  1.00  0.00     0.011 A 
ATOM     15  C   UNL     1      11.134  54.630  71.676  1.00  0.00     0.016 A 
ATOM     16  C   UNL     1      11.182  53.306  69.623  1.00  0.00     0.016 A 
ATOM     17  C   UNL     1      10.446  53.921  70.665  1.00  0.00     0.018 A 
ATOM     18  Br  UNL     1       8.581  53.889  70.622  1.00  0.00    -0.051 Br
ENDBRANCH   9  12
BRANCH  10  19
ATOM     19  C   UNL     1      17.929  56.311  70.730  1.00  0.00     0.435 C 
ATOM     20  F   UNL     1      18.787  55.772  71.659  1.00  0.00    -0.164 F 
ATOM     21  F   UNL     1      17.413  57.480  71.133  1.00  0.00    -0.164 F 
ATOM     22  F   UNL     1      18.572  56.520  69.580  1.00  0.00    -0.164 F 
ENDBRANCH  10  19
ENDBRANCH   1   7
BRANCH   4  23
ATOM     23  S   UNL     1      14.770  48.276  67.384  1.00  0.00     0.238 S 
ATOM     24  O   UNL     1      15.970  47.447  67.378  1.00  0.00    -0.207 OA
ATOM     25  O   UNL     1      14.383  48.604  66.043  1.00  0.00    -0.207 OA
BRANCH  23  26
ATOM     26  N   UNL     1      13.466  47.445  68.222  1.00  0.00    -0.225 NA
ATOM     27  H   UNL     1      12.948  46.856  67.553  1.00  0.00     0.137 HD
ATOM     28  H   UNL     1      13.860  46.852  68.967  1.00  0.00     0.137 HD
ENDBRANCH  23  26
ENDBRANCH   4  23
TORSDOF 5
ENDMDL
MODEL 3
REMARK VINA RESULT:      -8.9      4.834      6.309
REMARK SMILES NS(=O)(=O)c1ccc(-n2nc(C(F)(F)F)cc2-c2ccc(Br)cc2)cc1
REMARK SMILES IDX 8 1 7 2 6 3 5 4 26 5 25 6 9 7 16 8 17 9 11 10 10 11 18 12
REMARK SMILES IDX 19 13 24 14 20 15 23 16 21 17 22 18 12 19 13 20 14 21 15 22
REMARK SMILES IDX 2 23 3 24 4 25 1 26
REMARK H PARENT 1 27 1 28
REMARK Flexibility Score: inf
ROOT
ATOM      1  C   UNL     1      14.257  54.189  70.777  1.00  0.00     0.065 A 
ATOM      2  C   UNL     1      14.504  55.288  69.942  1.00  0.00     0.030 A 
ATOM      3  C   UNL     1      15.707  55.965  70.037  1.00  0.00     0.024 A 
ATOM      4  C   UNL     1      16.653  55.539  70.966  1.00  0.00     0.082 A 
ATOM      5  C   UNL     1      16.402  54.434  71.796  1.00  0.00     0.024 A 
ATOM      6  C   UNL     1      15.200  53.756  71.696  1.00  0.00     0.030 A 
ENDROOT
BRANCH   1   7
ATOM      7  N   UNL     1      13.017  53.594  70.694  1.00  0.00    -0.233 N 
ATOM      8  C   UNL     1      11.305  52.563  69.758  1.00  0.00     0.064 A 
ATOM      9  C   UNL     1      12.637  52.532  69.901  1.00  0.00     0.075 A 
ATOM     10  C   UNL     1      10.820  53.740  70.550  1.00  0.00     0.167 A 
ATOM     11  N   UNL     1      11.843  54.323  71.064  1.00  0.00    -0.163 NA
BRANCH   9  12
ATOM     12  C   UNL     1      13.518  51.489  69.315  1.00  0.00     0.000 A 
ATOM     13  C   UNL     1      13.214  50.118  69.504  1.00  0.00     0.011 A 
ATOM     14  C   UNL     1      14.598  51.853  68.492  1.00  0.00     0.011 A 
ATOM     15  C   UNL     1      13.980  49.113  68.847  1.00  0.00     0.016 A 
ATOM     16  C   UNL     1      15.369  50.847  67.831  1.00  0.00     0.016 A 
ATOM     17  C   UNL     1      15.051  49.477  68.000  1.00  0.00     0.018 A 
ATOM     18  Br  UNL     1      15.968  48.188  67.011  1.00  0.00    -0.051 Br
ENDBRANCH   9  12
BRANCH  10  19
ATOM     19  C   UNL     1       9.403  54.151  70.808  1.00  0.00     0.435 C 
ATOM     20  F   UNL     1       8.640  53.741  69.742  1.00  0.00    -0.164 F 
ATOM     21  F   UNL     1       9.354  55.478  70.989  1.00  0.00    -0.164 F 
ATOM     22  F   UNL     1       8.973  53.569  71.929  1.00  0.00    -0.164 F 
ENDBRANCH  10  19
ENDBRANCH   1   7
BRANCH   4  23
ATOM     23  S   UNL     1      18.226  56.448  71.120  1.00  0.00     0.238 S 
ATOM     24  O   UNL     1      19.055  55.834  72.150  1.00  0.00    -0.207 OA
ATOM     25  O   UNL     1      17.910  57.801  71.474  1.00  0.00    -0.207 OA
BRANCH  23  26
ATOM     26  N   UNL     1      19.051  56.388  69.567  1.00  0.00    -0.225 NA
ATOM     27  H   UNL     1      19.680  57.200  69.481  1.00  0.00     0.137 HD
ATOM     28  H   UNL     1      19.602  55.519  69.504  1.00  0.00     0.137 HD
ENDBRANCH  23  26
ENDBRANCH   4  23
TORSDOF 5
ENDMDL
