# Supplementary material for: Sample efficient reinforcement learning with active learning for molecular design
Source: Chem Sci. 2024 Feb 8;15(11):4146–60. doi: 10.1039/d3sc04653b (PMC10935729; doi:10.1039/d3sc04653b)
Supplement: SC-015-D3SC04653B-s001 [file SC-015-D3SC04653B-s001.zip › reinforcement-learning-active-learning-main/data/CoX2/1cx2_monomer_apo.pdbqt]

ATOM      1  N   ALA D  33      18.257  17.978  84.808  1.00 10.79    -0.058 N 
ATOM      2  CA  ALA D  33      19.115  17.783  86.015  1.00  9.61     0.255 C 
ATOM      3  C   ALA D  33      19.834  19.083  86.357  1.00  8.53     0.259 C 
ATOM      4  O   ALA D  33      19.729  19.606  87.487  1.00  8.57    -0.271 OA
ATOM      5  CB  ALA D  33      20.133  16.653  85.789  1.00  9.10     0.042 C 
ATOM      6  H1  ALA D  33      17.586  18.737  85.044  1.00 17.00     0.276 HD
ATOM      7  H2  ALA D  33      18.731  18.270  83.941  1.00 17.00     0.276 HD
ATOM      8  H3  ALA D  33      17.713  17.122  84.586  1.00 17.00     0.276 HD
ATOM      9  N   ASN D  34      20.556  19.590  85.367  1.00  6.28    -0.337 N 
ATOM     10  CA  ASN D  34      21.334  20.816  85.497  1.00  4.98     0.169 C 
ATOM     11  C   ASN D  34      20.728  21.783  86.480  1.00  4.47     0.255 C 
ATOM     12  O   ASN D  34      19.682  22.360  86.213  1.00  7.15    -0.270 OA
ATOM     13  CB  ASN D  34      21.478  21.467  84.134  1.00  3.13     0.119 C 
ATOM     14  CG  ASN D  34      22.123  22.792  84.209  1.00  4.86     0.230 C 
ATOM     15  ND2 ASN D  34      22.028  23.548  83.125  1.00  4.95    -0.369 N 
ATOM     16  OD1 ASN D  34      22.690  23.163  85.244  1.00  4.19    -0.273 OA
ATOM     17  H   ASN D  34      20.679  19.094  84.552  1.00 17.00     0.164 HD
ATOM     18 1HD2 ASN D  34      22.464  24.423  83.095  1.00 17.00     0.159 HD
ATOM     19 2HD2 ASN D  34      21.523  23.148  82.422  1.00 17.00     0.159 HD
ATOM     20  N   PRO D  35      21.361  21.941  87.646  1.00  4.83    -0.312 N 
ATOM     21  CA  PRO D  35      20.958  22.821  88.754  1.00  5.26     0.163 C 
ATOM     22  C   PRO D  35      20.786  24.288  88.366  1.00  6.28     0.251 C 
ATOM     23  O   PRO D  35      20.267  25.078  89.145  1.00  7.87    -0.271 OA
ATOM     24  CB  PRO D  35      22.083  22.631  89.771  1.00  5.68     0.034 C 
ATOM     25  CG  PRO D  35      23.265  22.227  88.906  1.00  5.31     0.027 C 
ATOM     26  CD  PRO D  35      22.625  21.264  87.958  1.00  5.02     0.105 C 
ATOM     27  N   CYS D  36      21.282  24.677  87.197  1.00  5.58    -0.337 N 
ATOM     28  CA  CYS D  36      21.099  26.047  86.748  1.00  4.29     0.171 C 
ATOM     29  C   CYS D  36      19.883  26.174  85.865  1.00  5.85     0.252 C 
ATOM     30  O   CYS D  36      19.597  27.276  85.382  1.00  6.98    -0.271 OA
ATOM     31  CB  CYS D  36      22.325  26.582  86.041  1.00  3.43     0.100 C 
ATOM     32  SG  CYS D  36      23.598  26.939  87.258  1.00  4.78    -0.080 SA
ATOM     33  H   CYS D  36      21.816  24.058  86.664  1.00 17.00     0.164 HD
ATOM     34  N   CYS D  37      19.159  25.059  85.677  1.00  7.48    -0.337 N 
ATOM     35  CA  CYS D  37      17.925  25.019  84.873  1.00  5.41     0.171 C 
ATOM     36  C   CYS D  37      16.999  26.125  85.311  1.00  5.28     0.252 C 
ATOM     37  O   CYS D  37      16.535  26.927  84.488  1.00  3.97    -0.271 OA
ATOM     38  CB  CYS D  37      17.189  23.712  85.065  1.00  2.00     0.100 C 
ATOM     39  SG  CYS D  37      17.836  22.451  83.962  1.00  3.76    -0.080 SA
ATOM     40  H   CYS D  37      19.445  24.224  86.092  1.00 17.00     0.164 HD
ATOM     41  N   SER D  38      16.823  26.199  86.632  1.00  4.50    -0.336 N 
ATOM     42  CA  SER D  38      15.962  27.179  87.284  1.00  5.58     0.189 C 
ATOM     43  C   SER D  38      16.356  28.649  87.197  1.00  4.49     0.254 C 
ATOM     44  O   SER D  38      15.691  29.491  87.804  1.00  5.47    -0.270 OA
ATOM     45  CB  SER D  38      15.804  26.792  88.754  1.00  5.24     0.169 C 
ATOM     46  OG  SER D  38      17.047  26.439  89.321  1.00  2.00    -0.380 OA
ATOM     47  H   SER D  38      17.300  25.602  87.248  1.00 17.00     0.164 HD
ATOM     48  HG  SER D  38      16.989  26.529  90.278  1.00 17.00     0.211 HD
ATOM     49  N   ASN D  39      17.420  28.957  86.460  1.00  3.13    -0.337 N 
ATOM     50  CA  ASN D  39      17.899  30.343  86.325  1.00  5.31     0.169 C 
ATOM     51  C   ASN D  39      17.992  31.080  87.676  1.00  4.36     0.255 C 
ATOM     52  O   ASN D  39      17.702  32.280  87.746  1.00  5.87    -0.270 OA
ATOM     53  CB  ASN D  39      16.958  31.158  85.423  1.00  4.71     0.119 C 
ATOM     54  CG  ASN D  39      16.845  30.600  84.035  1.00  5.21     0.230 C 
ATOM     55  ND2 ASN D  39      16.550  29.317  83.932  1.00  4.69    -0.369 N 
ATOM     56  OD1 ASN D  39      16.987  31.330  83.059  1.00  7.71    -0.273 OA
ATOM     57  H   ASN D  39      17.919  28.246  86.008  1.00 17.00     0.164 HD
ATOM     58 1HD2 ASN D  39      16.508  28.924  83.040  1.00 17.00     0.159 HD
ATOM     59 2HD2 ASN D  39      16.382  28.793  84.729  1.00 17.00     0.159 HD
ATOM     60  N   PRO D  40      18.480  30.406  88.732  1.00  3.67    -0.312 N 
ATOM     61  CA  PRO D  40      18.611  30.964  90.080  1.00  3.29     0.163 C 
ATOM     62  C   PRO D  40      19.229  32.333  90.232  1.00  5.16     0.251 C 
ATOM     63  O   PRO D  40      18.688  33.225  90.899  1.00  4.26    -0.271 OA
ATOM     64  CB  PRO D  40      19.474  29.936  90.767  1.00  2.00     0.034 C 
ATOM     65  CG  PRO D  40      19.064  28.665  90.094  1.00  4.70     0.027 C 
ATOM     66  CD  PRO D  40      19.122  29.085  88.676  1.00  3.80     0.105 C 
ATOM     67  N   CYS D  41      20.407  32.473  89.655  1.00  7.40    -0.337 N 
ATOM     68  CA  CYS D  41      21.182  33.695  89.752  1.00  7.51     0.171 C 
ATOM     69  C   CYS D  41      20.525  34.882  89.120  1.00  6.07     0.252 C 
ATOM     70  O   CYS D  41      20.239  34.879  87.924  1.00  4.89    -0.271 OA
ATOM     71  CB  CYS D  41      22.571  33.444  89.147  1.00 10.50     0.100 C 
ATOM     72  SG  CYS D  41      23.295  31.873  89.747  1.00 11.45    -0.080 SA
ATOM     73  H   CYS D  41      20.786  31.740  89.138  1.00 17.00     0.164 HD
ATOM     74  N   GLN D  42      20.261  35.884  89.947  1.00  4.64    -0.337 N 
ATOM     75  CA  GLN D  42      19.637  37.125  89.494  1.00  5.00     0.160 C 
ATOM     76  C   GLN D  42      20.667  38.203  89.299  1.00  3.53     0.251 C 
ATOM     77  O   GLN D  42      21.858  37.947  89.434  1.00  2.35    -0.271 OA
ATOM     78  CB  GLN D  42      18.586  37.607  90.500  1.00  4.29     0.042 C 
ATOM     79  CG  GLN D  42      17.497  36.607  90.714  1.00  2.00     0.090 C 
ATOM     80  CD  GLN D  42      16.822  36.310  89.432  1.00  2.03     0.227 C 
ATOM     81  NE2 GLN D  42      17.080  35.150  88.870  1.00  5.24    -0.369 N 
ATOM     82  OE1 GLN D  42      16.125  37.145  88.913  1.00  2.03    -0.273 OA
ATOM     83  H   GLN D  42      20.445  35.704  90.858  1.00 17.00     0.164 HD
ATOM     84 1HE2 GLN D  42      16.638  34.942  88.022  1.00 17.00     0.159 HD
ATOM     85 2HE2 GLN D  42      17.698  34.522  89.300  1.00 17.00     0.159 HD
ATOM     86  N   ASN D  43      20.191  39.377  88.889  1.00  4.08    -0.337 N 
ATOM     87  CA  ASN D  43      21.029  40.553  88.665  1.00  4.42     0.169 C 
ATOM     88  C   ASN D  43      22.289  40.394  87.768  1.00  4.81     0.251 C 
ATOM     89  O   ASN D  43      23.210  41.218  87.824  1.00  2.00    -0.271 OA
ATOM     90  CB  ASN D  43      21.399  41.157  90.014  1.00  3.48     0.119 C 
ATOM     91  CG  ASN D  43      20.221  41.771  90.708  1.00  3.64     0.230 C 
ATOM     92  ND2 ASN D  43      20.098  41.514  91.992  1.00  3.97    -0.369 N 
ATOM     93  OD1 ASN D  43      19.452  42.521  90.108  1.00  5.62    -0.273 OA
ATOM     94  H   ASN D  43      19.229  39.468  88.737  1.00 17.00     0.164 HD
ATOM     95 1HD2 ASN D  43      19.324  41.893  92.454  1.00 17.00     0.159 HD
ATOM     96 2HD2 ASN D  43      20.788  40.972  92.395  1.00 17.00     0.159 HD
ATOM     97  N   ARG D  44      22.278  39.365  86.912  1.00  5.37    -0.338 N 
ATOM     98  CA  ARG D  44      23.358  39.038  85.972  1.00  4.95     0.159 C 
ATOM     99  C   ARG D  44      24.391  37.992  86.435  1.00  4.27     0.251 C 
ATOM    100  O   ARG D  44      25.154  37.454  85.614  1.00  2.00    -0.271 OA
ATOM    101  CB  ARG D  44      24.069  40.289  85.506  1.00  3.83     0.034 C 
ATOM    102  CG  ARG D  44      23.145  41.250  84.842  1.00  6.45     0.027 C 
ATOM    103  CD  ARG D  44      22.647  40.703  83.528  1.00  6.44     0.116 C 
ATOM    104  NE  ARG D  44      23.532  41.099  82.437  1.00  7.59    -0.212 N 
ATOM    105  CZ  ARG D  44      23.799  40.318  81.406  1.00 10.13     0.666 C 
ATOM    106  NH1 ARG D  44      23.239  39.113  81.338  1.00 10.87    -0.235 N 
ATOM    107  NH2 ARG D  44      24.608  40.737  80.446  1.00 10.87    -0.235 N 
ATOM    108  H   ARG D  44      21.507  38.768  86.925  1.00 17.00     0.164 HD
ATOM    109  HE  ARG D  44      23.950  41.985  82.467  1.00 17.00     0.178 HD
ATOM    110 HH11 ARG D  44      22.617  38.804  82.057  1.00 17.00     0.174 HD
ATOM    111 HH12 ARG D  44      23.430  38.516  80.560  1.00 17.00     0.174 HD
ATOM    112 HH21 ARG D  44      25.017  41.648  80.497  1.00 17.00     0.174 HD
ATOM    113 HH22 ARG D  44      24.804  40.141  79.667  1.00 17.00     0.174 HD
ATOM    114  N   GLY D  45      24.375  37.657  87.721  1.00  3.49    -0.336 N 
ATOM    115  CA  GLY D  45      25.324  36.685  88.212  1.00  3.58     0.189 C 
ATOM    116  C   GLY D  45      25.279  35.418  87.387  1.00  3.01     0.253 C 
ATOM    117  O   GLY D  45      24.205  34.893  87.178  1.00  3.42    -0.270 OA
ATOM    118  H   GLY D  45      23.703  38.028  88.329  1.00 17.00     0.164 HD
ATOM    119  N   GLU D  46      26.413  34.968  86.855  1.00  4.44    -0.337 N 
ATOM    120  CA  GLU D  46      26.452  33.716  86.081  1.00  6.31     0.160 C 
ATOM    121  C   GLU D  46      26.293  32.474  86.987  1.00  6.60     0.251 C 
ATOM    122  O   GLU D  46      27.007  32.289  87.979  1.00  3.68    -0.271 OA
ATOM    123  CB  GLU D  46      27.766  33.602  85.311  1.00  9.07     0.043 C 
ATOM    124  CG  GLU D  46      27.685  33.986  83.844  1.00 13.66     0.100 C 
ATOM    125  CD  GLU D  46      28.214  35.361  83.556  1.00 15.58     0.185 C 
ATOM    126  OE1 GLU D  46      28.875  35.912  84.456  1.00 19.15    -0.647 OA
ATOM    127  OE2 GLU D  46      27.984  35.869  82.431  1.00 11.86    -0.647 OA
ATOM    128  H   GLU D  46      27.231  35.499  86.985  1.00 17.00     0.164 HD
ATOM    129  N   CYS D  47      25.391  31.588  86.613  1.00  6.00    -0.337 N 
ATOM    130  CA  CYS D  47      25.125  30.397  87.424  1.00  6.48     0.171 C 
ATOM    131  C   CYS D  47      26.025  29.228  87.007  1.00  7.03     0.252 C 
ATOM    132  O   CYS D  47      26.225  29.003  85.807  1.00  4.90    -0.271 OA
ATOM    133  CB  CYS D  47      23.630  30.013  87.267  1.00  7.56     0.100 C 
ATOM    134  SG  CYS D  47      22.950  28.608  88.229  1.00 11.47    -0.080 SA
ATOM    135  H   CYS D  47      24.907  31.712  85.774  1.00 17.00     0.164 HD
ATOM    136  N   MET D  48      26.575  28.499  87.987  1.00  7.70    -0.337 N 
ATOM    137  CA  MET D  48      27.405  27.337  87.680  1.00  5.92     0.160 C 
ATOM    138  C   MET D  48      27.170  26.048  88.441  1.00  3.38     0.251 C 
ATOM    139  O   MET D  48      27.140  26.014  89.663  1.00  2.95    -0.271 OA
ATOM    140  CB  MET D  48      28.893  27.658  87.643  1.00  8.48     0.043 C 
ATOM    141  CG  MET D  48      29.475  27.045  86.380  1.00 17.21     0.060 C 
ATOM    142  SD  MET D  48      28.057  26.802  85.144  1.00 23.86    -0.139 SA
ATOM    143  CE  MET D  48      28.380  25.184  84.448  1.00 18.21     0.069 C 
ATOM    144  H   MET D  48      26.414  28.750  88.917  1.00 17.00     0.164 HD
ATOM    145  N   SER D  49      27.084  24.968  87.686  1.00  2.00    -0.336 N 
ATOM    146  CA  SER D  49      26.834  23.665  88.239  1.00  3.72     0.189 C 
ATOM    147  C   SER D  49      27.916  23.081  89.130  1.00  2.00     0.254 C 
ATOM    148  O   SER D  49      28.745  22.315  88.670  1.00  2.27    -0.270 OA
ATOM    149  CB  SER D  49      26.480  22.705  87.102  1.00  7.78     0.169 C 
ATOM    150  OG  SER D  49      26.963  23.210  85.864  1.00  8.21    -0.380 OA
ATOM    151  H   SER D  49      27.171  25.024  86.713  1.00 17.00     0.164 HD
ATOM    152  HG  SER D  49      26.691  22.600  85.164  1.00 17.00     0.211 HD
ATOM    153  N   THR D  50      27.829  23.344  90.425  1.00  2.00    -0.336 N 
ATOM    154  CA  THR D  50      28.820  22.839  91.359  1.00  2.30     0.186 C 
ATOM    155  C   THR D  50      28.592  21.439  91.943  1.00  2.00     0.253 C 
ATOM    156  O   THR D  50      28.890  21.191  93.119  1.00  2.00    -0.270 OA
ATOM    157  CB  THR D  50      29.119  23.883  92.498  1.00  2.49     0.140 C 
ATOM    158  CG2 THR D  50      29.390  25.243  91.912  1.00  3.01     0.034 C 
ATOM    159  OG1 THR D  50      28.003  23.987  93.387  1.00  3.67    -0.382 OA
ATOM    160  H   THR D  50      27.100  23.910  90.763  1.00 17.00     0.164 HD
ATOM    161  HG1 THR D  50      27.987  23.144  93.858  1.00 17.00     0.210 HD
ATOM    162  N   GLY D  51      28.040  20.526  91.156  1.00  2.00    -0.336 N 
ATOM    163  CA  GLY D  51      27.870  19.198  91.705  1.00  4.15     0.189 C 
ATOM    164  C   GLY D  51      26.582  18.449  91.523  1.00  6.10     0.253 C 
ATOM    165  O   GLY D  51      26.095  17.852  92.484  1.00  8.30    -0.270 OA
ATOM    166  H   GLY D  51      27.787  20.766  90.243  1.00 17.00     0.164 HD
ATOM    167  N   PHE D  52      26.081  18.422  90.290  1.00  9.01    -0.337 N 
ATOM    168  CA  PHE D  52      24.842  17.707  89.887  1.00 10.76     0.164 C 
ATOM    169  C   PHE D  52      23.609  18.411  90.423  1.00 12.35     0.251 C 
ATOM    170  O   PHE D  52      22.745  18.895  89.675  1.00 12.51    -0.271 OA
ATOM    171  CB  PHE D  52      24.783  16.266  90.436  1.00  9.91     0.058 C 
ATOM    172  CG  PHE D  52      25.689  15.315  89.760  1.00 10.65    -0.020 A 
ATOM    173  CD1 PHE D  52      25.370  14.817  88.485  1.00 13.40    -0.004 A 
ATOM    174  CD2 PHE D  52      26.825  14.849  90.417  1.00 10.66    -0.004 A 
ATOM    175  CE1 PHE D  52      26.177  13.848  87.859  1.00 14.85    -0.000 A 
ATOM    176  CE2 PHE D  52      27.648  13.884  89.820  1.00 15.05    -0.000 A 
ATOM    177  CZ  PHE D  52      27.325  13.374  88.530  1.00 17.20    -0.000 A 
ATOM    178  H   PHE D  52      26.510  18.974  89.621  1.00 17.00     0.164 HD
ATOM    179  N   ASP D  53      23.557  18.424  91.750  1.00 14.60    -0.337 N 
ATOM    180  CA  ASP D  53      22.473  18.976  92.533  1.00 15.69     0.170 C 
ATOM    181  C   ASP D  53      22.665  20.413  92.968  1.00 14.40     0.252 C 
ATOM    182  O   ASP D  53      21.701  21.030  93.430  1.00 12.72    -0.271 OA
ATOM    183  CB  ASP D  53      22.292  18.098  93.788  1.00 19.41     0.129 C 
ATOM    184  CG  ASP D  53      23.634  17.773  94.492  1.00 24.82     0.188 C 
ATOM    185  OD1 ASP D  53      24.244  18.693  95.115  1.00 27.92    -0.647 OA
ATOM    186  OD2 ASP D  53      24.083  16.593  94.401  1.00 25.50    -0.647 OA
ATOM    187  H   ASP D  53      24.285  18.015  92.246  1.00 17.00     0.164 HD
ATOM    188  N   GLN D  54      23.901  20.921  92.865  1.00 13.16    -0.337 N 
ATOM    189  CA  GLN D  54      24.229  22.287  93.309  1.00 12.21     0.160 C 
ATOM    190  C   GLN D  54      24.568  23.292  92.231  1.00  8.90     0.251 C 
ATOM    191  O   GLN D  54      24.740  22.936  91.073  1.00  7.88    -0.271 OA
ATOM    192  CB  GLN D  54      25.402  22.256  94.281  1.00 13.06     0.042 C 
ATOM    193  CG  GLN D  54      25.164  23.093  95.510  1.00 17.66     0.090 C 
ATOM    194  CD  GLN D  54      24.377  22.340  96.568  1.00 22.07     0.227 C 
ATOM    195  NE2 GLN D  54      24.214  22.960  97.725  1.00 20.92    -0.369 N 
ATOM    196  OE1 GLN D  54      23.950  21.197  96.359  1.00 22.22    -0.273 OA
ATOM    197  H   GLN D  54      24.606  20.370  92.486  1.00 17.00     0.164 HD
ATOM    198 1HE2 GLN D  54      23.693  22.464  98.391  1.00 17.00     0.159 HD
ATOM    199 2HE2 GLN D  54      24.596  23.849  97.856  1.00 17.00     0.159 HD
ATOM    200  N   TYR D  55      24.690  24.548  92.641  1.00  6.93    -0.337 N 
ATOM    201  CA  TYR D  55      25.053  25.654  91.747  1.00  8.23     0.164 C 
ATOM    202  C   TYR D  55      25.555  26.831  92.584  1.00  9.00     0.251 C 
ATOM    203  O   TYR D  55      25.272  26.913  93.786  1.00  8.53    -0.271 OA
ATOM    204  CB  TYR D  55      23.863  26.132  90.875  1.00  6.05     0.058 C 
ATOM    205  CG  TYR D  55      22.910  27.070  91.583  1.00  5.14    -0.020 A 
ATOM    206  CD1 TYR D  55      21.901  26.569  92.406  1.00  6.85    -0.002 A 
ATOM    207  CD2 TYR D  55      23.058  28.468  91.491  1.00  8.28    -0.002 A 
ATOM    208  CE1 TYR D  55      21.055  27.425  93.142  1.00  7.65     0.024 A 
ATOM    209  CE2 TYR D  55      22.213  29.362  92.231  1.00  7.47     0.024 A 
ATOM    210  CZ  TYR D  55      21.214  28.819  93.060  1.00  9.17     0.089 A 
ATOM    211  OH  TYR D  55      20.391  29.625  93.833  1.00  6.61    -0.359 OA
ATOM    212  H   TYR D  55      24.542  24.793  93.579  1.00 17.00     0.164 HD
ATOM    213  HH  TYR D  55      20.773  30.518  93.794  1.00 17.00     0.217 HD
ATOM    214  N   LYS D  56      26.291  27.733  91.932  1.00 11.55    -0.338 N 
ATOM    215  CA  LYS D  56      26.829  28.961  92.546  1.00 13.74     0.159 C 
ATOM    216  C   LYS D  56      26.609  30.144  91.598  1.00 13.51     0.251 C 
ATOM    217  O   LYS D  56      26.638  29.982  90.366  1.00 13.35    -0.271 OA
ATOM    218  CB  LYS D  56      28.319  28.831  92.868  1.00 15.20     0.032 C 
ATOM    219  CG  LYS D  56      28.620  27.899  94.045  1.00 18.31     0.004 C 
ATOM    220  CD  LYS D  56      30.102  27.928  94.445  1.00 19.64     0.032 C 
ATOM    221  CE  LYS D  56      30.328  27.239  95.785  1.00 20.78     0.206 C 
ATOM    222  NZ  LYS D  56      29.495  27.811  96.907  1.00 21.28    -0.064 N 
ATOM    223  H   LYS D  56      26.490  27.560  90.988  1.00 17.00     0.164 HD
ATOM    224  HZ1 LYS D  56      29.669  28.834  96.969  1.00 17.00     0.275 HD
ATOM    225  HZ2 LYS D  56      28.486  27.646  96.719  1.00 17.00     0.275 HD
ATOM    226  HZ3 LYS D  56      29.757  27.360  97.806  1.00 17.00     0.275 HD
ATOM    227  N   CYS D  57      26.352  31.321  92.168  1.00 11.80    -0.337 N 
ATOM    228  CA  CYS D  57      26.111  32.529  91.360  1.00  9.59     0.171 C 
ATOM    229  C   CYS D  57      27.318  33.446  91.337  1.00  7.25     0.252 C 
ATOM    230  O   CYS D  57      27.813  33.912  92.374  1.00  6.76    -0.271 OA
ATOM    231  CB  CYS D  57      24.876  33.285  91.862  1.00  9.48     0.100 C 
ATOM    232  SG  CYS D  57      23.397  32.215  91.757  1.00 14.85    -0.080 SA
ATOM    233  H   CYS D  57      26.318  31.425  93.138  1.00 17.00     0.164 HD
ATOM    234  N   ASP D  58      27.804  33.713  90.143  1.00  3.75    -0.337 N 
ATOM    235  CA  ASP D  58      28.965  34.555  90.009  1.00  2.81     0.170 C 
ATOM    236  C   ASP D  58      28.500  35.985  89.982  1.00  2.09     0.252 C 
ATOM    237  O   ASP D  58      28.405  36.614  88.931  1.00  2.07    -0.271 OA
ATOM    238  CB  ASP D  58      29.747  34.188  88.746  1.00  3.71     0.129 C 
ATOM    239  CG  ASP D  58      31.196  34.490  88.876  1.00  2.00     0.188 C 
ATOM    240  OD1 ASP D  58      31.688  34.488  90.019  1.00  2.00    -0.647 OA
ATOM    241  OD2 ASP D  58      31.828  34.747  87.840  1.00  2.00    -0.647 OA
ATOM    242  H   ASP D  58      27.379  33.329  89.362  1.00 17.00     0.164 HD
ATOM    243  N   CYS D  59      28.197  36.490  91.162  1.00  2.98    -0.337 N 
ATOM    244  CA  CYS D  59      27.730  37.856  91.320  1.00  6.59     0.171 C 
ATOM    245  C   CYS D  59      28.851  38.837  91.047  1.00  5.72     0.252 C 
ATOM    246  O   CYS D  59      28.661  40.037  91.211  1.00  9.00    -0.271 OA
ATOM    247  CB  CYS D  59      27.214  38.105  92.746  1.00  9.54     0.100 C 
ATOM    248  SG  CYS D  59      25.987  36.911  93.364  1.00 18.04    -0.080 SA
ATOM    249  H   CYS D  59      28.267  35.914  91.952  1.00 17.00     0.164 HD
ATOM    250  N   THR D  60      30.026  38.352  90.674  1.00  3.98    -0.336 N 
ATOM    251  CA  THR D  60      31.137  39.246  90.393  1.00  4.95     0.186 C 
ATOM    252  C   THR D  60      30.747  40.335  89.407  1.00  4.69     0.253 C 
ATOM    253  O   THR D  60      30.051  40.071  88.416  1.00  3.56    -0.270 OA
ATOM    254  CB  THR D  60      32.381  38.493  89.847  1.00  4.28     0.140 C 
ATOM    255  CG2 THR D  60      33.135  37.835  91.002  1.00  8.73     0.034 C 
ATOM    256  OG1 THR D  60      31.985  37.490  88.895  1.00  2.00    -0.382 OA
ATOM    257  H   THR D  60      30.187  37.400  90.546  1.00 17.00     0.164 HD
ATOM    258  HG1 THR D  60      31.398  37.888  88.233  1.00 17.00     0.210 HD
ATOM    259  N   ARG D  61      31.111  41.566  89.744  1.00  3.31    -0.337 N 
ATOM    260  CA  ARG D  61      30.848  42.686  88.883  1.00  5.93     0.159 C 
ATOM    261  C   ARG D  61      29.372  42.920  88.642  1.00  5.91     0.251 C 
ATOM    262  O   ARG D  61      28.972  43.285  87.528  1.00  5.69    -0.271 OA
ATOM    263  CB  ARG D  61      31.596  42.508  87.549  1.00 10.66     0.034 C 
ATOM    264  CG  ARG D  61      32.250  43.776  86.952  1.00 11.55     0.027 C 
ATOM    265  CD  ARG D  61      33.547  43.407  86.216  1.00  9.86     0.116 C 
ATOM    266  NE  ARG D  61      34.459  42.770  87.156  1.00 10.43    -0.212 N 
ATOM    267  CZ  ARG D  61      35.243  41.732  86.879  1.00 11.23     0.666 C 
ATOM    268  NH1 ARG D  61      35.253  41.204  85.658  1.00 10.50    -0.235 N 
ATOM    269  NH2 ARG D  61      35.943  41.169  87.856  1.00  8.25    -0.235 N 
ATOM    270  H   ARG D  61      31.541  41.733  90.604  1.00 17.00     0.164 HD
ATOM    271  HE  ARG D  61      34.499  43.140  88.064  1.00 17.00     0.178 HD
ATOM    272 HH11 ARG D  61      34.672  41.584  84.940  1.00 17.00     0.174 HD
ATOM    273 HH12 ARG D  61      35.841  40.427  85.448  1.00 17.00     0.174 HD
ATOM    274 HH21 ARG D  61      35.880  41.528  88.787  1.00 17.00     0.174 HD
ATOM    275 HH22 ARG D  61      36.532  40.386  87.656  1.00 17.00     0.174 HD
ATOM    276  N   THR D  62      28.548  42.583  89.628  1.00  5.70    -0.336 N 
ATOM    277  CA  THR D  62      27.115  42.900  89.529  1.00  8.63     0.186 C 
ATOM    278  C   THR D  62      27.046  43.946  90.646  1.00  9.84     0.253 C 
ATOM    279  O   THR D  62      28.079  44.302  91.215  1.00 13.87    -0.270 OA
ATOM    280  CB  THR D  62      26.133  41.745  89.921  1.00  7.81     0.140 C 
ATOM    281  CG2 THR D  62      26.336  40.478  89.076  1.00  5.86     0.034 C 
ATOM    282  OG1 THR D  62      26.252  41.468  91.319  1.00  9.35    -0.382 OA
ATOM    283  H   THR D  62      28.867  42.140  90.441  1.00 17.00     0.164 HD
ATOM    284  HG1 THR D  62      27.119  41.093  91.531  1.00 17.00     0.210 HD
ATOM    285  N   GLY D  63      25.870  44.456  90.970  1.00  8.82    -0.336 N 
ATOM    286  CA  GLY D  63      25.808  45.406  92.068  1.00  5.96     0.189 C 
ATOM    287  C   GLY D  63      25.229  44.694  93.284  1.00  5.67     0.253 C 
ATOM    288  O   GLY D  63      24.987  45.321  94.338  1.00  2.00    -0.270 OA
ATOM    289  H   GLY D  63      25.062  44.188  90.489  1.00 17.00     0.164 HD
ATOM    290  N   PHE D  64      25.034  43.376  93.133  1.00  4.50    -0.337 N 
ATOM    291  CA  PHE D  64      24.427  42.567  94.169  1.00  5.49     0.164 C 
ATOM    292  C   PHE D  64      25.251  41.375  94.606  1.00  5.73     0.251 C 
ATOM    293  O   PHE D  64      26.103  40.893  93.866  1.00  7.56    -0.271 OA
ATOM    294  CB  PHE D  64      23.057  42.083  93.693  1.00  5.63     0.058 C 
ATOM    295  CG  PHE D  64      22.156  43.182  93.225  1.00  4.21    -0.020 A 
ATOM    296  CD1 PHE D  64      22.280  43.689  91.950  1.00  4.40    -0.004 A 
ATOM    297  CD2 PHE D  64      21.207  43.732  94.067  1.00  3.76    -0.004 A 
ATOM    298  CE1 PHE D  64      21.471  44.734  91.522  1.00  5.78    -0.000 A 
ATOM    299  CE2 PHE D  64      20.400  44.772  93.646  1.00  5.61    -0.000 A 
ATOM    300  CZ  PHE D  64      20.535  45.272  92.370  1.00  4.06    -0.000 A 
ATOM    301  H   PHE D  64      25.359  42.894  92.346  1.00 17.00     0.164 HD
ATOM    302  N   TYR D  65      24.971  40.892  95.814  1.00  4.51    -0.337 N 
ATOM    303  CA  TYR D  65      25.652  39.747  96.389  1.00  3.31     0.164 C 
ATOM    304  C   TYR D  65      24.634  38.878  97.069  1.00  3.43     0.251 C 
ATOM    305  O   TYR D  65      23.447  39.167  97.021  1.00  2.00    -0.271 OA
ATOM    306  CB  TYR D  65      26.714  40.163  97.395  1.00  4.23     0.058 C 
ATOM    307  CG  TYR D  65      26.285  41.208  98.400  1.00  8.17    -0.020 A 
ATOM    308  CD1 TYR D  65      26.202  42.560  98.030  1.00  9.96    -0.002 A 
ATOM    309  CD2 TYR D  65      26.006  40.866  99.726  1.00  9.49    -0.002 A 
ATOM    310  CE1 TYR D  65      25.852  43.542  98.933  1.00 11.17     0.024 A 
ATOM    311  CE2 TYR D  65      25.658  41.850 100.659  1.00 12.45     0.024 A 
ATOM    312  CZ  TYR D  65      25.580  43.199 100.240  1.00 15.34     0.089 A 
ATOM    313  OH  TYR D  65      25.189  44.226 101.089  1.00 18.94    -0.359 OA
ATOM    314  H   TYR D  65      24.264  41.313  96.351  1.00 17.00     0.164 HD
ATOM    315  HH  TYR D  65      24.882  44.972 100.555  1.00 17.00     0.217 HD
ATOM    316  N   GLY D  66      25.112  37.812  97.703  1.00  4.87    -0.336 N 
ATOM    317  CA  GLY D  66      24.242  36.871  98.380  1.00  4.61     0.189 C 
ATOM    318  C   GLY D  66      23.921  35.800  97.363  1.00  5.02     0.253 C 
ATOM    319  O   GLY D  66      23.743  36.135  96.202  1.00  3.13    -0.270 OA
ATOM    320  H   GLY D  66      26.071  37.641  97.683  1.00 17.00     0.164 HD
ATOM    321  N   GLU D  67      23.785  34.547  97.811  1.00  7.69    -0.337 N 
ATOM    322  CA  GLU D  67      23.524  33.367  96.959  1.00  6.22     0.160 C 
ATOM    323  C   GLU D  67      22.965  33.533  95.547  1.00  6.99     0.251 C 
ATOM    324  O   GLU D  67      23.351  32.789  94.634  1.00  5.42    -0.271 OA
ATOM    325  CB  GLU D  67      22.685  32.327  97.702  1.00  6.51     0.043 C 
ATOM    326  CG  GLU D  67      22.437  31.051  96.873  1.00  8.55     0.100 C 
ATOM    327  CD  GLU D  67      21.548  30.019  97.549  1.00 10.89     0.185 C 
ATOM    328  OE1 GLU D  67      20.975  30.275  98.639  1.00 11.98    -0.647 OA
ATOM    329  OE2 GLU D  67      21.422  28.928  96.968  1.00 15.06    -0.647 OA
ATOM    330  H   GLU D  67      23.857  34.391  98.773  1.00 17.00     0.164 HD
ATOM    331  N   ASN D  68      22.045  34.477  95.370  1.00  8.09    -0.337 N 
ATOM    332  CA  ASN D  68      21.442  34.693  94.058  1.00  7.38     0.169 C 
ATOM    333  C   ASN D  68      21.743  35.988  93.356  1.00  7.69     0.251 C 
ATOM    334  O   ASN D  68      21.213  36.195  92.287  1.00  5.92    -0.271 OA
ATOM    335  CB  ASN D  68      19.933  34.508  94.126  1.00 10.27     0.119 C 
ATOM    336  CG  ASN D  68      19.556  33.088  94.382  1.00 10.34     0.234 C 
ATOM    337  ND2 ASN D  68      18.270  32.809  94.500  1.00 12.09    -0.332 N 
ATOM    338  OD1 ASN D  68      20.432  32.214  94.427  1.00  9.50    -0.272 OA
ATOM    339  H   ASN D  68      21.804  35.062  96.108  1.00 17.00     0.164 HD
ATOM    340 1HD2 ASN D  68      17.618  33.471  94.815  1.00 17.00     0.165 HD
ATOM    341  N   CYS D  69      22.646  36.797  93.910  1.00  8.89    -0.337 N 
ATOM    342  CA  CYS D  69      23.037  38.105  93.357  1.00  9.20     0.171 C 
ATOM    343  C   CYS D  69      21.781  38.938  93.344  1.00  8.53     0.252 C 
ATOM    344  O   CYS D  69      21.220  39.230  92.286  1.00  7.73    -0.271 OA
ATOM    345  CB  CYS D  69      23.603  37.959  91.937  1.00 13.39     0.100 C 
ATOM    346  SG  CYS D  69      24.812  36.605  91.729  1.00 16.36    -0.080 SA
ATOM    347  H   CYS D  69      23.113  36.458  94.660  1.00 17.00     0.164 HD
ATOM    348  N   THR D  70      21.339  39.316  94.541  1.00 11.33    -0.336 N 
ATOM    349  CA  THR D  70      20.092  40.072  94.731  1.00 11.85     0.186 C 
ATOM    350  C   THR D  70      20.149  41.202  95.768  1.00  8.31     0.253 C 
ATOM    351  O   THR D  70      19.510  42.224  95.594  1.00  7.55    -0.270 OA
ATOM    352  CB  THR D  70      18.942  39.090  95.114  1.00 12.72     0.140 C 
ATOM    353  CG2 THR D  70      18.384  38.384  93.882  1.00 15.73     0.034 C 
ATOM    354  OG1 THR D  70      19.446  38.081  96.005  1.00 15.39    -0.382 OA
ATOM    355  H   THR D  70      21.853  39.076  95.343  1.00 17.00     0.164 HD
ATOM    356  HG1 THR D  70      18.698  37.549  96.303  1.00 17.00     0.210 HD
ATOM    357  N   THR D  71      20.897  41.001  96.847  1.00  6.95    -0.336 N 
ATOM    358  CA  THR D  71      21.027  41.997  97.910  1.00  5.18     0.187 C 
ATOM    359  C   THR D  71      22.068  43.010  97.423  1.00  6.31     0.257 C 
ATOM    360  O   THR D  71      23.185  42.653  97.066  1.00  7.95    -0.270 OA
ATOM    361  CB  THR D  71      21.429  41.314  99.269  1.00  5.75     0.140 C 
ATOM    362  CG2 THR D  71      21.000  39.834  99.271  1.00  2.01     0.034 C 
ATOM    363  OG1 THR D  71      22.846  41.357  99.472  1.00  8.42    -0.382 OA
ATOM    364  H   THR D  71      21.426  40.178  96.916  1.00 17.00     0.164 HD
ATOM    365  HG1 THR D  71      23.049  41.048 100.359  1.00 17.00     0.210 HD
ATOM    366  N   PRO D  72      21.725  44.292  97.401  1.00  5.62    -0.312 N 
ATOM    367  CA  PRO D  72      22.667  45.311  96.925  1.00  6.31     0.163 C 
ATOM    368  C   PRO D  72      23.712  45.892  97.868  1.00  8.62     0.251 C 
ATOM    369  O   PRO D  72      23.629  45.809  99.109  1.00 10.27    -0.271 OA
ATOM    370  CB  PRO D  72      21.739  46.408  96.492  1.00  3.36     0.034 C 
ATOM    371  CG  PRO D  72      20.783  46.381  97.623  1.00  4.23     0.027 C 
ATOM    372  CD  PRO D  72      20.465  44.912  97.812  1.00  5.05     0.105 C 
ATOM    373  N   GLU D  73      24.711  46.494  97.243  1.00  8.51    -0.338 N 
ATOM    374  CA  GLU D  73      25.751  47.176  97.977  1.00  9.65     0.160 C 
ATOM    375  C   GLU D  73      25.053  48.534  98.098  1.00  9.19     0.251 C 
ATOM    376  O   GLU D  73      24.240  48.891  97.243  1.00  4.56    -0.271 OA
ATOM    377  CB  GLU D  73      27.018  47.294  97.106  1.00 12.68     0.043 C 
ATOM    378  CG  GLU D  73      27.540  45.963  96.530  1.00 16.69     0.100 C 
ATOM    379  CD  GLU D  73      28.299  46.111  95.204  1.00 19.34     0.185 C 
ATOM    380  OE1 GLU D  73      28.215  47.188  94.575  1.00 23.18    -0.647 OA
ATOM    381  OE2 GLU D  73      28.961  45.138  94.779  1.00 18.99    -0.647 OA
ATOM    382  H   GLU D  73      24.736  46.499  96.256  1.00 17.00     0.164 HD
ATOM    383  N   PHE D  74      25.333  49.288  99.151  1.00 11.17    -0.337 N 
ATOM    384  CA  PHE D  74      24.686  50.591  99.282  1.00 12.10     0.164 C 
ATOM    385  C   PHE D  74      24.663  51.399  97.988  1.00 12.63     0.251 C 
ATOM    386  O   PHE D  74      23.590  51.812  97.566  1.00 15.89    -0.271 OA
ATOM    387  CB  PHE D  74      25.273  51.425 100.428  1.00 16.33     0.058 C 
ATOM    388  CG  PHE D  74      24.255  51.804 101.472  1.00 19.93    -0.020 A 
ATOM    389  CD1 PHE D  74      23.008  52.326 101.084  1.00 21.92    -0.004 A 
ATOM    390  CD2 PHE D  74      24.511  51.594 102.836  1.00 21.31    -0.004 A 
ATOM    391  CE1 PHE D  74      22.021  52.633 102.033  1.00 23.25    -0.000 A 
ATOM    392  CE2 PHE D  74      23.535  51.894 103.800  1.00 23.53    -0.000 A 
ATOM    393  CZ  PHE D  74      22.286  52.413 103.398  1.00 24.62    -0.000 A 
ATOM    394  H   PHE D  74      25.947  48.956  99.837  1.00 17.00     0.164 HD
ATOM    395  N   LEU D  75      25.816  51.588  97.339  1.00 12.66    -0.338 N 
ATOM    396  CA  LEU D  75      25.880  52.358  96.091  1.00 11.89     0.159 C 
ATOM    397  C   LEU D  75      24.748  51.951  95.136  1.00 10.29     0.251 C 
ATOM    398  O   LEU D  75      24.064  52.808  94.551  1.00  9.87    -0.271 OA
ATOM    399  CB  LEU D  75      27.245  52.177  95.404  1.00 14.72     0.032 C 
ATOM    400  CG  LEU D  75      27.375  52.663  93.936  1.00 14.29     0.002 C 
ATOM    401  CD1 LEU D  75      27.253  54.209  93.851  1.00 14.00     0.000 C 
ATOM    402  CD2 LEU D  75      28.699  52.150  93.295  1.00 13.21     0.000 C 
ATOM    403  H   LEU D  75      26.636  51.214  97.708  1.00 17.00     0.164 HD
ATOM    404  N   THR D  76      24.546  50.646  95.006  1.00  9.60    -0.336 N 
ATOM    405  CA  THR D  76      23.493  50.112  94.155  1.00 10.87     0.186 C 
ATOM    406  C   THR D  76      22.200  50.764  94.604  1.00  8.43     0.253 C 
ATOM    407  O   THR D  76      21.601  51.532  93.861  1.00  5.77    -0.270 OA
ATOM    408  CB  THR D  76      23.357  48.607  94.390  1.00 14.15     0.140 C 
ATOM    409  CG2 THR D  76      22.365  47.964  93.381  1.00 12.93     0.034 C 
ATOM    410  OG1 THR D  76      24.662  47.998  94.327  1.00 16.52    -0.382 OA
ATOM    411  H   THR D  76      25.084  49.990  95.491  1.00 17.00     0.164 HD
ATOM    412  HG1 THR D  76      24.970  47.971  93.419  1.00 17.00     0.210 HD
ATOM    413  N   ARG D  77      21.854  50.505  95.865  1.00  8.80    -0.337 N 
ATOM    414  CA  ARG D  77      20.659  51.030  96.510  1.00  9.77     0.159 C 
ATOM    415  C   ARG D  77      20.396  52.467  96.079  1.00  9.91     0.251 C 
ATOM    416  O   ARG D  77      19.329  52.786  95.541  1.00  6.99    -0.271 OA
ATOM    417  CB  ARG D  77      20.820  50.922  98.025  1.00  9.19     0.034 C 
ATOM    418  CG  ARG D  77      21.166  49.502  98.425  1.00  7.55     0.027 C 
ATOM    419  CD  ARG D  77      21.278  49.278  99.916  1.00 11.73     0.116 C 
ATOM    420  NE  ARG D  77      22.508  48.546 100.225  1.00 14.79    -0.212 N 
ATOM    421  CZ  ARG D  77      23.086  48.536 101.418  1.00 14.12     0.666 C 
ATOM    422  NH1 ARG D  77      22.518  49.214 102.410  1.00 14.35    -0.235 N 
ATOM    423  NH2 ARG D  77      24.258  47.919 101.592  1.00 11.01    -0.235 N 
ATOM    424  H   ARG D  77      22.480  49.963  96.394  1.00 17.00     0.164 HD
ATOM    425  HE  ARG D  77      22.934  48.030  99.508  1.00 17.00     0.178 HD
ATOM    426 HH11 ARG D  77      21.672  49.729 102.272  1.00 17.00     0.174 HD
ATOM    427 HH12 ARG D  77      22.951  49.209 103.311  1.00 17.00     0.174 HD
ATOM    428 HH21 ARG D  77      24.700  47.466 100.818  1.00 17.00     0.174 HD
ATOM    429 HH22 ARG D  77      24.688  47.913 102.495  1.00 17.00     0.174 HD
ATOM    430  N   ILE D  78      21.413  53.293  96.243  1.00  9.47    -0.338 N 
ATOM    431  CA  ILE D  78      21.359  54.690  95.855  1.00 11.82     0.159 C 
ATOM    432  C   ILE D  78      21.008  54.865  94.345  1.00 11.48     0.251 C 
ATOM    433  O   ILE D  78      20.134  55.663  93.987  1.00  7.62    -0.271 OA
ATOM    434  CB  ILE D  78      22.721  55.331  96.191  1.00 14.32     0.029 C 
ATOM    435  CG1 ILE D  78      22.979  55.165  97.691  1.00 12.82     0.002 C 
ATOM    436  CG2 ILE D  78      22.795  56.805  95.705  1.00 11.92     0.002 C 
ATOM    437  CD1 ILE D  78      24.432  55.309  98.050  1.00 16.18     0.000 C 
ATOM    438  H   ILE D  78      22.241  52.922  96.614  1.00 17.00     0.164 HD
ATOM    439  N   LYS D  79      21.692  54.129  93.474  1.00 10.13    -0.338 N 
ATOM    440  CA  LYS D  79      21.410  54.216  92.053  1.00 11.77     0.159 C 
ATOM    441  C   LYS D  79      19.940  53.855  91.857  1.00 14.37     0.251 C 
ATOM    442  O   LYS D  79      19.125  54.731  91.527  1.00 16.04    -0.271 OA
ATOM    443  CB  LYS D  79      22.261  53.227  91.267  1.00 11.48     0.032 C 
ATOM    444  CG  LYS D  79      23.735  53.505  91.284  1.00 16.25     0.004 C 
ATOM    445  CD  LYS D  79      24.456  52.470  90.433  1.00 18.75     0.032 C 
ATOM    446  CE  LYS D  79      25.973  52.527  90.628  1.00 22.55     0.206 C 
ATOM    447  NZ  LYS D  79      26.565  53.854  90.290  1.00 25.17    -0.064 N 
ATOM    448  H   LYS D  79      22.374  53.508  93.809  1.00 17.00     0.164 HD
ATOM    449  HZ1 LYS D  79      26.098  54.598  90.846  1.00 17.00     0.275 HD
ATOM    450  HZ2 LYS D  79      27.580  53.840  90.516  1.00 17.00     0.275 HD
ATOM    451  HZ3 LYS D  79      26.436  54.041  89.275  1.00 17.00     0.275 HD
ATOM    452  N   LEU D  80      19.614  52.574  92.114  1.00 13.28    -0.338 N 
ATOM    453  CA  LEU D  80      18.269  52.010  91.990  1.00  8.76     0.159 C 
ATOM    454  C   LEU D  80      17.211  52.978  92.470  1.00 11.59     0.251 C 
ATOM    455  O   LEU D  80      16.363  53.420  91.676  1.00 14.26    -0.271 OA
ATOM    456  CB  LEU D  80      18.128  50.747  92.818  1.00  6.24     0.032 C 
ATOM    457  CG  LEU D  80      19.043  49.549  92.625  1.00  7.96     0.002 C 
ATOM    458  CD1 LEU D  80      18.284  48.288  93.116  1.00  6.73     0.000 C 
ATOM    459  CD2 LEU D  80      19.457  49.428  91.153  1.00  7.81     0.000 C 
ATOM    460  H   LEU D  80      20.336  52.000  92.440  1.00 17.00     0.164 HD
ATOM    461  N   LEU D  81      17.288  53.352  93.750  1.00 11.38    -0.338 N 
ATOM    462  CA  LEU D  81      16.322  54.284  94.358  1.00 12.37     0.159 C 
ATOM    463  C   LEU D  81      16.413  55.690  93.793  1.00  8.80     0.251 C 
ATOM    464  O   LEU D  81      16.005  56.640  94.436  1.00  8.08    -0.271 OA
ATOM    465  CB  LEU D  81      16.509  54.347  95.882  1.00 14.28     0.032 C 
ATOM    466  CG  LEU D  81      16.514  53.023  96.658  1.00 15.45     0.002 C 
ATOM    467  CD1 LEU D  81      16.818  53.306  98.139  1.00 17.04     0.000 C 
ATOM    468  CD2 LEU D  81      15.161  52.292  96.481  1.00 15.13     0.000 C 
ATOM    469  H   LEU D  81      18.029  53.025  94.287  1.00 17.00     0.164 HD
ATOM    470  N   LEU D  82      16.963  55.806  92.597  1.00  8.51    -0.338 N 
ATOM    471  CA  LEU D  82      17.126  57.079  91.939  1.00 10.33     0.159 C 
ATOM    472  C   LEU D  82      17.133  56.887  90.422  1.00 10.32     0.251 C 
ATOM    473  O   LEU D  82      17.559  57.759  89.669  1.00  9.99    -0.271 OA
ATOM    474  CB  LEU D  82      18.438  57.738  92.391  1.00  8.42     0.032 C 
ATOM    475  CG  LEU D  82      18.304  59.229  92.742  1.00  8.12     0.002 C 
ATOM    476  CD1 LEU D  82      18.128  59.380  94.239  1.00  5.11     0.000 C 
ATOM    477  CD2 LEU D  82      19.523  60.028  92.266  1.00  8.32     0.000 C 
ATOM    478  H   LEU D  82      17.334  55.071  92.099  1.00 17.00     0.164 HD
ATOM    479  N   LYS D  83      16.649  55.743  89.969  1.00 10.51    -0.338 N 
ATOM    480  CA  LYS D  83      16.618  55.471  88.548  1.00 10.22     0.160 C 
ATOM    481  C   LYS D  83      15.185  55.538  88.003  1.00 10.91     0.254 C 
ATOM    482  O   LYS D  83      14.259  54.977  88.601  1.00 10.66    -0.270 OA
ATOM    483  CB  LYS D  83      17.237  54.106  88.273  1.00 10.35     0.032 C 
ATOM    484  CG  LYS D  83      16.252  52.948  88.221  1.00 10.23     0.004 C 
ATOM    485  CD  LYS D  83      16.493  52.155  86.935  1.00 15.37     0.032 C 
ATOM    486  CE  LYS D  83      16.495  53.071  85.698  1.00 14.83     0.206 C 
ATOM    487  NZ  LYS D  83      16.741  52.356  84.421  1.00 14.57    -0.064 N 
ATOM    488  H   LYS D  83      16.284  55.073  90.582  1.00 17.00     0.164 HD
ATOM    489  HZ1 LYS D  83      17.658  51.867  84.479  1.00 17.00     0.275 HD
ATOM    490  HZ2 LYS D  83      15.985  51.659  84.262  1.00 17.00     0.275 HD
ATOM    491  HZ3 LYS D  83      16.761  53.037  83.634  1.00 17.00     0.275 HD
ATOM    492  N   PRO D  84      14.975  56.302  86.910  1.00 11.02    -0.312 N 
ATOM    493  CA  PRO D  84      13.665  56.453  86.279  1.00  9.86     0.163 C 
ATOM    494  C   PRO D  84      13.337  55.383  85.218  1.00  9.91     0.251 C 
ATOM    495  O   PRO D  84      14.152  55.088  84.337  1.00  9.06    -0.271 OA
ATOM    496  CB  PRO D  84      13.752  57.848  85.670  1.00  8.09     0.034 C 
ATOM    497  CG  PRO D  84      15.139  57.909  85.213  1.00  8.64     0.027 C 
ATOM    498  CD  PRO D  84      15.905  57.326  86.392  1.00 10.39     0.105 C 
ATOM    499  N   THR D  85      12.127  54.825  85.336  1.00 11.59    -0.336 N 
ATOM    500  CA  THR D  85      11.541  53.805  84.450  1.00 10.42     0.187 C 
ATOM    501  C   THR D  85      11.695  54.218  82.979  1.00  9.86     0.257 C 
ATOM    502  O   THR D  85      11.521  55.401  82.628  1.00  6.92    -0.270 OA
ATOM    503  CB  THR D  85      10.012  53.710  84.734  1.00 11.55     0.140 C 
ATOM    504  CG2 THR D  85       9.363  52.532  84.049  1.00  9.87     0.034 C 
ATOM    505  OG1 THR D  85       9.797  53.630  86.146  1.00 13.12    -0.382 OA
ATOM    506  H   THR D  85      11.548  55.136  86.064  1.00 17.00     0.164 HD
ATOM    507  HG1 THR D  85      10.325  52.929  86.541  1.00 17.00     0.210 HD
ATOM    508  N   PRO D  86      11.910  53.233  82.081  1.00 12.17    -0.312 N 
ATOM    509  CA  PRO D  86      12.068  53.522  80.644  1.00 12.34     0.163 C 
ATOM    510  C   PRO D  86      10.857  54.305  80.140  1.00 12.69     0.251 C 
ATOM    511  O   PRO D  86      10.945  55.008  79.139  1.00 14.89    -0.271 OA
ATOM    512  CB  PRO D  86      12.117  52.123  80.005  1.00 12.58     0.034 C 
ATOM    513  CG  PRO D  86      11.284  51.260  80.979  1.00 12.71     0.027 C 
ATOM    514  CD  PRO D  86      11.806  51.776  82.316  1.00 13.80     0.105 C 
ATOM    515  N   ASN D  87       9.734  54.173  80.851  1.00 11.54    -0.337 N 
ATOM    516  CA  ASN D  87       8.513  54.864  80.504  1.00  8.60     0.169 C 
ATOM    517  C   ASN D  87       8.599  56.282  81.028  1.00  8.81     0.252 C 
ATOM    518  O   ASN D  87       8.294  57.215  80.295  1.00  7.40    -0.271 OA
ATOM    519  CB  ASN D  87       7.322  54.181  81.146  1.00  9.75     0.119 C 
ATOM    520  CG  ASN D  87       7.257  52.730  80.835  1.00 10.59     0.230 C 
ATOM    521  ND2 ASN D  87       7.395  51.910  81.871  1.00  9.34    -0.369 N 
ATOM    522  OD1 ASN D  87       7.054  52.329  79.679  1.00 11.36    -0.273 OA
ATOM    523  H   ASN D  87       9.743  53.563  81.606  1.00 17.00     0.164 HD
ATOM    524 1HD2 ASN D  87       7.383  50.949  81.668  1.00 17.00     0.159 HD
ATOM    525 2HD2 ASN D  87       7.476  52.285  82.763  1.00 17.00     0.159 HD
ATOM    526  N   THR D  88       9.015  56.438  82.290  1.00  8.68    -0.336 N 
ATOM    527  CA  THR D  88       9.136  57.762  82.919  1.00  9.51     0.186 C 
ATOM    528  C   THR D  88      10.223  58.551  82.172  1.00  9.15     0.253 C 
ATOM    529  O   THR D  88      10.311  59.787  82.201  1.00  5.96    -0.270 OA
ATOM    530  CB  THR D  88       9.437  57.637  84.454  1.00  8.82     0.140 C 
ATOM    531  CG2 THR D  88       8.385  56.783  85.129  1.00  7.47     0.034 C 
ATOM    532  OG1 THR D  88      10.695  56.998  84.666  1.00 11.00    -0.382 OA
ATOM    533  H   THR D  88       9.297  55.680  82.834  1.00 17.00     0.164 HD
ATOM    534  HG1 THR D  88      11.397  57.529  84.271  1.00 17.00     0.210 HD
ATOM    535  N   VAL D  89      11.030  57.773  81.480  1.00  9.42    -0.337 N 
ATOM    536  CA  VAL D  89      12.090  58.281  80.673  1.00 13.04     0.159 C 
ATOM    537  C   VAL D  89      11.456  58.657  79.322  1.00 14.22     0.251 C 
ATOM    538  O   VAL D  89      11.594  59.799  78.838  1.00 16.57    -0.271 OA
ATOM    539  CB  VAL D  89      13.147  57.194  80.531  1.00 10.93     0.029 C 
ATOM    540  CG1 VAL D  89      13.968  57.370  79.255  1.00 10.93     0.002 C 
ATOM    541  CG2 VAL D  89      14.017  57.215  81.772  1.00  8.29     0.002 C 
ATOM    542  H   VAL D  89      10.935  56.808  81.532  1.00 17.00     0.164 HD
ATOM    543  N   HIS D  90      10.685  57.721  78.769  1.00 14.09    -0.337 N 
ATOM    544  CA  HIS D  90      10.014  57.920  77.484  1.00 13.85     0.165 C 
ATOM    545  C   HIS D  90       9.118  59.148  77.498  1.00 13.95     0.251 C 
ATOM    546  O   HIS D  90       9.142  59.948  76.555  1.00 15.79    -0.271 OA
ATOM    547  CB  HIS D  90       9.163  56.688  77.088  1.00 11.89     0.077 C 
ATOM    548  CG  HIS D  90       8.797  56.650  75.633  1.00 11.78     0.054 A 
ATOM    549  CD2 HIS D  90       9.288  55.914  74.607  1.00 13.41     0.086 A 
ATOM    550  ND1 HIS D  90       7.853  57.485  75.075  1.00 13.15    -0.340 N 
ATOM    551  CE1 HIS D  90       7.780  57.268  73.772  1.00 13.36     0.151 A 
ATOM    552  NE2 HIS D  90       8.642  56.320  73.461  1.00 11.65    -0.336 N 
ATOM    553  H   HIS D  90      10.577  56.872  79.233  1.00 17.00     0.164 HD
ATOM    554  HD1 HIS D  90       7.361  58.216  75.513  1.00 17.00     0.167 HD
ATOM    555  HE2 HIS D  90       8.827  56.014  72.543  1.00 17.00     0.168 HD
ATOM    556  N   TYR D  91       8.353  59.308  78.579  1.00 13.89    -0.337 N 
ATOM    557  CA  TYR D  91       7.407  60.406  78.695  1.00  9.97     0.164 C 
ATOM    558  C   TYR D  91       8.072  61.704  78.434  1.00  6.45     0.251 C 
ATOM    559  O   TYR D  91       7.731  62.391  77.471  1.00  8.34    -0.271 OA
ATOM    560  CB  TYR D  91       6.722  60.427  80.057  1.00 11.42     0.058 C 
ATOM    561  CG  TYR D  91       5.669  61.501  80.181  1.00 13.28    -0.020 A 
ATOM    562  CD1 TYR D  91       6.019  62.794  80.572  1.00 17.29    -0.002 A 
ATOM    563  CD2 TYR D  91       4.316  61.224  79.947  1.00 13.26    -0.002 A 
ATOM    564  CE1 TYR D  91       5.049  63.791  80.738  1.00 18.24     0.024 A 
ATOM    565  CE2 TYR D  91       3.327  62.216  80.114  1.00 12.45     0.024 A 
ATOM    566  CZ  TYR D  91       3.703  63.497  80.517  1.00 14.59     0.089 A 
ATOM    567  OH  TYR D  91       2.767  64.491  80.749  1.00 14.83    -0.359 OA
ATOM    568  H   TYR D  91       8.456  58.706  79.328  1.00 17.00     0.164 HD
ATOM    569  HH  TYR D  91       1.893  64.114  80.887  1.00 17.00     0.217 HD
ATOM    570  N   ILE D  92       9.051  62.016  79.258  1.00  5.05    -0.338 N 
ATOM    571  CA  ILE D  92       9.756  63.267  79.110  1.00  7.26     0.159 C 
ATOM    572  C   ILE D  92      10.182  63.463  77.657  1.00  6.95     0.251 C 
ATOM    573  O   ILE D  92       9.840  64.463  76.985  1.00  2.02    -0.271 OA
ATOM    574  CB  ILE D  92      11.002  63.246  79.970  1.00  7.92     0.029 C 
ATOM    575  CG1 ILE D  92      10.620  62.811  81.377  1.00  8.23     0.002 C 
ATOM    576  CG2 ILE D  92      11.709  64.629  79.937  1.00  7.05     0.002 C 
ATOM    577  CD1 ILE D  92      11.794  62.573  82.264  1.00 10.07     0.000 C 
ATOM    578  H   ILE D  92       9.314  61.371  79.948  1.00 17.00     0.164 HD
ATOM    579  N   LEU D  93      10.849  62.419  77.176  1.00  8.69    -0.338 N 
ATOM    580  CA  LEU D  93      11.419  62.350  75.837  1.00  8.64     0.159 C 
ATOM    581  C   LEU D  93      10.437  62.587  74.712  1.00  7.74     0.251 C 
ATOM    582  O   LEU D  93      10.854  63.076  73.650  1.00  8.22    -0.271 OA
ATOM    583  CB  LEU D  93      12.148  61.011  75.658  1.00  7.67     0.032 C 
ATOM    584  CG  LEU D  93      13.457  60.957  74.856  1.00  6.84     0.002 C 
ATOM    585  CD1 LEU D  93      14.257  62.277  74.894  1.00  3.38     0.000 C 
ATOM    586  CD2 LEU D  93      14.271  59.781  75.412  1.00  4.35     0.000 C 
ATOM    587  H   LEU D  93      10.964  61.628  77.747  1.00 17.00     0.164 HD
ATOM    588  N   THR D  94       9.165  62.229  74.931  1.00  6.46    -0.336 N 
ATOM    589  CA  THR D  94       8.128  62.433  73.919  1.00  6.24     0.186 C 
ATOM    590  C   THR D  94       7.277  63.690  74.135  1.00  8.49     0.253 C 
ATOM    591  O   THR D  94       6.626  64.206  73.203  1.00  7.74    -0.270 OA
ATOM    592  CB  THR D  94       7.212  61.261  73.783  1.00  4.45     0.140 C 
ATOM    593  CG2 THR D  94       6.760  61.151  72.328  1.00  4.74     0.034 C 
ATOM    594  OG1 THR D  94       7.925  60.075  74.117  1.00  8.49    -0.382 OA
ATOM    595  H   THR D  94       8.915  61.800  75.773  1.00 17.00     0.164 HD
ATOM    596  HG1 THR D  94       8.708  60.166  73.549  1.00 17.00     0.210 HD
ATOM    597  N   HIS D  95       7.319  64.225  75.347  1.00  9.63    -0.337 N 
ATOM    598  CA  HIS D  95       6.582  65.448  75.652  1.00 10.39     0.165 C 
ATOM    599  C   HIS D  95       7.488  66.700  75.560  1.00 10.58     0.251 C 
ATOM    600  O   HIS D  95       8.568  66.634  74.951  1.00 10.70    -0.271 OA
ATOM    601  CB  HIS D  95       5.960  65.339  77.047  1.00  9.26     0.077 C 
ATOM    602  CG  HIS D  95       4.863  64.337  77.122  1.00  8.27     0.054 A 
ATOM    603  CD2 HIS D  95       4.901  62.993  77.247  1.00 11.10     0.086 A 
ATOM    604  ND1 HIS D  95       3.531  64.679  77.019  1.00  6.21    -0.340 N 
ATOM    605  CE1 HIS D  95       2.795  63.584  77.077  1.00 10.22     0.151 A 
ATOM    606  NE2 HIS D  95       3.603  62.547  77.217  1.00 11.91    -0.336 N 
ATOM    607  H   HIS D  95       7.907  63.823  76.028  1.00 17.00     0.164 HD
ATOM    608  HD1 HIS D  95       3.156  65.583  76.939  1.00 17.00     0.167 HD
ATOM    609  HE2 HIS D  95       3.324  61.607  77.279  1.00 17.00     0.168 HD
ATOM    610  N   PHE D  96       6.985  67.832  76.083  1.00  7.26    -0.337 N 
ATOM    611  CA  PHE D  96       7.690  69.107  76.156  1.00  4.38     0.164 C 
ATOM    612  C   PHE D  96       8.354  69.639  74.890  1.00  5.77     0.251 C 
ATOM    613  O   PHE D  96       9.418  70.271  74.959  1.00  2.55    -0.271 OA
ATOM    614  CB  PHE D  96       8.734  69.035  77.258  1.00  3.65     0.058 C 
ATOM    615  CG  PHE D  96       8.267  68.314  78.475  1.00  5.40    -0.020 A 
ATOM    616  CD1 PHE D  96       8.378  66.920  78.553  1.00  6.87    -0.004 A 
ATOM    617  CD2 PHE D  96       7.697  69.018  79.544  1.00  8.31    -0.004 A 
ATOM    618  CE1 PHE D  96       7.918  66.217  79.680  1.00 10.12    -0.000 A 
ATOM    619  CE2 PHE D  96       7.233  68.340  80.684  1.00 10.43    -0.000 A 
ATOM    620  CZ  PHE D  96       7.341  66.924  80.754  1.00 11.50    -0.000 A 
ATOM    621  H   PHE D  96       6.087  67.822  76.457  1.00 17.00     0.164 HD
ATOM    622  N   LYS D  97       7.702  69.442  73.748  1.00  6.50    -0.338 N 
ATOM    623  CA  LYS D  97       8.237  69.900  72.464  1.00  7.43     0.159 C 
ATOM    624  C   LYS D  97       9.114  71.167  72.498  1.00  7.40     0.251 C 
ATOM    625  O   LYS D  97      10.263  71.130  72.089  1.00  5.20    -0.271 OA
ATOM    626  CB  LYS D  97       7.094  70.084  71.457  1.00  7.84     0.032 C 
ATOM    627  CG  LYS D  97       7.476  70.873  70.210  1.00  9.25     0.004 C 
ATOM    628  CD  LYS D  97       6.400  70.804  69.130  1.00 12.35     0.032 C 
ATOM    629  CE  LYS D  97       6.461  69.490  68.338  1.00 14.96     0.206 C 
ATOM    630  NZ  LYS D  97       5.432  69.405  67.253  1.00 14.12    -0.064 N 
ATOM    631  H   LYS D  97       6.849  68.976  73.789  1.00 17.00     0.164 HD
ATOM    632  HZ1 LYS D  97       5.554  70.199  66.592  1.00 17.00     0.275 HD
ATOM    633  HZ2 LYS D  97       5.543  68.509  66.736  1.00 17.00     0.275 HD
ATOM    634  HZ3 LYS D  97       4.481  69.445  67.673  1.00 17.00     0.275 HD
ATOM    635  N   GLY D  98       8.557  72.269  72.989  1.00  9.08    -0.336 N 
ATOM    636  CA  GLY D  98       9.270  73.531  73.048  1.00 10.53     0.189 C 
ATOM    637  C   GLY D  98      10.628  73.455  73.719  1.00 12.67     0.253 C 
ATOM    638  O   GLY D  98      11.604  74.027  73.216  1.00 13.05    -0.270 OA
ATOM    639  H   GLY D  98       7.640  72.220  73.326  1.00 17.00     0.164 HD
ATOM    640  N   VAL D  99      10.696  72.759  74.854  1.00 11.17    -0.337 N 
ATOM    641  CA  VAL D  99      11.949  72.616  75.580  1.00  9.66     0.159 C 
ATOM    642  C   VAL D  99      12.913  71.937  74.645  1.00  7.69     0.251 C 
ATOM    643  O   VAL D  99      13.938  72.490  74.283  1.00  5.90    -0.271 OA
ATOM    644  CB  VAL D  99      11.748  71.779  76.846  1.00  7.90     0.029 C 
ATOM    645  CG1 VAL D  99      13.052  71.123  77.285  1.00  6.44     0.002 C 
ATOM    646  CG2 VAL D  99      11.196  72.665  77.934  1.00  9.05     0.002 C 
ATOM    647  H   VAL D  99       9.900  72.298  75.187  1.00 17.00     0.164 HD
ATOM    648  N   TRP D 100      12.524  70.756  74.190  1.00  9.05    -0.337 N 
ATOM    649  CA  TRP D 100      13.351  69.990  73.282  1.00 10.85     0.164 C 
ATOM    650  C   TRP D 100      13.702  70.802  72.055  1.00 10.90     0.251 C 
ATOM    651  O   TRP D 100      14.689  70.514  71.375  1.00 10.01    -0.271 OA
ATOM    652  CB  TRP D 100      12.665  68.695  72.891  1.00 13.31     0.060 C 
ATOM    653  CG  TRP D 100      12.526  67.774  74.047  1.00 14.82    -0.001 A 
ATOM    654  CD1 TRP D 100      11.371  67.441  74.690  1.00 16.54     0.068 A 
ATOM    655  CD2 TRP D 100      13.578  67.066  74.715  1.00 14.66     0.013 A 
ATOM    656  CE2 TRP D 100      12.979  66.320  75.764  1.00 15.62     0.056 A 
ATOM    657  CE3 TRP D 100      14.962  66.985  74.530  1.00 14.69     0.001 A 
ATOM    658  NE1 TRP D 100      11.632  66.564  75.720  1.00 17.57    -0.352 N 
ATOM    659  CZ2 TRP D 100      13.717  65.506  76.628  1.00 14.11     0.017 A 
ATOM    660  CZ3 TRP D 100      15.699  66.170  75.388  1.00 15.29     0.000 A 
ATOM    661  CH2 TRP D 100      15.070  65.443  76.426  1.00 15.31     0.002 A 
ATOM    662  H   TRP D 100      11.651  70.399  74.466  1.00 17.00     0.164 HD
ATOM    663  HE1 TRP D 100      10.940  66.154  76.289  1.00 17.00     0.166 HD
ATOM    664  N   ASN D 101      12.886  71.805  71.763  1.00 10.46    -0.337 N 
ATOM    665  CA  ASN D 101      13.164  72.680  70.633  1.00 14.13     0.169 C 
ATOM    666  C   ASN D 101      14.415  73.472  71.027  1.00 13.75     0.251 C 
ATOM    667  O   ASN D 101      15.406  73.561  70.282  1.00 12.36    -0.271 OA
ATOM    668  CB  ASN D 101      11.998  73.658  70.390  1.00 18.03     0.119 C 
ATOM    669  CG  ASN D 101      10.998  73.150  69.353  1.00 22.87     0.230 C 
ATOM    670  ND2 ASN D 101       9.692  73.112  69.716  1.00 21.81    -0.369 N 
ATOM    671  OD1 ASN D 101      11.388  72.838  68.222  1.00 25.33    -0.273 OA
ATOM    672  H   ASN D 101      12.077  71.937  72.291  1.00 17.00     0.164 HD
ATOM    673 1HD2 ASN D 101       9.068  72.791  69.033  1.00 17.00     0.159 HD
ATOM    674 2HD2 ASN D 101       9.448  73.402  70.609  1.00 17.00     0.159 HD
ATOM    675  N   ILE D 102      14.369  74.011  72.238  1.00 12.56    -0.338 N 
ATOM    676  CA  ILE D 102      15.467  74.790  72.768  1.00 11.57     0.159 C 
ATOM    677  C   ILE D 102      16.728  73.911  72.796  1.00 11.59     0.251 C 
ATOM    678  O   ILE D 102      17.802  74.329  72.326  1.00 11.46    -0.271 OA
ATOM    679  CB  ILE D 102      15.078  75.381  74.163  1.00 12.22     0.029 C 
ATOM    680  CG1 ILE D 102      13.996  76.461  73.968  1.00 13.02     0.002 C 
ATOM    681  CG2 ILE D 102      16.296  75.928  74.908  1.00 13.55     0.002 C 
ATOM    682  CD1 ILE D 102      13.392  77.011  75.256  1.00 12.79     0.000 C 
ATOM    683  H   ILE D 102      13.571  73.870  72.790  1.00 17.00     0.164 HD
ATOM    684  N   VAL D 103      16.593  72.675  73.281  1.00 11.80    -0.338 N 
ATOM    685  CA  VAL D 103      17.731  71.755  73.329  1.00 10.06     0.159 C 
ATOM    686  C   VAL D 103      18.299  71.589  71.925  1.00 10.10     0.251 C 
ATOM    687  O   VAL D 103      19.458  71.949  71.668  1.00  9.55    -0.271 OA
ATOM    688  CB  VAL D 103      17.341  70.383  73.930  1.00  7.37     0.029 C 
ATOM    689  CG1 VAL D 103      18.183  69.251  73.330  1.00  4.88     0.002 C 
ATOM    690  CG2 VAL D 103      17.528  70.426  75.432  1.00  5.84     0.002 C 
ATOM    691  H   VAL D 103      15.714  72.395  73.601  1.00 17.00     0.164 HD
ATOM    692  N   ASN D 104      17.462  71.117  71.008  1.00  9.48    -0.337 N 
ATOM    693  CA  ASN D 104      17.887  70.934  69.620  1.00 11.66     0.169 C 
ATOM    694  C   ASN D 104      18.539  72.192  68.997  1.00 13.65     0.251 C 
ATOM    695  O   ASN D 104      19.227  72.115  67.977  1.00 13.86    -0.271 OA
ATOM    696  CB  ASN D 104      16.724  70.428  68.771  1.00  6.96     0.119 C 
ATOM    697  CG  ASN D 104      16.277  69.069  69.188  1.00  3.28     0.230 C 
ATOM    698  ND2 ASN D 104      15.380  68.485  68.430  1.00  2.00    -0.369 N 
ATOM    699  OD1 ASN D 104      16.736  68.544  70.185  1.00  3.50    -0.273 OA
ATOM    700  H   ASN D 104      16.550  70.874  71.264  1.00 17.00     0.164 HD
ATOM    701 1HD2 ASN D 104      15.027  67.603  68.674  1.00 17.00     0.159 HD
ATOM    702 2HD2 ASN D 104      15.067  68.977  67.646  1.00 17.00     0.159 HD
ATOM    703  N   ASN D 105      18.307  73.351  69.597  1.00 16.06    -0.337 N 
ATOM    704  CA  ASN D 105      18.931  74.550  69.095  1.00 19.41     0.169 C 
ATOM    705  C   ASN D 105      20.331  74.556  69.675  1.00 20.61     0.251 C 
ATOM    706  O   ASN D 105      21.297  74.559  68.911  1.00 24.96    -0.271 OA
ATOM    707  CB  ASN D 105      18.136  75.812  69.484  1.00 23.40     0.119 C 
ATOM    708  CG  ASN D 105      18.900  76.764  70.446  1.00 25.44     0.230 C 
ATOM    709  ND2 ASN D 105      18.216  77.192  71.511  1.00 28.49    -0.369 N 
ATOM    710  OD1 ASN D 105      20.057  77.138  70.212  1.00 23.90    -0.273 OA
ATOM    711  H   ASN D 105      17.722  73.399  70.377  1.00 17.00     0.164 HD
ATOM    712 1HD2 ASN D 105      18.688  77.798  72.114  1.00 17.00     0.159 HD
ATOM    713 2HD2 ASN D 105      17.297  76.883  71.631  1.00 17.00     0.159 HD
ATOM    714  N   ILE D 105A     20.440  74.491  71.011  1.00 19.47    -0.338 N 
ATOM    715  CA  ILE D 105A     21.749  74.513  71.699  1.00 17.85     0.160 C 
ATOM    716  C   ILE D 105A     22.599  73.289  71.337  1.00 17.43     0.254 C 
ATOM    717  O   ILE D 105A     22.454  72.198  71.928  1.00 15.17    -0.270 OA
ATOM    718  CB  ILE D 105A     21.595  74.612  73.241  1.00 18.61     0.029 C 
ATOM    719  CG1 ILE D 105A     21.087  76.001  73.635  1.00 15.07     0.002 C 
ATOM    720  CG2 ILE D 105A     22.928  74.300  73.926  1.00 14.57     0.002 C 
ATOM    721  CD1 ILE D 105A     21.293  76.324  75.099  1.00 17.00     0.000 C 
ATOM    722  H   ILE D 105A     19.630  74.374  71.546  1.00 17.00     0.164 HD
ATOM    723  N   PRO D 106      23.560  73.476  70.411  1.00 15.90    -0.312 N 
ATOM    724  CA  PRO D 106      24.388  72.336  70.017  1.00 14.92     0.163 C 
ATOM    725  C   PRO D 106      25.161  71.732  71.183  1.00 15.47     0.251 C 
ATOM    726  O   PRO D 106      25.178  70.504  71.354  1.00 15.89    -0.271 OA
ATOM    727  CB  PRO D 106      25.288  72.927  68.930  1.00 14.83     0.034 C 
ATOM    728  CG  PRO D 106      24.450  74.101  68.366  1.00 12.26     0.027 C 
ATOM    729  CD  PRO D 106      23.948  74.687  69.661  1.00 15.21     0.105 C 
ATOM    730  N   PHE D 107      25.696  72.593  72.045  1.00 14.00    -0.337 N 
ATOM    731  CA  PHE D 107      26.452  72.127  73.194  1.00 13.02     0.164 C 
ATOM    732  C   PHE D 107      25.583  71.450  74.243  1.00 11.34     0.251 C 
ATOM    733  O   PHE D 107      26.018  71.269  75.375  1.00 11.59    -0.271 OA
ATOM    734  CB  PHE D 107      27.277  73.264  73.808  1.00 16.52     0.058 C 
ATOM    735  CG  PHE D 107      26.457  74.444  74.326  1.00 21.70    -0.020 A 
ATOM    736  CD1 PHE D 107      25.950  75.421  73.443  1.00 22.41    -0.004 A 
ATOM    737  CD2 PHE D 107      26.276  74.639  75.720  1.00 22.58    -0.004 A 
ATOM    738  CE1 PHE D 107      25.277  76.590  73.947  1.00 24.34    -0.000 A 
ATOM    739  CE2 PHE D 107      25.607  75.800  76.235  1.00 23.06    -0.000 A 
ATOM    740  CZ  PHE D 107      25.110  76.772  75.346  1.00 23.42    -0.000 A 
ATOM    741  H   PHE D 107      25.582  73.549  71.890  1.00 17.00     0.164 HD
ATOM    742  N   LEU D 108      24.359  71.091  73.857  1.00  9.82    -0.338 N 
ATOM    743  CA  LEU D 108      23.405  70.409  74.737  1.00  8.96     0.159 C 
ATOM    744  C   LEU D 108      22.834  69.160  74.069  1.00  7.12     0.251 C 
ATOM    745  O   LEU D 108      22.650  68.113  74.694  1.00  2.18    -0.271 OA
ATOM    746  CB  LEU D 108      22.242  71.335  75.043  1.00  9.74     0.032 C 
ATOM    747  CG  LEU D 108      22.243  72.072  76.373  1.00  9.98     0.002 C 
ATOM    748  CD1 LEU D 108      20.936  72.908  76.488  1.00  7.75     0.000 C 
ATOM    749  CD2 LEU D 108      22.341  71.034  77.487  1.00  7.64     0.000 C 
ATOM    750  H   LEU D 108      24.019  71.267  72.967  1.00 17.00     0.164 HD
ATOM    751  N   ARG D 109      22.483  69.321  72.795  1.00  7.68    -0.338 N 
ATOM    752  CA  ARG D 109      21.923  68.233  72.018  1.00  8.71     0.159 C 
ATOM    753  C   ARG D 109      22.882  67.069  72.159  1.00  7.03     0.251 C 
ATOM    754  O   ARG D 109      22.496  65.996  72.592  1.00  4.36    -0.271 OA
ATOM    755  CB  ARG D 109      21.758  68.657  70.542  1.00  8.72     0.034 C 
ATOM    756  CG  ARG D 109      21.229  67.531  69.643  1.00  8.82     0.027 C 
ATOM    757  CD  ARG D 109      20.974  67.965  68.235  1.00  7.50     0.116 C 
ATOM    758  NE  ARG D 109      20.943  66.806  67.356  1.00 10.47    -0.212 N 
ATOM    759  CZ  ARG D 109      21.091  66.865  66.034  1.00 12.93     0.666 C 
ATOM    760  NH1 ARG D 109      21.279  68.043  65.443  1.00 16.98    -0.235 N 
ATOM    761  NH2 ARG D 109      21.105  65.753  65.301  1.00 10.71    -0.235 N 
ATOM    762  H   ARG D 109      22.577  70.205  72.375  1.00 17.00     0.164 HD
ATOM    763  HE  ARG D 109      20.880  65.921  67.756  1.00 17.00     0.178 HD
ATOM    764 HH11 ARG D 109      21.311  68.880  65.988  1.00 17.00     0.174 HD
ATOM    765 HH12 ARG D 109      21.393  68.083  64.451  1.00 17.00     0.174 HD
ATOM    766 HH21 ARG D 109      21.061  64.890  65.774  1.00 17.00     0.174 HD
ATOM    767 HH22 ARG D 109      21.214  65.789  64.309  1.00 17.00     0.174 HD
ATOM    768  N   SER D 110      24.149  67.368  71.887  1.00  8.70    -0.336 N 
ATOM    769  CA  SER D 110      25.292  66.444  71.953  1.00 10.56     0.189 C 
ATOM    770  C   SER D 110      25.410  65.757  73.317  1.00 10.57     0.254 C 
ATOM    771  O   SER D 110      25.685  64.560  73.417  1.00  8.40    -0.270 OA
ATOM    772  CB  SER D 110      26.553  67.252  71.715  1.00 10.40     0.169 C 
ATOM    773  OG  SER D 110      26.516  68.400  72.561  1.00 12.49    -0.380 OA
ATOM    774  H   SER D 110      24.368  68.294  71.642  1.00 17.00     0.164 HD
ATOM    775  HG  SER D 110      27.207  69.013  72.284  1.00 17.00     0.211 HD
ATOM    776  N   LEU D 111      25.300  66.552  74.371  1.00 12.31    -0.337 N 
ATOM    777  CA  LEU D 111      25.348  66.026  75.730  1.00 12.73     0.159 C 
ATOM    778  C   LEU D 111      24.278  64.965  75.859  1.00 12.09     0.251 C 
ATOM    779  O   LEU D 111      24.529  63.881  76.371  1.00 14.30    -0.271 OA
ATOM    780  CB  LEU D 111      25.032  67.118  76.730  1.00 12.80     0.032 C 
ATOM    781  CG  LEU D 111      26.237  67.836  77.287  1.00 12.85     0.002 C 
ATOM    782  CD1 LEU D 111      25.729  68.687  78.457  1.00 14.46     0.000 C 
ATOM    783  CD2 LEU D 111      27.289  66.802  77.740  1.00 10.30     0.000 C 
ATOM    784  H   LEU D 111      25.214  67.517  74.224  1.00 17.00     0.164 HD
ATOM    785  N   ILE D 112      23.080  65.307  75.395  1.00 10.46    -0.338 N 
ATOM    786  CA  ILE D 112      21.947  64.405  75.416  1.00  8.43     0.159 C 
ATOM    787  C   ILE D 112      22.235  63.141  74.585  1.00  6.22     0.251 C 
ATOM    788  O   ILE D 112      22.214  62.029  75.145  1.00  4.60    -0.271 OA
ATOM    789  CB  ILE D 112      20.680  65.156  74.925  1.00  8.18     0.029 C 
ATOM    790  CG1 ILE D 112      20.458  66.364  75.831  1.00  6.03     0.002 C 
ATOM    791  CG2 ILE D 112      19.401  64.253  74.956  1.00  5.47     0.002 C 
ATOM    792  CD1 ILE D 112      19.940  65.991  77.216  1.00  4.00     0.000 C 
ATOM    793  H   ILE D 112      22.971  66.205  75.014  1.00 17.00     0.164 HD
ATOM    794  N   MET D 113      22.596  63.330  73.308  1.00  4.06    -0.337 N 
ATOM    795  CA  MET D 113      22.908  62.242  72.360  1.00  4.98     0.160 C 
ATOM    796  C   MET D 113      23.946  61.301  72.931  1.00  7.24     0.251 C 
ATOM    797  O   MET D 113      23.796  60.076  72.925  1.00  3.11    -0.271 OA
ATOM    798  CB  MET D 113      23.482  62.813  71.069  1.00  4.84     0.043 C 
ATOM    799  CG  MET D 113      23.697  61.774  70.001  1.00  5.81     0.060 C 
ATOM    800  SD  MET D 113      22.115  61.155  69.397  1.00  6.91    -0.139 SA
ATOM    801  CE  MET D 113      22.354  59.354  69.404  1.00  4.09     0.069 C 
ATOM    802  H   MET D 113      22.664  64.246  72.995  1.00 17.00     0.164 HD
ATOM    803  N   LYS D 114      25.028  61.918  73.398  1.00 10.55    -0.338 N 
ATOM    804  CA  LYS D 114      26.134  61.219  74.019  1.00  9.12     0.159 C 
ATOM    805  C   LYS D 114      25.539  60.322  75.124  1.00  8.03     0.251 C 
ATOM    806  O   LYS D 114      25.854  59.142  75.214  1.00  8.12    -0.271 OA
ATOM    807  CB  LYS D 114      27.146  62.233  74.573  1.00  6.05     0.032 C 
ATOM    808  CG  LYS D 114      28.575  61.715  74.566  1.00  8.12     0.004 C 
ATOM    809  CD  LYS D 114      29.434  62.380  75.629  1.00  9.74     0.032 C 
ATOM    810  CE  LYS D 114      28.951  62.024  77.043  1.00  7.35     0.206 C 
ATOM    811  NZ  LYS D 114      29.804  62.603  78.117  1.00 10.70    -0.064 N 
ATOM    812  H   LYS D 114      25.059  62.885  73.339  1.00 17.00     0.164 HD
ATOM    813  HZ1 LYS D 114      29.806  63.640  78.043  1.00 17.00     0.275 HD
ATOM    814  HZ2 LYS D 114      29.410  62.323  79.039  1.00 17.00     0.275 HD
ATOM    815  HZ3 LYS D 114      30.773  62.237  78.028  1.00 17.00     0.275 HD
ATOM    816  N   TYR D 115      24.603  60.858  75.891  1.00  6.78    -0.337 N 
ATOM    817  CA  TYR D 115      23.989  60.078  76.928  1.00 10.01     0.164 C 
ATOM    818  C   TYR D 115      23.149  58.876  76.435  1.00  8.68     0.251 C 
ATOM    819  O   TYR D 115      23.274  57.749  76.953  1.00  2.04    -0.271 OA
ATOM    820  CB  TYR D 115      23.124  60.939  77.859  1.00 13.85     0.058 C 
ATOM    821  CG  TYR D 115      22.717  60.063  79.033  1.00 17.95    -0.020 A 
ATOM    822  CD1 TYR D 115      23.589  59.892  80.116  1.00 19.27    -0.002 A 
ATOM    823  CD2 TYR D 115      21.587  59.233  78.963  1.00 14.62    -0.002 A 
ATOM    824  CE1 TYR D 115      23.359  58.909  81.078  1.00 19.25     0.024 A 
ATOM    825  CE2 TYR D 115      21.357  58.256  79.923  1.00 15.46     0.024 A 
ATOM    826  CZ  TYR D 115      22.247  58.100  80.976  1.00 14.91     0.089 A 
ATOM    827  OH  TYR D 115      22.054  57.167  81.960  1.00 10.23    -0.359 OA
ATOM    828  H   TYR D 115      24.331  61.794  75.771  1.00 17.00     0.164 HD
ATOM    829  HH  TYR D 115      22.784  57.209  82.578  1.00 17.00     0.217 HD
ATOM    830  N   VAL D 116      22.222  59.140  75.520  1.00  8.22    -0.338 N 
ATOM    831  CA  VAL D 116      21.384  58.056  75.018  1.00 12.08     0.159 C 
ATOM    832  C   VAL D 116      22.305  56.941  74.599  1.00 11.65     0.251 C 
ATOM    833  O   VAL D 116      22.123  55.803  75.006  1.00 11.26    -0.271 OA
ATOM    834  CB  VAL D 116      20.463  58.436  73.774  1.00 13.15     0.029 C 
ATOM    835  CG1 VAL D 116      19.490  59.580  74.126  1.00 16.76     0.002 C 
ATOM    836  CG2 VAL D 116      21.286  58.784  72.531  1.00 12.51     0.002 C 
ATOM    837  H   VAL D 116      22.115  60.057  75.187  1.00 17.00     0.164 HD
ATOM    838  N   LEU D 117      23.372  57.326  73.898  1.00 12.07    -0.338 N 
ATOM    839  CA  LEU D 117      24.366  56.405  73.360  1.00 11.57     0.159 C 
ATOM    840  C   LEU D 117      25.001  55.564  74.437  1.00 13.32     0.251 C 
ATOM    841  O   LEU D 117      24.741  54.357  74.539  1.00 12.46    -0.271 OA
ATOM    842  CB  LEU D 117      25.436  57.188  72.582  1.00 10.61     0.032 C 
ATOM    843  CG  LEU D 117      25.420  57.061  71.039  1.00 10.50     0.002 C 
ATOM    844  CD1 LEU D 117      24.001  56.786  70.530  1.00 11.96     0.000 C 
ATOM    845  CD2 LEU D 117      26.023  58.284  70.339  1.00  5.44     0.000 C 
ATOM    846  H   LEU D 117      23.499  58.284  73.739  1.00 17.00     0.164 HD
ATOM    847  N   THR D 118      25.792  56.231  75.268  1.00 13.85    -0.336 N 
ATOM    848  CA  THR D 118      26.516  55.612  76.383  1.00 14.75     0.186 C 
ATOM    849  C   THR D 118      25.726  54.580  77.222  1.00 13.44     0.253 C 
ATOM    850  O   THR D 118      26.016  53.388  77.156  1.00 13.92    -0.270 OA
ATOM    851  CB  THR D 118      27.184  56.730  77.301  1.00 15.51     0.140 C 
ATOM    852  CG2 THR D 118      28.255  57.519  76.502  1.00 12.89     0.034 C 
ATOM    853  OG1 THR D 118      26.190  57.665  77.762  1.00 15.75    -0.382 OA
ATOM    854  H   THR D 118      25.887  57.195  75.137  1.00 17.00     0.164 HD
ATOM    855  HG1 THR D 118      25.921  58.198  76.999  1.00 17.00     0.210 HD
ATOM    856  N   SER D 119      24.705  55.033  77.946  1.00 14.54    -0.335 N 
ATOM    857  CA  SER D 119      23.872  54.172  78.805  1.00 15.38     0.189 C 
ATOM    858  C   SER D 119      23.157  53.032  78.107  1.00 13.83     0.254 C 
ATOM    859  O   SER D 119      23.250  51.877  78.534  1.00 14.92    -0.270 OA
ATOM    860  CB  SER D 119      22.822  55.008  79.534  1.00 14.23     0.169 C 
ATOM    861  OG  SER D 119      22.167  55.862  78.609  1.00 16.48    -0.380 OA
ATOM    862  H   SER D 119      24.500  55.989  77.879  1.00 17.00     0.164 HD
ATOM    863  HG  SER D 119      22.762  56.526  78.251  1.00 17.00     0.211 HD
ATOM    864  N   ARG D 120      22.449  53.357  77.031  1.00 15.34    -0.337 N 
ATOM    865  CA  ARG D 120      21.679  52.374  76.271  1.00 17.56     0.159 C 
ATOM    866  C   ARG D 120      22.398  51.047  76.042  1.00 14.92     0.251 C 
ATOM    867  O   ARG D 120      21.830  49.990  76.239  1.00 14.89    -0.271 OA
ATOM    868  CB  ARG D 120      21.262  52.965  74.908  1.00 19.83     0.034 C 
ATOM    869  CG  ARG D 120      20.121  52.216  74.186  1.00 23.66     0.027 C 
ATOM    870  CD  ARG D 120      18.820  53.059  74.072  1.00 25.91     0.116 C 
ATOM    871  NE  ARG D 120      18.281  53.507  75.367  1.00 30.06    -0.212 N 
ATOM    872  CZ  ARG D 120      17.565  54.623  75.554  1.00 31.51     0.666 C 
ATOM    873  NH1 ARG D 120      17.282  55.422  74.532  1.00 32.24    -0.235 N 
ATOM    874  NH2 ARG D 120      17.153  54.970  76.773  1.00 32.54    -0.235 N 
ATOM    875  H   ARG D 120      22.439  54.298  76.741  1.00 17.00     0.164 HD
ATOM    876  HE  ARG D 120      18.460  52.946  76.151  1.00 17.00     0.178 HD
ATOM    877 HH11 ARG D 120      17.607  55.191  73.616  1.00 17.00     0.174 HD
ATOM    878 HH12 ARG D 120      16.750  56.256  74.677  1.00 17.00     0.174 HD
ATOM    879 HH21 ARG D 120      17.375  54.396  77.560  1.00 17.00     0.174 HD
ATOM    880 HH22 ARG D 120      16.621  55.808  76.897  1.00 17.00     0.174 HD
ATOM    881  N   SER D 121      23.669  51.108  75.686  1.00 15.56    -0.336 N 
ATOM    882  CA  SER D 121      24.426  49.911  75.379  1.00 13.26     0.189 C 
ATOM    883  C   SER D 121      25.297  49.255  76.454  1.00 13.90     0.254 C 
ATOM    884  O   SER D 121      26.071  48.324  76.145  1.00 14.78    -0.270 OA
ATOM    885  CB  SER D 121      25.222  50.121  74.087  1.00 12.72     0.169 C 
ATOM    886  OG  SER D 121      24.358  50.360  72.980  1.00  6.44    -0.380 OA
ATOM    887  H   SER D 121      24.117  51.984  75.629  1.00 17.00     0.164 HD
ATOM    888  HG  SER D 121      23.812  51.124  73.180  1.00 17.00     0.211 HD
ATOM    889  N   TYR D 122      25.167  49.676  77.709  1.00 12.47    -0.337 N 
ATOM    890  CA  TYR D 122      25.943  49.011  78.746  1.00 12.56     0.164 C 
ATOM    891  C   TYR D 122      25.454  47.538  78.817  1.00 11.19     0.251 C 
ATOM    892  O   TYR D 122      26.125  46.681  79.358  1.00  9.50    -0.271 OA
ATOM    893  CB  TYR D 122      25.748  49.717  80.105  1.00 16.13     0.058 C 
ATOM    894  CG  TYR D 122      24.551  49.228  80.929  1.00 20.39    -0.020 A 
ATOM    895  CD1 TYR D 122      24.587  47.970  81.594  1.00 21.54    -0.002 A 
ATOM    896  CD2 TYR D 122      23.376  49.999  81.032  1.00 19.49    -0.002 A 
ATOM    897  CE1 TYR D 122      23.476  47.500  82.334  1.00 22.44     0.024 A 
ATOM    898  CE2 TYR D 122      22.261  49.535  81.774  1.00 20.07     0.024 A 
ATOM    899  CZ  TYR D 122      22.322  48.290  82.419  1.00 21.42     0.089 A 
ATOM    900  OH  TYR D 122      21.260  47.826  83.158  1.00 18.19    -0.359 OA
ATOM    901  H   TYR D 122      24.569  50.426  77.927  1.00 17.00     0.164 HD
ATOM    902  HH  TYR D 122      21.434  46.914  83.431  1.00 17.00     0.217 HD
ATOM    903  N   LEU D 123      24.254  47.284  78.295  1.00 12.18    -0.338 N 
ATOM    904  CA  LEU D 123      23.596  45.958  78.284  1.00 11.56     0.159 C 
ATOM    905  C   LEU D 123      24.132  44.926  77.283  1.00 12.48     0.251 C 
ATOM    906  O   LEU D 123      23.499  43.891  77.079  1.00 12.35    -0.271 OA
ATOM    907  CB  LEU D 123      22.091  46.112  77.965  1.00 10.96     0.032 C 
ATOM    908  CG  LEU D 123      21.090  46.928  78.805  1.00  9.66     0.002 C 
ATOM    909  CD1 LEU D 123      21.026  46.411  80.222  1.00  8.84     0.000 C 
ATOM    910  CD2 LEU D 123      21.459  48.387  78.798  1.00 10.55     0.000 C 
ATOM    911  H   LEU D 123      23.766  48.023  77.889  1.00 17.00     0.164 HD
ATOM    912  N   ILE D 124      25.234  45.207  76.601  1.00 11.97    -0.338 N 
ATOM    913  CA  ILE D 124      25.723  44.241  75.633  1.00  8.24     0.159 C 
ATOM    914  C   ILE D 124      27.075  43.642  75.960  1.00  9.41     0.251 C 
ATOM    915  O   ILE D 124      28.043  44.317  76.282  1.00 10.31    -0.271 OA
ATOM    916  CB  ILE D 124      25.719  44.795  74.194  1.00  7.99     0.029 C 
ATOM    917  CG1 ILE D 124      24.322  45.294  73.810  1.00  3.00     0.002 C 
ATOM    918  CG2 ILE D 124      26.173  43.725  73.214  1.00  6.42     0.002 C 
ATOM    919  CD1 ILE D 124      24.070  46.706  74.196  1.00  2.02     0.000 C 
ATOM    920  H   ILE D 124      25.748  46.028  76.756  1.00 17.00     0.164 HD
ATOM    921  N   ASP D 125      27.115  42.327  75.867  1.00 12.36    -0.337 N 
ATOM    922  CA  ASP D 125      28.314  41.555  76.139  1.00 12.01     0.170 C 
ATOM    923  C   ASP D 125      29.186  41.514  74.896  1.00 11.21     0.252 C 
ATOM    924  O   ASP D 125      29.069  40.575  74.102  1.00 14.86    -0.271 OA
ATOM    925  CB  ASP D 125      27.916  40.122  76.551  1.00 11.41     0.129 C 
ATOM    926  CG  ASP D 125      27.708  39.971  78.069  1.00 10.10     0.188 C 
ATOM    927  OD1 ASP D 125      27.809  40.978  78.788  1.00  8.75    -0.647 OA
ATOM    928  OD2 ASP D 125      27.474  38.837  78.549  1.00  8.65    -0.647 OA
ATOM    929  H   ASP D 125      26.297  41.858  75.605  1.00 17.00     0.164 HD
ATOM    930  N   SER D 126      29.999  42.550  74.692  1.00  8.40    -0.336 N 
ATOM    931  CA  SER D 126      30.894  42.602  73.536  1.00  5.41     0.189 C 
ATOM    932  C   SER D 126      32.241  42.901  74.139  1.00  5.23     0.257 C 
ATOM    933  O   SER D 126      32.389  43.902  74.838  1.00  6.65    -0.270 OA
ATOM    934  CB  SER D 126      30.506  43.731  72.574  1.00  5.18     0.169 C 
ATOM    935  OG  SER D 126      30.920  43.444  71.254  1.00  4.00    -0.380 OA
ATOM    936  H   SER D 126      30.030  43.300  75.330  1.00 17.00     0.164 HD
ATOM    937  HG  SER D 126      30.605  44.161  70.679  1.00 17.00     0.211 HD
ATOM    938  N   PRO D 127      33.215  41.999  73.972  1.00  3.53    -0.312 N 
ATOM    939  CA  PRO D 127      33.189  40.714  73.282  1.00  2.68     0.163 C 
ATOM    940  C   PRO D 127      32.061  39.737  73.626  1.00  2.43     0.254 C 
ATOM    941  O   PRO D 127      31.786  39.432  74.789  1.00  2.20    -0.270 OA
ATOM    942  CB  PRO D 127      34.557  40.153  73.618  1.00  2.95     0.034 C 
ATOM    943  CG  PRO D 127      35.381  41.341  73.469  1.00  3.16     0.027 C 
ATOM    944  CD  PRO D 127      34.608  42.367  74.267  1.00  2.80     0.105 C 
ATOM    945  N   PRO D 128      31.419  39.208  72.591  1.00  2.00    -0.312 N 
ATOM    946  CA  PRO D 128      30.317  38.265  72.644  1.00  2.89     0.163 C 
ATOM    947  C   PRO D 128      30.510  37.055  73.493  1.00  4.42     0.251 C 
ATOM    948  O   PRO D 128      31.576  36.446  73.467  1.00  6.82    -0.271 OA
ATOM    949  CB  PRO D 128      30.139  37.861  71.168  1.00  2.00     0.034 C 
ATOM    950  CG  PRO D 128      31.400  38.176  70.542  1.00  2.00     0.027 C 
ATOM    951  CD  PRO D 128      31.761  39.484  71.193  1.00  3.28     0.105 C 
ATOM    952  N   THR D 129      29.471  36.707  74.248  1.00  5.70    -0.336 N 
ATOM    953  CA  THR D 129      29.461  35.487  75.069  1.00  6.69     0.186 C 
ATOM    954  C   THR D 129      28.214  34.783  74.580  1.00  6.53     0.253 C 
ATOM    955  O   THR D 129      27.247  35.449  74.193  1.00  5.73    -0.270 OA
ATOM    956  CB  THR D 129      29.280  35.733  76.599  1.00  5.21     0.140 C 
ATOM    957  CG2 THR D 129      30.440  36.435  77.165  1.00  6.95     0.034 C 
ATOM    958  OG1 THR D 129      28.121  36.537  76.845  1.00  7.44    -0.382 OA
ATOM    959  H   THR D 129      28.664  37.270  74.232  1.00 17.00     0.164 HD
ATOM    960  HG1 THR D 129      27.583  36.679  76.050  1.00 17.00     0.210 HD
ATOM    961  N   TYR D 130      28.260  33.455  74.566  1.00  7.57    -0.337 N 
ATOM    962  CA  TYR D 130      27.132  32.590  74.158  1.00  7.83     0.164 C 
ATOM    963  C   TYR D 130      26.612  32.596  72.699  1.00  5.81     0.251 C 
ATOM    964  O   TYR D 130      26.901  33.488  71.876  1.00  2.00    -0.271 OA
ATOM    965  CB  TYR D 130      25.921  32.758  75.108  1.00  6.03     0.058 C 
ATOM    966  CG  TYR D 130      26.241  32.946  76.569  1.00  2.00    -0.020 A 
ATOM    967  CD1 TYR D 130      26.507  31.865  77.399  1.00  2.00    -0.002 A 
ATOM    968  CD2 TYR D 130      26.268  34.224  77.114  1.00  2.93    -0.002 A 
ATOM    969  CE1 TYR D 130      26.797  32.059  78.728  1.00  2.00     0.024 A 
ATOM    970  CE2 TYR D 130      26.556  34.436  78.446  1.00  3.18     0.024 A 
ATOM    971  CZ  TYR D 130      26.824  33.349  79.250  1.00  2.08     0.089 A 
ATOM    972  OH  TYR D 130      27.151  33.563  80.563  1.00  2.00    -0.359 OA
ATOM    973  H   TYR D 130      29.102  33.015  74.809  1.00 17.00     0.164 HD
ATOM    974  HH  TYR D 130      27.086  34.499  80.757  1.00 17.00     0.217 HD
ATOM    975  N   ASN D 131      25.849  31.541  72.423  1.00  6.57    -0.337 N 
ATOM    976  CA  ASN D 131      25.219  31.273  71.137  1.00  4.92     0.169 C 
ATOM    977  C   ASN D 131      24.384  30.051  71.401  1.00  3.17     0.251 C 
ATOM    978  O   ASN D 131      24.389  29.543  72.523  1.00  2.61    -0.271 OA
ATOM    979  CB  ASN D 131      26.252  31.013  70.013  1.00  5.86     0.119 C 
ATOM    980  CG  ASN D 131      27.187  29.851  70.304  1.00  6.41     0.230 C 
ATOM    981  ND2 ASN D 131      28.456  30.033  70.010  1.00  6.11    -0.369 N 
ATOM    982  OD1 ASN D 131      26.765  28.794  70.750  1.00 10.27    -0.273 OA
ATOM    983  H   ASN D 131      25.677  30.889  73.142  1.00 17.00     0.164 HD
ATOM    984 1HD2 ASN D 131      29.089  29.305  70.150  1.00 17.00     0.159 HD
ATOM    985 2HD2 ASN D 131      28.710  30.912  69.648  1.00 17.00     0.159 HD
ATOM    986  N   VAL D 132      23.729  29.545  70.364  1.00  4.73    -0.338 N 
ATOM    987  CA  VAL D 132      22.847  28.373  70.478  1.00  4.86     0.159 C 
ATOM    988  C   VAL D 132      23.406  27.159  71.177  1.00  6.37     0.251 C 
ATOM    989  O   VAL D 132      22.660  26.508  71.913  1.00  9.65    -0.271 OA
ATOM    990  CB  VAL D 132      22.298  27.913  69.119  1.00  3.93     0.029 C 
ATOM    991  CG1 VAL D 132      21.239  26.893  69.319  1.00  4.81     0.002 C 
ATOM    992  CG2 VAL D 132      21.714  29.099  68.352  1.00  8.90     0.002 C 
ATOM    993  H   VAL D 132      23.829  29.996  69.506  1.00 17.00     0.164 HD
ATOM    994  N   HIS D 133      24.688  26.832  70.951  1.00  7.22    -0.337 N 
ATOM    995  CA  HIS D 133      25.310  25.653  71.598  1.00  5.13     0.165 C 
ATOM    996  C   HIS D 133      26.107  25.910  72.855  1.00  2.00     0.251 C 
ATOM    997  O   HIS D 133      26.522  24.976  73.500  1.00  2.71    -0.271 OA
ATOM    998  CB  HIS D 133      26.194  24.881  70.621  1.00  2.00     0.077 C 
ATOM    999  CG  HIS D 133      25.481  24.458  69.389  1.00  2.00     0.054 A 
ATOM   1000  CD2 HIS D 133      24.290  23.848  69.218  1.00  2.28     0.086 A 
ATOM   1001  ND1 HIS D 133      25.972  24.691  68.128  1.00  4.40    -0.340 N 
ATOM   1002  CE1 HIS D 133      25.117  24.241  67.226  1.00  2.00     0.151 A 
ATOM   1003  NE2 HIS D 133      24.087  23.728  67.863  1.00  2.00    -0.336 N 
ATOM   1004  H   HIS D 133      25.248  27.428  70.409  1.00 17.00     0.164 HD
ATOM   1005  HD1 HIS D 133      26.839  25.093  67.917  1.00 17.00     0.167 HD
ATOM   1006  HE2 HIS D 133      23.299  23.324  67.437  1.00 17.00     0.168 HD
ATOM   1007  N   TYR D 134      26.293  27.158  73.229  1.00  2.00    -0.337 N 
ATOM   1008  CA  TYR D 134      27.096  27.442  74.400  1.00  2.00     0.164 C 
ATOM   1009  C   TYR D 134      26.401  28.237  75.457  1.00  2.00     0.251 C 
ATOM   1010  O   TYR D 134      26.070  29.421  75.273  1.00  2.00    -0.271 OA
ATOM   1011  CB  TYR D 134      28.447  28.082  74.000  1.00  3.64     0.058 C 
ATOM   1012  CG  TYR D 134      29.324  27.109  73.224  1.00  3.58    -0.020 A 
ATOM   1013  CD1 TYR D 134      30.102  26.177  73.897  1.00  2.96    -0.002 A 
ATOM   1014  CD2 TYR D 134      29.227  26.993  71.829  1.00  3.28    -0.002 A 
ATOM   1015  CE1 TYR D 134      30.737  25.144  73.230  1.00  2.00     0.024 A 
ATOM   1016  CE2 TYR D 134      29.867  25.967  71.147  1.00  2.00     0.024 A 
ATOM   1017  CZ  TYR D 134      30.612  25.046  71.864  1.00  2.00     0.089 A 
ATOM   1018  OH  TYR D 134      31.209  23.995  71.227  1.00  6.31    -0.359 OA
ATOM   1019  H   TYR D 134      25.871  27.901  72.745  1.00 17.00     0.164 HD
ATOM   1020  HH  TYR D 134      31.496  23.362  71.891  1.00 17.00     0.217 HD
ATOM   1021  N   GLY D 135      26.128  27.539  76.548  1.00  2.00    -0.336 N 
ATOM   1022  CA  GLY D 135      25.485  28.150  77.687  1.00  2.69     0.189 C 
ATOM   1023  C   GLY D 135      26.552  28.659  78.630  1.00  3.47     0.253 C 
ATOM   1024  O   GLY D 135      26.278  29.360  79.611  1.00  2.04    -0.270 OA
ATOM   1025  H   GLY D 135      26.357  26.593  76.559  1.00 17.00     0.164 HD
ATOM   1026  N   TYR D 136      27.781  28.235  78.353  1.00  4.29    -0.337 N 
ATOM   1027  CA  TYR D 136      28.934  28.650  79.130  1.00  2.20     0.164 C 
ATOM   1028  C   TYR D 136      29.812  29.448  78.194  1.00  2.00     0.251 C 
ATOM   1029  O   TYR D 136      29.804  29.201  77.000  1.00  2.00    -0.271 OA
ATOM   1030  CB  TYR D 136      29.677  27.444  79.725  1.00  2.00     0.058 C 
ATOM   1031  CG  TYR D 136      29.852  26.270  78.803  1.00  2.00    -0.020 A 
ATOM   1032  CD1 TYR D 136      30.198  26.439  77.477  1.00  2.37    -0.002 A 
ATOM   1033  CD2 TYR D 136      29.702  24.978  79.267  1.00  2.15    -0.002 A 
ATOM   1034  CE1 TYR D 136      30.395  25.360  76.649  1.00  2.00     0.024 A 
ATOM   1035  CE2 TYR D 136      29.899  23.894  78.441  1.00  2.02     0.024 A 
ATOM   1036  CZ  TYR D 136      30.246  24.106  77.133  1.00  2.05     0.089 A 
ATOM   1037  OH  TYR D 136      30.446  23.070  76.286  1.00  6.34    -0.359 OA
ATOM   1038  H   TYR D 136      27.935  27.655  77.585  1.00 17.00     0.164 HD
ATOM   1039  HH  TYR D 136      30.285  22.248  76.748  1.00 17.00     0.217 HD
ATOM   1040  N   LYS D 137      30.568  30.388  78.750  1.00  2.00    -0.338 N 
ATOM   1041  CA  LYS D 137      31.450  31.269  78.002  1.00  2.00     0.159 C 
ATOM   1042  C   LYS D 137      32.175  30.735  76.773  1.00  2.00     0.251 C 
ATOM   1043  O   LYS D 137      32.041  31.322  75.717  1.00  2.02    -0.271 OA
ATOM   1044  CB  LYS D 137      32.359  31.957  78.970  1.00  2.00     0.032 C 
ATOM   1045  CG  LYS D 137      31.559  32.770  80.019  1.00  2.00     0.004 C 
ATOM   1046  CD  LYS D 137      31.211  34.156  79.502  1.00  2.33     0.032 C 
ATOM   1047  CE  LYS D 137      30.492  35.004  80.530  1.00  2.00     0.206 C 
ATOM   1048  NZ  LYS D 137      31.327  35.263  81.722  1.00  2.00    -0.064 N 
ATOM   1049  H   LYS D 137      30.505  30.481  79.721  1.00 17.00     0.164 HD
ATOM   1050  HZ1 LYS D 137      31.589  34.350  82.145  1.00 17.00     0.275 HD
ATOM   1051  HZ2 LYS D 137      32.185  35.783  81.447  1.00 17.00     0.275 HD
ATOM   1052  HZ3 LYS D 137      30.792  35.817  82.423  1.00 17.00     0.275 HD
ATOM   1053  N   SER D 138      32.937  29.654  76.904  1.00  2.00    -0.336 N 
ATOM   1054  CA  SER D 138      33.614  28.980  75.773  1.00  2.00     0.189 C 
ATOM   1055  C   SER D 138      34.340  29.766  74.680  1.00  2.00     0.254 C 
ATOM   1056  O   SER D 138      33.818  30.722  74.144  1.00  2.36    -0.270 OA
ATOM   1057  CB  SER D 138      32.616  28.029  75.086  1.00  2.01     0.169 C 
ATOM   1058  OG  SER D 138      32.840  27.895  73.686  1.00  2.02    -0.380 OA
ATOM   1059  H   SER D 138      33.071  29.290  77.799  1.00 17.00     0.164 HD
ATOM   1060  HG  SER D 138      32.144  27.307  73.388  1.00 17.00     0.211 HD
ATOM   1061  N   TRP D 139      35.481  29.261  74.236  1.00  2.25    -0.337 N 
ATOM   1062  CA  TRP D 139      36.207  29.924  73.174  1.00  2.53     0.164 C 
ATOM   1063  C   TRP D 139      35.574  29.644  71.801  1.00  2.80     0.251 C 
ATOM   1064  O   TRP D 139      35.786  30.398  70.863  1.00  3.82    -0.271 OA
ATOM   1065  CB  TRP D 139      37.699  29.535  73.167  1.00  3.08     0.060 C 
ATOM   1066  CG  TRP D 139      38.497  30.286  72.109  1.00  2.00    -0.001 A 
ATOM   1067  CD1 TRP D 139      38.601  29.963  70.793  1.00  2.00     0.068 A 
ATOM   1068  CD2 TRP D 139      39.140  31.561  72.259  1.00  2.00     0.013 A 
ATOM   1069  CE2 TRP D 139      39.573  31.956  70.983  1.00  2.00     0.056 A 
ATOM   1070  CE3 TRP D 139      39.378  32.406  73.348  1.00  2.00     0.001 A 
ATOM   1071  NE1 TRP D 139      39.228  30.961  70.111  1.00  2.00    -0.352 N 
ATOM   1072  CZ2 TRP D 139      40.223  33.171  70.755  1.00  2.00     0.017 A 
ATOM   1073  CZ3 TRP D 139      40.017  33.599  73.130  1.00  2.00     0.000 A 
ATOM   1074  CH2 TRP D 139      40.432  33.978  71.832  1.00  2.00     0.002 A 
ATOM   1075  H   TRP D 139      35.837  28.436  74.624  1.00 17.00     0.164 HD
ATOM   1076  HE1 TRP D 139      39.446  30.942  69.158  1.00 17.00     0.166 HD
ATOM   1077  N   GLU D 140      34.826  28.555  71.665  1.00  2.90    -0.337 N 
ATOM   1078  CA  GLU D 140      34.170  28.229  70.376  1.00  4.07     0.160 C 
ATOM   1079  C   GLU D 140      33.001  29.198  70.183  1.00  4.68     0.251 C 
ATOM   1080  O   GLU D 140      32.634  29.595  69.053  1.00  4.06    -0.271 OA
ATOM   1081  CB  GLU D 140      33.662  26.773  70.371  1.00  2.53     0.043 C 
ATOM   1082  CG  GLU D 140      32.622  26.427  69.325  1.00  2.00     0.100 C 
ATOM   1083  CD  GLU D 140      33.136  26.414  67.909  1.00  2.02     0.185 C 
ATOM   1084  OE1 GLU D 140      34.332  26.211  67.712  1.00  2.23    -0.647 OA
ATOM   1085  OE2 GLU D 140      32.331  26.573  66.974  1.00  4.14    -0.647 OA
ATOM   1086  H   GLU D 140      34.710  27.971  72.443  1.00 17.00     0.164 HD
ATOM   1087  N   ALA D 141      32.420  29.574  71.313  1.00  4.58    -0.338 N 
ATOM   1088  CA  ALA D 141      31.322  30.501  71.327  1.00  5.27     0.159 C 
ATOM   1089  C   ALA D 141      31.882  31.872  70.935  1.00  7.09     0.251 C 
ATOM   1090  O   ALA D 141      31.156  32.726  70.400  1.00 10.94    -0.271 OA
ATOM   1091  CB  ALA D 141      30.720  30.547  72.723  1.00  5.61     0.034 C 
ATOM   1092  H   ALA D 141      32.759  29.237  72.169  1.00 17.00     0.164 HD
ATOM   1093  N   PHE D 142      33.165  32.085  71.222  1.00  5.81    -0.337 N 
ATOM   1094  CA  PHE D 142      33.822  33.345  70.904  1.00  3.06     0.164 C 
ATOM   1095  C   PHE D 142      34.442  33.400  69.518  1.00  2.00     0.251 C 
ATOM   1096  O   PHE D 142      34.497  34.444  68.898  1.00  2.00    -0.271 OA
ATOM   1097  CB  PHE D 142      34.915  33.664  71.913  1.00  2.00     0.058 C 
ATOM   1098  CG  PHE D 142      35.631  34.908  71.585  1.00  2.00    -0.020 A 
ATOM   1099  CD1 PHE D 142      35.085  36.126  71.929  1.00  2.75    -0.004 A 
ATOM   1100  CD2 PHE D 142      36.784  34.876  70.824  1.00  2.00    -0.004 A 
ATOM   1101  CE1 PHE D 142      35.678  37.293  71.511  1.00  4.31    -0.000 A 
ATOM   1102  CE2 PHE D 142      37.382  36.016  70.404  1.00  2.00    -0.000 A 
ATOM   1103  CZ  PHE D 142      36.837  37.237  70.741  1.00  4.53    -0.000 A 
ATOM   1104  H   PHE D 142      33.669  31.405  71.710  1.00 17.00     0.164 HD
ATOM   1105  N   SER D 143      35.008  32.287  69.086  1.00  2.16    -0.336 N 
ATOM   1106  CA  SER D 143      35.671  32.201  67.795  1.00  3.30     0.189 C 
ATOM   1107  C   SER D 143      34.748  32.012  66.587  1.00  3.62     0.254 C 
ATOM   1108  O   SER D 143      34.771  32.818  65.640  1.00  2.68    -0.270 OA
ATOM   1109  CB  SER D 143      36.736  31.088  67.838  1.00  5.31     0.169 C 
ATOM   1110  OG  SER D 143      36.243  29.844  68.370  1.00  4.66    -0.380 OA
ATOM   1111  H   SER D 143      34.974  31.479  69.628  1.00 17.00     0.164 HD
ATOM   1112  HG  SER D 143      36.978  29.225  68.418  1.00 17.00     0.211 HD
ATOM   1113  N   ASN D 144      33.951  30.941  66.615  1.00  2.21    -0.337 N 
ATOM   1114  CA  ASN D 144      33.037  30.643  65.514  1.00  4.69     0.169 C 
ATOM   1115  C   ASN D 144      32.133  31.796  65.078  1.00  5.08     0.251 C 
ATOM   1116  O   ASN D 144      31.068  32.003  65.658  1.00  6.50    -0.271 OA
ATOM   1117  CB  ASN D 144      32.158  29.455  65.849  1.00  2.48     0.119 C 
ATOM   1118  CG  ASN D 144      31.587  28.822  64.610  1.00  5.94     0.234 C 
ATOM   1119  ND2 ASN D 144      31.737  27.509  64.545  1.00  6.44    -0.332 N 
ATOM   1120  OD1 ASN D 144      31.133  29.515  63.676  1.00  2.00    -0.272 OA
ATOM   1121  H   ASN D 144      33.963  30.362  67.406  1.00 17.00     0.164 HD
ATOM   1122 1HD2 ASN D 144      32.301  27.043  65.170  1.00 17.00     0.165 HD
ATOM   1123  N   LEU D 145      32.534  32.529  64.048  1.00  3.65    -0.338 N 
ATOM   1124  CA  LEU D 145      31.732  33.659  63.600  1.00  3.78     0.159 C 
ATOM   1125  C   LEU D 145      30.489  33.281  62.820  1.00  2.41     0.251 C 
ATOM   1126  O   LEU D 145      29.754  34.159  62.396  1.00  2.00    -0.271 OA
ATOM   1127  CB  LEU D 145      32.576  34.617  62.762  1.00  3.93     0.032 C 
ATOM   1128  CG  LEU D 145      33.654  35.425  63.473  1.00  2.16     0.002 C 
ATOM   1129  CD1 LEU D 145      34.200  36.390  62.481  1.00  2.00     0.000 C 
ATOM   1130  CD2 LEU D 145      33.107  36.171  64.672  1.00  2.00     0.000 C 
ATOM   1131  H   LEU D 145      33.395  32.332  63.631  1.00 17.00     0.164 HD
ATOM   1132  N   SER D 146      30.285  31.981  62.605  1.00  3.42    -0.336 N 
ATOM   1133  CA  SER D 146      29.127  31.458  61.858  1.00  3.12     0.189 C 
ATOM   1134  C   SER D 146      27.820  31.465  62.676  1.00  2.53     0.254 C 
ATOM   1135  O   SER D 146      26.740  31.252  62.141  1.00  2.02    -0.270 OA
ATOM   1136  CB  SER D 146      29.409  30.020  61.374  1.00  4.28     0.169 C 
ATOM   1137  OG  SER D 146      30.536  29.888  60.505  1.00  2.00    -0.380 OA
ATOM   1138  H   SER D 146      30.909  31.307  62.940  1.00 17.00     0.164 HD
ATOM   1139  HG  SER D 146      30.362  30.464  59.750  1.00 17.00     0.211 HD
ATOM   1140  N   TYR D 147      27.950  31.685  63.979  1.00  4.27    -0.337 N 
ATOM   1141  CA  TYR D 147      26.831  31.735  64.920  1.00  3.30     0.164 C 
ATOM   1142  C   TYR D 147      26.271  33.147  65.092  1.00  2.00     0.251 C 
ATOM   1143  O   TYR D 147      26.772  34.116  64.532  1.00  2.03    -0.271 OA
ATOM   1144  CB  TYR D 147      27.282  31.278  66.320  1.00  2.49     0.058 C 
ATOM   1145  CG  TYR D 147      27.579  29.810  66.534  1.00  2.00    -0.020 A 
ATOM   1146  CD1 TYR D 147      26.607  28.836  66.344  1.00  4.52    -0.002 A 
ATOM   1147  CD2 TYR D 147      28.795  29.416  67.052  1.00  3.76    -0.002 A 
ATOM   1148  CE1 TYR D 147      26.850  27.501  66.682  1.00  6.60     0.024 A 
ATOM   1149  CE2 TYR D 147      29.052  28.100  67.393  1.00  4.27     0.024 A 
ATOM   1150  CZ  TYR D 147      28.094  27.146  67.215  1.00  6.65     0.089 A 
ATOM   1151  OH  TYR D 147      28.408  25.848  67.575  1.00  6.08    -0.359 OA
ATOM   1152  H   TYR D 147      28.848  31.840  64.338  1.00 17.00     0.164 HD
ATOM   1153  HH  TYR D 147      29.334  25.808  67.860  1.00 17.00     0.217 HD
ATOM   1154  N   TYR D 148      25.217  33.234  65.890  1.00  2.41    -0.337 N 
ATOM   1155  CA  TYR D 148      24.582  34.499  66.236  1.00  4.69     0.164 C 
ATOM   1156  C   TYR D 148      24.863  34.580  67.728  1.00  3.49     0.251 C 
ATOM   1157  O   TYR D 148      24.657  33.593  68.421  1.00  2.37    -0.271 OA
ATOM   1158  CB  TYR D 148      23.057  34.424  66.071  1.00  5.97     0.058 C 
ATOM   1159  CG  TYR D 148      22.475  34.724  64.713  1.00  2.22    -0.020 A 
ATOM   1160  CD1 TYR D 148      22.529  36.000  64.169  1.00  2.00    -0.002 A 
ATOM   1161  CD2 TYR D 148      21.806  33.741  64.020  1.00  2.00    -0.002 A 
ATOM   1162  CE1 TYR D 148      21.914  36.276  62.959  1.00  3.81     0.024 A 
ATOM   1163  CE2 TYR D 148      21.183  33.992  62.814  1.00  2.52     0.024 A 
ATOM   1164  CZ  TYR D 148      21.229  35.257  62.276  1.00  3.80     0.089 A 
ATOM   1165  OH  TYR D 148      20.580  35.496  61.070  1.00  2.32    -0.359 OA
ATOM   1166  H   TYR D 148      24.826  32.420  66.271  1.00 17.00     0.164 HD
ATOM   1167  HH  TYR D 148      20.148  34.681  60.837  1.00 17.00     0.217 HD
ATOM   1168  N   THR D 149      25.314  35.722  68.238  1.00  3.73    -0.336 N 
ATOM   1169  CA  THR D 149      25.581  35.788  69.666  1.00  5.75     0.186 C 
ATOM   1170  C   THR D 149      24.191  35.661  70.295  1.00  7.40     0.253 C 
ATOM   1171  O   THR D 149      23.193  35.606  69.568  1.00  9.61    -0.270 OA
ATOM   1172  CB  THR D 149      26.361  37.114  70.085  1.00  7.39     0.140 C 
ATOM   1173  CG2 THR D 149      25.453  38.313  70.087  1.00  6.29     0.034 C 
ATOM   1174  OG1 THR D 149      26.937  36.981  71.401  1.00  5.42    -0.382 OA
ATOM   1175  H   THR D 149      25.403  36.511  67.671  1.00 17.00     0.164 HD
ATOM   1176  HG1 THR D 149      27.345  36.106  71.487  1.00 17.00     0.210 HD
ATOM   1177  N   ARG D 150      24.105  35.607  71.619  1.00  6.72    -0.337 N 
ATOM   1178  CA  ARG D 150      22.821  35.448  72.262  1.00  5.07     0.159 C 
ATOM   1179  C   ARG D 150      22.831  36.151  73.603  1.00  4.66     0.251 C 
ATOM   1180  O   ARG D 150      23.577  35.769  74.491  1.00  5.34    -0.271 OA
ATOM   1181  CB  ARG D 150      22.521  33.944  72.441  1.00  4.36     0.034 C 
ATOM   1182  CG  ARG D 150      21.105  33.608  72.889  1.00  2.00     0.027 C 
ATOM   1183  CD  ARG D 150      20.226  33.141  71.753  1.00  2.00     0.116 C 
ATOM   1184  NE  ARG D 150      20.008  31.700  71.764  1.00  2.00    -0.212 N 
ATOM   1185  CZ  ARG D 150      19.580  31.000  72.817  1.00  2.77     0.666 C 
ATOM   1186  NH1 ARG D 150      19.310  31.580  73.981  1.00  4.92    -0.235 N 
ATOM   1187  NH2 ARG D 150      19.436  29.696  72.712  1.00  2.00    -0.235 N 
ATOM   1188  H   ARG D 150      24.916  35.681  72.172  1.00 17.00     0.164 HD
ATOM   1189  HE  ARG D 150      20.193  31.209  70.937  1.00 17.00     0.178 HD
ATOM   1190 HH11 ARG D 150      19.409  32.566  74.110  1.00 17.00     0.174 HD
ATOM   1191 HH12 ARG D 150      18.992  31.013  74.739  1.00 17.00     0.174 HD
ATOM   1192 HH21 ARG D 150      19.652  29.248  71.846  1.00 17.00     0.174 HD
ATOM   1193 HH22 ARG D 150      19.101  29.163  73.486  1.00 17.00     0.174 HD
ATOM   1194  N   ALA D 151      21.977  37.159  73.755  1.00  6.32    -0.338 N 
ATOM   1195  CA  ALA D 151      21.885  37.902  75.003  1.00  4.47     0.159 C 
ATOM   1196  C   ALA D 151      21.653  36.995  76.201  1.00  3.69     0.251 C 
ATOM   1197  O   ALA D 151      22.160  37.255  77.276  1.00  7.99    -0.271 OA
ATOM   1198  CB  ALA D 151      20.817  38.939  74.909  1.00  5.56     0.034 C 
ATOM   1199  H   ALA D 151      21.393  37.400  73.013  1.00 17.00     0.164 HD
ATOM   1200  N   LEU D 152      20.868  35.949  76.047  1.00  2.00    -0.338 N 
ATOM   1201  CA  LEU D 152      20.674  35.052  77.168  1.00  2.94     0.160 C 
ATOM   1202  C   LEU D 152      21.029  33.661  76.720  1.00  3.34     0.254 C 
ATOM   1203  O   LEU D 152      20.713  33.236  75.615  1.00  2.00    -0.270 OA
ATOM   1204  CB  LEU D 152      19.247  35.105  77.722  1.00  5.94     0.032 C 
ATOM   1205  CG  LEU D 152      18.946  36.314  78.621  1.00  5.05     0.002 C 
ATOM   1206  CD1 LEU D 152      17.592  36.206  79.289  1.00  2.00     0.000 C 
ATOM   1207  CD2 LEU D 152      20.036  36.389  79.653  1.00  4.65     0.000 C 
ATOM   1208  H   LEU D 152      20.434  35.720  75.203  1.00 17.00     0.164 HD
ATOM   1209  N   PRO D 153      21.716  32.929  77.585  1.00  4.15    -0.312 N 
ATOM   1210  CA  PRO D 153      22.121  31.567  77.250  1.00  3.53     0.163 C 
ATOM   1211  C   PRO D 153      20.912  30.690  77.050  1.00  5.16     0.254 C 
ATOM   1212  O   PRO D 153      19.861  30.926  77.658  1.00  6.53    -0.270 OA
ATOM   1213  CB  PRO D 153      22.878  31.137  78.494  1.00  2.31     0.034 C 
ATOM   1214  CG  PRO D 153      22.112  31.834  79.584  1.00  3.66     0.027 C 
ATOM   1215  CD  PRO D 153      21.937  33.220  79.016  1.00  2.65     0.105 C 
ATOM   1216  N   PRO D 154      21.021  29.699  76.149  1.00  6.00    -0.312 N 
ATOM   1217  CA  PRO D 154      19.900  28.795  75.910  1.00  4.95     0.163 C 
ATOM   1218  C   PRO D 154      19.572  28.046  77.205  1.00  5.75     0.251 C 
ATOM   1219  O   PRO D 154      20.260  28.198  78.242  1.00  4.98    -0.271 OA
ATOM   1220  CB  PRO D 154      20.448  27.848  74.833  1.00  3.90     0.034 C 
ATOM   1221  CG  PRO D 154      21.908  27.866  75.077  1.00  2.35     0.027 C 
ATOM   1222  CD  PRO D 154      22.169  29.324  75.309  1.00  4.08     0.105 C 
ATOM   1223  N   VAL D 155      18.498  27.272  77.147  1.00  6.31    -0.338 N 
ATOM   1224  CA  VAL D 155      18.042  26.496  78.289  1.00  7.79     0.159 C 
ATOM   1225  C   VAL D 155      18.683  25.137  78.123  1.00  7.70     0.251 C 
ATOM   1226  O   VAL D 155      18.653  24.563  77.029  1.00  6.10    -0.271 OA
ATOM   1227  CB  VAL D 155      16.483  26.374  78.298  1.00  8.91     0.029 C 
ATOM   1228  CG1 VAL D 155      16.026  25.400  79.387  1.00  9.36     0.002 C 
ATOM   1229  CG2 VAL D 155      15.834  27.764  78.494  1.00  5.78     0.002 C 
ATOM   1230  H   VAL D 155      17.984  27.225  76.310  1.00 17.00     0.164 HD
ATOM   1231  N   ALA D 156      19.303  24.657  79.196  1.00  9.58    -0.338 N 
ATOM   1232  CA  ALA D 156      19.988  23.369  79.164  1.00 11.34     0.159 C 
ATOM   1233  C   ALA D 156      19.090  22.256  78.644  1.00 12.36     0.251 C 
ATOM   1234  O   ALA D 156      18.002  22.000  79.184  1.00 13.07    -0.271 OA
ATOM   1235  CB  ALA D 156      20.511  23.013  80.537  1.00 12.42     0.034 C 
ATOM   1236  H   ALA D 156      19.271  25.182  80.020  1.00 17.00     0.164 HD
ATOM   1237  N   ASP D 157      19.608  21.518  77.670  1.00 11.38    -0.337 N 
ATOM   1238  CA  ASP D 157      18.858  20.445  77.045  1.00  9.13     0.170 C 
ATOM   1239  C   ASP D 157      18.451  19.345  78.023  1.00 11.03     0.252 C 
ATOM   1240  O   ASP D 157      17.783  18.393  77.624  1.00 15.51    -0.271 OA
ATOM   1241  CB  ASP D 157      19.647  19.871  75.860  1.00  4.36     0.129 C 
ATOM   1242  CG  ASP D 157      20.006  20.940  74.802  1.00  5.86     0.188 C 
ATOM   1243  OD1 ASP D 157      20.292  22.116  75.130  1.00  2.01    -0.647 OA
ATOM   1244  OD2 ASP D 157      20.030  20.595  73.610  1.00  6.49    -0.647 OA
ATOM   1245  H   ASP D 157      20.511  21.715  77.353  1.00 17.00     0.164 HD
ATOM   1246  N   ASP D 158      18.819  19.463  79.298  1.00  9.77    -0.337 N 
ATOM   1247  CA  ASP D 158      18.460  18.437  80.273  1.00 11.54     0.170 C 
ATOM   1248  C   ASP D 158      17.484  18.956  81.312  1.00 11.52     0.252 C 
ATOM   1249  O   ASP D 158      17.313  18.348  82.384  1.00 13.16    -0.271 OA
ATOM   1250  CB  ASP D 158      19.713  17.871  80.977  1.00 15.26     0.129 C 
ATOM   1251  CG  ASP D 158      20.426  18.911  81.898  1.00 18.40     0.188 C 
ATOM   1252  OD1 ASP D 158      19.789  19.411  82.867  1.00 18.32    -0.647 OA
ATOM   1253  OD2 ASP D 158      21.633  19.206  81.657  1.00 16.96    -0.647 OA
ATOM   1254  H   ASP D 158      19.313  20.237  79.611  1.00 17.00     0.164 HD
ATOM   1255  N   CYS D 159      16.903  20.113  81.049  1.00 10.02    -0.337 N 
ATOM   1256  CA  CYS D 159      15.967  20.685  82.007  1.00 10.02     0.171 C 
ATOM   1257  C   CYS D 159      14.615  19.914  82.076  1.00 11.68     0.255 C 
ATOM   1258  O   CYS D 159      14.383  18.980  81.271  1.00 11.02    -0.270 OA
ATOM   1259  CB  CYS D 159      15.821  22.186  81.724  1.00  7.98     0.100 C 
ATOM   1260  SG  CYS D 159      17.369  23.106  82.104  1.00  3.67    -0.080 SA
ATOM   1261  H   CYS D 159      17.043  20.581  80.199  1.00 17.00     0.164 HD
ATOM   1262  N   PRO D 160      13.790  20.176  83.128  1.00  8.80    -0.312 N 
ATOM   1263  CA  PRO D 160      12.493  19.510  83.295  1.00  7.01     0.163 C 
ATOM   1264  C   PRO D 160      11.426  20.056  82.353  1.00  6.01     0.251 C 
ATOM   1265  O   PRO D 160      10.630  19.295  81.812  1.00  4.85    -0.271 OA
ATOM   1266  CB  PRO D 160      12.162  19.789  84.748  1.00  6.63     0.034 C 
ATOM   1267  CG  PRO D 160      12.725  21.128  84.972  1.00  5.92     0.027 C 
ATOM   1268  CD  PRO D 160      14.086  20.998  84.315  1.00  8.78     0.105 C 
ATOM   1269  N   THR D 161      11.426  21.370  82.144  1.00  6.70    -0.336 N 
ATOM   1270  CA  THR D 161      10.462  22.012  81.245  1.00  7.73     0.187 C 
ATOM   1271  C   THR D 161      11.261  22.872  80.265  1.00  8.54     0.257 C 
ATOM   1272  O   THR D 161      12.360  23.353  80.594  1.00  7.48    -0.270 OA
ATOM   1273  CB  THR D 161       9.505  22.951  81.997  1.00  6.14     0.140 C 
ATOM   1274  CG2 THR D 161       8.952  22.279  83.225  1.00  7.77     0.034 C 
ATOM   1275  OG1 THR D 161      10.218  24.123  82.390  1.00  5.08    -0.382 OA
ATOM   1276  H   THR D 161      12.078  21.960  82.567  1.00 17.00     0.164 HD
ATOM   1277  HG1 THR D 161       9.535  24.687  82.761  1.00 17.00     0.210 HD
ATOM   1278  N   PRO D 162      10.709  23.104  79.057  1.00  9.67    -0.312 N 
ATOM   1279  CA  PRO D 162      11.361  23.918  78.016  1.00  8.87     0.163 C 
ATOM   1280  C   PRO D 162      11.693  25.343  78.464  1.00  6.91     0.251 C 
ATOM   1281  O   PRO D 162      12.485  26.025  77.830  1.00  8.20    -0.271 OA
ATOM   1282  CB  PRO D 162      10.347  23.894  76.852  1.00  7.25     0.034 C 
ATOM   1283  CG  PRO D 162       9.051  23.636  77.522  1.00 10.41     0.027 C 
ATOM   1284  CD  PRO D 162       9.411  22.602  78.580  1.00  9.22     0.105 C 
ATOM   1285  N   MET D 163      11.070  25.803  79.533  1.00  2.57    -0.337 N 
ATOM   1286  CA  MET D 163      11.377  27.121  79.998  1.00  4.24     0.160 C 
ATOM   1287  C   MET D 163      12.279  27.009  81.206  1.00  6.76     0.251 C 
ATOM   1288  O   MET D 163      12.467  27.984  81.958  1.00  9.00    -0.271 OA
ATOM   1289  CB  MET D 163      10.110  27.875  80.344  1.00  5.00     0.043 C 
ATOM   1290  CG  MET D 163       9.499  28.558  79.155  1.00  7.32     0.060 C 
ATOM   1291  SD  MET D 163      10.716  29.549  78.277  1.00  8.25    -0.139 SA
ATOM   1292  CE  MET D 163      11.015  28.497  76.852  1.00  2.94     0.069 C 
ATOM   1293  H   MET D 163      10.424  25.263  80.034  1.00 17.00     0.164 HD
ATOM   1294  N   GLY D 164      12.892  25.841  81.362  1.00  5.81    -0.336 N 
ATOM   1295  CA  GLY D 164      13.758  25.613  82.499  1.00  6.97     0.189 C 
ATOM   1296  C   GLY D 164      13.021  24.653  83.409  1.00  9.59     0.253 C 
ATOM   1297  O   GLY D 164      12.999  23.445  83.169  1.00  9.91    -0.270 OA
ATOM   1298  H   GLY D 164      12.785  25.131  80.713  1.00 17.00     0.164 HD
ATOM   1299  N   VAL D 165      12.381  25.193  84.435  1.00 11.39    -0.337 N 
ATOM   1300  CA  VAL D 165      11.608  24.379  85.380  1.00 14.77     0.159 C 
ATOM   1301  C   VAL D 165      10.073  24.646  85.357  1.00 17.08     0.251 C 
ATOM   1302  O   VAL D 165       9.270  23.744  85.655  1.00 16.48    -0.271 OA
ATOM   1303  CB  VAL D 165      12.124  24.567  86.814  1.00 12.21     0.029 C 
ATOM   1304  CG1 VAL D 165      13.344  23.746  87.012  1.00 10.54     0.002 C 
ATOM   1305  CG2 VAL D 165      12.403  26.046  87.091  1.00  9.36     0.002 C 
ATOM   1306  H   VAL D 165      12.425  26.165  84.512  1.00 17.00     0.164 HD
ATOM   1307  N   LYS D 166       9.682  25.885  85.015  1.00 17.47    -0.338 N 
ATOM   1308  CA  LYS D 166       8.269  26.282  84.954  1.00 15.84     0.159 C 
ATOM   1309  C   LYS D 166       7.568  25.859  83.659  1.00 16.35     0.251 C 
ATOM   1310  O   LYS D 166       8.152  25.870  82.567  1.00 17.88    -0.271 OA
ATOM   1311  CB  LYS D 166       8.127  27.796  85.123  1.00 11.62     0.032 C 
ATOM   1312  CG  LYS D 166       8.399  28.301  86.493  1.00  6.18     0.004 C 
ATOM   1313  CD  LYS D 166       8.141  29.763  86.532  1.00  4.98     0.032 C 
ATOM   1314  CE  LYS D 166       8.268  30.263  87.926  1.00  6.96     0.206 C 
ATOM   1315  NZ  LYS D 166       7.796  31.666  87.979  1.00 13.83    -0.064 N 
ATOM   1316  H   LYS D 166      10.359  26.544  84.767  1.00 17.00     0.164 HD
ATOM   1317  HZ1 LYS D 166       8.359  32.254  87.331  1.00 17.00     0.275 HD
ATOM   1318  HZ2 LYS D 166       6.800  31.691  87.675  1.00 17.00     0.275 HD
ATOM   1319  HZ3 LYS D 166       7.880  32.032  88.948  1.00 17.00     0.275 HD
ATOM   1320  N   GLY D 167       6.292  25.535  83.776  1.00 16.26    -0.336 N 
ATOM   1321  CA  GLY D 167       5.549  25.132  82.597  1.00 15.96     0.189 C 
ATOM   1322  C   GLY D 167       5.288  23.631  82.526  1.00 15.15     0.253 C 
ATOM   1323  O   GLY D 167       5.585  22.859  83.455  1.00 11.33    -0.270 OA
ATOM   1324  H   GLY D 167       5.860  25.511  84.652  1.00 17.00     0.164 HD
ATOM   1325  N   ASN D 168       4.732  23.217  81.396  1.00 14.58    -0.337 N 
ATOM   1326  CA  ASN D 168       4.389  21.818  81.185  1.00 14.92     0.169 C 
ATOM   1327  C   ASN D 168       5.454  21.137  80.357  1.00 13.72     0.251 C 
ATOM   1328  O   ASN D 168       6.324  21.805  79.819  1.00 15.38    -0.271 OA
ATOM   1329  CB  ASN D 168       3.037  21.714  80.447  1.00 17.26     0.119 C 
ATOM   1330  CG  ASN D 168       1.843  22.061  81.336  1.00 12.28     0.230 C 
ATOM   1331  ND2 ASN D 168       1.299  23.276  81.174  1.00  9.22    -0.369 N 
ATOM   1332  OD1 ASN D 168       1.422  21.242  82.156  1.00 10.30    -0.273 OA
ATOM   1333  H   ASN D 168       4.605  23.846  80.657  1.00 17.00     0.164 HD
ATOM   1334 1HD2 ASN D 168       0.527  23.502  81.733  1.00 17.00     0.159 HD
ATOM   1335 2HD2 ASN D 168       1.680  23.884  80.508  1.00 17.00     0.159 HD
ATOM   1336  N   LYS D 169       5.336  19.819  80.193  1.00 14.29    -0.338 N 
ATOM   1337  CA  LYS D 169       6.295  19.039  79.407  1.00 13.00     0.159 C 
ATOM   1338  C   LYS D 169       6.431  19.673  78.041  1.00 10.04     0.251 C 
ATOM   1339  O   LYS D 169       7.413  19.474  77.355  1.00  8.88    -0.271 OA
ATOM   1340  CB  LYS D 169       5.829  17.582  79.284  1.00 18.74     0.032 C 
ATOM   1341  CG  LYS D 169       6.621  16.704  78.296  1.00 17.25     0.004 C 
ATOM   1342  CD  LYS D 169       5.997  15.312  78.132  1.00 15.74     0.032 C 
ATOM   1343  CE  LYS D 169       5.973  14.572  79.449  1.00 20.07     0.206 C 
ATOM   1344  NZ  LYS D 169       7.335  14.566  80.079  1.00 26.71    -0.064 N 
ATOM   1345  H   LYS D 169       4.594  19.360  80.633  1.00 17.00     0.164 HD
ATOM   1346  HZ1 LYS D 169       8.019  14.127  79.431  1.00 17.00     0.275 HD
ATOM   1347  HZ2 LYS D 169       7.631  15.542  80.283  1.00 17.00     0.275 HD
ATOM   1348  HZ3 LYS D 169       7.308  14.027  80.968  1.00 17.00     0.275 HD
ATOM   1349  N   GLU D 170       5.391  20.376  77.622  1.00 11.49    -0.338 N 
ATOM   1350  CA  GLU D 170       5.429  21.093  76.359  1.00 13.27     0.160 C 
ATOM   1351  C   GLU D 170       4.940  22.514  76.622  1.00 12.93     0.251 C 
ATOM   1352  O   GLU D 170       4.623  22.879  77.761  1.00 13.03    -0.271 OA
ATOM   1353  CB  GLU D 170       4.572  20.426  75.290  1.00 14.67     0.043 C 
ATOM   1354  CG  GLU D 170       4.966  18.997  74.999  1.00 19.01     0.100 C 
ATOM   1355  CD  GLU D 170       4.326  17.992  75.970  1.00 24.43     0.185 C 
ATOM   1356  OE1 GLU D 170       3.569  18.414  76.911  1.00 22.18    -0.647 OA
ATOM   1357  OE2 GLU D 170       4.572  16.770  75.768  1.00 25.11    -0.647 OA
ATOM   1358  H   GLU D 170       4.580  20.444  78.156  1.00 17.00     0.164 HD
ATOM   1359  N   LEU D 171       4.916  23.319  75.570  1.00 11.51    -0.338 N 
ATOM   1360  CA  LEU D 171       4.491  24.697  75.653  1.00 11.36     0.160 C 
ATOM   1361  C   LEU D 171       3.183  24.786  74.851  1.00 11.60     0.254 C 
ATOM   1362  O   LEU D 171       2.687  23.752  74.367  1.00 10.89    -0.270 OA
ATOM   1363  CB  LEU D 171       5.590  25.593  75.050  1.00  9.06     0.032 C 
ATOM   1364  CG  LEU D 171       6.035  26.780  75.920  1.00 10.17     0.002 C 
ATOM   1365  CD1 LEU D 171       6.519  26.282  77.294  1.00  7.24     0.000 C 
ATOM   1366  CD2 LEU D 171       7.109  27.553  75.222  1.00  6.24     0.000 C 
ATOM   1367  H   LEU D 171       5.151  22.969  74.687  1.00 17.00     0.164 HD
ATOM   1368  N   PRO D 172       2.544  25.986  74.800  1.00 11.92    -0.312 N 
ATOM   1369  CA  PRO D 172       1.301  26.090  74.024  1.00  9.36     0.163 C 
ATOM   1370  C   PRO D 172       1.643  25.731  72.592  1.00  7.83     0.251 C 
ATOM   1371  O   PRO D 172       2.816  25.624  72.256  1.00  8.65    -0.271 OA
ATOM   1372  CB  PRO D 172       0.983  27.585  74.112  1.00  9.98     0.034 C 
ATOM   1373  CG  PRO D 172       1.488  27.959  75.463  1.00  9.20     0.027 C 
ATOM   1374  CD  PRO D 172       2.811  27.252  75.527  1.00 10.39     0.105 C 
ATOM   1375  N   ASP D 173       0.647  25.492  71.755  1.00  8.32    -0.337 N 
ATOM   1376  CA  ASP D 173       0.957  25.213  70.368  1.00  9.85     0.170 C 
ATOM   1377  C   ASP D 173       1.260  26.556  69.703  1.00 11.41     0.252 C 
ATOM   1378  O   ASP D 173       0.884  27.626  70.193  1.00  9.44    -0.271 OA
ATOM   1379  CB  ASP D 173      -0.195  24.550  69.645  1.00 13.23     0.129 C 
ATOM   1380  CG  ASP D 173       0.162  24.189  68.212  1.00 17.31     0.188 C 
ATOM   1381  OD1 ASP D 173       0.036  25.073  67.330  1.00 18.02    -0.647 OA
ATOM   1382  OD2 ASP D 173       0.578  23.027  67.970  1.00 18.66    -0.647 OA
ATOM   1383  H   ASP D 173      -0.275  25.540  72.068  1.00 17.00     0.164 HD
ATOM   1384  N   SER D 174       1.982  26.508  68.597  1.00 13.67    -0.336 N 
ATOM   1385  CA  SER D 174       2.321  27.736  67.890  1.00 14.93     0.189 C 
ATOM   1386  C   SER D 174       1.015  28.385  67.387  1.00 16.00     0.254 C 
ATOM   1387  O   SER D 174       0.708  29.516  67.741  1.00 14.27    -0.270 OA
ATOM   1388  CB  SER D 174       3.263  27.434  66.710  1.00 13.42     0.169 C 
ATOM   1389  OG  SER D 174       4.344  26.606  67.116  1.00 12.60    -0.380 OA
ATOM   1390  H   SER D 174       2.343  25.659  68.269  1.00 17.00     0.164 HD
ATOM   1391  HG  SER D 174       4.922  27.080  67.726  1.00 17.00     0.211 HD
ATOM   1392  N   LYS D 175       0.218  27.632  66.626  1.00 15.01    -0.337 N 
ATOM   1393  CA  LYS D 175      -1.020  28.150  66.078  1.00 12.07     0.159 C 
ATOM   1394  C   LYS D 175      -2.015  28.591  67.119  1.00  9.21     0.251 C 
ATOM   1395  O   LYS D 175      -2.788  29.518  66.887  1.00 10.04    -0.271 OA
ATOM   1396  CB  LYS D 175      -1.619  27.156  65.078  1.00 15.92     0.032 C 
ATOM   1397  CG  LYS D 175      -0.842  27.127  63.753  1.00 18.55     0.004 C 
ATOM   1398  CD  LYS D 175      -1.634  26.501  62.610  1.00 21.03     0.032 C 
ATOM   1399  CE  LYS D 175      -0.946  26.750  61.244  1.00 23.84     0.206 C 
ATOM   1400  NZ  LYS D 175      -0.759  28.212  60.870  1.00 23.87    -0.064 N 
ATOM   1401  H   LYS D 175       0.507  26.739  66.373  1.00 17.00     0.164 HD
ATOM   1402  HZ1 LYS D 175      -1.677  28.700  60.847  1.00 17.00     0.275 HD
ATOM   1403  HZ2 LYS D 175      -0.148  28.648  61.585  1.00 17.00     0.275 HD
ATOM   1404  HZ3 LYS D 175      -0.298  28.283  59.941  1.00 17.00     0.275 HD
ATOM   1405  N   GLU D 176      -1.960  27.980  68.290  1.00  7.41    -0.338 N 
ATOM   1406  CA  GLU D 176      -2.862  28.365  69.375  1.00  7.63     0.160 C 
ATOM   1407  C   GLU D 176      -2.443  29.714  69.898  1.00  5.99     0.251 C 
ATOM   1408  O   GLU D 176      -3.041  30.246  70.816  1.00  2.01    -0.271 OA
ATOM   1409  CB  GLU D 176      -2.815  27.357  70.513  1.00 11.26     0.043 C 
ATOM   1410  CG  GLU D 176      -3.565  26.088  70.220  1.00 17.98     0.100 C 
ATOM   1411  CD  GLU D 176      -5.046  26.350  70.062  1.00 24.44     0.185 C 
ATOM   1412  OE1 GLU D 176      -5.718  26.513  71.116  1.00 24.27    -0.647 OA
ATOM   1413  OE2 GLU D 176      -5.517  26.419  68.886  1.00 28.02    -0.647 OA
ATOM   1414  H   GLU D 176      -1.315  27.266  68.451  1.00 17.00     0.164 HD
ATOM   1415  N   VAL D 177      -1.364  30.235  69.326  1.00  6.86    -0.338 N 
ATOM   1416  CA  VAL D 177      -0.844  31.552  69.682  1.00  6.30     0.159 C 
ATOM   1417  C   VAL D 177      -0.878  32.405  68.385  1.00  3.84     0.251 C 
ATOM   1418  O   VAL D 177      -1.449  33.503  68.354  1.00  2.00    -0.271 OA
ATOM   1419  CB  VAL D 177       0.603  31.432  70.285  1.00  2.00     0.029 C 
ATOM   1420  CG1 VAL D 177       0.989  32.686  71.001  1.00  2.00     0.002 C 
ATOM   1421  CG2 VAL D 177       0.671  30.277  71.263  1.00  2.00     0.002 C 
ATOM   1422  H   VAL D 177      -0.855  29.715  68.697  1.00 17.00     0.164 HD
ATOM   1423  N   LEU D 178      -0.408  31.788  67.304  1.00  3.67    -0.338 N 
ATOM   1424  CA  LEU D 178      -0.317  32.377  65.987  1.00  4.79     0.159 C 
ATOM   1425  C   LEU D 178      -1.688  32.855  65.597  1.00  7.85     0.251 C 
ATOM   1426  O   LEU D 178      -1.872  34.036  65.308  1.00 12.40    -0.271 OA
ATOM   1427  CB  LEU D 178       0.144  31.318  64.996  1.00  3.24     0.032 C 
ATOM   1428  CG  LEU D 178       0.750  31.629  63.625  1.00  2.45     0.002 C 
ATOM   1429  CD1 LEU D 178       0.668  30.365  62.784  1.00  4.84     0.000 C 
ATOM   1430  CD2 LEU D 178       0.031  32.708  62.920  1.00  2.38     0.000 C 
ATOM   1431  H   LEU D 178      -0.160  30.893  67.392  1.00 17.00     0.164 HD
ATOM   1432  N   GLU D 179      -2.657  31.943  65.589  1.00  9.40    -0.338 N 
ATOM   1433  CA  GLU D 179      -4.046  32.284  65.223  1.00  9.57     0.160 C 
ATOM   1434  C   GLU D 179      -4.770  33.069  66.316  1.00  7.15     0.251 C 
ATOM   1435  O   GLU D 179      -5.205  34.207  66.104  1.00  4.82    -0.271 OA
ATOM   1436  CB  GLU D 179      -4.862  31.025  64.936  1.00  9.57     0.043 C 
ATOM   1437  CG  GLU D 179      -4.555  30.307  63.638  1.00  8.25     0.100 C 
ATOM   1438  CD  GLU D 179      -5.296  28.963  63.531  1.00  9.15     0.185 C 
ATOM   1439  OE1 GLU D 179      -5.977  28.526  64.495  1.00  7.52    -0.647 OA
ATOM   1440  OE2 GLU D 179      -5.183  28.323  62.472  1.00 10.28    -0.647 OA
ATOM   1441  H   GLU D 179      -2.448  31.023  65.826  1.00 17.00     0.164 HD
ATOM   1442  N   LYS D 180      -4.872  32.453  67.489  1.00  6.44    -0.338 N 
ATOM   1443  CA  LYS D 180      -5.551  33.072  68.624  1.00  7.34     0.159 C 
ATOM   1444  C   LYS D 180      -5.054  34.510  68.956  1.00  8.56     0.251 C 
ATOM   1445  O   LYS D 180      -5.816  35.494  68.903  1.00  2.00    -0.271 OA
ATOM   1446  CB  LYS D 180      -5.447  32.150  69.852  1.00  7.38     0.032 C 
ATOM   1447  CG  LYS D 180      -5.727  30.677  69.513  1.00  5.86     0.004 C 
ATOM   1448  CD  LYS D 180      -6.853  30.078  70.310  1.00  2.01     0.032 C 
ATOM   1449  CE  LYS D 180      -7.537  28.999  69.494  1.00  2.02     0.206 C 
ATOM   1450  NZ  LYS D 180      -8.657  28.340  70.215  1.00  2.02    -0.064 N 
ATOM   1451  H   LYS D 180      -4.464  31.569  67.578  1.00 17.00     0.164 HD
ATOM   1452  HZ1 LYS D 180      -8.306  27.880  71.078  1.00 17.00     0.275 HD
ATOM   1453  HZ2 LYS D 180      -9.395  29.030  70.454  1.00 17.00     0.275 HD
ATOM   1454  HZ3 LYS D 180      -9.060  27.615  69.586  1.00 17.00     0.275 HD
ATOM   1455  N   VAL D 181      -3.755  34.651  69.216  1.00  9.61    -0.338 N 
ATOM   1456  CA  VAL D 181      -3.230  35.971  69.566  1.00  8.67     0.159 C 
ATOM   1457  C   VAL D 181      -2.444  36.777  68.498  1.00  6.57     0.251 C 
ATOM   1458  O   VAL D 181      -2.301  38.008  68.614  1.00  4.75    -0.271 OA
ATOM   1459  CB  VAL D 181      -2.455  35.860  70.927  1.00  8.36     0.029 C 
ATOM   1460  CG1 VAL D 181      -1.053  36.502  70.855  1.00  8.55     0.002 C 
ATOM   1461  CG2 VAL D 181      -3.310  36.491  72.037  1.00  6.94     0.002 C 
ATOM   1462  H   VAL D 181      -3.145  33.893  69.164  1.00 17.00     0.164 HD
ATOM   1463  N   LEU D 182      -2.047  36.131  67.409  1.00  3.18    -0.338 N 
ATOM   1464  CA  LEU D 182      -1.250  36.843  66.439  1.00  3.61     0.159 C 
ATOM   1465  C   LEU D 182      -1.815  37.186  65.059  1.00  2.00     0.251 C 
ATOM   1466  O   LEU D 182      -1.533  38.256  64.522  1.00  2.11    -0.271 OA
ATOM   1467  CB  LEU D 182       0.142  36.174  66.339  1.00  5.10     0.032 C 
ATOM   1468  CG  LEU D 182       0.962  36.123  67.652  1.00  2.00     0.002 C 
ATOM   1469  CD1 LEU D 182       2.045  35.079  67.571  1.00  2.00     0.000 C 
ATOM   1470  CD2 LEU D 182       1.545  37.487  67.998  1.00  2.00     0.000 C 
ATOM   1471  H   LEU D 182      -2.297  35.195  67.254  1.00 17.00     0.164 HD
ATOM   1472  N   LEU D 183      -2.652  36.344  64.488  1.00  2.00    -0.338 N 
ATOM   1473  CA  LEU D 183      -3.143  36.665  63.160  1.00  3.45     0.159 C 
ATOM   1474  C   LEU D 183      -4.075  37.851  63.102  1.00  4.78     0.251 C 
ATOM   1475  O   LEU D 183      -4.891  38.057  64.001  1.00  3.09    -0.271 OA
ATOM   1476  CB  LEU D 183      -3.735  35.449  62.464  1.00  2.01     0.032 C 
ATOM   1477  CG  LEU D 183      -2.627  34.672  61.763  1.00  2.00     0.002 C 
ATOM   1478  CD1 LEU D 183      -3.065  33.292  61.403  1.00  3.09     0.000 C 
ATOM   1479  CD2 LEU D 183      -2.187  35.420  60.551  1.00  2.00     0.000 C 
ATOM   1480  H   LEU D 183      -2.967  35.552  64.967  1.00 17.00     0.164 HD
ATOM   1481  N   ARG D 184      -3.899  38.662  62.058  1.00  5.96    -0.338 N 
ATOM   1482  CA  ARG D 184      -4.715  39.847  61.870  1.00  7.23     0.159 C 
ATOM   1483  C   ARG D 184      -6.112  39.500  61.377  1.00  9.17     0.251 C 
ATOM   1484  O   ARG D 184      -6.354  38.458  60.729  1.00  8.66    -0.271 OA
ATOM   1485  CB  ARG D 184      -4.062  40.833  60.884  1.00  6.61     0.034 C 
ATOM   1486  CG  ARG D 184      -4.316  40.510  59.414  1.00  8.13     0.027 C 
ATOM   1487  CD  ARG D 184      -3.475  41.351  58.445  1.00  8.17     0.116 C 
ATOM   1488  NE  ARG D 184      -3.484  42.774  58.750  1.00  5.74    -0.212 N 
ATOM   1489  CZ  ARG D 184      -2.489  43.603  58.450  1.00  8.05     0.666 C 
ATOM   1490  NH1 ARG D 184      -1.404  43.178  57.826  1.00  5.61    -0.235 N 
ATOM   1491  NH2 ARG D 184      -2.529  44.857  58.863  1.00 13.44    -0.235 N 
ATOM   1492  H   ARG D 184      -3.227  38.430  61.382  1.00 17.00     0.164 HD
ATOM   1493  HE  ARG D 184      -4.266  43.151  59.206  1.00 17.00     0.178 HD
ATOM   1494 HH11 ARG D 184      -1.282  42.227  57.550  1.00 17.00     0.174 HD
ATOM   1495 HH12 ARG D 184      -0.710  43.858  57.663  1.00 17.00     0.174 HD
ATOM   1496 HH21 ARG D 184      -3.297  45.179  59.412  1.00 17.00     0.174 HD
ATOM   1497 HH22 ARG D 184      -1.780  45.480  58.637  1.00 17.00     0.174 HD
ATOM   1498  N   ARG D 185      -7.034  40.388  61.717  1.00  9.67    -0.338 N 
ATOM   1499  CA  ARG D 185      -8.419  40.287  61.295  1.00  8.57     0.159 C 
ATOM   1500  C   ARG D 185      -8.532  41.507  60.349  1.00  8.53     0.251 C 
ATOM   1501  O   ARG D 185      -8.404  41.400  59.130  1.00  7.50    -0.271 OA
ATOM   1502  CB  ARG D 185      -9.345  40.457  62.508  1.00  6.17     0.034 C 
ATOM   1503  CG  ARG D 185      -8.790  39.866  63.803  1.00  5.10     0.027 C 
ATOM   1504  CD  ARG D 185      -8.517  38.379  63.693  1.00  6.13     0.116 C 
ATOM   1505  NE  ARG D 185      -8.029  37.782  64.939  1.00  4.68    -0.212 N 
ATOM   1506  CZ  ARG D 185      -7.784  36.486  65.087  1.00  2.01     0.666 C 
ATOM   1507  NH1 ARG D 185      -7.992  35.648  64.070  1.00  2.00    -0.235 N 
ATOM   1508  NH2 ARG D 185      -7.265  36.050  66.225  1.00  2.00    -0.235 N 
ATOM   1509  H   ARG D 185      -6.737  41.145  62.263  1.00 17.00     0.164 HD
ATOM   1510  HE  ARG D 185      -7.866  38.370  65.707  1.00 17.00     0.178 HD
ATOM   1511 HH11 ARG D 185      -8.331  35.991  63.194  1.00 17.00     0.174 HD
ATOM   1512 HH12 ARG D 185      -7.816  34.671  64.187  1.00 17.00     0.174 HD
ATOM   1513 HH21 ARG D 185      -7.061  36.697  66.959  1.00 17.00     0.174 HD
ATOM   1514 HH22 ARG D 185      -7.086  35.075  66.351  1.00 17.00     0.174 HD
ATOM   1515  N   GLU D 186      -8.635  42.683  60.945  1.00  9.44    -0.338 N 
ATOM   1516  CA  GLU D 186      -8.750  43.899  60.190  1.00  9.57     0.160 C 
ATOM   1517  C   GLU D 186      -7.315  44.437  60.198  1.00  9.63     0.251 C 
ATOM   1518  O   GLU D 186      -6.546  44.107  61.114  1.00 10.18    -0.271 OA
ATOM   1519  CB  GLU D 186      -9.750  44.822  60.920  1.00  9.50     0.043 C 
ATOM   1520  CG  GLU D 186     -10.191  46.055  60.128  1.00 18.78     0.100 C 
ATOM   1521  CD  GLU D 186     -11.665  46.435  60.353  1.00 21.37     0.185 C 
ATOM   1522  OE1 GLU D 186     -12.459  45.532  60.729  1.00 23.38    -0.647 OA
ATOM   1523  OE2 GLU D 186     -12.026  47.625  60.129  1.00 20.32    -0.647 OA
ATOM   1524  H   GLU D 186      -8.558  42.761  61.916  1.00 17.00     0.164 HD
ATOM   1525  N   PHE D 187      -6.921  45.154  59.143  1.00  7.78    -0.337 N 
ATOM   1526  CA  PHE D 187      -5.581  45.765  59.075  1.00  6.84     0.164 C 
ATOM   1527  C   PHE D 187      -5.500  46.831  60.146  1.00  4.23     0.251 C 
ATOM   1528  O   PHE D 187      -6.311  47.762  60.188  1.00  4.11    -0.271 OA
ATOM   1529  CB  PHE D 187      -5.348  46.434  57.707  1.00  9.16     0.058 C 
ATOM   1530  CG  PHE D 187      -4.118  47.326  57.638  1.00  9.74    -0.020 A 
ATOM   1531  CD1 PHE D 187      -4.080  48.558  58.304  1.00  9.19    -0.004 A 
ATOM   1532  CD2 PHE D 187      -3.015  46.962  56.852  1.00 11.43    -0.004 A 
ATOM   1533  CE1 PHE D 187      -2.960  49.424  58.189  1.00  8.93    -0.000 A 
ATOM   1534  CE2 PHE D 187      -1.886  47.825  56.730  1.00 11.69    -0.000 A 
ATOM   1535  CZ  PHE D 187      -1.868  49.059  57.403  1.00  9.91    -0.000 A 
ATOM   1536  H   PHE D 187      -7.544  45.290  58.406  1.00 17.00     0.164 HD
ATOM   1537  N   ILE D 188      -4.544  46.690  61.031  1.00  3.07    -0.338 N 
ATOM   1538  CA  ILE D 188      -4.404  47.682  62.056  1.00  5.53     0.160 C 
ATOM   1539  C   ILE D 188      -3.264  48.595  61.622  1.00  6.16     0.254 C 
ATOM   1540  O   ILE D 188      -2.175  48.127  61.299  1.00  6.33    -0.270 OA
ATOM   1541  CB  ILE D 188      -4.145  47.030  63.419  1.00  4.92     0.029 C 
ATOM   1542  CG1 ILE D 188      -5.439  46.438  63.935  1.00  3.85     0.002 C 
ATOM   1543  CG2 ILE D 188      -3.624  48.031  64.428  1.00  5.48     0.002 C 
ATOM   1544  CD1 ILE D 188      -5.224  45.525  65.121  1.00  8.88     0.000 C 
ATOM   1545  H   ILE D 188      -3.941  45.909  61.010  1.00 17.00     0.164 HD
ATOM   1546  N   PRO D 189      -3.542  49.898  61.487  1.00  6.27    -0.312 N 
ATOM   1547  CA  PRO D 189      -2.530  50.857  61.081  1.00  4.89     0.163 C 
ATOM   1548  C   PRO D 189      -1.691  51.324  62.239  1.00  5.25     0.251 C 
ATOM   1549  O   PRO D 189      -2.146  51.457  63.366  1.00  4.21    -0.271 OA
ATOM   1550  CB  PRO D 189      -3.362  51.991  60.536  1.00  5.79     0.034 C 
ATOM   1551  CG  PRO D 189      -4.498  51.997  61.473  1.00  6.14     0.027 C 
ATOM   1552  CD  PRO D 189      -4.866  50.540  61.529  1.00  5.64     0.105 C 
ATOM   1553  N   ASP D 190      -0.433  51.563  61.927  1.00  9.00    -0.337 N 
ATOM   1554  CA  ASP D 190       0.535  52.040  62.888  1.00  9.23     0.170 C 
ATOM   1555  C   ASP D 190       0.075  53.421  63.348  1.00  8.16     0.255 C 
ATOM   1556  O   ASP D 190      -0.402  54.223  62.561  1.00  7.49    -0.270 OA
ATOM   1557  CB  ASP D 190       1.946  52.115  62.249  1.00  8.07     0.129 C 
ATOM   1558  CG  ASP D 190       2.882  53.052  63.000  1.00 11.28     0.188 C 
ATOM   1559  OD1 ASP D 190       2.998  52.979  64.245  1.00 13.50    -0.647 OA
ATOM   1560  OD2 ASP D 190       3.486  53.918  62.361  1.00 12.91    -0.647 OA
ATOM   1561  H   ASP D 190      -0.141  51.451  61.002  1.00 17.00     0.164 HD
ATOM   1562  N   PRO D 191       0.133  53.669  64.655  1.00  9.32    -0.312 N 
ATOM   1563  CA  PRO D 191      -0.278  54.979  65.141  1.00  8.03     0.163 C 
ATOM   1564  C   PRO D 191       0.795  56.043  64.918  1.00  6.04     0.251 C 
ATOM   1565  O   PRO D 191       0.587  57.200  65.241  1.00  7.39    -0.271 OA
ATOM   1566  CB  PRO D 191      -0.502  54.719  66.638  1.00 11.04     0.034 C 
ATOM   1567  CG  PRO D 191       0.454  53.593  66.948  1.00 10.24     0.027 C 
ATOM   1568  CD  PRO D 191       0.252  52.699  65.769  1.00  9.82     0.105 C 
ATOM   1569  N   GLN D 192       1.936  55.660  64.370  1.00  3.95    -0.338 N 
ATOM   1570  CA  GLN D 192       3.014  56.614  64.143  1.00  5.27     0.160 C 
ATOM   1571  C   GLN D 192       3.151  57.050  62.695  1.00  4.11     0.251 C 
ATOM   1572  O   GLN D 192       4.002  57.865  62.352  1.00  4.81    -0.271 OA
ATOM   1573  CB  GLN D 192       4.333  56.034  64.640  1.00  7.69     0.042 C 
ATOM   1574  CG  GLN D 192       4.245  55.531  66.075  1.00  9.45     0.090 C 
ATOM   1575  CD  GLN D 192       5.610  55.399  66.746  1.00 10.49     0.227 C 
ATOM   1576  NE2 GLN D 192       6.464  56.423  66.575  1.00  6.85    -0.369 N 
ATOM   1577  OE1 GLN D 192       5.892  54.385  67.421  1.00  8.60    -0.273 OA
ATOM   1578  H   GLN D 192       2.033  54.733  64.167  1.00 17.00     0.164 HD
ATOM   1579 1HE2 GLN D 192       7.334  56.330  67.015  1.00 17.00     0.159 HD
ATOM   1580 2HE2 GLN D 192       6.185  57.192  66.045  1.00 17.00     0.159 HD
ATOM   1581  N   GLY D 193       2.327  56.492  61.832  1.00  2.57    -0.336 N 
ATOM   1582  CA  GLY D 193       2.398  56.882  60.441  1.00  4.35     0.189 C 
ATOM   1583  C   GLY D 193       3.604  56.355  59.693  1.00  4.22     0.253 C 
ATOM   1584  O   GLY D 193       4.111  57.004  58.791  1.00  2.83    -0.270 OA
ATOM   1585  H   GLY D 193       1.649  55.849  62.120  1.00 17.00     0.164 HD
ATOM   1586  N   SER D 194       4.033  55.150  60.031  1.00  5.87    -0.335 N 
ATOM   1587  CA  SER D 194       5.174  54.538  59.356  1.00  5.93     0.189 C 
ATOM   1588  C   SER D 194       4.603  54.177  57.987  1.00  2.45     0.254 C 
ATOM   1589  O   SER D 194       3.521  53.590  57.869  1.00  2.06    -0.270 OA
ATOM   1590  CB  SER D 194       5.686  53.273  60.122  1.00  6.74     0.169 C 
ATOM   1591  OG  SER D 194       5.993  53.511  61.513  1.00  2.00    -0.380 OA
ATOM   1592  H   SER D 194       3.514  54.618  60.629  1.00 17.00     0.164 HD
ATOM   1593  HG  SER D 194       6.267  52.658  61.871  1.00 17.00     0.211 HD
ATOM   1594  N   ASN D 195       5.267  54.665  56.962  1.00  2.00    -0.337 N 
ATOM   1595  CA  ASN D 195       4.840  54.416  55.597  1.00  2.37     0.169 C 
ATOM   1596  C   ASN D 195       5.498  53.156  55.051  1.00  3.04     0.251 C 
ATOM   1597  O   ASN D 195       6.074  52.379  55.810  1.00  2.00    -0.271 OA
ATOM   1598  CB  ASN D 195       5.156  55.623  54.717  1.00  2.00     0.119 C 
ATOM   1599  CG  ASN D 195       6.549  56.162  54.955  1.00  4.73     0.230 C 
ATOM   1600  ND2 ASN D 195       6.705  57.457  54.793  1.00  3.96    -0.369 N 
ATOM   1601  OD1 ASN D 195       7.481  55.420  55.311  1.00  9.23    -0.273 OA
ATOM   1602  H   ASN D 195       6.078  55.183  57.134  1.00 17.00     0.164 HD
ATOM   1603 1HD2 ASN D 195       7.603  57.793  54.887  1.00 17.00     0.159 HD
ATOM   1604 2HD2 ASN D 195       5.924  58.009  54.560  1.00 17.00     0.159 HD
ATOM   1605  N   MET D 196       5.380  52.936  53.739  1.00  4.69    -0.337 N 
ATOM   1606  CA  MET D 196       5.973  51.752  53.091  1.00  5.15     0.160 C 
ATOM   1607  C   MET D 196       7.437  51.953  52.714  1.00  6.83     0.251 C 
ATOM   1608  O   MET D 196       8.164  50.990  52.454  1.00  8.65    -0.271 OA
ATOM   1609  CB  MET D 196       5.159  51.316  51.872  1.00  3.13     0.043 C 
ATOM   1610  CG  MET D 196       3.883  50.584  52.257  1.00  2.93     0.060 C 
ATOM   1611  SD  MET D 196       4.125  49.136  53.316  1.00  2.45    -0.139 SA
ATOM   1612  CE  MET D 196       4.431  47.912  52.005  1.00  2.02     0.069 C 
ATOM   1613  H   MET D 196       4.858  53.572  53.203  1.00 17.00     0.164 HD
ATOM   1614  N   MET D 197       7.855  53.217  52.734  1.00  7.83    -0.337 N 
ATOM   1615  CA  MET D 197       9.218  53.632  52.448  1.00  5.40     0.160 C 
ATOM   1616  C   MET D 197       9.998  53.159  53.641  1.00  4.11     0.251 C 
ATOM   1617  O   MET D 197      11.036  52.514  53.499  1.00  7.29    -0.271 OA
ATOM   1618  CB  MET D 197       9.299  55.154  52.374  1.00  6.04     0.043 C 
ATOM   1619  CG  MET D 197      10.343  55.624  51.419  1.00  6.33     0.060 C 
ATOM   1620  SD  MET D 197      10.081  54.770  49.903  1.00  8.97    -0.139 SA
ATOM   1621  CE  MET D 197      10.504  55.976  48.836  1.00  5.89     0.069 C 
ATOM   1622  H   MET D 197       7.193  53.904  52.953  1.00 17.00     0.164 HD
ATOM   1623  N   PHE D 198       9.492  53.492  54.817  1.00  2.00    -0.337 N 
ATOM   1624  CA  PHE D 198      10.114  53.058  56.041  1.00  3.05     0.164 C 
ATOM   1625  C   PHE D 198      10.036  51.544  56.104  1.00  3.45     0.251 C 
ATOM   1626  O   PHE D 198      11.049  50.866  56.240  1.00  6.17    -0.271 OA
ATOM   1627  CB  PHE D 198       9.394  53.669  57.244  1.00  3.74     0.058 C 
ATOM   1628  CG  PHE D 198       9.815  53.101  58.584  1.00  2.00    -0.020 A 
ATOM   1629  CD1 PHE D 198       9.552  51.791  58.917  1.00  2.00    -0.004 A 
ATOM   1630  CD2 PHE D 198      10.416  53.914  59.522  1.00  2.00    -0.004 A 
ATOM   1631  CE1 PHE D 198       9.879  51.309  60.146  1.00  3.01    -0.000 A 
ATOM   1632  CE2 PHE D 198      10.747  53.447  60.758  1.00  2.00    -0.000 A 
ATOM   1633  CZ  PHE D 198      10.481  52.146  61.077  1.00  3.26    -0.000 A 
ATOM   1634  H   PHE D 198       8.700  54.058  54.849  1.00 17.00     0.164 HD
ATOM   1635  N   ALA D 199       8.839  51.005  55.965  1.00  4.40    -0.338 N 
ATOM   1636  CA  ALA D 199       8.658  49.556  56.079  1.00  6.52     0.159 C 
ATOM   1637  C   ALA D 199       9.662  48.739  55.290  1.00  6.65     0.251 C 
ATOM   1638  O   ALA D 199      10.289  47.835  55.859  1.00  5.51    -0.271 OA
ATOM   1639  CB  ALA D 199       7.213  49.138  55.719  1.00  8.75     0.034 C 
ATOM   1640  H   ALA D 199       8.050  51.566  55.808  1.00 17.00     0.164 HD
ATOM   1641  N   PHE D 200       9.845  49.085  54.008  1.00  5.25    -0.337 N 
ATOM   1642  CA  PHE D 200      10.763  48.354  53.145  1.00  3.59     0.164 C 
ATOM   1643  C   PHE D 200      12.220  48.632  53.434  1.00  3.96     0.251 C 
ATOM   1644  O   PHE D 200      13.099  47.792  53.165  1.00  2.46    -0.271 OA
ATOM   1645  CB  PHE D 200      10.416  48.585  51.687  1.00  2.00     0.058 C 
ATOM   1646  CG  PHE D 200       9.346  47.685  51.200  1.00  6.00    -0.020 A 
ATOM   1647  CD1 PHE D 200       9.410  46.298  51.458  1.00  6.17    -0.004 A 
ATOM   1648  CD2 PHE D 200       8.297  48.182  50.436  1.00  7.12    -0.004 A 
ATOM   1649  CE1 PHE D 200       8.454  45.414  50.952  1.00  3.82    -0.000 A 
ATOM   1650  CE2 PHE D 200       7.311  47.294  49.913  1.00  9.79    -0.000 A 
ATOM   1651  CZ  PHE D 200       7.404  45.904  50.176  1.00  6.93    -0.000 A 
ATOM   1652  H   PHE D 200       9.340  49.841  53.633  1.00 17.00     0.164 HD
ATOM   1653  N   PHE D 201      12.465  49.802  54.014  1.00  2.90    -0.337 N 
ATOM   1654  CA  PHE D 201      13.806  50.210  54.379  1.00  4.48     0.164 C 
ATOM   1655  C   PHE D 201      14.237  49.313  55.549  1.00  5.83     0.251 C 
ATOM   1656  O   PHE D 201      15.299  48.669  55.507  1.00  7.98    -0.271 OA
ATOM   1657  CB  PHE D 201      13.818  51.690  54.799  1.00  4.38     0.058 C 
ATOM   1658  CG  PHE D 201      15.200  52.300  54.887  1.00  4.73    -0.020 A 
ATOM   1659  CD1 PHE D 201      16.076  51.948  55.920  1.00  4.90    -0.004 A 
ATOM   1660  CD2 PHE D 201      15.627  53.217  53.925  1.00  2.35    -0.004 A 
ATOM   1661  CE1 PHE D 201      17.371  52.495  55.991  1.00  5.29    -0.000 A 
ATOM   1662  CE2 PHE D 201      16.899  53.768  53.982  1.00  3.81    -0.000 A 
ATOM   1663  CZ  PHE D 201      17.785  53.404  55.019  1.00  4.76    -0.000 A 
ATOM   1664  H   PHE D 201      11.726  50.420  54.199  1.00 17.00     0.164 HD
ATOM   1665  N   ALA D 202      13.384  49.232  56.564  1.00  3.03    -0.338 N 
ATOM   1666  CA  ALA D 202      13.687  48.446  57.726  1.00  2.00     0.159 C 
ATOM   1667  C   ALA D 202      13.887  47.006  57.336  1.00  2.96     0.251 C 
ATOM   1668  O   ALA D 202      14.480  46.244  58.099  1.00  5.06    -0.271 OA
ATOM   1669  CB  ALA D 202      12.586  48.579  58.733  1.00  2.79     0.034 C 
ATOM   1670  H   ALA D 202      12.529  49.705  56.509  1.00 17.00     0.164 HD
ATOM   1671  N   GLN D 203      13.385  46.618  56.166  1.00  2.41    -0.338 N 
ATOM   1672  CA  GLN D 203      13.561  45.250  55.718  1.00  3.99     0.160 C 
ATOM   1673  C   GLN D 203      14.911  45.059  55.041  1.00  5.64     0.251 C 
ATOM   1674  O   GLN D 203      15.692  44.182  55.403  1.00  5.15    -0.271 OA
ATOM   1675  CB  GLN D 203      12.480  44.838  54.743  1.00  2.39     0.042 C 
ATOM   1676  CG  GLN D 203      12.584  43.362  54.436  1.00  3.39     0.090 C 
ATOM   1677  CD  GLN D 203      11.664  42.875  53.338  1.00  5.49     0.227 C 
ATOM   1678  NE2 GLN D 203      11.281  43.773  52.442  1.00  6.32    -0.369 N 
ATOM   1679  OE1 GLN D 203      11.331  41.682  53.273  1.00  5.74    -0.273 OA
ATOM   1680  H   GLN D 203      12.868  47.244  55.623  1.00 17.00     0.164 HD
ATOM   1681 1HE2 GLN D 203      10.690  43.419  51.748  1.00 17.00     0.159 HD
ATOM   1682 2HE2 GLN D 203      11.580  44.699  52.497  1.00 17.00     0.159 HD
ATOM   1683  N   HIS D 204      15.166  45.900  54.052  1.00  7.59    -0.337 N 
ATOM   1684  CA  HIS D 204      16.389  45.897  53.241  1.00  7.70     0.165 C 
ATOM   1685  C   HIS D 204      17.638  46.098  54.101  1.00  7.46     0.251 C 
ATOM   1686  O   HIS D 204      18.636  45.395  53.936  1.00  6.88    -0.271 OA
ATOM   1687  CB  HIS D 204      16.231  47.022  52.192  1.00  8.91     0.077 C 
ATOM   1688  CG  HIS D 204      17.499  47.447  51.529  1.00  9.71     0.054 A 
ATOM   1689  CD2 HIS D 204      18.309  48.508  51.767  1.00  9.31     0.086 A 
ATOM   1690  ND1 HIS D 204      18.002  46.822  50.407  1.00 10.08    -0.340 N 
ATOM   1691  CE1 HIS D 204      19.060  47.487  49.976  1.00 11.05     0.151 A 
ATOM   1692  NE2 HIS D 204      19.267  48.513  50.784  1.00  9.15    -0.336 N 
ATOM   1693  H   HIS D 204      14.482  46.579  53.874  1.00 17.00     0.164 HD
ATOM   1694  HD1 HIS D 204      17.619  46.026  49.974  1.00 17.00     0.167 HD
ATOM   1695  HE2 HIS D 204      19.973  49.186  50.689  1.00 17.00     0.168 HD
ATOM   1696  N   PHE D 205      17.563  47.087  54.996  1.00  7.37    -0.337 N 
ATOM   1697  CA  PHE D 205      18.630  47.469  55.921  1.00  4.95     0.164 C 
ATOM   1698  C   PHE D 205      19.046  46.340  56.867  1.00  4.37     0.251 C 
ATOM   1699  O   PHE D 205      20.192  45.937  56.884  1.00  5.20    -0.271 OA
ATOM   1700  CB  PHE D 205      18.164  48.673  56.740  1.00  3.53     0.058 C 
ATOM   1701  CG  PHE D 205      19.092  49.049  57.861  1.00  7.87    -0.020 A 
ATOM   1702  CD1 PHE D 205      20.374  49.516  57.595  1.00  8.18    -0.004 A 
ATOM   1703  CD2 PHE D 205      18.660  48.983  59.186  1.00  7.51    -0.004 A 
ATOM   1704  CE1 PHE D 205      21.206  49.919  58.631  1.00 10.52    -0.000 A 
ATOM   1705  CE2 PHE D 205      19.488  49.382  60.236  1.00  8.46    -0.000 A 
ATOM   1706  CZ  PHE D 205      20.759  49.851  59.957  1.00  9.13    -0.000 A 
ATOM   1707  H   PHE D 205      16.724  47.583  55.049  1.00 17.00     0.164 HD
ATOM   1708  N   THR D 206      18.109  45.842  57.661  1.00  3.21    -0.336 N 
ATOM   1709  CA  THR D 206      18.390  44.790  58.611  1.00  2.00     0.186 C 
ATOM   1710  C   THR D 206      18.736  43.529  57.869  1.00  2.00     0.253 C 
ATOM   1711  O   THR D 206      19.294  42.603  58.442  1.00  2.98    -0.270 OA
ATOM   1712  CB  THR D 206      17.162  44.543  59.498  1.00  3.67     0.140 C 
ATOM   1713  CG2 THR D 206      16.906  45.724  60.388  1.00  5.22     0.034 C 
ATOM   1714  OG1 THR D 206      16.004  44.330  58.667  1.00  3.99    -0.382 OA
ATOM   1715  H   THR D 206      17.186  46.170  57.604  1.00 17.00     0.164 HD
ATOM   1716  HG1 THR D 206      15.213  44.711  59.088  1.00 17.00     0.210 HD
ATOM   1717  N   HIS D 207      18.410  43.470  56.584  1.00  2.84    -0.337 N 
ATOM   1718  CA  HIS D 207      18.715  42.266  55.834  1.00  4.70     0.165 C 
ATOM   1719  C   HIS D 207      20.157  42.024  55.417  1.00  6.55     0.251 C 
ATOM   1720  O   HIS D 207      20.448  41.085  54.675  1.00  5.75    -0.271 OA
ATOM   1721  CB  HIS D 207      17.722  42.033  54.712  1.00  3.87     0.077 C 
ATOM   1722  CG  HIS D 207      16.464  41.386  55.190  1.00  7.13     0.054 A 
ATOM   1723  CD2 HIS D 207      15.779  40.307  54.739  1.00  7.36     0.086 A 
ATOM   1724  ND1 HIS D 207      15.821  41.789  56.346  1.00 10.10    -0.340 N 
ATOM   1725  CE1 HIS D 207      14.800  40.982  56.591  1.00  9.12     0.151 A 
ATOM   1726  NE2 HIS D 207      14.753  40.073  55.631  1.00  8.36    -0.336 N 
ATOM   1727  H   HIS D 207      17.961  44.216  56.139  1.00 17.00     0.164 HD
ATOM   1728  HD1 HIS D 207      16.045  42.591  56.880  1.00 17.00     0.167 HD
ATOM   1729  HE2 HIS D 207      14.079  39.361  55.560  1.00 17.00     0.168 HD
ATOM   1730  N   GLN D 208      21.058  42.892  55.872  1.00  6.13    -0.337 N 
ATOM   1731  CA  GLN D 208      22.466  42.687  55.609  1.00  5.32     0.160 C 
ATOM   1732  C   GLN D 208      22.941  41.910  56.813  1.00  5.33     0.251 C 
ATOM   1733  O   GLN D 208      23.604  40.882  56.656  1.00  5.44    -0.271 OA
ATOM   1734  CB  GLN D 208      23.238  43.994  55.433  1.00  3.35     0.042 C 
ATOM   1735  CG  GLN D 208      23.402  44.876  56.615  1.00  2.00     0.090 C 
ATOM   1736  CD  GLN D 208      23.854  46.234  56.164  1.00  2.00     0.227 C 
ATOM   1737  NE2 GLN D 208      23.798  47.201  57.048  1.00  3.28    -0.369 N 
ATOM   1738  OE1 GLN D 208      24.211  46.421  55.011  1.00  2.00    -0.273 OA
ATOM   1739  H   GLN D 208      20.750  43.676  56.368  1.00 17.00     0.164 HD
ATOM   1740 1HE2 GLN D 208      24.059  48.104  56.787  1.00 17.00     0.159 HD
ATOM   1741 2HE2 GLN D 208      23.472  46.970  57.943  1.00 17.00     0.159 HD
ATOM   1742  N   PHE D 209      22.577  42.366  58.013  1.00  3.55    -0.337 N 
ATOM   1743  CA  PHE D 209      22.996  41.614  59.175  1.00  4.98     0.164 C 
ATOM   1744  C   PHE D 209      22.170  40.367  59.419  1.00  5.29     0.251 C 
ATOM   1745  O   PHE D 209      22.718  39.327  59.794  1.00  4.69    -0.271 OA
ATOM   1746  CB  PHE D 209      23.137  42.436  60.456  1.00  5.92     0.058 C 
ATOM   1747  CG  PHE D 209      22.369  43.696  60.488  1.00  5.64    -0.020 A 
ATOM   1748  CD1 PHE D 209      22.801  44.791  59.759  1.00  6.82    -0.004 A 
ATOM   1749  CD2 PHE D 209      21.294  43.839  61.368  1.00  7.76    -0.004 A 
ATOM   1750  CE1 PHE D 209      22.174  46.043  59.916  1.00 11.69    -0.000 A 
ATOM   1751  CE2 PHE D 209      20.658  45.059  61.538  1.00  9.83    -0.000 A 
ATOM   1752  CZ  PHE D 209      21.097  46.179  60.814  1.00 11.72    -0.000 A 
ATOM   1753  H   PHE D 209      22.002  43.145  58.095  1.00 17.00     0.164 HD
ATOM   1754  N   PHE D 210      20.856  40.468  59.242  1.00  4.87    -0.337 N 
ATOM   1755  CA  PHE D 210      19.997  39.300  59.409  1.00  4.17     0.164 C 
ATOM   1756  C   PHE D 210      20.124  38.511  58.095  1.00  2.63     0.251 C 
ATOM   1757  O   PHE D 210      19.909  39.044  57.002  1.00  2.04    -0.271 OA
ATOM   1758  CB  PHE D 210      18.551  39.723  59.671  1.00  3.48     0.058 C 
ATOM   1759  CG  PHE D 210      18.369  40.496  60.929  1.00  4.19    -0.020 A 
ATOM   1760  CD1 PHE D 210      18.861  40.025  62.134  1.00  7.90    -0.004 A 
ATOM   1761  CD2 PHE D 210      17.753  41.738  60.903  1.00  7.90    -0.004 A 
ATOM   1762  CE1 PHE D 210      18.744  40.798  63.302  1.00  9.55    -0.000 A 
ATOM   1763  CE2 PHE D 210      17.629  42.523  62.054  1.00  6.88    -0.000 A 
ATOM   1764  CZ  PHE D 210      18.125  42.052  63.254  1.00  9.89    -0.000 A 
ATOM   1765  H   PHE D 210      20.467  41.305  58.957  1.00 17.00     0.164 HD
ATOM   1766  N   LYS D 211      20.542  37.267  58.207  1.00  2.00    -0.338 N 
ATOM   1767  CA  LYS D 211      20.755  36.445  57.038  1.00  2.37     0.159 C 
ATOM   1768  C   LYS D 211      20.829  34.956  57.383  1.00  3.86     0.251 C 
ATOM   1769  O   LYS D 211      21.500  34.207  56.687  1.00  6.54    -0.271 OA
ATOM   1770  CB  LYS D 211      22.077  36.837  56.370  1.00  2.73     0.032 C 
ATOM   1771  CG  LYS D 211      21.999  37.957  55.375  1.00  4.28     0.004 C 
ATOM   1772  CD  LYS D 211      23.385  38.373  54.886  1.00  4.42     0.032 C 
ATOM   1773  CE  LYS D 211      24.040  37.338  53.999  1.00  2.01     0.206 C 
ATOM   1774  NZ  LYS D 211      24.963  37.978  53.033  1.00  2.01    -0.064 N 
ATOM   1775  H   LYS D 211      20.699  36.904  59.104  1.00 17.00     0.164 HD
ATOM   1776  HZ1 LYS D 211      25.725  38.492  53.517  1.00 17.00     0.275 HD
ATOM   1777  HZ2 LYS D 211      25.356  37.211  52.461  1.00 17.00     0.275 HD
ATOM   1778  HZ3 LYS D 211      24.414  38.626  52.432  1.00 17.00     0.275 HD
ATOM   1779  N   THR D 212      20.122  34.519  58.416  1.00  4.15    -0.336 N 
ATOM   1780  CA  THR D 212      20.133  33.127  58.826  1.00  4.44     0.186 C 
ATOM   1781  C   THR D 212      20.459  32.030  57.789  1.00  5.71     0.253 C 
ATOM   1782  O   THR D 212      19.825  31.892  56.729  1.00  3.16    -0.270 OA
ATOM   1783  CB  THR D 212      18.844  32.794  59.561  1.00  4.73     0.140 C 
ATOM   1784  CG2 THR D 212      18.833  31.315  60.107  1.00  2.00     0.034 C 
ATOM   1785  OG1 THR D 212      18.723  33.720  60.644  1.00  4.24    -0.382 OA
ATOM   1786  H   THR D 212      19.539  35.146  58.899  1.00 17.00     0.164 HD
ATOM   1787  HG1 THR D 212      17.927  34.257  60.456  1.00 17.00     0.210 HD
ATOM   1788  N   ASP D 213      21.514  31.292  58.120  1.00  7.96    -0.337 N 
ATOM   1789  CA  ASP D 213      22.016  30.188  57.343  1.00 11.09     0.170 C 
ATOM   1790  C   ASP D 213      21.162  29.014  57.807  1.00 12.48     0.252 C 
ATOM   1791  O   ASP D 213      21.542  28.259  58.700  1.00 11.15    -0.271 OA
ATOM   1792  CB  ASP D 213      23.511  30.002  57.676  1.00 14.69     0.129 C 
ATOM   1793  CG  ASP D 213      24.072  28.603  57.299  1.00 18.11     0.188 C 
ATOM   1794  OD1 ASP D 213      23.444  27.845  56.509  1.00 16.90    -0.647 OA
ATOM   1795  OD2 ASP D 213      25.175  28.271  57.813  1.00 17.87    -0.647 OA
ATOM   1796  H   ASP D 213      22.000  31.529  58.916  1.00 17.00     0.164 HD
ATOM   1797  N   HIS D 214      20.000  28.871  57.178  1.00 13.51    -0.337 N 
ATOM   1798  CA  HIS D 214      19.072  27.813  57.525  1.00 13.35     0.165 C 
ATOM   1799  C   HIS D 214      19.735  26.481  57.316  1.00 13.04     0.251 C 
ATOM   1800  O   HIS D 214      19.541  25.600  58.118  1.00 14.57    -0.271 OA
ATOM   1801  CB  HIS D 214      17.763  27.898  56.684  1.00 16.29     0.077 C 
ATOM   1802  CG  HIS D 214      17.084  29.247  56.711  1.00 19.20     0.054 A 
ATOM   1803  CD2 HIS D 214      16.612  29.999  57.744  1.00 21.90     0.086 A 
ATOM   1804  ND1 HIS D 214      16.891  30.009  55.574  1.00 16.89    -0.340 N 
ATOM   1805  CE1 HIS D 214      16.348  31.171  55.905  1.00 18.34     0.151 A 
ATOM   1806  NE2 HIS D 214      16.169  31.192  57.215  1.00 19.34    -0.336 N 
ATOM   1807  H   HIS D 214      19.801  29.546  56.496  1.00 17.00     0.164 HD
ATOM   1808  HD1 HIS D 214      17.103  29.758  54.648  1.00 17.00     0.167 HD
ATOM   1809  HE2 HIS D 214      15.777  31.949  57.723  1.00 17.00     0.168 HD
ATOM   1810  N   LYS D 215      20.553  26.347  56.269  1.00 15.81    -0.338 N 
ATOM   1811  CA  LYS D 215      21.227  25.056  55.957  1.00 17.74     0.159 C 
ATOM   1812  C   LYS D 215      21.901  24.475  57.191  1.00 13.67     0.251 C 
ATOM   1813  O   LYS D 215      21.872  23.270  57.438  1.00 11.08    -0.271 OA
ATOM   1814  CB  LYS D 215      22.238  25.199  54.785  1.00 20.88     0.032 C 
ATOM   1815  CG  LYS D 215      23.757  25.153  55.139  1.00 22.74     0.004 C 
ATOM   1816  CD  LYS D 215      24.650  25.240  53.873  1.00 24.40     0.032 C 
ATOM   1817  CE  LYS D 215      24.482  26.587  53.125  1.00 26.53     0.206 C 
ATOM   1818  NZ  LYS D 215      25.283  26.734  51.858  1.00 21.62    -0.064 N 
ATOM   1819  H   LYS D 215      20.722  27.116  55.694  1.00 17.00     0.164 HD
ATOM   1820  HZ1 LYS D 215      26.295  26.635  52.076  1.00 17.00     0.275 HD
ATOM   1821  HZ2 LYS D 215      25.004  26.022  51.154  1.00 17.00     0.275 HD
ATOM   1822  HZ3 LYS D 215      25.113  27.687  51.474  1.00 17.00     0.275 HD
ATOM   1823  N   ARG D 216      22.498  25.369  57.958  1.00 11.50    -0.338 N 
ATOM   1824  CA  ARG D 216      23.154  24.999  59.190  1.00 11.69     0.159 C 
ATOM   1825  C   ARG D 216      22.057  24.982  60.271  1.00  9.35     0.251 C 
ATOM   1826  O   ARG D 216      22.075  24.184  61.205  1.00  7.38    -0.271 OA
ATOM   1827  CB  ARG D 216      24.201  26.054  59.526  1.00 13.53     0.034 C 
ATOM   1828  CG  ARG D 216      25.614  25.523  59.686  1.00 18.67     0.027 C 
ATOM   1829  CD  ARG D 216      26.387  25.453  58.349  1.00 19.28     0.116 C 
ATOM   1830  NE  ARG D 216      27.824  25.606  58.578  1.00 16.93    -0.212 N 
ATOM   1831  CZ  ARG D 216      28.432  26.783  58.652  1.00 19.26     0.666 C 
ATOM   1832  NH1 ARG D 216      27.734  27.904  58.487  1.00 19.34    -0.235 N 
ATOM   1833  NH2 ARG D 216      29.706  26.853  59.016  1.00 20.33    -0.235 N 
ATOM   1834  H   ARG D 216      22.465  26.314  57.728  1.00 17.00     0.164 HD
ATOM   1835  HE  ARG D 216      28.367  24.797  58.684  1.00 17.00     0.178 HD
ATOM   1836 HH11 ARG D 216      26.768  27.832  58.334  1.00 17.00     0.174 HD
ATOM   1837 HH12 ARG D 216      28.176  28.798  58.545  1.00 17.00     0.174 HD
ATOM   1838 HH21 ARG D 216      30.215  26.022  59.236  1.00 17.00     0.174 HD
ATOM   1839 HH22 ARG D 216      30.159  27.743  59.072  1.00 17.00     0.174 HD
ATOM   1840  N   GLY D 217      21.129  25.917  60.145  1.00  9.82    -0.336 N 
ATOM   1841  CA  GLY D 217      20.025  26.031  61.080  1.00 11.41     0.189 C 
ATOM   1842  C   GLY D 217      19.802  27.446  61.588  1.00  9.40     0.257 C 
ATOM   1843  O   GLY D 217      20.445  28.389  61.144  1.00 11.00    -0.270 OA
ATOM   1844  H   GLY D 217      21.191  26.581  59.442  1.00 17.00     0.164 HD
ATOM   1845  N   PRO D 218      18.810  27.644  62.436  1.00  7.10    -0.312 N 
ATOM   1846  CA  PRO D 218      18.555  28.986  62.979  1.00 10.68     0.163 C 
ATOM   1847  C   PRO D 218      19.617  29.150  64.061  1.00 11.27     0.251 C 
ATOM   1848  O   PRO D 218      19.954  28.184  64.765  1.00 13.68    -0.271 OA
ATOM   1849  CB  PRO D 218      17.157  28.848  63.582  1.00 11.56     0.034 C 
ATOM   1850  CG  PRO D 218      17.146  27.377  64.046  1.00 11.84     0.027 C 
ATOM   1851  CD  PRO D 218      17.824  26.656  62.893  1.00  8.84     0.105 C 
ATOM   1852  N   GLY D 219      20.157  30.338  64.207  1.00  9.37    -0.336 N 
ATOM   1853  CA  GLY D 219      21.223  30.484  65.183  1.00 11.86     0.189 C 
ATOM   1854  C   GLY D 219      22.533  30.622  64.427  1.00 12.03     0.253 C 
ATOM   1855  O   GLY D 219      23.527  31.138  64.980  1.00 13.28    -0.270 OA
ATOM   1856  H   GLY D 219      19.872  31.102  63.666  1.00 17.00     0.164 HD
ATOM   1857  N   PHE D 220      22.484  30.230  63.144  1.00  8.29    -0.337 N 
ATOM   1858  CA  PHE D 220      23.600  30.300  62.212  1.00  4.78     0.164 C 
ATOM   1859  C   PHE D 220      23.364  31.425  61.223  1.00  2.22     0.251 C 
ATOM   1860  O   PHE D 220      22.309  31.506  60.633  1.00  2.00    -0.271 OA
ATOM   1861  CB  PHE D 220      23.715  28.981  61.462  1.00  4.76     0.058 C 
ATOM   1862  CG  PHE D 220      24.401  27.901  62.245  1.00  5.12    -0.020 A 
ATOM   1863  CD1 PHE D 220      25.769  27.976  62.522  1.00  3.83    -0.004 A 
ATOM   1864  CD2 PHE D 220      23.688  26.812  62.709  1.00  3.84    -0.004 A 
ATOM   1865  CE1 PHE D 220      26.403  26.975  63.254  1.00  4.43    -0.000 A 
ATOM   1866  CE2 PHE D 220      24.328  25.809  63.441  1.00  5.60    -0.000 A 
ATOM   1867  CZ  PHE D 220      25.683  25.894  63.712  1.00  3.89    -0.000 A 
ATOM   1868  H   PHE D 220      21.659  29.862  62.766  1.00 17.00     0.164 HD
ATOM   1869  N   THR D 221      24.352  32.284  61.042  1.00  2.00    -0.336 N 
ATOM   1870  CA  THR D 221      24.231  33.402  60.128  1.00  2.00     0.186 C 
ATOM   1871  C   THR D 221      25.143  33.236  58.912  1.00  2.00     0.253 C 
ATOM   1872  O   THR D 221      25.846  32.250  58.790  1.00  2.00    -0.270 OA
ATOM   1873  CB  THR D 221      24.539  34.716  60.869  1.00  2.00     0.140 C 
ATOM   1874  CG2 THR D 221      25.873  34.652  61.522  1.00  3.77     0.034 C 
ATOM   1875  OG1 THR D 221      24.511  35.822  59.965  1.00  3.90    -0.382 OA
ATOM   1876  H   THR D 221      25.201  32.128  61.499  1.00 17.00     0.164 HD
ATOM   1877  HG1 THR D 221      24.443  36.642  60.483  1.00 17.00     0.210 HD
ATOM   1878  N   ARG D 222      25.006  34.158  57.969  1.00  4.46    -0.337 N 
ATOM   1879  CA  ARG D 222      25.794  34.240  56.733  1.00  7.05     0.159 C 
ATOM   1880  C   ARG D 222      26.276  35.707  56.613  1.00  9.08     0.251 C 
ATOM   1881  O   ARG D 222      26.932  36.095  55.639  1.00 11.26    -0.271 OA
ATOM   1882  CB  ARG D 222      24.943  33.944  55.492  1.00  8.57     0.034 C 
ATOM   1883  CG  ARG D 222      24.085  32.732  55.579  1.00 13.95     0.027 C 
ATOM   1884  CD  ARG D 222      23.253  32.596  54.308  1.00 19.88     0.116 C 
ATOM   1885  NE  ARG D 222      24.020  32.027  53.195  1.00 27.40    -0.212 N 
ATOM   1886  CZ  ARG D 222      24.587  30.811  53.198  1.00 30.71     0.666 C 
ATOM   1887  NH1 ARG D 222      24.490  30.008  54.269  1.00 30.64    -0.235 N 
ATOM   1888  NH2 ARG D 222      25.249  30.384  52.116  1.00 31.42    -0.235 N 
ATOM   1889  H   ARG D 222      24.313  34.832  58.125  1.00 17.00     0.164 HD
ATOM   1890  HE  ARG D 222      24.124  32.572  52.388  1.00 17.00     0.178 HD
ATOM   1891 HH11 ARG D 222      23.988  30.296  55.084  1.00 17.00     0.174 HD
ATOM   1892 HH12 ARG D 222      24.921  29.107  54.248  1.00 17.00     0.174 HD
ATOM   1893 HH21 ARG D 222      25.313  30.974  51.311  1.00 17.00     0.174 HD
ATOM   1894 HH22 ARG D 222      25.676  29.479  52.107  1.00 17.00     0.174 HD
ATOM   1895  N   GLY D 223      25.829  36.556  57.538  1.00  9.24    -0.336 N 
ATOM   1896  CA  GLY D 223      26.254  37.938  57.543  1.00  6.46     0.189 C 
ATOM   1897  C   GLY D 223      27.417  37.922  58.506  1.00  6.82     0.253 C 
ATOM   1898  O   GLY D 223      27.360  38.532  59.582  1.00  7.60    -0.270 OA
ATOM   1899  H   GLY D 223      25.214  36.262  58.237  1.00 17.00     0.164 HD
ATOM   1900  N   LEU D 224      28.458  37.174  58.130  1.00  6.26    -0.337 N 
ATOM   1901  CA  LEU D 224      29.674  37.002  58.931  1.00  4.55     0.159 C 
ATOM   1902  C   LEU D 224      30.324  38.297  59.397  1.00  3.71     0.251 C 
ATOM   1903  O   LEU D 224      30.995  38.338  60.436  1.00  2.00    -0.271 OA
ATOM   1904  CB  LEU D 224      30.673  36.161  58.164  1.00  3.51     0.032 C 
ATOM   1905  CG  LEU D 224      30.253  34.698  58.206  1.00  4.78     0.002 C 
ATOM   1906  CD1 LEU D 224      31.056  33.898  57.188  1.00  4.11     0.000 C 
ATOM   1907  CD2 LEU D 224      30.414  34.151  59.615  1.00  2.02     0.000 C 
ATOM   1908  H   LEU D 224      28.397  36.725  57.257  1.00 17.00     0.164 HD
ATOM   1909  N   GLY D 225      30.105  39.360  58.632  1.00  4.06    -0.336 N 
ATOM   1910  CA  GLY D 225      30.633  40.650  58.994  1.00  2.00     0.189 C 
ATOM   1911  C   GLY D 225      29.683  41.273  59.983  1.00  2.00     0.253 C 
ATOM   1912  O   GLY D 225      29.367  42.444  59.823  1.00  2.47    -0.270 OA
ATOM   1913  H   GLY D 225      29.573  39.281  57.816  1.00 17.00     0.164 HD
ATOM   1914  N   HIS D 226      29.227  40.488  60.968  1.00  2.40    -0.337 N 
ATOM   1915  CA  HIS D 226      28.301  40.918  62.030  1.00  4.26     0.165 C 
ATOM   1916  C   HIS D 226      28.150  42.446  62.188  1.00  4.56     0.251 C 
ATOM   1917  O   HIS D 226      28.743  43.019  63.112  1.00  2.05    -0.271 OA
ATOM   1918  CB  HIS D 226      28.742  40.341  63.391  1.00  2.30     0.077 C 
ATOM   1919  CG  HIS D 226      28.575  38.866  63.509  1.00  2.00     0.054 A 
ATOM   1920  CD2 HIS D 226      29.069  37.856  62.762  1.00  2.00     0.086 A 
ATOM   1921  ND1 HIS D 226      27.821  38.276  64.500  1.00  2.00    -0.340 N 
ATOM   1922  CE1 HIS D 226      27.857  36.964  64.355  1.00  2.20     0.151 A 
ATOM   1923  NE2 HIS D 226      28.611  36.685  63.308  1.00  2.80    -0.336 N 
ATOM   1924  H   HIS D 226      29.580  39.588  61.020  1.00 17.00     0.164 HD
ATOM   1925  HD1 HIS D 226      27.304  38.677  65.218  1.00 17.00     0.167 HD
ATOM   1926  HE2 HIS D 226      28.810  35.774  62.977  1.00 17.00     0.168 HD
ATOM   1927  N   GLY D 227      27.341  43.072  61.315  1.00  4.04    -0.336 N 
ATOM   1928  CA  GLY D 227      27.134  44.505  61.371  1.00  2.03     0.189 C 
ATOM   1929  C   GLY D 227      26.847  45.154  60.033  1.00  2.00     0.253 C 
ATOM   1930  O   GLY D 227      26.763  44.482  58.999  1.00  2.00    -0.270 OA
ATOM   1931  H   GLY D 227      26.932  42.578  60.574  1.00 17.00     0.164 HD
ATOM   1932  N   VAL D 228      26.738  46.482  60.071  1.00  2.00    -0.337 N 
ATOM   1933  CA  VAL D 228      26.443  47.312  58.907  1.00  2.00     0.159 C 
ATOM   1934  C   VAL D 228      27.584  47.355  57.905  1.00  2.00     0.251 C 
ATOM   1935  O   VAL D 228      28.211  48.385  57.712  1.00  4.57    -0.271 OA
ATOM   1936  CB  VAL D 228      26.065  48.734  59.359  1.00  2.00     0.029 C 
ATOM   1937  CG1 VAL D 228      25.442  49.517  58.230  1.00  2.00     0.002 C 
ATOM   1938  CG2 VAL D 228      25.095  48.658  60.512  1.00  4.66     0.002 C 
ATOM   1939  H   VAL D 228      26.887  46.917  60.938  1.00 17.00     0.164 HD
ATOM   1940  N   ASP D 229      27.838  46.230  57.255  1.00  2.00    -0.337 N 
ATOM   1941  CA  ASP D 229      28.915  46.126  56.286  1.00  2.91     0.170 C 
ATOM   1942  C   ASP D 229      28.471  46.363  54.866  1.00  3.76     0.252 C 
ATOM   1943  O   ASP D 229      29.208  46.054  53.938  1.00  6.19    -0.271 OA
ATOM   1944  CB  ASP D 229      29.609  44.738  56.372  1.00  8.08     0.129 C 
ATOM   1945  CG  ASP D 229      28.649  43.516  56.069  1.00 12.94     0.188 C 
ATOM   1946  OD1 ASP D 229      27.492  43.723  55.617  1.00 13.42    -0.647 OA
ATOM   1947  OD2 ASP D 229      29.058  42.330  56.290  1.00 12.35    -0.647 OA
ATOM   1948  H   ASP D 229      27.309  45.429  57.443  1.00 17.00     0.164 HD
ATOM   1949  N   LEU D 230      27.232  46.812  54.693  1.00  4.19    -0.338 N 
ATOM   1950  CA  LEU D 230      26.636  47.045  53.365  1.00  3.29     0.159 C 
ATOM   1951  C   LEU D 230      26.860  45.896  52.361  1.00  2.83     0.251 C 
ATOM   1952  O   LEU D 230      26.819  46.084  51.144  1.00  3.79    -0.271 OA
ATOM   1953  CB  LEU D 230      27.079  48.392  52.803  1.00  2.00     0.032 C 
ATOM   1954  CG  LEU D 230      26.450  49.614  53.502  1.00  4.40     0.002 C 
ATOM   1955  CD1 LEU D 230      25.314  50.222  52.661  1.00  4.38     0.000 C 
ATOM   1956  CD2 LEU D 230      25.975  49.303  54.936  1.00  2.01     0.000 C 
ATOM   1957  H   LEU D 230      26.700  46.989  55.489  1.00 17.00     0.164 HD
ATOM   1958  N   ASN D 231      26.994  44.688  52.895  1.00  2.00    -0.337 N 
ATOM   1959  CA  ASN D 231      27.216  43.484  52.096  1.00  3.00     0.169 C 
ATOM   1960  C   ASN D 231      26.068  43.263  51.154  1.00  2.00     0.251 C 
ATOM   1961  O   ASN D 231      26.235  42.680  50.104  1.00  2.00    -0.271 OA
ATOM   1962  CB  ASN D 231      27.405  42.221  53.001  1.00  5.19     0.119 C 
ATOM   1963  CG  ASN D 231      26.118  41.354  53.156  1.00  2.01     0.230 C 
ATOM   1964  ND2 ASN D 231      25.631  41.224  54.386  1.00  2.02    -0.369 N 
ATOM   1965  OD1 ASN D 231      25.624  40.782  52.192  1.00  2.04    -0.273 OA
ATOM   1966  H   ASN D 231      26.966  44.627  53.859  1.00 17.00     0.164 HD
ATOM   1967 1HD2 ASN D 231      24.818  40.672  54.481  1.00 17.00     0.159 HD
ATOM   1968 2HD2 ASN D 231      26.071  41.642  55.152  1.00 17.00     0.159 HD
ATOM   1969  N   HIS D 232      24.891  43.718  51.571  1.00  4.04    -0.337 N 
ATOM   1970  CA  HIS D 232      23.672  43.560  50.798  1.00  3.30     0.165 C 
ATOM   1971  C   HIS D 232      23.751  44.234  49.436  1.00  2.92     0.251 C 
ATOM   1972  O   HIS D 232      23.187  43.752  48.461  1.00  3.56    -0.271 OA
ATOM   1973  CB  HIS D 232      22.447  43.998  51.615  1.00  2.80     0.077 C 
ATOM   1974  CG  HIS D 232      22.488  45.415  52.089  1.00  4.03     0.054 A 
ATOM   1975  CD2 HIS D 232      22.152  45.963  53.281  1.00  3.27     0.086 A 
ATOM   1976  ND1 HIS D 232      22.826  46.469  51.268  1.00  5.11    -0.340 N 
ATOM   1977  CE1 HIS D 232      22.693  47.605  51.932  1.00  3.35     0.151 A 
ATOM   1978  NE2 HIS D 232      22.285  47.325  53.156  1.00  2.93    -0.336 N 
ATOM   1979  H   HIS D 232      24.865  44.131  52.452  1.00 17.00     0.164 HD
ATOM   1980  HD1 HIS D 232      23.090  46.418  50.325  1.00 17.00     0.167 HD
ATOM   1981  HE2 HIS D 232      22.168  47.946  53.907  1.00 17.00     0.168 HD
ATOM   1982  N   ILE D 233      24.514  45.311  49.359  1.00  2.19    -0.338 N 
ATOM   1983  CA  ILE D 233      24.686  46.001  48.092  1.00  3.84     0.159 C 
ATOM   1984  C   ILE D 233      25.850  45.358  47.375  1.00  4.44     0.251 C 
ATOM   1985  O   ILE D 233      25.753  45.031  46.198  1.00  5.39    -0.271 OA
ATOM   1986  CB  ILE D 233      25.094  47.484  48.278  1.00  4.17     0.029 C 
ATOM   1987  CG1 ILE D 233      23.922  48.312  48.801  1.00  5.01     0.002 C 
ATOM   1988  CG2 ILE D 233      25.619  48.056  46.965  1.00  3.09     0.002 C 
ATOM   1989  CD1 ILE D 233      24.309  49.706  49.261  1.00  6.06     0.000 C 
ATOM   1990  H   ILE D 233      25.056  45.608  50.119  1.00 17.00     0.164 HD
ATOM   1991  N   TYR D 234      26.930  45.138  48.119  1.00  3.09    -0.337 N 
ATOM   1992  CA  TYR D 234      28.161  44.610  47.549  1.00  4.25     0.164 C 
ATOM   1993  C   TYR D 234      28.515  43.109  47.454  1.00  5.52     0.251 C 
ATOM   1994  O   TYR D 234      29.668  42.750  47.228  1.00  4.18    -0.271 OA
ATOM   1995  CB  TYR D 234      29.307  45.343  48.203  1.00  3.80     0.058 C 
ATOM   1996  CG  TYR D 234      29.223  46.833  48.053  1.00  3.87    -0.020 A 
ATOM   1997  CD1 TYR D 234      29.546  47.456  46.844  1.00  2.00    -0.002 A 
ATOM   1998  CD2 TYR D 234      28.930  47.623  49.148  1.00  3.52    -0.002 A 
ATOM   1999  CE1 TYR D 234      29.589  48.819  46.745  1.00  2.00     0.024 A 
ATOM   2000  CE2 TYR D 234      28.972  48.971  49.062  1.00  2.73     0.024 A 
ATOM   2001  CZ  TYR D 234      29.306  49.570  47.871  1.00  2.03     0.089 A 
ATOM   2002  OH  TYR D 234      29.376  50.942  47.890  1.00  3.57    -0.359 OA
ATOM   2003  H   TYR D 234      26.921  45.317  49.080  1.00 17.00     0.164 HD
ATOM   2004  HH  TYR D 234      29.306  51.210  48.819  1.00 17.00     0.217 HD
ATOM   2005  N   GLY D 235      27.549  42.223  47.574  1.00  7.49    -0.336 N 
ATOM   2006  CA  GLY D 235      27.883  40.811  47.490  1.00  8.71     0.189 C 
ATOM   2007  C   GLY D 235      28.423  40.353  48.823  1.00  9.85     0.253 C 
ATOM   2008  O   GLY D 235      29.175  41.091  49.477  1.00  7.29    -0.270 OA
ATOM   2009  H   GLY D 235      26.637  42.516  47.774  1.00 17.00     0.164 HD
ATOM   2010  N   GLU D 236      28.071  39.120  49.205  1.00 12.42    -0.337 N 
ATOM   2011  CA  GLU D 236      28.471  38.567  50.512  1.00 15.04     0.160 C 
ATOM   2012  C   GLU D 236      29.939  38.239  50.654  1.00 12.64     0.251 C 
ATOM   2013  O   GLU D 236      30.389  37.882  51.744  1.00 12.50    -0.271 OA
ATOM   2014  CB  GLU D 236      27.673  37.309  50.872  1.00 17.60     0.043 C 
ATOM   2015  CG  GLU D 236      26.206  37.288  50.426  1.00 24.24     0.100 C 
ATOM   2016  CD  GLU D 236      26.022  36.839  48.977  1.00 27.33     0.185 C 
ATOM   2017  OE1 GLU D 236      26.651  35.828  48.558  1.00 26.42    -0.647 OA
ATOM   2018  OE2 GLU D 236      25.238  37.507  48.266  1.00 28.05    -0.647 OA
ATOM   2019  H   GLU D 236      27.519  38.604  48.597  1.00 17.00     0.164 HD
ATOM   2020  N   THR D 237      30.685  38.382  49.565  1.00 10.78    -0.336 N 
ATOM   2021  CA  THR D 237      32.092  38.049  49.559  1.00  8.00     0.186 C 
ATOM   2022  C   THR D 237      32.951  39.056  48.822  1.00  6.71     0.253 C 
ATOM   2023  O   THR D 237      32.658  40.249  48.790  1.00  7.77    -0.270 OA
ATOM   2024  CB  THR D 237      32.265  36.731  48.842  1.00  8.73     0.140 C 
ATOM   2025  CG2 THR D 237      31.562  35.606  49.608  1.00  8.21     0.034 C 
ATOM   2026  OG1 THR D 237      31.711  36.842  47.520  1.00  3.90    -0.382 OA
ATOM   2027  H   THR D 237      30.311  38.777  48.758  1.00 17.00     0.164 HD
ATOM   2028  HG1 THR D 237      31.335  35.973  47.312  1.00 17.00     0.210 HD
ATOM   2029  N   LEU D 238      34.037  38.550  48.252  1.00  4.70    -0.337 N 
ATOM   2030  CA  LEU D 238      34.962  39.341  47.468  1.00  4.34     0.159 C 
ATOM   2031  C   LEU D 238      34.703  38.850  46.057  1.00  2.83     0.251 C 
ATOM   2032  O   LEU D 238      34.479  39.621  45.132  1.00  2.00    -0.271 OA
ATOM   2033  CB  LEU D 238      36.411  39.018  47.900  1.00  4.31     0.032 C 
ATOM   2034  CG  LEU D 238      37.705  39.727  47.415  1.00  2.00     0.002 C 
ATOM   2035  CD1 LEU D 238      38.445  38.859  46.497  1.00  3.66     0.000 C 
ATOM   2036  CD2 LEU D 238      37.464  41.064  46.751  1.00  2.24     0.000 C 
ATOM   2037  H   LEU D 238      34.316  37.631  48.387  1.00 17.00     0.164 HD
ATOM   2038  N   ASP D 239      34.649  37.534  45.933  1.00  5.16    -0.337 N 
ATOM   2039  CA  ASP D 239      34.436  36.886  44.658  1.00  8.34     0.170 C 
ATOM   2040  C   ASP D 239      33.169  37.413  43.997  1.00  8.40     0.252 C 
ATOM   2041  O   ASP D 239      33.202  37.764  42.810  1.00 10.90    -0.271 OA
ATOM   2042  CB  ASP D 239      34.370  35.368  44.870  1.00 15.52     0.129 C 
ATOM   2043  CG  ASP D 239      34.569  34.559  43.574  1.00 20.47     0.188 C 
ATOM   2044  OD1 ASP D 239      33.835  34.762  42.574  1.00 23.97    -0.647 OA
ATOM   2045  OD2 ASP D 239      35.459  33.682  43.573  1.00 22.85    -0.647 OA
ATOM   2046  H   ASP D 239      34.775  36.975  46.722  1.00 17.00     0.164 HD
ATOM   2047  N   ARG D 240      32.090  37.516  44.788  1.00  7.57    -0.338 N 
ATOM   2048  CA  ARG D 240      30.765  37.990  44.338  1.00  6.93     0.159 C 
ATOM   2049  C   ARG D 240      30.747  39.487  44.100  1.00  5.04     0.251 C 
ATOM   2050  O   ARG D 240      30.061  39.996  43.211  1.00  3.82    -0.271 OA
ATOM   2051  CB  ARG D 240      29.688  37.637  45.382  1.00  8.24     0.034 C 
ATOM   2052  CG  ARG D 240      28.332  38.328  45.157  1.00  7.45     0.027 C 
ATOM   2053  CD  ARG D 240      27.227  37.665  45.947  1.00  7.10     0.116 C 
ATOM   2054  NE  ARG D 240      25.926  38.244  45.639  1.00  6.46    -0.212 N 
ATOM   2055  CZ  ARG D 240      24.806  37.546  45.426  1.00  6.70     0.666 C 
ATOM   2056  NH1 ARG D 240      24.806  36.223  45.498  1.00  6.21    -0.235 N 
ATOM   2057  NH2 ARG D 240      23.684  38.183  45.099  1.00  7.02    -0.235 N 
ATOM   2058  H   ARG D 240      32.199  37.274  45.724  1.00 17.00     0.164 HD
ATOM   2059  HE  ARG D 240      25.863  39.221  45.585  1.00 17.00     0.178 HD
ATOM   2060 HH11 ARG D 240      25.648  35.733  45.722  1.00 17.00     0.174 HD
ATOM   2061 HH12 ARG D 240      23.960  35.715  45.340  1.00 17.00     0.174 HD
ATOM   2062 HH21 ARG D 240      23.691  39.180  45.013  1.00 17.00     0.174 HD
ATOM   2063 HH22 ARG D 240      22.840  37.672  44.934  1.00 17.00     0.174 HD
ATOM   2064  N   GLN D 241      31.463  40.179  44.965  1.00  3.33    -0.338 N 
ATOM   2065  CA  GLN D 241      31.590  41.613  44.902  1.00  3.08     0.160 C 
ATOM   2066  C   GLN D 241      32.269  41.969  43.563  1.00  3.75     0.251 C 
ATOM   2067  O   GLN D 241      32.005  43.020  42.952  1.00  3.21    -0.271 OA
ATOM   2068  CB  GLN D 241      32.425  42.057  46.109  1.00  2.01     0.042 C 
ATOM   2069  CG  GLN D 241      32.815  43.508  46.118  1.00  3.12     0.090 C 
ATOM   2070  CD  GLN D 241      34.297  43.716  45.950  1.00  2.01     0.227 C 
ATOM   2071  NE2 GLN D 241      34.800  44.813  46.480  1.00  2.03    -0.369 N 
ATOM   2072  OE1 GLN D 241      34.984  42.897  45.366  1.00  2.00    -0.273 OA
ATOM   2073  H   GLN D 241      31.937  39.723  45.683  1.00 17.00     0.164 HD
ATOM   2074 1HE2 GLN D 241      35.737  45.026  46.323  1.00 17.00     0.159 HD
ATOM   2075 2HE2 GLN D 241      34.166  45.343  46.998  1.00 17.00     0.159 HD
ATOM   2076  N   HIS D 242      33.139  41.072  43.102  1.00  3.94    -0.337 N 
ATOM   2077  CA  HIS D 242      33.841  41.287  41.852  1.00  5.94     0.165 C 
ATOM   2078  C   HIS D 242      32.892  41.144  40.688  1.00  5.26     0.251 C 
ATOM   2079  O   HIS D 242      32.885  41.982  39.785  1.00  5.66    -0.271 OA
ATOM   2080  CB  HIS D 242      35.035  40.339  41.712  1.00  6.87     0.077 C 
ATOM   2081  CG  HIS D 242      36.256  40.769  42.479  1.00  7.83     0.054 A 
ATOM   2082  CD2 HIS D 242      37.378  40.089  42.823  1.00  6.53     0.086 A 
ATOM   2083  ND1 HIS D 242      36.407  42.037  43.006  1.00  9.80    -0.340 N 
ATOM   2084  CE1 HIS D 242      37.563  42.120  43.642  1.00  9.55     0.151 A 
ATOM   2085  NE2 HIS D 242      38.171  40.950  43.546  1.00  8.76    -0.336 N 
ATOM   2086  H   HIS D 242      33.310  40.273  43.642  1.00 17.00     0.164 HD
ATOM   2087  HD1 HIS D 242      35.748  42.768  43.004  1.00 17.00     0.167 HD
ATOM   2088  HE2 HIS D 242      39.049  40.737  43.928  1.00 17.00     0.168 HD
ATOM   2089  N   LYS D 243      32.027  40.134  40.765  1.00  6.80    -0.338 N 
ATOM   2090  CA  LYS D 243      31.037  39.846  39.712  1.00  8.55     0.159 C 
ATOM   2091  C   LYS D 243      29.893  40.879  39.589  1.00  9.34     0.251 C 
ATOM   2092  O   LYS D 243      28.931  40.680  38.849  1.00  9.87    -0.271 OA
ATOM   2093  CB  LYS D 243      30.425  38.453  39.904  1.00  8.82     0.032 C 
ATOM   2094  CG  LYS D 243      31.396  37.289  39.846  1.00  8.96     0.004 C 
ATOM   2095  CD  LYS D 243      30.668  35.947  39.836  1.00  6.99     0.032 C 
ATOM   2096  CE  LYS D 243      29.982  35.693  41.159  1.00  8.04     0.206 C 
ATOM   2097  NZ  LYS D 243      29.100  34.490  41.116  1.00 11.64    -0.064 N 
ATOM   2098  H   LYS D 243      32.032  39.557  41.558  1.00 17.00     0.164 HD
ATOM   2099  HZ1 LYS D 243      28.369  34.633  40.391  1.00 17.00     0.275 HD
ATOM   2100  HZ2 LYS D 243      29.662  33.645  40.886  1.00 17.00     0.275 HD
ATOM   2101  HZ3 LYS D 243      28.650  34.365  42.045  1.00 17.00     0.275 HD
ATOM   2102  N   LEU D 244      29.978  41.964  40.337  1.00  7.10    -0.338 N 
ATOM   2103  CA  LEU D 244      28.966  42.976  40.270  1.00  4.33     0.159 C 
ATOM   2104  C   LEU D 244      29.626  44.267  39.893  1.00  5.14     0.251 C 
ATOM   2105  O   LEU D 244      28.937  45.199  39.454  1.00  6.64    -0.271 OA
ATOM   2106  CB  LEU D 244      28.328  43.164  41.630  1.00  6.84     0.032 C 
ATOM   2107  CG  LEU D 244      27.548  42.000  42.198  1.00  8.80     0.002 C 
ATOM   2108  CD1 LEU D 244      27.345  42.233  43.698  1.00  8.80     0.000 C 
ATOM   2109  CD2 LEU D 244      26.232  41.897  41.442  1.00  7.14     0.000 C 
ATOM   2110  H   LEU D 244      30.719  42.077  40.960  1.00 17.00     0.164 HD
ATOM   2111  N   ARG D 245      30.941  44.350  40.082  1.00  2.00    -0.338 N 
ATOM   2112  CA  ARG D 245      31.615  45.586  39.775  1.00  5.58     0.159 C 
ATOM   2113  C   ARG D 245      31.997  45.746  38.335  1.00  6.03     0.251 C 
ATOM   2114  O   ARG D 245      32.289  44.770  37.628  1.00  6.69    -0.271 OA
ATOM   2115  CB  ARG D 245      32.831  45.819  40.655  1.00 12.68     0.034 C 
ATOM   2116  CG  ARG D 245      33.264  47.312  40.707  1.00 14.33     0.027 C 
ATOM   2117  CD  ARG D 245      34.625  47.489  41.311  1.00 14.74     0.116 C 
ATOM   2118  NE  ARG D 245      34.851  46.491  42.342  1.00 20.70    -0.212 N 
ATOM   2119  CZ  ARG D 245      36.023  46.263  42.917  1.00 25.26     0.666 C 
ATOM   2120  NH1 ARG D 245      37.084  46.979  42.556  1.00 27.00    -0.235 N 
ATOM   2121  NH2 ARG D 245      36.128  45.338  43.871  1.00 26.47    -0.235 N 
ATOM   2122  H   ARG D 245      31.469  43.584  40.381  1.00 17.00     0.164 HD
ATOM   2123  HE  ARG D 245      34.106  45.944  42.667  1.00 17.00     0.178 HD
ATOM   2124 HH11 ARG D 245      37.006  47.688  41.855  1.00 17.00     0.174 HD
ATOM   2125 HH12 ARG D 245      37.965  46.807  42.997  1.00 17.00     0.174 HD
ATOM   2126 HH21 ARG D 245      35.315  44.822  44.140  1.00 17.00     0.174 HD
ATOM   2127 HH22 ARG D 245      37.004  45.158  44.315  1.00 17.00     0.174 HD
ATOM   2128  N   LEU D 246      32.009  47.007  37.914  1.00  6.49    -0.338 N 
ATOM   2129  CA  LEU D 246      32.326  47.363  36.538  1.00  6.86     0.159 C 
ATOM   2130  C   LEU D 246      33.831  47.372  36.359  1.00  5.54     0.251 C 
ATOM   2131  O   LEU D 246      34.337  47.034  35.291  1.00  5.35    -0.271 OA
ATOM   2132  CB  LEU D 246      31.733  48.755  36.220  1.00  6.23     0.032 C 
ATOM   2133  CG  LEU D 246      31.795  49.322  34.798  1.00  5.22     0.002 C 
ATOM   2134  CD1 LEU D 246      31.243  48.334  33.801  1.00  2.26     0.000 C 
ATOM   2135  CD2 LEU D 246      31.002  50.628  34.773  1.00  4.40     0.000 C 
ATOM   2136  H   LEU D 246      31.787  47.727  38.542  1.00 17.00     0.164 HD
ATOM   2137  N   PHE D 247      34.526  47.692  37.448  1.00  4.21    -0.337 N 
ATOM   2138  CA  PHE D 247      35.965  47.820  37.449  1.00  2.13     0.164 C 
ATOM   2139  C   PHE D 247      36.284  48.970  36.522  1.00  4.33     0.251 C 
ATOM   2140  O   PHE D 247      37.158  48.870  35.666  1.00  5.41    -0.271 OA
ATOM   2141  CB  PHE D 247      36.600  46.556  36.976  1.00  2.00     0.058 C 
ATOM   2142  CG  PHE D 247      36.490  45.441  37.957  1.00  2.85    -0.020 A 
ATOM   2143  CD1 PHE D 247      36.884  45.623  39.276  1.00  2.06    -0.004 A 
ATOM   2144  CD2 PHE D 247      36.071  44.180  37.549  1.00  3.56    -0.004 A 
ATOM   2145  CE1 PHE D 247      36.872  44.565  40.179  1.00  2.32    -0.000 A 
ATOM   2146  CE2 PHE D 247      36.055  43.103  38.446  1.00  4.47    -0.000 A 
ATOM   2147  CZ  PHE D 247      36.458  43.296  39.763  1.00  3.48    -0.000 A 
ATOM   2148  H   PHE D 247      34.020  47.842  38.268  1.00 17.00     0.164 HD
ATOM   2149  N   LYS D 248      35.567  50.077  36.734  1.00  4.33    -0.338 N 
ATOM   2150  CA  LYS D 248      35.700  51.279  35.929  1.00  3.76     0.159 C 
ATOM   2151  C   LYS D 248      35.205  52.481  36.731  1.00  4.91     0.251 C 
ATOM   2152  O   LYS D 248      34.038  52.537  37.074  1.00  9.74    -0.271 OA
ATOM   2153  CB  LYS D 248      34.803  51.113  34.700  1.00  3.55     0.032 C 
ATOM   2154  CG  LYS D 248      35.475  50.612  33.461  1.00  7.09     0.004 C 
ATOM   2155  CD  LYS D 248      36.487  51.636  32.904  1.00 15.87     0.032 C 
ATOM   2156  CE  LYS D 248      35.825  52.825  32.176  1.00 16.41     0.206 C 
ATOM   2157  NZ  LYS D 248      35.083  52.399  30.948  1.00 15.87    -0.064 N 
ATOM   2158  H   LYS D 248      34.891  50.079  37.440  1.00 17.00     0.164 HD
ATOM   2159  HZ1 LYS D 248      34.357  51.701  31.209  1.00 17.00     0.275 HD
ATOM   2160  HZ2 LYS D 248      34.629  53.229  30.516  1.00 17.00     0.275 HD
ATOM   2161  HZ3 LYS D 248      35.750  51.972  30.275  1.00 17.00     0.275 HD
ATOM   2162  N   ASP D 249      36.057  53.445  37.033  1.00  3.81    -0.337 N 
ATOM   2163  CA  ASP D 249      35.613  54.629  37.784  1.00  7.21     0.170 C 
ATOM   2164  C   ASP D 249      35.041  54.246  39.146  1.00  7.36     0.252 C 
ATOM   2165  O   ASP D 249      34.146  54.951  39.658  1.00  3.94    -0.271 OA
ATOM   2166  CB  ASP D 249      34.488  55.378  37.039  1.00 11.70     0.129 C 
ATOM   2167  CG  ASP D 249      34.844  55.746  35.597  1.00 15.14     0.188 C 
ATOM   2168  OD1 ASP D 249      35.671  55.033  34.967  1.00 15.50    -0.647 OA
ATOM   2169  OD2 ASP D 249      34.258  56.751  35.088  1.00 16.22    -0.647 OA
ATOM   2170  H   ASP D 249      36.983  53.377  36.729  1.00 17.00     0.164 HD
ATOM   2171  N   GLY D 250      35.499  53.108  39.690  1.00  7.24    -0.336 N 
ATOM   2172  CA  GLY D 250      35.013  52.631  40.984  1.00  8.60     0.189 C 
ATOM   2173  C   GLY D 250      33.544  52.215  41.007  1.00  9.54     0.253 C 
ATOM   2174  O   GLY D 250      33.035  51.805  42.057  1.00 10.82    -0.270 OA
ATOM   2175  H   GLY D 250      36.166  52.596  39.202  1.00 17.00     0.164 HD
ATOM   2176  N   LYS D 251      32.883  52.307  39.845  1.00  9.44    -0.337 N 
ATOM   2177  CA  LYS D 251      31.474  51.975  39.642  1.00  5.95     0.159 C 
ATOM   2178  C   LYS D 251      31.046  50.519  39.819  1.00  6.81     0.251 C 
ATOM   2179  O   LYS D 251      31.781  49.562  39.515  1.00  6.16    -0.271 OA
ATOM   2180  CB  LYS D 251      31.048  52.369  38.235  1.00  3.87     0.032 C 
ATOM   2181  CG  LYS D 251      31.034  53.844  37.939  1.00  7.90     0.004 C 
ATOM   2182  CD  LYS D 251      30.541  54.108  36.492  1.00  8.62     0.032 C 
ATOM   2183  CE  LYS D 251      30.375  55.580  36.216  1.00  4.29     0.206 C 
ATOM   2184  NZ  LYS D 251      29.612  56.208  37.322  1.00  6.77    -0.064 N 
ATOM   2185  H   LYS D 251      33.346  52.621  39.048  1.00 17.00     0.164 HD
ATOM   2186  HZ1 LYS D 251      30.094  56.071  38.234  1.00 17.00     0.275 HD
ATOM   2187  HZ2 LYS D 251      29.521  57.227  37.130  1.00 17.00     0.275 HD
ATOM   2188  HZ3 LYS D 251      28.665  55.783  37.365  1.00 17.00     0.275 HD
ATOM   2189  N   LEU D 252      29.779  50.399  40.205  1.00  7.43    -0.338 N 
ATOM   2190  CA  LEU D 252      29.051  49.141  40.397  1.00  5.42     0.159 C 
ATOM   2191  C   LEU D 252      28.416  48.921  39.028  1.00  5.04     0.251 C 
ATOM   2192  O   LEU D 252      28.096  49.877  38.337  1.00  6.06    -0.271 OA
ATOM   2193  CB  LEU D 252      27.944  49.359  41.429  1.00  3.55     0.032 C 
ATOM   2194  CG  LEU D 252      27.652  48.283  42.463  1.00  2.01     0.002 C 
ATOM   2195  CD1 LEU D 252      28.825  47.368  42.628  1.00  2.04     0.000 C 
ATOM   2196  CD2 LEU D 252      27.311  48.968  43.771  1.00  2.01     0.000 C 
ATOM   2197  H   LEU D 252      29.285  51.223  40.351  1.00 17.00     0.164 HD
ATOM   2198  N   LYS D 253      28.236  47.685  38.613  1.00  4.85    -0.338 N 
ATOM   2199  CA  LYS D 253      27.654  47.454  37.308  1.00  5.36     0.159 C 
ATOM   2200  C   LYS D 253      26.186  47.803  37.370  1.00  6.96     0.251 C 
ATOM   2201  O   LYS D 253      25.542  47.631  38.415  1.00  7.57    -0.271 OA
ATOM   2202  CB  LYS D 253      27.773  45.986  36.948  1.00  6.65     0.032 C 
ATOM   2203  CG  LYS D 253      28.071  45.730  35.491  1.00  9.68     0.004 C 
ATOM   2204  CD  LYS D 253      29.423  45.059  35.348  1.00  8.65     0.032 C 
ATOM   2205  CE  LYS D 253      29.356  43.618  35.740  1.00  9.47     0.206 C 
ATOM   2206  NZ  LYS D 253      28.802  43.349  37.109  1.00  7.69    -0.064 N 
ATOM   2207  H   LYS D 253      28.431  46.937  39.206  1.00 17.00     0.164 HD
ATOM   2208  HZ1 LYS D 253      29.348  43.892  37.798  1.00 17.00     0.275 HD
ATOM   2209  HZ2 LYS D 253      27.802  43.633  37.139  1.00 17.00     0.275 HD
ATOM   2210  HZ3 LYS D 253      28.878  42.333  37.317  1.00 17.00     0.275 HD
ATOM   2211  N   TYR D 254      25.650  48.269  36.250  1.00  6.29    -0.337 N 
ATOM   2212  CA  TYR D 254      24.238  48.616  36.171  1.00  5.35     0.164 C 
ATOM   2213  C   TYR D 254      23.803  48.361  34.740  1.00  4.67     0.251 C 
ATOM   2214  O   TYR D 254      24.601  47.899  33.910  1.00  4.59    -0.271 OA
ATOM   2215  CB  TYR D 254      24.002  50.082  36.570  1.00  5.50     0.058 C 
ATOM   2216  CG  TYR D 254      24.750  51.075  35.728  1.00 10.26    -0.020 A 
ATOM   2217  CD1 TYR D 254      24.927  50.844  34.366  1.00 14.07    -0.002 A 
ATOM   2218  CD2 TYR D 254      25.278  52.250  36.275  1.00 12.69    -0.002 A 
ATOM   2219  CE1 TYR D 254      25.594  51.711  33.548  1.00 18.54     0.024 A 
ATOM   2220  CE2 TYR D 254      25.965  53.164  35.453  1.00 19.24     0.024 A 
ATOM   2221  CZ  TYR D 254      26.112  52.863  34.067  1.00 21.96     0.089 A 
ATOM   2222  OH  TYR D 254      26.751  53.658  33.135  1.00 26.41    -0.359 OA
ATOM   2223  H   TYR D 254      26.190  48.354  35.437  1.00 17.00     0.164 HD
ATOM   2224  HH  TYR D 254      26.682  53.274  32.254  1.00 17.00     0.217 HD
ATOM   2225  N   GLN D 255      22.577  48.744  34.423  1.00  5.17    -0.338 N 
ATOM   2226  CA  GLN D 255      22.075  48.554  33.071  1.00  7.05     0.160 C 
ATOM   2227  C   GLN D 255      20.928  49.486  32.812  1.00  8.08     0.251 C 
ATOM   2228  O   GLN D 255      20.076  49.699  33.690  1.00  7.43    -0.271 OA
ATOM   2229  CB  GLN D 255      21.584  47.130  32.844  1.00  8.66     0.042 C 
ATOM   2230  CG  GLN D 255      20.228  46.836  33.427  1.00  9.30     0.090 C 
ATOM   2231  CD  GLN D 255      19.693  45.555  32.898  1.00 10.29     0.227 C 
ATOM   2232  NE2 GLN D 255      19.676  44.533  33.739  1.00  9.89    -0.369 N 
ATOM   2233  OE1 GLN D 255      19.328  45.464  31.717  1.00 12.95    -0.273 OA
ATOM   2234  H   GLN D 255      21.971  49.146  35.075  1.00 17.00     0.164 HD
ATOM   2235 1HE2 GLN D 255      19.274  43.716  33.399  1.00 17.00     0.159 HD
ATOM   2236 2HE2 GLN D 255      20.020  44.639  34.644  1.00 17.00     0.159 HD
ATOM   2237  N   VAL D 256      20.895  50.032  31.603  1.00  8.65    -0.338 N 
ATOM   2238  CA  VAL D 256      19.825  50.940  31.274  1.00  8.91     0.159 C 
ATOM   2239  C   VAL D 256      18.634  50.331  30.546  1.00 10.63     0.251 C 
ATOM   2240  O   VAL D 256      18.747  49.797  29.426  1.00 10.96    -0.271 OA
ATOM   2241  CB  VAL D 256      20.330  52.193  30.578  1.00  7.48     0.029 C 
ATOM   2242  CG1 VAL D 256      19.149  53.055  30.132  1.00  5.36     0.002 C 
ATOM   2243  CG2 VAL D 256      21.190  52.967  31.545  1.00  7.07     0.002 C 
ATOM   2244  H   VAL D 256      21.561  49.790  30.933  1.00 17.00     0.164 HD
ATOM   2245  N   ILE D 257      17.493  50.418  31.232  1.00 11.89    -0.338 N 
ATOM   2246  CA  ILE D 257      16.207  49.943  30.751  1.00  8.93     0.159 C 
ATOM   2247  C   ILE D 257      15.348  51.177  30.440  1.00  7.85     0.251 C 
ATOM   2248  O   ILE D 257      14.955  51.940  31.337  1.00  5.64    -0.271 OA
ATOM   2249  CB  ILE D 257      15.509  49.098  31.814  1.00  8.15     0.029 C 
ATOM   2250  CG1 ILE D 257      16.412  47.949  32.261  1.00 10.97     0.002 C 
ATOM   2251  CG2 ILE D 257      14.217  48.569  31.262  1.00  9.39     0.002 C 
ATOM   2252  CD1 ILE D 257      15.818  47.086  33.377  1.00 11.75     0.000 C 
ATOM   2253  H   ILE D 257      17.530  50.823  32.126  1.00 17.00     0.164 HD
ATOM   2254  N   GLY D 258      15.157  51.442  29.158  1.00  7.95    -0.336 N 
ATOM   2255  CA  GLY D 258      14.350  52.588  28.770  1.00 12.04     0.189 C 
ATOM   2256  C   GLY D 258      14.924  53.967  29.088  1.00 14.28     0.253 C 
ATOM   2257  O   GLY D 258      14.697  54.939  28.340  1.00 14.27    -0.270 OA
ATOM   2258  H   GLY D 258      15.571  50.875  28.474  1.00 17.00     0.164 HD
ATOM   2259  N   GLY D 259      15.663  54.075  30.191  1.00 14.99    -0.336 N 
ATOM   2260  CA  GLY D 259      16.255  55.349  30.537  1.00 13.57     0.189 C 
ATOM   2261  C   GLY D 259      16.685  55.326  31.976  1.00 14.93     0.253 C 
ATOM   2262  O   GLY D 259      17.261  56.292  32.471  1.00 18.35    -0.270 OA
ATOM   2263  H   GLY D 259      15.877  53.342  30.770  1.00 17.00     0.164 HD
ATOM   2264  N   GLU D 260      16.406  54.242  32.676  1.00 13.70    -0.337 N 
ATOM   2265  CA  GLU D 260      16.814  54.215  34.067  1.00 16.26     0.160 C 
ATOM   2266  C   GLU D 260      17.855  53.118  34.305  1.00 15.67     0.251 C 
ATOM   2267  O   GLU D 260      17.889  52.093  33.603  1.00 14.73    -0.271 OA
ATOM   2268  CB  GLU D 260      15.611  53.995  35.000  1.00 18.54     0.043 C 
ATOM   2269  CG  GLU D 260      14.315  54.698  34.607  1.00 22.50     0.100 C 
ATOM   2270  CD  GLU D 260      14.336  56.206  34.794  1.00 23.21     0.185 C 
ATOM   2271  OE1 GLU D 260      15.130  56.705  35.630  1.00 24.78    -0.647 OA
ATOM   2272  OE2 GLU D 260      13.531  56.879  34.102  1.00 21.71    -0.647 OA
ATOM   2273  H   GLU D 260      15.930  53.465  32.320  1.00 17.00     0.164 HD
ATOM   2274  N   VAL D 261      18.700  53.361  35.303  1.00 12.84    -0.338 N 
ATOM   2275  CA  VAL D 261      19.742  52.439  35.704  1.00  6.27     0.159 C 
ATOM   2276  C   VAL D 261      19.071  51.413  36.570  1.00  3.72     0.251 C 
ATOM   2277  O   VAL D 261      18.343  51.757  37.496  1.00  2.62    -0.271 OA
ATOM   2278  CB  VAL D 261      20.864  53.166  36.504  1.00  5.06     0.029 C 
ATOM   2279  CG1 VAL D 261      21.502  52.244  37.519  1.00  2.80     0.002 C 
ATOM   2280  CG2 VAL D 261      21.917  53.733  35.547  1.00  2.01     0.002 C 
ATOM   2281  H   VAL D 261      18.596  54.188  35.810  1.00 17.00     0.164 HD
ATOM   2282  N   TYR D 262      19.263  50.155  36.196  1.00  4.19    -0.337 N 
ATOM   2283  CA  TYR D 262      18.732  49.024  36.923  1.00  3.51     0.164 C 
ATOM   2284  C   TYR D 262      19.923  48.119  37.027  1.00  4.76     0.254 C 
ATOM   2285  O   TYR D 262      20.842  48.224  36.228  1.00  2.00    -0.270 OA
ATOM   2286  CB  TYR D 262      17.600  48.339  36.140  1.00  4.91     0.058 C 
ATOM   2287  CG  TYR D 262      16.292  49.080  36.253  1.00  5.82    -0.020 A 
ATOM   2288  CD1 TYR D 262      15.608  49.128  37.478  1.00  6.17    -0.002 A 
ATOM   2289  CD2 TYR D 262      15.839  49.887  35.208  1.00  5.05    -0.002 A 
ATOM   2290  CE1 TYR D 262      14.531  49.980  37.667  1.00  7.08     0.024 A 
ATOM   2291  CE2 TYR D 262      14.762  50.745  35.383  1.00  6.99     0.024 A 
ATOM   2292  CZ  TYR D 262      14.122  50.797  36.619  1.00  9.32     0.089 A 
ATOM   2293  OH  TYR D 262      13.142  51.736  36.837  1.00 11.10    -0.359 OA
ATOM   2294  H   TYR D 262      19.815  49.965  35.426  1.00 17.00     0.164 HD
ATOM   2295  HH  TYR D 262      12.790  51.584  37.716  1.00 17.00     0.217 HD
ATOM   2296  N   PRO D 263      19.965  47.279  38.067  1.00  7.54    -0.312 N 
ATOM   2297  CA  PRO D 263      21.029  46.309  38.351  1.00  9.69     0.163 C 
ATOM   2298  C   PRO D 263      21.321  45.342  37.205  1.00  9.22     0.254 C 
ATOM   2299  O   PRO D 263      20.446  45.045  36.373  1.00 10.01    -0.270 OA
ATOM   2300  CB  PRO D 263      20.477  45.554  39.561  1.00  9.82     0.034 C 
ATOM   2301  CG  PRO D 263      19.768  46.618  40.297  1.00 12.20     0.027 C 
ATOM   2302  CD  PRO D 263      19.010  47.340  39.188  1.00  9.97     0.105 C 
ATOM   2303  N   PRO D 264      22.548  44.795  37.180  1.00 10.05    -0.312 N 
ATOM   2304  CA  PRO D 264      22.928  43.853  36.127  1.00  9.21     0.163 C 
ATOM   2305  C   PRO D 264      22.129  42.584  36.281  1.00  5.03     0.251 C 
ATOM   2306  O   PRO D 264      21.605  42.296  37.351  1.00  2.68    -0.271 OA
ATOM   2307  CB  PRO D 264      24.408  43.618  36.390  1.00  9.61     0.034 C 
ATOM   2308  CG  PRO D 264      24.497  43.738  37.860  1.00 11.31     0.027 C 
ATOM   2309  CD  PRO D 264      23.626  44.937  38.172  1.00 11.06     0.105 C 
ATOM   2310  N   THR D 265      22.004  41.861  35.183  1.00  4.95    -0.336 N 
ATOM   2311  CA  THR D 265      21.245  40.622  35.143  1.00  5.18     0.186 C 
ATOM   2312  C   THR D 265      22.082  39.452  35.585  1.00  4.23     0.253 C 
ATOM   2313  O   THR D 265      23.258  39.420  35.287  1.00  8.10    -0.270 OA
ATOM   2314  CB  THR D 265      20.779  40.353  33.706  1.00  4.50     0.140 C 
ATOM   2315  CG2 THR D 265      19.644  41.304  33.349  1.00  5.80     0.034 C 
ATOM   2316  OG1 THR D 265      21.865  40.566  32.785  1.00  2.00    -0.382 OA
ATOM   2317  H   THR D 265      22.445  42.128  34.352  1.00 17.00     0.164 HD
ATOM   2318  HG1 THR D 265      21.551  40.429  31.878  1.00 17.00     0.210 HD
ATOM   2319  N   VAL D 266      21.496  38.482  36.266  1.00  3.49    -0.337 N 
ATOM   2320  CA  VAL D 266      22.263  37.311  36.686  1.00  4.94     0.159 C 
ATOM   2321  C   VAL D 266      22.926  36.688  35.452  1.00  7.84     0.251 C 
ATOM   2322  O   VAL D 266      24.053  36.181  35.518  1.00  4.30    -0.271 OA
ATOM   2323  CB  VAL D 266      21.359  36.226  37.312  1.00  4.31     0.029 C 
ATOM   2324  CG1 VAL D 266      20.511  35.551  36.240  1.00  2.43     0.002 C 
ATOM   2325  CG2 VAL D 266      22.208  35.182  38.016  1.00  6.94     0.002 C 
ATOM   2326  H   VAL D 266      20.558  38.579  36.518  1.00 17.00     0.164 HD
ATOM   2327  N   LYS D 267      22.201  36.734  34.327  1.00 13.61    -0.338 N 
ATOM   2328  CA  LYS D 267      22.679  36.183  33.053  1.00 15.35     0.159 C 
ATOM   2329  C   LYS D 267      23.931  36.894  32.589  1.00 14.15     0.251 C 
ATOM   2330  O   LYS D 267      24.815  36.274  32.016  1.00 19.27    -0.271 OA
ATOM   2331  CB  LYS D 267      21.626  36.310  31.945  1.00 17.48     0.032 C 
ATOM   2332  CG  LYS D 267      22.203  35.946  30.574  1.00 18.36     0.004 C 
ATOM   2333  CD  LYS D 267      21.175  35.927  29.443  1.00 18.45     0.032 C 
ATOM   2334  CE  LYS D 267      21.791  35.348  28.164  1.00 15.78     0.206 C 
ATOM   2335  NZ  LYS D 267      22.868  36.249  27.650  1.00 14.66    -0.064 N 
ATOM   2336  H   LYS D 267      21.321  37.150  34.351  1.00 17.00     0.164 HD
ATOM   2337  HZ1 LYS D 267      22.469  37.192  27.464  1.00 17.00     0.275 HD
ATOM   2338  HZ2 LYS D 267      23.638  36.326  28.344  1.00 17.00     0.275 HD
ATOM   2339  HZ3 LYS D 267      23.235  35.849  26.763  1.00 17.00     0.275 HD
ATOM   2340  N   ASP D 268      23.961  38.208  32.750  1.00 11.65    -0.337 N 
ATOM   2341  CA  ASP D 268      25.126  38.973  32.354  1.00 11.25     0.170 C 
ATOM   2342  C   ASP D 268      26.245  38.813  33.368  1.00  9.84     0.252 C 
ATOM   2343  O   ASP D 268      27.323  38.353  33.038  1.00 10.78    -0.271 OA
ATOM   2344  CB  ASP D 268      24.792  40.446  32.212  1.00 15.72     0.129 C 
ATOM   2345  CG  ASP D 268      26.026  41.293  31.979  1.00 14.75     0.188 C 
ATOM   2346  OD1 ASP D 268      26.804  40.989  31.059  1.00 13.15    -0.647 OA
ATOM   2347  OD2 ASP D 268      26.230  42.258  32.725  1.00 14.61    -0.647 OA
ATOM   2348  H   ASP D 268      23.213  38.680  33.163  1.00 17.00     0.164 HD
ATOM   2349  N   THR D 269      25.998  39.256  34.587  1.00  8.93    -0.336 N 
ATOM   2350  CA  THR D 269      26.952  39.147  35.680  1.00 11.32     0.186 C 
ATOM   2351  C   THR D 269      26.635  37.876  36.444  1.00 10.91     0.253 C 
ATOM   2352  O   THR D 269      25.752  37.872  37.305  1.00 11.96    -0.270 OA
ATOM   2353  CB  THR D 269      26.759  40.314  36.600  1.00 15.31     0.140 C 
ATOM   2354  CG2 THR D 269      27.042  41.556  35.815  1.00 19.27     0.034 C 
ATOM   2355  OG1 THR D 269      25.396  40.354  37.077  1.00 12.09    -0.382 OA
ATOM   2356  H   THR D 269      25.134  39.654  34.820  1.00 17.00     0.164 HD
ATOM   2357  HG1 THR D 269      25.127  39.545  37.529  1.00 17.00     0.210 HD
ATOM   2358  N   GLN D 270      27.375  36.818  36.182  1.00  8.62    -0.337 N 
ATOM   2359  CA  GLN D 270      27.071  35.554  36.804  1.00  9.13     0.160 C 
ATOM   2360  C   GLN D 270      26.866  35.435  38.314  1.00  7.68     0.251 C 
ATOM   2361  O   GLN D 270      26.877  34.337  38.854  1.00  7.47    -0.271 OA
ATOM   2362  CB  GLN D 270      28.004  34.488  36.268  1.00 14.87     0.042 C 
ATOM   2363  CG  GLN D 270      27.850  34.305  34.747  1.00 16.67     0.090 C 
ATOM   2364  CD  GLN D 270      28.897  35.067  33.935  1.00 15.39     0.227 C 
ATOM   2365  NE2 GLN D 270      29.094  34.630  32.705  1.00 16.57    -0.369 N 
ATOM   2366  OE1 GLN D 270      29.535  36.010  34.413  1.00 16.39    -0.273 OA
ATOM   2367  H   GLN D 270      28.116  36.907  35.543  1.00 17.00     0.164 HD
ATOM   2368 1HE2 GLN D 270      29.751  35.113  32.160  1.00 17.00     0.159 HD
ATOM   2369 2HE2 GLN D 270      28.570  33.865  32.399  1.00 17.00     0.159 HD
ATOM   2370  N   VAL D 271      26.710  36.559  38.998  1.00  6.40    -0.338 N 
ATOM   2371  CA  VAL D 271      26.425  36.572  40.436  1.00  6.45     0.159 C 
ATOM   2372  C   VAL D 271      25.147  35.750  40.662  1.00  5.75     0.251 C 
ATOM   2373  O   VAL D 271      24.120  36.033  40.077  1.00  9.08    -0.271 OA
ATOM   2374  CB  VAL D 271      26.175  38.058  40.920  1.00  7.22     0.029 C 
ATOM   2375  CG1 VAL D 271      25.210  38.764  39.978  1.00  3.16     0.002 C 
ATOM   2376  CG2 VAL D 271      25.619  38.089  42.316  1.00  2.89     0.002 C 
ATOM   2377  H   VAL D 271      26.851  37.432  38.618  1.00 17.00     0.164 HD
ATOM   2378  N   GLU D 272      25.210  34.742  41.505  1.00  3.37    -0.338 N 
ATOM   2379  CA  GLU D 272      24.058  33.908  41.785  1.00  4.04     0.160 C 
ATOM   2380  C   GLU D 272      22.965  34.652  42.540  1.00  4.06     0.251 C 
ATOM   2381  O   GLU D 272      23.272  35.442  43.450  1.00  2.00    -0.271 OA
ATOM   2382  CB  GLU D 272      24.515  32.754  42.639  1.00  6.44     0.043 C 
ATOM   2383  CG  GLU D 272      24.413  31.440  41.983  1.00 11.68     0.100 C 
ATOM   2384  CD  GLU D 272      24.582  30.348  42.989  1.00 17.13     0.185 C 
ATOM   2385  OE1 GLU D 272      23.653  30.116  43.815  1.00 18.85    -0.647 OA
ATOM   2386  OE2 GLU D 272      25.672  29.737  42.975  1.00 23.12    -0.647 OA
ATOM   2387  H   GLU D 272      26.062  34.550  41.940  1.00 17.00     0.164 HD
ATOM   2388  N   MET D 273      21.697  34.333  42.228  1.00  5.17    -0.337 N 
ATOM   2389  CA  MET D 273      20.525  34.982  42.864  1.00  4.08     0.160 C 
ATOM   2390  C   MET D 273      19.488  33.964  43.215  1.00  4.76     0.251 C 
ATOM   2391  O   MET D 273      19.711  32.771  43.026  1.00  5.23    -0.271 OA
ATOM   2392  CB  MET D 273      19.878  36.033  41.936  1.00  2.69     0.043 C 
ATOM   2393  CG  MET D 273      20.465  37.440  42.094  1.00  2.47     0.060 C 
ATOM   2394  SD  MET D 273      20.374  38.020  43.816  1.00  4.17    -0.139 SA
ATOM   2395  CE  MET D 273      19.576  39.491  43.640  1.00  2.00     0.069 C 
ATOM   2396  H   MET D 273      21.523  33.626  41.573  1.00 17.00     0.164 HD
ATOM   2397  N   ILE D 274      18.385  34.424  43.797  1.00  7.15    -0.338 N 
ATOM   2398  CA  ILE D 274      17.270  33.514  44.118  1.00 11.03     0.159 C 
ATOM   2399  C   ILE D 274      15.976  34.031  43.423  1.00 10.44     0.251 C 
ATOM   2400  O   ILE D 274      15.428  35.085  43.779  1.00  8.55    -0.271 OA
ATOM   2401  CB  ILE D 274      17.025  33.351  45.636  1.00  9.91     0.029 C 
ATOM   2402  CG1 ILE D 274      18.338  33.395  46.398  1.00  9.83     0.002 C 
ATOM   2403  CG2 ILE D 274      16.366  32.009  45.899  1.00  8.12     0.002 C 
ATOM   2404  CD1 ILE D 274      18.158  33.443  47.892  1.00 11.51     0.000 C 
ATOM   2405  H   ILE D 274      18.296  35.371  44.057  1.00 17.00     0.164 HD
ATOM   2406  N   TYR D 275      15.537  33.278  42.411  1.00  9.27    -0.337 N 
ATOM   2407  CA  TYR D 275      14.363  33.603  41.612  1.00  8.81     0.164 C 
ATOM   2408  C   TYR D 275      13.560  32.352  41.171  1.00  9.09     0.254 C 
ATOM   2409  O   TYR D 275      14.134  31.320  40.751  1.00  9.29    -0.270 OA
ATOM   2410  CB  TYR D 275      14.777  34.366  40.345  1.00  5.21     0.058 C 
ATOM   2411  CG  TYR D 275      15.180  35.788  40.536  1.00  3.48    -0.020 A 
ATOM   2412  CD1 TYR D 275      14.236  36.752  40.887  1.00  7.19    -0.002 A 
ATOM   2413  CD2 TYR D 275      16.490  36.207  40.287  1.00  3.62    -0.002 A 
ATOM   2414  CE1 TYR D 275      14.595  38.151  40.978  1.00  6.93     0.024 A 
ATOM   2415  CE2 TYR D 275      16.850  37.576  40.375  1.00  4.00     0.024 A 
ATOM   2416  CZ  TYR D 275      15.889  38.528  40.715  1.00  2.76     0.089 A 
ATOM   2417  OH  TYR D 275      16.196  39.843  40.750  1.00  2.04    -0.359 OA
ATOM   2418  H   TYR D 275      16.015  32.455  42.170  1.00 17.00     0.164 HD
ATOM   2419  HH  TYR D 275      17.162  39.923  40.744  1.00 17.00     0.217 HD
ATOM   2420  N   PRO D 276      12.220  32.447  41.229  1.00  7.80    -0.312 N 
ATOM   2421  CA  PRO D 276      11.303  31.382  40.847  1.00  7.65     0.163 C 
ATOM   2422  C   PRO D 276      11.584  30.937  39.403  1.00 10.08     0.254 C 
ATOM   2423  O   PRO D 276      11.683  31.760  38.477  1.00  6.39    -0.270 OA
ATOM   2424  CB  PRO D 276       9.948  32.055  40.974  1.00 10.46     0.034 C 
ATOM   2425  CG  PRO D 276      10.158  33.049  42.070  1.00 10.24     0.027 C 
ATOM   2426  CD  PRO D 276      11.474  33.630  41.693  1.00 11.57     0.105 C 
ATOM   2427  N   PRO D 277      11.679  29.614  39.195  1.00 11.78    -0.312 N 
ATOM   2428  CA  PRO D 277      11.955  28.936  37.917  1.00 12.92     0.163 C 
ATOM   2429  C   PRO D 277      10.937  29.217  36.821  1.00 12.80     0.251 C 
ATOM   2430  O   PRO D 277      10.241  28.319  36.329  1.00 15.12    -0.271 OA
ATOM   2431  CB  PRO D 277      12.014  27.441  38.314  1.00 10.59     0.034 C 
ATOM   2432  CG  PRO D 277      11.077  27.372  39.494  1.00 12.30     0.027 C 
ATOM   2433  CD  PRO D 277      11.401  28.635  40.266  1.00 11.40     0.105 C 
ATOM   2434  N   HIS D 278      10.883  30.468  36.408  1.00 12.04    -0.337 N 
ATOM   2435  CA  HIS D 278       9.950  30.876  35.382  1.00 12.64     0.165 C 
ATOM   2436  C   HIS D 278      10.180  32.323  35.126  1.00 13.56     0.251 C 
ATOM   2437  O   HIS D 278       9.776  32.810  34.088  1.00 16.50    -0.271 OA
ATOM   2438  CB  HIS D 278       8.504  30.692  35.822  1.00 13.17     0.077 C 
ATOM   2439  CG  HIS D 278       8.112  31.519  37.012  1.00 13.91     0.054 A 
ATOM   2440  CD2 HIS D 278       7.726  32.814  37.108  1.00 12.66     0.086 A 
ATOM   2441  ND1 HIS D 278       7.992  30.989  38.281  1.00 11.99    -0.340 N 
ATOM   2442  CE1 HIS D 278       7.537  31.917  39.102  1.00 13.15     0.151 A 
ATOM   2443  NE2 HIS D 278       7.370  33.033  38.416  1.00 15.30    -0.336 N 
ATOM   2444  H   HIS D 278      11.553  31.097  36.739  1.00 17.00     0.164 HD
ATOM   2445  HD1 HIS D 278       8.161  30.049  38.522  1.00 17.00     0.167 HD
ATOM   2446  HE2 HIS D 278       7.062  33.893  38.787  1.00 17.00     0.168 HD
ATOM   2447  N   ILE D 279      10.747  33.040  36.103  1.00 14.00    -0.338 N 
ATOM   2448  CA  ILE D 279      11.019  34.463  35.917  1.00 11.25     0.160 C 
ATOM   2449  C   ILE D 279      11.868  34.498  34.661  1.00 11.60     0.254 C 
ATOM   2450  O   ILE D 279      12.828  33.723  34.518  1.00 12.31    -0.270 OA
ATOM   2451  CB  ILE D 279      11.751  35.104  37.123  1.00  9.47     0.029 C 
ATOM   2452  CG1 ILE D 279      10.746  35.838  38.042  1.00  8.36     0.002 C 
ATOM   2453  CG2 ILE D 279      12.854  36.055  36.638  1.00  3.86     0.002 C 
ATOM   2454  CD1 ILE D 279       9.954  34.987  39.020  1.00  2.00     0.000 C 
ATOM   2455  H   ILE D 279      11.042  32.635  36.935  1.00 17.00     0.164 HD
ATOM   2456  N   PRO D 280      11.483  35.356  33.707  1.00 13.13    -0.312 N 
ATOM   2457  CA  PRO D 280      12.063  35.632  32.380  1.00 13.91     0.163 C 
ATOM   2458  C   PRO D 280      13.590  35.652  32.178  1.00 13.41     0.251 C 
ATOM   2459  O   PRO D 280      14.050  35.691  31.045  1.00 12.65    -0.271 OA
ATOM   2460  CB  PRO D 280      11.414  36.974  31.995  1.00 13.17     0.034 C 
ATOM   2461  CG  PRO D 280      11.030  37.578  33.320  1.00 12.52     0.027 C 
ATOM   2462  CD  PRO D 280      10.464  36.363  34.023  1.00 11.97     0.105 C 
ATOM   2463  N   GLU D 281      14.356  35.617  33.264  1.00 16.73    -0.338 N 
ATOM   2464  CA  GLU D 281      15.822  35.642  33.220  1.00 21.56     0.160 C 
ATOM   2465  C   GLU D 281      16.350  37.029  32.839  1.00 20.90     0.251 C 
ATOM   2466  O   GLU D 281      17.557  37.234  32.703  1.00 22.72    -0.271 OA
ATOM   2467  CB  GLU D 281      16.383  34.524  32.315  1.00 27.57     0.043 C 
ATOM   2468  CG  GLU D 281      15.889  33.088  32.700  1.00 36.01     0.100 C 
ATOM   2469  CD  GLU D 281      16.536  31.941  31.877  1.00 41.09     0.185 C 
ATOM   2470  OE1 GLU D 281      16.846  32.170  30.675  1.00 44.11    -0.647 OA
ATOM   2471  OE2 GLU D 281      16.731  30.814  32.437  1.00 40.82    -0.647 OA
ATOM   2472  H   GLU D 281      13.928  35.492  34.128  1.00 17.00     0.164 HD
ATOM   2473  N   ASN D 282      15.419  37.964  32.668  1.00 18.75    -0.337 N 
ATOM   2474  CA  ASN D 282      15.725  39.345  32.353  1.00 16.73     0.169 C 
ATOM   2475  C   ASN D 282      15.299  40.036  33.608  1.00 16.49     0.251 C 
ATOM   2476  O   ASN D 282      15.593  41.195  33.771  1.00 20.04    -0.271 OA
ATOM   2477  CB  ASN D 282      14.855  39.909  31.236  1.00 19.48     0.119 C 
ATOM   2478  CG  ASN D 282      14.587  38.909  30.148  1.00 22.43     0.230 C 
ATOM   2479  ND2 ASN D 282      13.334  38.831  29.699  1.00 22.98    -0.369 N 
ATOM   2480  OD1 ASN D 282      15.500  38.234  29.685  1.00 25.26    -0.273 OA
ATOM   2481  H   ASN D 282      14.490  37.703  32.698  1.00 17.00     0.164 HD
ATOM   2482 1HD2 ASN D 282      13.145  38.110  29.039  1.00 17.00     0.159 HD
ATOM   2483 2HD2 ASN D 282      12.642  39.433  30.026  1.00 17.00     0.159 HD
ATOM   2484  N   LEU D 283      14.465  39.391  34.423  1.00 15.90    -0.338 N 
ATOM   2485  CA  LEU D 283      14.058  40.037  35.666  1.00 15.81     0.159 C 
ATOM   2486  C   LEU D 283      15.278  39.931  36.502  1.00 14.57     0.251 C 
ATOM   2487  O   LEU D 283      15.785  40.940  36.990  1.00 15.60    -0.271 OA
ATOM   2488  CB  LEU D 283      12.906  39.318  36.407  1.00 19.86     0.032 C 
ATOM   2489  CG  LEU D 283      12.790  39.352  37.974  1.00 19.23     0.002 C 
ATOM   2490  CD1 LEU D 283      13.096  40.722  38.645  1.00 16.53     0.000 C 
ATOM   2491  CD2 LEU D 283      11.379  38.878  38.383  1.00 16.87     0.000 C 
ATOM   2492  H   LEU D 283      14.133  38.513  34.193  1.00 17.00     0.164 HD
ATOM   2493  N   GLN D 284      15.728  38.683  36.632  1.00 12.02    -0.338 N 
ATOM   2494  CA  GLN D 284      16.886  38.301  37.420  1.00  8.28     0.160 C 
ATOM   2495  C   GLN D 284      17.946  39.427  37.640  1.00  6.91     0.251 C 
ATOM   2496  O   GLN D 284      18.979  39.511  36.976  1.00  2.00    -0.271 OA
ATOM   2497  CB  GLN D 284      17.464  36.983  36.859  1.00  6.60     0.042 C 
ATOM   2498  CG  GLN D 284      16.405  35.856  36.645  1.00  5.97     0.090 C 
ATOM   2499  CD  GLN D 284      16.962  34.396  36.585  1.00  4.67     0.227 C 
ATOM   2500  NE2 GLN D 284      16.626  33.667  35.528  1.00  2.00    -0.369 N 
ATOM   2501  OE1 GLN D 284      17.608  33.928  37.519  1.00  5.89    -0.273 OA
ATOM   2502  H   GLN D 284      15.251  37.995  36.148  1.00 17.00     0.164 HD
ATOM   2503 1HE2 GLN D 284      17.033  32.778  35.474  1.00 17.00     0.159 HD
ATOM   2504 2HE2 GLN D 284      16.012  34.030  34.882  1.00 17.00     0.159 HD
ATOM   2505  N   PHE D 285      17.610  40.351  38.536  1.00  7.41    -0.337 N 
ATOM   2506  CA  PHE D 285      18.490  41.459  38.859  1.00  6.07     0.164 C 
ATOM   2507  C   PHE D 285      19.543  40.945  39.835  1.00  8.07     0.251 C 
ATOM   2508  O   PHE D 285      19.272  40.021  40.615  1.00  8.92    -0.271 OA
ATOM   2509  CB  PHE D 285      17.695  42.640  39.430  1.00  3.79     0.058 C 
ATOM   2510  CG  PHE D 285      16.869  43.368  38.394  1.00  4.42    -0.020 A 
ATOM   2511  CD1 PHE D 285      17.228  43.332  37.050  1.00  5.43    -0.004 A 
ATOM   2512  CD2 PHE D 285      15.721  44.077  38.756  1.00  5.67    -0.004 A 
ATOM   2513  CE1 PHE D 285      16.455  43.983  36.075  1.00  5.58    -0.000 A 
ATOM   2514  CE2 PHE D 285      14.941  44.732  37.789  1.00  6.80    -0.000 A 
ATOM   2515  CZ  PHE D 285      15.312  44.682  36.443  1.00  6.51    -0.000 A 
ATOM   2516  H   PHE D 285      16.716  40.323  38.930  1.00 17.00     0.164 HD
ATOM   2517  N   ALA D 286      20.736  41.538  39.772  1.00  6.77    -0.338 N 
ATOM   2518  CA  ALA D 286      21.885  41.147  40.580  1.00  4.26     0.160 C 
ATOM   2519  C   ALA D 286      22.078  41.725  41.989  1.00  4.45     0.254 C 
ATOM   2520  O   ALA D 286      22.487  41.015  42.907  1.00  6.12    -0.270 OA
ATOM   2521  CB  ALA D 286      23.090  41.362  39.784  1.00  5.58     0.034 C 
ATOM   2522  H   ALA D 286      20.834  42.249  39.108  1.00 17.00     0.164 HD
ATOM   2523  N   VAL D 287      21.926  43.033  42.123  1.00  5.93    -0.323 N 
ATOM   2524  CA  VAL D 287      22.020  43.763  43.411  1.00  7.78     0.092 C 
ATOM   2525  C   VAL D 287      23.033  43.492  44.580  1.00  9.23     0.266 C 
ATOM   2526  O   VAL D 287      23.596  44.478  45.124  1.00  7.96    -0.266 OA
ATOM   2527  CB  VAL D 287      20.598  43.960  44.052  1.00  7.63     0.043 C 
ATOM   2528  CG1 VAL D 287      19.656  44.649  43.062  1.00  8.96     0.006 C 
ATOM   2529  CG2 VAL D 287      20.009  42.645  44.555  1.00  2.76     0.006 C 
ATOM   2530  H   VAL D 287      21.740  43.545  41.315  1.00 17.00     0.169 HD
ATOM   2531  N   GLY D 288      23.209  42.234  45.027  1.00  5.86    -0.333 N 
ATOM   2532  CA  GLY D 288      24.135  41.981  46.130  1.00  2.57     0.189 C 
ATOM   2533  C   GLY D 288      23.694  40.936  47.138  1.00  3.25     0.253 C 
ATOM   2534  O   GLY D 288      24.369  39.934  47.339  1.00  3.75    -0.270 OA
ATOM   2535  H   GLY D 288      22.720  41.476  44.654  1.00 17.00     0.164 HD
ATOM   2536  N   GLN D 289      22.593  41.202  47.826  1.00  3.74    -0.337 N 
ATOM   2537  CA  GLN D 289      22.006  40.275  48.810  1.00  3.91     0.160 C 
ATOM   2538  C   GLN D 289      21.054  39.335  48.031  1.00  3.26     0.251 C 
ATOM   2539  O   GLN D 289      19.944  39.724  47.693  1.00  2.04    -0.271 OA
ATOM   2540  CB  GLN D 289      21.217  41.080  49.867  1.00  3.89     0.042 C 
ATOM   2541  CG  GLN D 289      21.305  40.599  51.317  1.00  2.79     0.090 C 
ATOM   2542  CD  GLN D 289      20.509  39.334  51.595  1.00  2.00     0.227 C 
ATOM   2543  NE2 GLN D 289      19.968  39.242  52.791  1.00  2.00    -0.369 N 
ATOM   2544  OE1 GLN D 289      20.386  38.450  50.746  1.00  2.00    -0.273 OA
ATOM   2545  H   GLN D 289      22.175  42.071  47.658  1.00 17.00     0.164 HD
ATOM   2546 1HE2 GLN D 289      19.496  38.429  53.051  1.00 17.00     0.159 HD
ATOM   2547 2HE2 GLN D 289      20.089  39.984  53.391  1.00 17.00     0.159 HD
ATOM   2548  N   GLU D 290      21.480  38.092  47.821  1.00  5.12    -0.338 N 
ATOM   2549  CA  GLU D 290      20.743  37.068  47.050  1.00  7.03     0.160 C 
ATOM   2550  C   GLU D 290      19.225  36.878  47.196  1.00  4.60     0.251 C 
ATOM   2551  O   GLU D 290      18.572  36.368  46.279  1.00  3.26    -0.271 OA
ATOM   2552  CB  GLU D 290      21.437  35.708  47.207  1.00 11.08     0.043 C 
ATOM   2553  CG  GLU D 290      21.465  34.882  45.913  1.00 18.60     0.100 C 
ATOM   2554  CD  GLU D 290      22.078  33.457  46.065  1.00 25.71     0.185 C 
ATOM   2555  OE1 GLU D 290      21.736  32.733  47.031  1.00 28.23    -0.647 OA
ATOM   2556  OE2 GLU D 290      22.886  33.040  45.196  1.00 26.35    -0.647 OA
ATOM   2557  H   GLU D 290      22.349  37.856  48.205  1.00 17.00     0.164 HD
ATOM   2558  N   VAL D 291      18.670  37.264  48.341  1.00  4.44    -0.338 N 
ATOM   2559  CA  VAL D 291      17.238  37.124  48.581  1.00  2.41     0.159 C 
ATOM   2560  C   VAL D 291      16.447  38.302  48.039  1.00  2.04     0.251 C 
ATOM   2561  O   VAL D 291      15.431  38.107  47.412  1.00  3.40    -0.271 OA
ATOM   2562  CB  VAL D 291      16.920  36.903  50.081  1.00  2.00     0.029 C 
ATOM   2563  CG1 VAL D 291      16.799  38.206  50.823  1.00  2.00     0.002 C 
ATOM   2564  CG2 VAL D 291      15.664  36.083  50.225  1.00  2.85     0.002 C 
ATOM   2565  H   VAL D 291      19.244  37.656  49.034  1.00 17.00     0.164 HD
ATOM   2566  N   PHE D 292      16.971  39.512  48.187  1.00  2.48    -0.337 N 
ATOM   2567  CA  PHE D 292      16.313  40.753  47.726  1.00  3.29     0.164 C 
ATOM   2568  C   PHE D 292      15.517  40.747  46.397  1.00  3.13     0.251 C 
ATOM   2569  O   PHE D 292      14.882  41.752  46.065  1.00  3.29    -0.271 OA
ATOM   2570  CB  PHE D 292      17.341  41.896  47.643  1.00  2.87     0.058 C 
ATOM   2571  CG  PHE D 292      17.832  42.358  48.944  1.00  2.00    -0.020 A 
ATOM   2572  CD1 PHE D 292      17.567  41.639  50.084  1.00  2.00    -0.004 A 
ATOM   2573  CD2 PHE D 292      18.552  43.533  49.034  1.00  3.16    -0.004 A 
ATOM   2574  CE1 PHE D 292      18.002  42.063  51.304  1.00  2.00    -0.000 A 
ATOM   2575  CE2 PHE D 292      18.997  43.984  50.252  1.00  3.68    -0.000 A 
ATOM   2576  CZ  PHE D 292      18.717  43.234  51.397  1.00  5.36    -0.000 A 
ATOM   2577  H   PHE D 292      17.867  39.578  48.582  1.00 17.00     0.164 HD
ATOM   2578  N   GLY D 293      15.623  39.694  45.596  1.00  2.00    -0.336 N 
ATOM   2579  CA  GLY D 293      14.886  39.693  44.354  1.00  4.53     0.189 C 
ATOM   2580  C   GLY D 293      13.465  39.215  44.548  1.00  7.02     0.253 C 
ATOM   2581  O   GLY D 293      12.596  39.395  43.684  1.00  9.51    -0.270 OA
ATOM   2582  H   GLY D 293      16.187  38.924  45.803  1.00 17.00     0.164 HD
ATOM   2583  N   LEU D 294      13.215  38.647  45.718  1.00  6.72    -0.337 N 
ATOM   2584  CA  LEU D 294      11.924  38.061  46.020  1.00  6.92     0.159 C 
ATOM   2585  C   LEU D 294      10.829  39.034  46.427  1.00  7.01     0.251 C 
ATOM   2586  O   LEU D 294       9.716  38.602  46.700  1.00  9.57    -0.271 OA
ATOM   2587  CB  LEU D 294      12.099  36.924  47.038  1.00  5.15     0.032 C 
ATOM   2588  CG  LEU D 294      13.145  35.897  46.578  1.00  3.98     0.002 C 
ATOM   2589  CD1 LEU D 294      13.646  35.082  47.760  1.00  4.14     0.000 C 
ATOM   2590  CD2 LEU D 294      12.616  35.009  45.442  1.00  3.66     0.000 C 
ATOM   2591  H   LEU D 294      13.929  38.598  46.381  1.00 17.00     0.164 HD
ATOM   2592  N   VAL D 295      11.130  40.332  46.459  1.00  4.68    -0.338 N 
ATOM   2593  CA  VAL D 295      10.139  41.374  46.798  1.00  3.98     0.160 C 
ATOM   2594  C   VAL D 295      10.532  42.687  46.142  1.00  2.79     0.254 C 
ATOM   2595  O   VAL D 295      11.538  43.267  46.494  1.00  5.14    -0.270 OA
ATOM   2596  CB  VAL D 295      10.035  41.629  48.289  1.00  2.00     0.029 C 
ATOM   2597  CG1 VAL D 295       9.125  42.802  48.546  1.00  2.23     0.002 C 
ATOM   2598  CG2 VAL D 295       9.489  40.422  48.970  1.00  4.34     0.002 C 
ATOM   2599  H   VAL D 295      12.040  40.626  46.242  1.00 17.00     0.164 HD
ATOM   2600  N   PRO D 296       9.701  43.218  45.242  1.00  2.91    -0.312 N 
ATOM   2601  CA  PRO D 296       9.956  44.468  44.514  1.00  2.29     0.163 C 
ATOM   2602  C   PRO D 296      10.338  45.675  45.363  1.00  2.80     0.251 C 
ATOM   2603  O   PRO D 296      10.952  46.614  44.868  1.00  3.04    -0.271 OA
ATOM   2604  CB  PRO D 296       8.648  44.694  43.765  1.00  4.04     0.034 C 
ATOM   2605  CG  PRO D 296       8.167  43.279  43.527  1.00  5.30     0.027 C 
ATOM   2606  CD  PRO D 296       8.386  42.673  44.885  1.00  3.17     0.105 C 
ATOM   2607  N   GLY D 297       9.938  45.667  46.634  1.00  3.99    -0.336 N 
ATOM   2608  CA  GLY D 297      10.274  46.754  47.537  1.00  2.00     0.189 C 
ATOM   2609  C   GLY D 297      11.770  46.706  47.756  1.00  4.38     0.253 C 
ATOM   2610  O   GLY D 297      12.467  47.709  47.582  1.00  8.76    -0.270 OA
ATOM   2611  H   GLY D 297       9.386  44.932  46.954  1.00 17.00     0.164 HD
ATOM   2612  N   LEU D 298      12.269  45.528  48.120  1.00  3.51    -0.337 N 
ATOM   2613  CA  LEU D 298      13.680  45.303  48.315  1.00  2.00     0.159 C 
ATOM   2614  C   LEU D 298      14.375  45.749  47.033  1.00  2.00     0.251 C 
ATOM   2615  O   LEU D 298      15.076  46.753  47.046  1.00  3.32    -0.271 OA
ATOM   2616  CB  LEU D 298      13.920  43.818  48.571  1.00  2.00     0.032 C 
ATOM   2617  CG  LEU D 298      14.063  43.290  50.006  1.00  2.57     0.002 C 
ATOM   2618  CD1 LEU D 298      13.743  44.326  51.045  1.00  2.34     0.000 C 
ATOM   2619  CD2 LEU D 298      13.203  42.081  50.195  1.00  5.19     0.000 C 
ATOM   2620  H   LEU D 298      11.667  44.769  48.226  1.00 17.00     0.164 HD
ATOM   2621  N   MET D 299      14.084  45.096  45.912  1.00  2.00    -0.337 N 
ATOM   2622  CA  MET D 299      14.691  45.442  44.629  1.00  2.00     0.160 C 
ATOM   2623  C   MET D 299      14.623  46.918  44.265  1.00  2.00     0.251 C 
ATOM   2624  O   MET D 299      15.437  47.423  43.480  1.00  2.12    -0.271 OA
ATOM   2625  CB  MET D 299      14.063  44.634  43.511  1.00  2.26     0.043 C 
ATOM   2626  CG  MET D 299      14.801  44.715  42.188  1.00  2.00     0.060 C 
ATOM   2627  SD  MET D 299      16.483  44.168  42.395  1.00  8.39    -0.139 SA
ATOM   2628  CE  MET D 299      16.206  42.404  42.880  1.00  2.29     0.069 C 
ATOM   2629  H   MET D 299      13.456  44.345  45.947  1.00 17.00     0.164 HD
ATOM   2630  N   MET D 300      13.640  47.615  44.806  1.00  3.27    -0.337 N 
ATOM   2631  CA  MET D 300      13.520  49.041  44.543  1.00  6.55     0.160 C 
ATOM   2632  C   MET D 300      14.664  49.758  45.277  1.00  8.82     0.251 C 
ATOM   2633  O   MET D 300      15.335  50.635  44.681  1.00  8.21    -0.271 OA
ATOM   2634  CB  MET D 300      12.155  49.575  45.030  1.00  8.11     0.043 C 
ATOM   2635  CG  MET D 300      11.957  51.131  45.018  1.00  5.62     0.060 C 
ATOM   2636  SD  MET D 300      11.202  51.684  46.565  1.00  2.00    -0.139 SA
ATOM   2637  CE  MET D 300      11.500  53.426  46.479  1.00  2.00     0.069 C 
ATOM   2638  H   MET D 300      12.974  47.183  45.380  1.00 17.00     0.164 HD
ATOM   2639  N   TYR D 301      14.892  49.362  46.547  1.00  7.36    -0.337 N 
ATOM   2640  CA  TYR D 301      15.951  49.958  47.391  1.00  6.90     0.164 C 
ATOM   2641  C   TYR D 301      17.364  49.619  46.952  1.00  6.60     0.251 C 
ATOM   2642  O   TYR D 301      18.274  50.430  47.104  1.00  7.65    -0.271 OA
ATOM   2643  CB  TYR D 301      15.786  49.616  48.872  1.00  3.24     0.058 C 
ATOM   2644  CG  TYR D 301      15.126  50.725  49.684  1.00  5.49    -0.020 A 
ATOM   2645  CD1 TYR D 301      15.452  52.074  49.495  1.00  2.02    -0.002 A 
ATOM   2646  CD2 TYR D 301      14.157  50.415  50.655  1.00  6.60    -0.002 A 
ATOM   2647  CE1 TYR D 301      14.824  53.072  50.261  1.00  2.20     0.024 A 
ATOM   2648  CE2 TYR D 301      13.530  51.411  51.425  1.00  2.44     0.024 A 
ATOM   2649  CZ  TYR D 301      13.868  52.725  51.229  1.00  4.36     0.089 A 
ATOM   2650  OH  TYR D 301      13.278  53.671  52.042  1.00  5.15    -0.359 OA
ATOM   2651  H   TYR D 301      14.312  48.658  46.918  1.00 17.00     0.164 HD
ATOM   2652  HH  TYR D 301      12.609  53.250  52.596  1.00 17.00     0.217 HD
ATOM   2653  N   ALA D 302      17.564  48.433  46.406  1.00  4.33    -0.338 N 
ATOM   2654  CA  ALA D 302      18.887  48.082  45.940  1.00  3.82     0.159 C 
ATOM   2655  C   ALA D 302      19.159  48.983  44.740  1.00  2.49     0.251 C 
ATOM   2656  O   ALA D 302      20.238  49.560  44.596  1.00  2.00    -0.271 OA
ATOM   2657  CB  ALA D 302      18.934  46.642  45.542  1.00  4.19     0.034 C 
ATOM   2658  H   ALA D 302      16.806  47.812  46.315  1.00 17.00     0.164 HD
ATOM   2659  N   THR D 303      18.156  49.151  43.897  1.00  2.00    -0.336 N 
ATOM   2660  CA  THR D 303      18.358  50.000  42.742  1.00  3.05     0.186 C 
ATOM   2661  C   THR D 303      18.646  51.430  43.202  1.00  2.14     0.253 C 
ATOM   2662  O   THR D 303      19.319  52.177  42.515  1.00  3.62    -0.270 OA
ATOM   2663  CB  THR D 303      17.163  49.953  41.757  1.00  4.40     0.140 C 
ATOM   2664  CG2 THR D 303      17.436  50.845  40.544  1.00  3.95     0.034 C 
ATOM   2665  OG1 THR D 303      16.949  48.606  41.303  1.00  2.00    -0.382 OA
ATOM   2666  H   THR D 303      17.294  48.705  44.033  1.00 17.00     0.164 HD
ATOM   2667  HG1 THR D 303      16.408  48.137  41.953  1.00 17.00     0.210 HD
ATOM   2668  N   ILE D 304      18.196  51.794  44.396  1.00  3.17    -0.337 N 
ATOM   2669  CA  ILE D 304      18.455  53.149  44.911  1.00  4.67     0.159 C 
ATOM   2670  C   ILE D 304      19.968  53.243  45.139  1.00  4.61     0.251 C 
ATOM   2671  O   ILE D 304      20.690  53.938  44.418  1.00  3.34    -0.271 OA
ATOM   2672  CB  ILE D 304      17.736  53.425  46.301  1.00  5.24     0.029 C 
ATOM   2673  CG1 ILE D 304      16.204  53.326  46.196  1.00  2.00     0.002 C 
ATOM   2674  CG2 ILE D 304      18.163  54.799  46.853  1.00  2.45     0.002 C 
ATOM   2675  CD1 ILE D 304      15.592  54.415  45.308  1.00  2.00     0.000 C 
ATOM   2676  H   ILE D 304      17.682  51.164  44.935  1.00 17.00     0.164 HD
ATOM   2677  N   TRP D 305      20.430  52.479  46.123  1.00  4.62    -0.337 N 
ATOM   2678  CA  TRP D 305      21.827  52.420  46.507  1.00  4.05     0.164 C 
ATOM   2679  C   TRP D 305      22.762  52.184  45.312  1.00  4.40     0.251 C 
ATOM   2680  O   TRP D 305      23.726  52.933  45.158  1.00  5.96    -0.271 OA
ATOM   2681  CB  TRP D 305      22.029  51.339  47.575  1.00  3.79     0.060 C 
ATOM   2682  CG  TRP D 305      21.297  51.606  48.851  1.00  5.25    -0.001 A 
ATOM   2683  CD1 TRP D 305      20.197  50.948  49.329  1.00  6.20     0.068 A 
ATOM   2684  CD2 TRP D 305      21.611  52.601  49.817  1.00  4.16     0.013 A 
ATOM   2685  CE2 TRP D 305      20.659  52.497  50.862  1.00  3.66     0.056 A 
ATOM   2686  CE3 TRP D 305      22.604  53.569  49.908  1.00  4.24     0.001 A 
ATOM   2687  NE1 TRP D 305      19.801  51.484  50.542  1.00  5.12    -0.352 N 
ATOM   2688  CZ2 TRP D 305      20.681  53.321  51.972  1.00  3.06     0.017 A 
ATOM   2689  CZ3 TRP D 305      22.622  54.395  51.027  1.00  2.89     0.000 A 
ATOM   2690  CH2 TRP D 305      21.670  54.262  52.037  1.00  2.15     0.002 A 
ATOM   2691  H   TRP D 305      19.795  51.906  46.601  1.00 17.00     0.164 HD
ATOM   2692  HE1 TRP D 305      18.985  51.290  51.048  1.00 17.00     0.166 HD
ATOM   2693  N   LEU D 306      22.506  51.165  44.484  1.00  2.00    -0.338 N 
ATOM   2694  CA  LEU D 306      23.358  50.917  43.324  1.00  2.00     0.159 C 
ATOM   2695  C   LEU D 306      23.652  52.259  42.667  1.00  2.00     0.251 C 
ATOM   2696  O   LEU D 306      24.782  52.636  42.429  1.00  2.00    -0.271 OA
ATOM   2697  CB  LEU D 306      22.658  50.009  42.305  1.00  3.56     0.032 C 
ATOM   2698  CG  LEU D 306      23.214  50.020  40.860  1.00  2.88     0.002 C 
ATOM   2699  CD1 LEU D 306      24.427  49.113  40.737  1.00  2.00     0.000 C 
ATOM   2700  CD2 LEU D 306      22.153  49.566  39.893  1.00  2.00     0.000 C 
ATOM   2701  H   LEU D 306      21.744  50.588  44.670  1.00 17.00     0.164 HD
ATOM   2702  N   ARG D 307      22.609  53.023  42.465  1.00  3.33    -0.338 N 
ATOM   2703  CA  ARG D 307      22.779  54.307  41.859  1.00  8.02     0.159 C 
ATOM   2704  C   ARG D 307      23.558  55.246  42.791  1.00  8.22     0.251 C 
ATOM   2705  O   ARG D 307      24.423  56.003  42.326  1.00  9.40    -0.271 OA
ATOM   2706  CB  ARG D 307      21.408  54.871  41.475  1.00  7.60     0.034 C 
ATOM   2707  CG  ARG D 307      20.646  53.946  40.537  1.00  5.81     0.027 C 
ATOM   2708  CD  ARG D 307      19.159  54.190  40.594  1.00  7.14     0.116 C 
ATOM   2709  NE  ARG D 307      18.687  55.026  39.502  1.00  7.69    -0.212 N 
ATOM   2710  CZ  ARG D 307      17.509  54.882  38.908  1.00  5.02     0.666 C 
ATOM   2711  NH1 ARG D 307      16.685  53.938  39.310  1.00  4.34    -0.235 N 
ATOM   2712  NH2 ARG D 307      17.184  55.638  37.868  1.00  6.83    -0.235 N 
ATOM   2713  H   ARG D 307      21.707  52.750  42.739  1.00 17.00     0.164 HD
ATOM   2714  HE  ARG D 307      19.275  55.743  39.188  1.00 17.00     0.178 HD
ATOM   2715 HH11 ARG D 307      16.931  53.324  40.058  1.00 17.00     0.174 HD
ATOM   2716 HH12 ARG D 307      15.797  53.841  38.856  1.00 17.00     0.174 HD
ATOM   2717 HH21 ARG D 307      17.818  56.326  37.519  1.00 17.00     0.174 HD
ATOM   2718 HH22 ARG D 307      16.291  55.521  37.436  1.00 17.00     0.174 HD
ATOM   2719  N   GLU D 308      23.308  55.183  44.099  1.00  9.41    -0.338 N 
ATOM   2720  CA  GLU D 308      24.036  56.085  44.999  1.00  9.59     0.160 C 
ATOM   2721  C   GLU D 308      25.542  55.881  44.870  1.00  9.86     0.251 C 
ATOM   2722  O   GLU D 308      26.294  56.861  44.763  1.00  9.92    -0.271 OA
ATOM   2723  CB  GLU D 308      23.594  55.969  46.470  1.00  7.95     0.043 C 
ATOM   2724  CG  GLU D 308      24.271  57.010  47.421  1.00  6.73     0.100 C 
ATOM   2725  CD  GLU D 308      23.984  58.496  47.066  1.00  7.76     0.185 C 
ATOM   2726  OE1 GLU D 308      23.841  58.837  45.874  1.00  6.62    -0.647 OA
ATOM   2727  OE2 GLU D 308      23.909  59.350  47.980  1.00  6.00    -0.647 OA
ATOM   2728  H   GLU D 308      22.631  54.554  44.424  1.00 17.00     0.164 HD
ATOM   2729  N   HIS D 309      25.967  54.615  44.817  1.00  9.39    -0.337 N 
ATOM   2730  CA  HIS D 309      27.388  54.280  44.683  1.00  7.63     0.165 C 
ATOM   2731  C   HIS D 309      27.980  55.099  43.537  1.00  5.25     0.251 C 
ATOM   2732  O   HIS D 309      28.742  56.041  43.765  1.00  5.88    -0.271 OA
ATOM   2733  CB  HIS D 309      27.593  52.790  44.395  1.00  9.53     0.077 C 
ATOM   2734  CG  HIS D 309      29.022  52.363  44.453  1.00 10.14     0.054 A 
ATOM   2735  CD2 HIS D 309      29.959  52.225  43.485  1.00 10.53     0.086 A 
ATOM   2736  ND1 HIS D 309      29.653  52.062  45.641  1.00 10.86    -0.340 N 
ATOM   2737  CE1 HIS D 309      30.918  51.755  45.406  1.00 10.17     0.151 A 
ATOM   2738  NE2 HIS D 309      31.130  51.849  44.105  1.00 11.85    -0.336 N 
ATOM   2739  H   HIS D 309      25.290  53.909  44.837  1.00 17.00     0.164 HD
ATOM   2740  HD1 HIS D 309      29.220  52.070  46.516  1.00 17.00     0.167 HD
ATOM   2741  HE2 HIS D 309      31.985  51.702  43.634  1.00 17.00     0.168 HD
ATOM   2742  N   GLN D 310      27.592  54.780  42.316  1.00  2.00    -0.337 N 
ATOM   2743  CA  GLN D 310      28.095  55.511  41.192  1.00  2.00     0.160 C 
ATOM   2744  C   GLN D 310      28.106  57.002  41.416  1.00  2.00     0.251 C 
ATOM   2745  O   GLN D 310      29.148  57.624  41.247  1.00  4.36    -0.271 OA
ATOM   2746  CB  GLN D 310      27.295  55.202  39.953  1.00  2.94     0.042 C 
ATOM   2747  CG  GLN D 310      27.799  54.022  39.201  1.00  2.00     0.090 C 
ATOM   2748  CD  GLN D 310      27.585  52.771  39.938  1.00  3.94     0.227 C 
ATOM   2749  NE2 GLN D 310      26.834  51.880  39.320  1.00  5.34    -0.369 N 
ATOM   2750  OE1 GLN D 310      28.083  52.579  41.074  1.00  5.47    -0.273 OA
ATOM   2751  H   GLN D 310      26.947  54.054  42.170  1.00 17.00     0.164 HD
ATOM   2752 1HE2 GLN D 310      26.661  51.016  39.740  1.00 17.00     0.159 HD
ATOM   2753 2HE2 GLN D 310      26.476  52.106  38.442  1.00 17.00     0.159 HD
ATOM   2754  N   ARG D 311      26.984  57.575  41.846  1.00  2.44    -0.338 N 
ATOM   2755  CA  ARG D 311      26.929  59.017  42.056  1.00  3.09     0.159 C 
ATOM   2756  C   ARG D 311      28.081  59.459  42.917  1.00  3.69     0.251 C 
ATOM   2757  O   ARG D 311      28.689  60.483  42.638  1.00  5.70    -0.271 OA
ATOM   2758  CB  ARG D 311      25.610  59.471  42.679  1.00  4.61     0.034 C 
ATOM   2759  CG  ARG D 311      25.613  60.949  43.006  1.00  3.08     0.027 C 
ATOM   2760  CD  ARG D 311      24.437  61.396  43.814  1.00  2.00     0.116 C 
ATOM   2761  NE  ARG D 311      24.864  62.326  44.850  1.00  3.57    -0.212 N 
ATOM   2762  CZ  ARG D 311      25.425  61.950  46.002  1.00  4.77     0.666 C 
ATOM   2763  NH1 ARG D 311      25.619  60.665  46.241  1.00  3.52    -0.235 N 
ATOM   2764  NH2 ARG D 311      25.786  62.850  46.922  1.00  3.67    -0.235 N 
ATOM   2765  H   ARG D 311      26.188  57.029  42.045  1.00 17.00     0.164 HD
ATOM   2766  HE  ARG D 311      24.731  63.286  44.696  1.00 17.00     0.178 HD
ATOM   2767 HH11 ARG D 311      25.369  59.985  45.556  1.00 17.00     0.174 HD
ATOM   2768 HH12 ARG D 311      26.040  60.377  47.102  1.00 17.00     0.174 HD
ATOM   2769 HH21 ARG D 311      25.640  63.823  46.748  1.00 17.00     0.174 HD
ATOM   2770 HH22 ARG D 311      26.208  62.547  47.777  1.00 17.00     0.174 HD
ATOM   2771  N   VAL D 312      28.400  58.688  43.951  1.00  3.09    -0.338 N 
ATOM   2772  CA  VAL D 312      29.532  59.059  44.786  1.00  3.88     0.159 C 
ATOM   2773  C   VAL D 312      30.769  58.906  43.920  1.00  2.57     0.251 C 
ATOM   2774  O   VAL D 312      31.457  59.893  43.690  1.00  2.00    -0.271 OA
ATOM   2775  CB  VAL D 312      29.680  58.199  46.058  1.00  4.92     0.029 C 
ATOM   2776  CG1 VAL D 312      30.877  58.692  46.882  1.00  3.71     0.002 C 
ATOM   2777  CG2 VAL D 312      28.431  58.317  46.902  1.00  5.91     0.002 C 
ATOM   2778  H   VAL D 312      27.884  57.875  44.138  1.00 17.00     0.164 HD
ATOM   2779  N   CYS D 313      30.988  57.697  43.389  1.00  2.00    -0.337 N 
ATOM   2780  CA  CYS D 313      32.132  57.389  42.528  1.00  2.00     0.171 C 
ATOM   2781  C   CYS D 313      32.541  58.519  41.585  1.00  3.60     0.252 C 
ATOM   2782  O   CYS D 313      33.737  58.721  41.353  1.00  4.46    -0.271 OA
ATOM   2783  CB  CYS D 313      31.870  56.153  41.666  1.00  2.00     0.100 C 
ATOM   2784  SG  CYS D 313      31.927  54.563  42.500  1.00  2.00    -0.080 SA
ATOM   2785  H   CYS D 313      30.348  56.986  43.588  1.00 17.00     0.164 HD
ATOM   2786  N   ASP D 314      31.566  59.245  41.037  1.00  2.74    -0.337 N 
ATOM   2787  CA  ASP D 314      31.853  60.330  40.104  1.00  2.11     0.170 C 
ATOM   2788  C   ASP D 314      32.384  61.544  40.817  1.00  3.28     0.252 C 
ATOM   2789  O   ASP D 314      33.259  62.237  40.315  1.00  4.02    -0.271 OA
ATOM   2790  CB  ASP D 314      30.601  60.700  39.332  1.00  2.21     0.129 C 
ATOM   2791  CG  ASP D 314      30.047  59.538  38.515  1.00  4.83     0.188 C 
ATOM   2792  OD1 ASP D 314      30.821  58.891  37.756  1.00  5.79    -0.647 OA
ATOM   2793  OD2 ASP D 314      28.825  59.284  38.627  1.00  4.16    -0.647 OA
ATOM   2794  H   ASP D 314      30.633  59.035  41.261  1.00 17.00     0.164 HD
ATOM   2795  N   ILE D 315      31.792  61.836  41.966  1.00  5.33    -0.338 N 
ATOM   2796  CA  ILE D 315      32.205  62.957  42.805  1.00  5.91     0.159 C 
ATOM   2797  C   ILE D 315      33.649  62.626  43.240  1.00  5.82     0.251 C 
ATOM   2798  O   ILE D 315      34.554  63.439  43.159  1.00  8.50    -0.271 OA
ATOM   2799  CB  ILE D 315      31.318  63.027  44.053  1.00  6.29     0.029 C 
ATOM   2800  CG1 ILE D 315      29.847  63.067  43.653  1.00  4.90     0.002 C 
ATOM   2801  CG2 ILE D 315      31.712  64.205  44.919  1.00  5.92     0.002 C 
ATOM   2802  CD1 ILE D 315      28.906  62.775  44.804  1.00  7.60     0.000 C 
ATOM   2803  H   ILE D 315      31.051  61.266  42.269  1.00 17.00     0.164 HD
ATOM   2804  N   LEU D 316      33.852  61.417  43.718  1.00  3.61    -0.338 N 
ATOM   2805  CA  LEU D 316      35.160  61.000  44.106  1.00  3.81     0.159 C 
ATOM   2806  C   LEU D 316      36.041  61.109  42.856  1.00  4.81     0.251 C 
ATOM   2807  O   LEU D 316      37.102  61.756  42.881  1.00  6.35    -0.271 OA
ATOM   2808  CB  LEU D 316      35.104  59.561  44.645  1.00  2.00     0.032 C 
ATOM   2809  CG  LEU D 316      35.239  59.438  46.172  1.00  2.00     0.002 C 
ATOM   2810  CD1 LEU D 316      34.673  60.642  46.862  1.00  2.00     0.000 C 
ATOM   2811  CD2 LEU D 316      34.658  58.145  46.694  1.00  2.00     0.000 C 
ATOM   2812  H   LEU D 316      33.085  60.817  43.803  1.00 17.00     0.164 HD
ATOM   2813  N   LYS D 317      35.524  60.626  41.733  1.00  5.65    -0.338 N 
ATOM   2814  CA  LYS D 317      36.273  60.609  40.472  1.00  6.34     0.159 C 
ATOM   2815  C   LYS D 317      36.705  61.960  39.974  1.00  5.26     0.251 C 
ATOM   2816  O   LYS D 317      37.532  62.035  39.077  1.00  6.24    -0.271 OA
ATOM   2817  CB  LYS D 317      35.467  59.905  39.375  1.00  7.08     0.032 C 
ATOM   2818  CG  LYS D 317      36.283  59.394  38.218  1.00  9.26     0.004 C 
ATOM   2819  CD  LYS D 317      35.741  59.907  36.905  1.00 11.36     0.032 C 
ATOM   2820  CE  LYS D 317      35.668  61.444  36.909  1.00 12.98     0.206 C 
ATOM   2821  NZ  LYS D 317      34.893  62.025  35.787  1.00 11.60    -0.064 N 
ATOM   2822  H   LYS D 317      34.617  60.278  41.738  1.00 17.00     0.164 HD
ATOM   2823  HZ1 LYS D 317      35.320  61.730  34.886  1.00 17.00     0.275 HD
ATOM   2824  HZ2 LYS D 317      33.920  61.662  35.840  1.00 17.00     0.275 HD
ATOM   2825  HZ3 LYS D 317      34.880  63.063  35.848  1.00 17.00     0.275 HD
ATOM   2826  N   GLN D 318      36.108  63.032  40.492  1.00  7.83    -0.338 N 
ATOM   2827  CA  GLN D 318      36.478  64.386  40.049  1.00  6.16     0.160 C 
ATOM   2828  C   GLN D 318      37.012  65.195  41.178  1.00  4.25     0.251 C 
ATOM   2829  O   GLN D 318      36.899  66.414  41.200  1.00  3.17    -0.271 OA
ATOM   2830  CB  GLN D 318      35.331  65.137  39.367  1.00  5.10     0.042 C 
ATOM   2831  CG  GLN D 318      35.820  65.948  38.159  1.00 10.65     0.090 C 
ATOM   2832  CD  GLN D 318      37.346  65.795  37.840  1.00  9.19     0.227 C 
ATOM   2833  NE2 GLN D 318      37.790  64.572  37.527  1.00  2.00    -0.369 N 
ATOM   2834  OE1 GLN D 318      38.092  66.795  37.860  1.00 14.29    -0.273 OA
ATOM   2835  H   GLN D 318      35.392  62.932  41.159  1.00 17.00     0.164 HD
ATOM   2836 1HE2 GLN D 318      38.737  64.502  37.303  1.00 17.00     0.159 HD
ATOM   2837 2HE2 GLN D 318      37.177  63.805  37.526  1.00 17.00     0.159 HD
ATOM   2838  N   GLU D 319      37.442  64.461  42.190  1.00  4.70    -0.338 N 
ATOM   2839  CA  GLU D 319      38.084  65.023  43.365  1.00  5.69     0.160 C 
ATOM   2840  C   GLU D 319      39.457  64.354  43.307  1.00  3.86     0.251 C 
ATOM   2841  O   GLU D 319      40.447  64.863  43.829  1.00  2.00    -0.271 OA
ATOM   2842  CB  GLU D 319      37.343  64.638  44.652  1.00  6.20     0.043 C 
ATOM   2843  CG  GLU D 319      36.343  65.666  45.132  1.00  7.66     0.100 C 
ATOM   2844  CD  GLU D 319      36.997  66.984  45.552  1.00  8.39     0.185 C 
ATOM   2845  OE1 GLU D 319      37.826  66.976  46.487  1.00  7.40    -0.647 OA
ATOM   2846  OE2 GLU D 319      36.672  68.042  44.965  1.00  9.98    -0.647 OA
ATOM   2847  H   GLU D 319      37.260  63.507  42.155  1.00 17.00     0.164 HD
ATOM   2848  N   HIS D 320      39.488  63.193  42.663  1.00  2.00    -0.337 N 
ATOM   2849  CA  HIS D 320      40.710  62.446  42.498  1.00  2.00     0.166 C 
ATOM   2850  C   HIS D 320      40.766  61.897  41.088  1.00  2.00     0.254 C 
ATOM   2851  O   HIS D 320      40.568  60.705  40.852  1.00  2.00    -0.270 OA
ATOM   2852  CB  HIS D 320      40.795  61.360  43.554  1.00  2.00     0.077 C 
ATOM   2853  CG  HIS D 320      40.711  61.894  44.946  1.00  3.19     0.054 A 
ATOM   2854  CD2 HIS D 320      41.676  62.294  45.806  1.00  4.40     0.086 A 
ATOM   2855  ND1 HIS D 320      39.511  62.215  45.544  1.00  6.25    -0.340 N 
ATOM   2856  CE1 HIS D 320      39.742  62.805  46.705  1.00  5.88     0.151 A 
ATOM   2857  NE2 HIS D 320      41.047  62.863  46.889  1.00  3.80    -0.336 N 
ATOM   2858  H   HIS D 320      38.673  62.805  42.282  1.00 17.00     0.164 HD
ATOM   2859  HD1 HIS D 320      38.619  62.017  45.186  1.00 17.00     0.167 HD
ATOM   2860  HE2 HIS D 320      41.468  63.220  47.697  1.00 17.00     0.168 HD
ATOM   2861  N   PRO D 321      41.031  62.787  40.113  1.00  2.00    -0.312 N 
ATOM   2862  CA  PRO D 321      41.123  62.460  38.691  1.00  2.90     0.163 C 
ATOM   2863  C   PRO D 321      42.200  61.433  38.477  1.00  5.20     0.251 C 
ATOM   2864  O   PRO D 321      42.311  60.828  37.417  1.00  7.15    -0.271 OA
ATOM   2865  CB  PRO D 321      41.500  63.807  38.065  1.00  3.36     0.034 C 
ATOM   2866  CG  PRO D 321      42.230  64.524  39.174  1.00  2.00     0.027 C 
ATOM   2867  CD  PRO D 321      41.321  64.220  40.319  1.00  2.38     0.105 C 
ATOM   2868  N   GLU D 322      42.997  61.243  39.513  1.00  6.79    -0.338 N 
ATOM   2869  CA  GLU D 322      44.098  60.314  39.473  1.00  8.65     0.160 C 
ATOM   2870  C   GLU D 322      43.856  59.077  40.321  1.00  9.92     0.251 C 
ATOM   2871  O   GLU D 322      44.816  58.414  40.709  1.00 14.34    -0.271 OA
ATOM   2872  CB  GLU D 322      45.365  61.029  39.929  1.00  5.94     0.043 C 
ATOM   2873  CG  GLU D 322      45.069  62.317  40.645  1.00  5.45     0.100 C 
ATOM   2874  CD  GLU D 322      44.513  62.143  42.057  1.00  3.13     0.185 C 
ATOM   2875  OE1 GLU D 322      44.916  61.226  42.773  1.00  5.12    -0.647 OA
ATOM   2876  OE2 GLU D 322      43.701  62.959  42.488  1.00  2.00    -0.647 OA
ATOM   2877  H   GLU D 322      42.842  61.704  40.345  1.00 17.00     0.164 HD
ATOM   2878  N   TRP D 323      42.613  58.817  40.717  1.00  9.63    -0.337 N 
ATOM   2879  CA  TRP D 323      42.358  57.608  41.483  1.00  8.22     0.164 C 
ATOM   2880  C   TRP D 323      42.107  56.481  40.479  1.00  8.26     0.251 C 
ATOM   2881  O   TRP D 323      41.894  56.711  39.274  1.00  8.37    -0.271 OA
ATOM   2882  CB  TRP D 323      41.190  57.782  42.460  1.00  7.53     0.060 C 
ATOM   2883  CG  TRP D 323      41.658  58.227  43.785  1.00  9.29    -0.001 A 
ATOM   2884  CD1 TRP D 323      42.933  58.528  44.124  1.00 10.34     0.068 A 
ATOM   2885  CD2 TRP D 323      40.869  58.441  44.964  1.00  9.55     0.013 A 
ATOM   2886  CE2 TRP D 323      41.745  58.882  45.978  1.00 11.29     0.056 A 
ATOM   2887  CE3 TRP D 323      39.514  58.316  45.259  1.00  9.18     0.001 A 
ATOM   2888  NE1 TRP D 323      43.000  58.923  45.438  1.00 12.95    -0.352 N 
ATOM   2889  CZ2 TRP D 323      41.307  59.199  47.267  1.00 11.06     0.017 A 
ATOM   2890  CZ3 TRP D 323      39.082  58.632  46.535  1.00  8.94     0.000 A 
ATOM   2891  CH2 TRP D 323      39.978  59.069  47.522  1.00  9.19     0.002 A 
ATOM   2892  H   TRP D 323      41.863  59.372  40.425  1.00 17.00     0.164 HD
ATOM   2893  HE1 TRP D 323      43.841  59.175  45.879  1.00 17.00     0.166 HD
ATOM   2894  N   GLY D 324      42.223  55.256  40.948  1.00  6.78    -0.336 N 
ATOM   2895  CA  GLY D 324      41.986  54.143  40.055  1.00  5.96     0.189 C 
ATOM   2896  C   GLY D 324      40.695  53.522  40.500  1.00  6.10     0.253 C 
ATOM   2897  O   GLY D 324      40.227  53.835  41.613  1.00  7.33    -0.270 OA
ATOM   2898  H   GLY D 324      42.444  55.124  41.888  1.00 17.00     0.164 HD
ATOM   2899  N   ASP D 325      40.147  52.623  39.680  1.00  4.41    -0.337 N 
ATOM   2900  CA  ASP D 325      38.889  51.970  40.013  1.00  3.79     0.170 C 
ATOM   2901  C   ASP D 325      38.882  51.425  41.451  1.00  2.00     0.252 C 
ATOM   2902  O   ASP D 325      38.082  51.849  42.294  1.00  2.00    -0.271 OA
ATOM   2903  CB  ASP D 325      38.559  50.886  38.974  1.00  4.51     0.129 C 
ATOM   2904  CG  ASP D 325      37.387  49.977  39.395  1.00  6.12     0.188 C 
ATOM   2905  OD1 ASP D 325      36.198  50.421  39.341  1.00  2.00    -0.647 OA
ATOM   2906  OD2 ASP D 325      37.681  48.798  39.744  1.00  5.50    -0.647 OA
ATOM   2907  H   ASP D 325      40.601  52.426  38.836  1.00 17.00     0.164 HD
ATOM   2908  N   GLU D 326      39.824  50.558  41.762  1.00  2.29    -0.337 N 
ATOM   2909  CA  GLU D 326      39.838  49.990  43.088  1.00  4.74     0.160 C 
ATOM   2910  C   GLU D 326      39.827  51.002  44.201  1.00  5.63     0.251 C 
ATOM   2911  O   GLU D 326      39.216  50.751  45.226  1.00 10.59    -0.271 OA
ATOM   2912  CB  GLU D 326      40.979  48.998  43.267  1.00  4.63     0.043 C 
ATOM   2913  CG  GLU D 326      40.514  47.545  43.388  1.00  5.94     0.100 C 
ATOM   2914  CD  GLU D 326      40.084  47.172  44.809  1.00 10.03     0.185 C 
ATOM   2915  OE1 GLU D 326      39.975  48.071  45.670  1.00  7.77    -0.647 OA
ATOM   2916  OE2 GLU D 326      39.876  45.962  45.072  1.00 14.20    -0.647 OA
ATOM   2917  H   GLU D 326      40.493  50.287  41.105  1.00 17.00     0.164 HD
ATOM   2918  N   GLN D 327      40.416  52.174  44.010  1.00  5.56    -0.338 N 
ATOM   2919  CA  GLN D 327      40.406  53.135  45.107  1.00  5.18     0.160 C 
ATOM   2920  C   GLN D 327      39.051  53.766  45.285  1.00  4.56     0.251 C 
ATOM   2921  O   GLN D 327      38.537  53.848  46.402  1.00  3.47    -0.271 OA
ATOM   2922  CB  GLN D 327      41.448  54.213  44.924  1.00  7.58     0.042 C 
ATOM   2923  CG  GLN D 327      41.412  55.196  46.076  1.00  8.32     0.090 C 
ATOM   2924  CD  GLN D 327      42.774  55.742  46.451  1.00  4.35     0.227 C 
ATOM   2925  NE2 GLN D 327      42.898  56.117  47.690  1.00  6.78    -0.369 N 
ATOM   2926  OE1 GLN D 327      43.705  55.807  45.648  1.00  2.01    -0.273 OA
ATOM   2927  H   GLN D 327      40.804  52.404  43.143  1.00 17.00     0.164 HD
ATOM   2928 1HE2 GLN D 327      43.760  56.487  47.953  1.00 17.00     0.159 HD
ATOM   2929 2HE2 GLN D 327      42.123  56.026  48.286  1.00 17.00     0.159 HD
ATOM   2930  N   LEU D 328      38.514  54.257  44.170  1.00  6.35    -0.338 N 
ATOM   2931  CA  LEU D 328      37.184  54.880  44.107  1.00  4.00     0.159 C 
ATOM   2932  C   LEU D 328      36.129  53.919  44.667  1.00  2.23     0.251 C 
ATOM   2933  O   LEU D 328      35.298  54.301  45.478  1.00  4.13    -0.271 OA
ATOM   2934  CB  LEU D 328      36.853  55.205  42.659  1.00  2.00     0.032 C 
ATOM   2935  CG  LEU D 328      37.613  56.387  42.084  1.00  4.14     0.002 C 
ATOM   2936  CD1 LEU D 328      37.414  56.403  40.576  1.00  4.92     0.000 C 
ATOM   2937  CD2 LEU D 328      37.116  57.706  42.723  1.00  2.00     0.000 C 
ATOM   2938  H   LEU D 328      39.026  54.173  43.336  1.00 17.00     0.164 HD
ATOM   2939  N   PHE D 329      36.205  52.658  44.276  1.00  2.00    -0.337 N 
ATOM   2940  CA  PHE D 329      35.275  51.672  44.763  1.00  2.20     0.164 C 
ATOM   2941  C   PHE D 329      35.377  51.539  46.269  1.00  2.00     0.251 C 
ATOM   2942  O   PHE D 329      34.358  51.564  46.973  1.00  2.00    -0.271 OA
ATOM   2943  CB  PHE D 329      35.566  50.300  44.128  1.00  4.58     0.058 C 
ATOM   2944  CG  PHE D 329      34.743  49.179  44.707  1.00  6.65    -0.020 A 
ATOM   2945  CD1 PHE D 329      35.150  48.531  45.868  1.00  6.60    -0.004 A 
ATOM   2946  CD2 PHE D 329      33.540  48.796  44.118  1.00  6.33    -0.004 A 
ATOM   2947  CE1 PHE D 329      34.372  47.530  46.433  1.00  3.73    -0.000 A 
ATOM   2948  CE2 PHE D 329      32.757  47.785  44.686  1.00  5.86    -0.000 A 
ATOM   2949  CZ  PHE D 329      33.176  47.159  45.842  1.00  4.24    -0.000 A 
ATOM   2950  H   PHE D 329      36.911  52.398  43.656  1.00 17.00     0.164 HD
ATOM   2951  N   GLN D 330      36.604  51.347  46.752  1.00  2.00    -0.338 N 
ATOM   2952  CA  GLN D 330      36.823  51.134  48.175  1.00  2.79     0.160 C 
ATOM   2953  C   GLN D 330      36.524  52.321  49.041  1.00  3.38     0.251 C 
ATOM   2954  O   GLN D 330      36.181  52.164  50.218  1.00  5.16    -0.271 OA
ATOM   2955  CB  GLN D 330      38.219  50.618  48.442  1.00  2.02     0.042 C 
ATOM   2956  CG  GLN D 330      38.427  49.212  47.923  1.00  2.97     0.090 C 
ATOM   2957  CD  GLN D 330      37.826  48.137  48.799  1.00  2.78     0.227 C 
ATOM   2958  NE2 GLN D 330      37.880  46.896  48.319  1.00  3.85    -0.369 N 
ATOM   2959  OE1 GLN D 330      37.348  48.405  49.911  1.00  3.08    -0.273 OA
ATOM   2960  H   GLN D 330      37.379  51.328  46.145  1.00 17.00     0.164 HD
ATOM   2961 1HE2 GLN D 330      37.492  46.175  48.849  1.00 17.00     0.159 HD
ATOM   2962 2HE2 GLN D 330      38.308  46.771  47.448  1.00 17.00     0.159 HD
ATOM   2963  N   THR D 331      36.637  53.506  48.467  1.00  2.00    -0.336 N 
ATOM   2964  CA  THR D 331      36.362  54.709  49.224  1.00  4.56     0.186 C 
ATOM   2965  C   THR D 331      34.834  54.909  49.256  1.00  6.11     0.253 C 
ATOM   2966  O   THR D 331      34.268  55.284  50.294  1.00  6.10    -0.270 OA
ATOM   2967  CB  THR D 331      37.113  55.967  48.601  1.00  7.61     0.140 C 
ATOM   2968  CG2 THR D 331      36.986  57.186  49.527  1.00  5.39     0.034 C 
ATOM   2969  OG1 THR D 331      38.514  55.672  48.389  1.00  4.27    -0.382 OA
ATOM   2970  H   THR D 331      36.922  53.572  47.534  1.00 17.00     0.164 HD
ATOM   2971  HG1 THR D 331      38.585  54.851  47.903  1.00 17.00     0.210 HD
ATOM   2972  N   SER D 332      34.168  54.618  48.130  1.00  6.87    -0.335 N 
ATOM   2973  CA  SER D 332      32.704  54.755  48.019  1.00  5.23     0.189 C 
ATOM   2974  C   SER D 332      31.969  53.929  49.070  1.00  4.34     0.254 C 
ATOM   2975  O   SER D 332      31.209  54.489  49.857  1.00  4.18    -0.270 OA
ATOM   2976  CB  SER D 332      32.190  54.382  46.617  1.00  2.73     0.169 C 
ATOM   2977  OG  SER D 332      32.461  55.381  45.647  1.00  2.00    -0.380 OA
ATOM   2978  H   SER D 332      34.658  54.311  47.342  1.00 17.00     0.164 HD
ATOM   2979  HG  SER D 332      33.419  55.420  45.510  1.00 17.00     0.211 HD
ATOM   2980  N   LYS D 333      32.216  52.619  49.101  1.00  2.00    -0.337 N 
ATOM   2981  CA  LYS D 333      31.583  51.738  50.078  1.00  2.00     0.159 C 
ATOM   2982  C   LYS D 333      31.662  52.326  51.481  1.00  3.72     0.251 C 
ATOM   2983  O   LYS D 333      30.714  52.193  52.271  1.00  4.32    -0.271 OA
ATOM   2984  CB  LYS D 333      32.235  50.363  50.059  1.00  2.00     0.032 C 
ATOM   2985  CG  LYS D 333      31.751  49.429  51.152  1.00  2.00     0.004 C 
ATOM   2986  CD  LYS D 333      31.995  47.936  50.808  1.00  2.65     0.032 C 
ATOM   2987  CE  LYS D 333      31.434  47.003  51.870  1.00  2.00     0.206 C 
ATOM   2988  NZ  LYS D 333      31.382  45.603  51.437  1.00  2.00    -0.064 N 
ATOM   2989  H   LYS D 333      32.869  52.240  48.471  1.00 17.00     0.164 HD
ATOM   2990  HZ1 LYS D 333      32.326  45.283  51.149  1.00 17.00     0.275 HD
ATOM   2991  HZ2 LYS D 333      31.043  45.032  52.240  1.00 17.00     0.275 HD
ATOM   2992  HZ3 LYS D 333      30.722  45.510  50.640  1.00 17.00     0.275 HD
ATOM   2993  N   LEU D 334      32.765  53.020  51.777  1.00  4.01    -0.338 N 
ATOM   2994  CA  LEU D 334      32.954  53.641  53.092  1.00  3.87     0.159 C 
ATOM   2995  C   LEU D 334      32.020  54.836  53.266  1.00  5.29     0.251 C 
ATOM   2996  O   LEU D 334      31.388  55.016  54.324  1.00  6.99    -0.271 OA
ATOM   2997  CB  LEU D 334      34.392  54.089  53.285  1.00  2.72     0.032 C 
ATOM   2998  CG  LEU D 334      35.434  53.034  53.578  1.00  2.00     0.002 C 
ATOM   2999  CD1 LEU D 334      36.748  53.732  53.788  1.00  3.14     0.000 C 
ATOM   3000  CD2 LEU D 334      35.040  52.253  54.807  1.00  2.00     0.000 C 
ATOM   3001  H   LEU D 334      33.476  53.125  51.114  1.00 17.00     0.164 HD
ATOM   3002  N   ILE D 335      31.936  55.672  52.239  1.00  4.27    -0.338 N 
ATOM   3003  CA  ILE D 335      31.044  56.814  52.311  1.00  3.36     0.159 C 
ATOM   3004  C   ILE D 335      29.587  56.362  52.460  1.00  4.13     0.251 C 
ATOM   3005  O   ILE D 335      28.928  56.765  53.427  1.00  3.71    -0.271 OA
ATOM   3006  CB  ILE D 335      31.235  57.705  51.124  1.00  3.05     0.029 C 
ATOM   3007  CG1 ILE D 335      32.619  58.339  51.234  1.00  5.62     0.002 C 
ATOM   3008  CG2 ILE D 335      30.142  58.763  51.058  1.00  3.68     0.002 C 
ATOM   3009  CD1 ILE D 335      32.889  59.402  50.197  1.00  8.02     0.000 C 
ATOM   3010  H   ILE D 335      32.481  55.504  51.441  1.00 17.00     0.164 HD
ATOM   3011  N   LEU D 336      29.116  55.480  51.558  1.00  3.57    -0.338 N 
ATOM   3012  CA  LEU D 336      27.751  54.938  51.628  1.00  2.46     0.159 C 
ATOM   3013  C   LEU D 336      27.470  54.421  53.020  1.00  3.85     0.251 C 
ATOM   3014  O   LEU D 336      26.446  54.785  53.608  1.00  5.14    -0.271 OA
ATOM   3015  CB  LEU D 336      27.523  53.802  50.639  1.00  2.92     0.032 C 
ATOM   3016  CG  LEU D 336      26.799  54.119  49.319  1.00  4.85     0.002 C 
ATOM   3017  CD1 LEU D 336      27.537  55.251  48.601  1.00  4.58     0.000 C 
ATOM   3018  CD2 LEU D 336      26.710  52.871  48.416  1.00  2.00     0.000 C 
ATOM   3019  H   LEU D 336      29.718  55.192  50.845  1.00 17.00     0.164 HD
ATOM   3020  N   ILE D 337      28.363  53.575  53.547  1.00  3.14    -0.338 N 
ATOM   3021  CA  ILE D 337      28.203  53.057  54.918  1.00  3.92     0.159 C 
ATOM   3022  C   ILE D 337      28.017  54.245  55.877  1.00  4.66     0.251 C 
ATOM   3023  O   ILE D 337      27.144  54.210  56.770  1.00  2.27    -0.271 OA
ATOM   3024  CB  ILE D 337      29.420  52.226  55.391  1.00  2.00     0.029 C 
ATOM   3025  CG1 ILE D 337      29.531  50.976  54.558  1.00  2.57     0.002 C 
ATOM   3026  CG2 ILE D 337      29.254  51.821  56.860  1.00  2.00     0.002 C 
ATOM   3027  CD1 ILE D 337      30.544  49.985  55.060  1.00  6.94     0.000 C 
ATOM   3028  H   ILE D 337      29.142  53.297  53.022  1.00 17.00     0.164 HD
ATOM   3029  N   GLY D 338      28.825  55.293  55.649  1.00  3.71    -0.336 N 
ATOM   3030  CA  GLY D 338      28.766  56.498  56.449  1.00  3.71     0.189 C 
ATOM   3031  C   GLY D 338      27.383  57.112  56.390  1.00  2.11     0.253 C 
ATOM   3032  O   GLY D 338      26.795  57.428  57.416  1.00  2.00    -0.270 OA
ATOM   3033  H   GLY D 338      29.482  55.253  54.923  1.00 17.00     0.164 HD
ATOM   3034  N   GLU D 339      26.852  57.219  55.180  1.00  2.00    -0.337 N 
ATOM   3035  CA  GLU D 339      25.524  57.755  54.948  1.00  2.00     0.160 C 
ATOM   3036  C   GLU D 339      24.513  56.907  55.683  1.00  2.27     0.251 C 
ATOM   3037  O   GLU D 339      23.707  57.397  56.475  1.00  2.00    -0.271 OA
ATOM   3038  CB  GLU D 339      25.204  57.696  53.466  1.00  2.00     0.043 C 
ATOM   3039  CG  GLU D 339      26.084  58.567  52.633  1.00  4.22     0.100 C 
ATOM   3040  CD  GLU D 339      25.705  58.520  51.167  1.00  6.64     0.185 C 
ATOM   3041  OE1 GLU D 339      26.184  57.614  50.454  1.00  9.64    -0.647 OA
ATOM   3042  OE2 GLU D 339      24.927  59.394  50.718  1.00  7.57    -0.647 OA
ATOM   3043  H   GLU D 339      27.370  56.892  54.423  1.00 17.00     0.164 HD
ATOM   3044  N   THR D 340      24.574  55.612  55.414  1.00  2.58    -0.336 N 
ATOM   3045  CA  THR D 340      23.666  54.684  56.027  1.00  3.09     0.186 C 
ATOM   3046  C   THR D 340      23.593  54.842  57.536  1.00  4.59     0.253 C 
ATOM   3047  O   THR D 340      22.511  54.873  58.103  1.00  7.99    -0.270 OA
ATOM   3048  CB  THR D 340      24.018  53.270  55.674  1.00  2.04     0.140 C 
ATOM   3049  CG2 THR D 340      22.992  52.322  56.277  1.00  2.00     0.034 C 
ATOM   3050  OG1 THR D 340      24.012  53.130  54.250  1.00  2.00    -0.382 OA
ATOM   3051  H   THR D 340      25.211  55.260  54.784  1.00 17.00     0.164 HD
ATOM   3052  HG1 THR D 340      24.410  52.297  54.004  1.00 17.00     0.210 HD
ATOM   3053  N   ILE D 341      24.711  54.995  58.209  1.00  4.77    -0.337 N 
ATOM   3054  CA  ILE D 341      24.593  55.134  59.642  1.00  5.48     0.159 C 
ATOM   3055  C   ILE D 341      23.877  56.439  59.973  1.00  3.46     0.251 C 
ATOM   3056  O   ILE D 341      23.181  56.531  60.982  1.00  3.09    -0.271 OA
ATOM   3057  CB  ILE D 341      25.972  55.046  60.365  1.00  8.68     0.029 C 
ATOM   3058  CG1 ILE D 341      26.699  53.736  59.988  1.00 10.23     0.002 C 
ATOM   3059  CG2 ILE D 341      25.766  55.047  61.892  1.00  9.34     0.002 C 
ATOM   3060  CD1 ILE D 341      27.965  53.427  60.826  1.00  2.17     0.000 C 
ATOM   3061  H   ILE D 341      25.587  55.034  57.766  1.00 17.00     0.164 HD
ATOM   3062  N   LYS D 342      23.986  57.429  59.100  1.00  2.90    -0.338 N 
ATOM   3063  CA  LYS D 342      23.347  58.715  59.383  1.00  4.76     0.159 C 
ATOM   3064  C   LYS D 342      21.844  58.560  59.264  1.00  5.81     0.251 C 
ATOM   3065  O   LYS D 342      21.093  58.837  60.195  1.00  3.93    -0.271 OA
ATOM   3066  CB  LYS D 342      23.826  59.807  58.419  1.00  4.13     0.032 C 
ATOM   3067  CG  LYS D 342      23.185  61.181  58.624  1.00  6.13     0.004 C 
ATOM   3068  CD  LYS D 342      23.884  62.019  59.701  1.00  6.33     0.032 C 
ATOM   3069  CE  LYS D 342      24.303  63.406  59.159  1.00  2.00     0.206 C 
ATOM   3070  NZ  LYS D 342      25.342  64.084  60.011  1.00  2.03    -0.064 N 
ATOM   3071  H   LYS D 342      24.511  57.307  58.281  1.00 17.00     0.164 HD
ATOM   3072  HZ1 LYS D 342      26.198  63.506  60.114  1.00 17.00     0.275 HD
ATOM   3073  HZ2 LYS D 342      25.586  64.976  59.540  1.00 17.00     0.275 HD
ATOM   3074  HZ3 LYS D 342      24.941  64.293  60.946  1.00 17.00     0.275 HD
ATOM   3075  N   ILE D 343      21.407  58.128  58.090  1.00  6.78    -0.338 N 
ATOM   3076  CA  ILE D 343      19.993  57.917  57.832  1.00  5.07     0.159 C 
ATOM   3077  C   ILE D 343      19.405  57.014  58.931  1.00  4.32     0.251 C 
ATOM   3078  O   ILE D 343      18.494  57.426  59.660  1.00  4.99    -0.271 OA
ATOM   3079  CB  ILE D 343      19.787  57.317  56.427  1.00  2.41     0.029 C 
ATOM   3080  CG1 ILE D 343      20.190  58.348  55.376  1.00  2.00     0.002 C 
ATOM   3081  CG2 ILE D 343      18.367  56.873  56.247  1.00  2.00     0.002 C 
ATOM   3082  CD1 ILE D 343      20.158  57.832  53.964  1.00  2.00     0.000 C 
ATOM   3083  H   ILE D 343      22.077  57.941  57.401  1.00 17.00     0.164 HD
ATOM   3084  N   VAL D 344      20.000  55.847  59.144  1.00  2.28    -0.338 N 
ATOM   3085  CA  VAL D 344      19.509  54.943  60.173  1.00  2.34     0.159 C 
ATOM   3086  C   VAL D 344      19.459  55.479  61.633  1.00  4.14     0.251 C 
ATOM   3087  O   VAL D 344      18.874  54.844  62.496  1.00  5.56    -0.271 OA
ATOM   3088  CB  VAL D 344      20.167  53.554  60.041  1.00  2.00     0.029 C 
ATOM   3089  CG1 VAL D 344      19.975  52.715  61.307  1.00  2.00     0.002 C 
ATOM   3090  CG2 VAL D 344      19.559  52.827  58.822  1.00  2.00     0.002 C 
ATOM   3091  H   VAL D 344      20.790  55.601  58.619  1.00 17.00     0.164 HD
ATOM   3092  N   ILE D 345      20.002  56.661  61.910  1.00  4.47    -0.338 N 
ATOM   3093  CA  ILE D 345      19.932  57.224  63.264  1.00  4.08     0.159 C 
ATOM   3094  C   ILE D 345      19.076  58.496  63.174  1.00  6.87     0.251 C 
ATOM   3095  O   ILE D 345      18.061  58.651  63.872  1.00  8.41    -0.271 OA
ATOM   3096  CB  ILE D 345      21.329  57.629  63.810  1.00  2.94     0.029 C 
ATOM   3097  CG1 ILE D 345      22.159  56.416  64.163  1.00  2.02     0.002 C 
ATOM   3098  CG2 ILE D 345      21.177  58.479  65.091  1.00  5.94     0.002 C 
ATOM   3099  CD1 ILE D 345      21.920  55.921  65.568  1.00  2.01     0.000 C 
ATOM   3100  H   ILE D 345      20.474  57.153  61.205  1.00 17.00     0.164 HD
ATOM   3101  N   GLU D 346      19.511  59.396  62.292  1.00  8.70    -0.338 N 
ATOM   3102  CA  GLU D 346      18.877  60.682  62.026  1.00  8.15     0.160 C 
ATOM   3103  C   GLU D 346      17.443  60.620  61.434  1.00  9.02     0.251 C 
ATOM   3104  O   GLU D 346      16.661  61.550  61.632  1.00 12.86    -0.271 OA
ATOM   3105  CB  GLU D 346      19.784  61.477  61.087  1.00  8.00     0.043 C 
ATOM   3106  CG  GLU D 346      21.208  61.711  61.613  1.00  5.93     0.100 C 
ATOM   3107  CD  GLU D 346      21.289  62.797  62.661  1.00  5.02     0.185 C 
ATOM   3108  OE1 GLU D 346      20.314  62.958  63.420  1.00  3.02    -0.647 OA
ATOM   3109  OE2 GLU D 346      22.324  63.496  62.719  1.00  3.12    -0.647 OA
ATOM   3110  H   GLU D 346      20.323  59.174  61.805  1.00 17.00     0.164 HD
ATOM   3111  N   ASP D 347      17.106  59.559  60.700  1.00  6.08    -0.337 N 
ATOM   3112  CA  ASP D 347      15.776  59.419  60.116  1.00  4.62     0.170 C 
ATOM   3113  C   ASP D 347      14.994  58.261  60.716  1.00  4.98     0.252 C 
ATOM   3114  O   ASP D 347      13.936  58.449  61.323  1.00  2.00    -0.271 OA
ATOM   3115  CB  ASP D 347      15.873  59.151  58.617  1.00  6.35     0.129 C 
ATOM   3116  CG  ASP D 347      16.509  60.269  57.863  1.00  7.92     0.188 C 
ATOM   3117  OD1 ASP D 347      16.269  61.441  58.231  1.00 12.48    -0.647 OA
ATOM   3118  OD2 ASP D 347      17.225  59.973  56.879  1.00  4.25    -0.647 OA
ATOM   3119  H   ASP D 347      17.784  58.873  60.573  1.00 17.00     0.164 HD
ATOM   3120  N   TYR D 348      15.515  57.058  60.462  1.00  5.82    -0.337 N 
ATOM   3121  CA  TYR D 348      14.936  55.777  60.889  1.00  5.62     0.164 C 
ATOM   3122  C   TYR D 348      14.718  55.663  62.395  1.00  6.27     0.251 C 
ATOM   3123  O   TYR D 348      13.588  55.441  62.832  1.00  8.58    -0.271 OA
ATOM   3124  CB  TYR D 348      15.808  54.652  60.388  1.00  2.00     0.058 C 
ATOM   3125  CG  TYR D 348      15.296  53.282  60.592  1.00  2.00    -0.020 A 
ATOM   3126  CD1 TYR D 348      15.429  52.646  61.831  1.00  3.63    -0.002 A 
ATOM   3127  CD2 TYR D 348      14.843  52.533  59.496  1.00  2.41    -0.002 A 
ATOM   3128  CE1 TYR D 348      15.143  51.262  61.973  1.00  5.67     0.024 A 
ATOM   3129  CE2 TYR D 348      14.554  51.169  59.620  1.00  3.78     0.024 A 
ATOM   3130  CZ  TYR D 348      14.716  50.530  60.862  1.00  4.54     0.089 A 
ATOM   3131  OH  TYR D 348      14.533  49.160  60.979  1.00  7.06    -0.359 OA
ATOM   3132  H   TYR D 348      16.360  57.040  59.961  1.00 17.00     0.164 HD
ATOM   3133  HH  TYR D 348      14.436  48.766  60.117  1.00 17.00     0.217 HD
ATOM   3134  N   VAL D 349      15.775  55.802  63.192  1.00  5.51    -0.338 N 
ATOM   3135  CA  VAL D 349      15.613  55.722  64.634  1.00  3.80     0.159 C 
ATOM   3136  C   VAL D 349      14.823  56.944  65.053  1.00  3.43     0.251 C 
ATOM   3137  O   VAL D 349      13.858  56.850  65.815  1.00  4.21    -0.271 OA
ATOM   3138  CB  VAL D 349      16.951  55.661  65.385  1.00  2.00     0.029 C 
ATOM   3139  CG1 VAL D 349      16.707  55.607  66.878  1.00  3.77     0.002 C 
ATOM   3140  CG2 VAL D 349      17.685  54.425  65.001  1.00  4.26     0.002 C 
ATOM   3141  H   VAL D 349      16.670  55.925  62.818  1.00 17.00     0.164 HD
ATOM   3142  N   GLN D 350      15.167  58.087  64.482  1.00  4.62    -0.338 N 
ATOM   3143  CA  GLN D 350      14.459  59.311  64.823  1.00  6.84     0.160 C 
ATOM   3144  C   GLN D 350      12.928  59.174  64.661  1.00  5.84     0.251 C 
ATOM   3145  O   GLN D 350      12.152  59.579  65.523  1.00  3.31    -0.271 OA
ATOM   3146  CB  GLN D 350      15.000  60.476  64.005  1.00  7.19     0.042 C 
ATOM   3147  CG  GLN D 350      14.332  61.796  64.327  1.00  8.00     0.090 C 
ATOM   3148  CD  GLN D 350      14.494  62.193  65.785  1.00  8.81     0.227 C 
ATOM   3149  NE2 GLN D 350      15.660  62.724  66.112  1.00 11.45    -0.369 N 
ATOM   3150  OE1 GLN D 350      13.585  62.031  66.609  1.00 10.35    -0.273 OA
ATOM   3151  H   GLN D 350      15.926  58.133  63.867  1.00 17.00     0.164 HD
ATOM   3152 1HE2 GLN D 350      15.688  62.972  67.059  1.00 17.00     0.159 HD
ATOM   3153 2HE2 GLN D 350      16.364  62.836  65.437  1.00 17.00     0.159 HD
ATOM   3154  N   HIS D 351      12.495  58.557  63.573  1.00  7.71    -0.337 N 
ATOM   3155  CA  HIS D 351      11.061  58.351  63.347  1.00  8.63     0.165 C 
ATOM   3156  C   HIS D 351      10.483  57.255  64.264  1.00  6.46     0.251 C 
ATOM   3157  O   HIS D 351       9.450  57.433  64.890  1.00  6.69    -0.271 OA
ATOM   3158  CB  HIS D 351      10.800  57.940  61.884  1.00 12.50     0.077 C 
ATOM   3159  CG  HIS D 351       9.433  57.355  61.654  1.00 13.60     0.054 A 
ATOM   3160  CD2 HIS D 351       8.296  57.909  61.166  1.00 14.98     0.086 A 
ATOM   3161  ND1 HIS D 351       9.109  56.057  61.987  1.00 12.83    -0.340 N 
ATOM   3162  CE1 HIS D 351       7.833  55.838  61.720  1.00 13.37     0.151 A 
ATOM   3163  NE2 HIS D 351       7.316  56.944  61.219  1.00 13.45    -0.336 N 
ATOM   3164  H   HIS D 351      13.158  58.231  62.944  1.00 17.00     0.164 HD
ATOM   3165  HD1 HIS D 351       9.715  55.375  62.348  1.00 17.00     0.167 HD
ATOM   3166  HE2 HIS D 351       6.383  57.051  60.923  1.00 17.00     0.168 HD
ATOM   3167  N   LEU D 352      11.127  56.101  64.276  1.00  2.00    -0.338 N 
ATOM   3168  CA  LEU D 352      10.669  54.991  65.062  1.00  2.00     0.159 C 
ATOM   3169  C   LEU D 352      10.678  55.300  66.561  1.00  2.90     0.251 C 
ATOM   3170  O   LEU D 352      10.069  54.578  67.366  1.00  2.00    -0.271 OA
ATOM   3171  CB  LEU D 352      11.524  53.777  64.721  1.00  2.00     0.032 C 
ATOM   3172  CG  LEU D 352      11.052  52.412  65.199  1.00  3.92     0.002 C 
ATOM   3173  CD1 LEU D 352      10.978  51.410  64.045  1.00  4.76     0.000 C 
ATOM   3174  CD2 LEU D 352      11.994  51.931  66.261  1.00  3.04     0.000 C 
ATOM   3175  H   LEU D 352      11.969  56.006  63.778  1.00 17.00     0.164 HD
ATOM   3176  N   SER D 353      11.326  56.407  66.925  1.00  2.69    -0.336 N 
ATOM   3177  CA  SER D 353      11.406  56.790  68.325  1.00  2.79     0.189 C 
ATOM   3178  C   SER D 353      10.289  57.696  68.738  1.00  2.00     0.254 C 
ATOM   3179  O   SER D 353       9.710  57.522  69.804  1.00  2.00    -0.270 OA
ATOM   3180  CB  SER D 353      12.753  57.447  68.654  1.00  2.00     0.169 C 
ATOM   3181  OG  SER D 353      12.832  58.768  68.205  1.00  2.00    -0.380 OA
ATOM   3182  H   SER D 353      11.801  56.949  66.270  1.00 17.00     0.164 HD
ATOM   3183  HG  SER D 353      12.703  58.853  67.252  1.00 17.00     0.211 HD
ATOM   3184  N   GLY D 354       9.963  58.641  67.869  1.00  2.78    -0.336 N 
ATOM   3185  CA  GLY D 354       8.929  59.616  68.185  1.00  6.07     0.189 C 
ATOM   3186  C   GLY D 354       9.378  60.352  69.445  1.00  6.51     0.253 C 
ATOM   3187  O   GLY D 354       8.800  60.211  70.521  1.00  3.54    -0.270 OA
ATOM   3188  H   GLY D 354      10.429  58.685  67.012  1.00 17.00     0.164 HD
ATOM   3189  N   TYR D 355      10.462  61.106  69.330  1.00  7.54    -0.337 N 
ATOM   3190  CA  TYR D 355      10.963  61.791  70.495  1.00  9.90     0.164 C 
ATOM   3191  C   TYR D 355      10.590  63.251  70.591  1.00 11.98     0.251 C 
ATOM   3192  O   TYR D 355       9.512  63.600  71.070  1.00 13.82    -0.271 OA
ATOM   3193  CB  TYR D 355      12.466  61.577  70.629  1.00  6.78     0.058 C 
ATOM   3194  CG  TYR D 355      12.806  60.260  71.277  1.00  4.82    -0.020 A 
ATOM   3195  CD1 TYR D 355      11.831  59.522  71.952  1.00  6.70    -0.002 A 
ATOM   3196  CD2 TYR D 355      14.096  59.765  71.264  1.00  4.19    -0.002 A 
ATOM   3197  CE1 TYR D 355      12.143  58.335  72.601  1.00  4.12     0.024 A 
ATOM   3198  CE2 TYR D 355      14.410  58.572  71.913  1.00  4.09     0.024 A 
ATOM   3199  CZ  TYR D 355      13.434  57.871  72.578  1.00  2.01     0.089 A 
ATOM   3200  OH  TYR D 355      13.755  56.722  73.240  1.00  2.00    -0.359 OA
ATOM   3201  H   TYR D 355      10.936  61.183  68.475  1.00 17.00     0.164 HD
ATOM   3202  HH  TYR D 355      14.706  56.601  73.221  1.00 17.00     0.217 HD
ATOM   3203  N   HIS D 356      11.478  64.097  70.102  1.00 13.92    -0.337 N 
ATOM   3204  CA  HIS D 356      11.315  65.543  70.107  1.00 15.69     0.165 C 
ATOM   3205  C   HIS D 356      12.762  65.930  70.030  1.00 15.32     0.251 C 
ATOM   3206  O   HIS D 356      13.155  66.698  69.148  1.00 18.41    -0.271 OA
ATOM   3207  CB  HIS D 356      10.690  66.070  71.408  1.00 15.57     0.077 C 
ATOM   3208  CG  HIS D 356       9.258  66.501  71.262  1.00 18.24     0.054 A 
ATOM   3209  CD2 HIS D 356       8.645  67.258  70.320  1.00 17.64     0.086 A 
ATOM   3210  ND1 HIS D 356       8.274  66.142  72.159  1.00 17.74    -0.340 N 
ATOM   3211  CE1 HIS D 356       7.119  66.654  71.779  1.00 15.86     0.151 A 
ATOM   3212  NE2 HIS D 356       7.317  67.335  70.666  1.00 16.40    -0.336 N 
ATOM   3213  H   HIS D 356      12.292  63.749  69.673  1.00 17.00     0.164 HD
ATOM   3214  HD1 HIS D 356       8.409  65.556  72.942  1.00 17.00     0.167 HD
ATOM   3215  HE2 HIS D 356       6.605  67.762  70.150  1.00 17.00     0.168 HD
ATOM   3216  N   PHE D 357      13.563  65.335  70.915  1.00 14.11    -0.337 N 
ATOM   3217  CA  PHE D 357      14.998  65.588  70.926  1.00 13.17     0.164 C 
ATOM   3218  C   PHE D 357      15.529  65.026  69.616  1.00 11.76     0.251 C 
ATOM   3219  O   PHE D 357      15.144  63.939  69.203  1.00 10.96    -0.271 OA
ATOM   3220  CB  PHE D 357      15.700  64.896  72.090  1.00 13.22     0.058 C 
ATOM   3221  CG  PHE D 357      17.191  64.858  71.932  1.00 12.56    -0.020 A 
ATOM   3222  CD1 PHE D 357      17.905  66.025  71.837  1.00 11.56    -0.004 A 
ATOM   3223  CD2 PHE D 357      17.861  63.658  71.756  1.00 13.65    -0.004 A 
ATOM   3224  CE1 PHE D 357      19.251  66.005  71.559  1.00 11.44    -0.000 A 
ATOM   3225  CE2 PHE D 357      19.217  63.637  71.475  1.00 12.49    -0.000 A 
ATOM   3226  CZ  PHE D 357      19.909  64.818  71.376  1.00 10.49    -0.000 A 
ATOM   3227  H   PHE D 357      13.189  64.702  71.563  1.00 17.00     0.164 HD
ATOM   3228  N   LYS D 358      16.443  65.754  68.991  1.00 12.51    -0.338 N 
ATOM   3229  CA  LYS D 358      16.982  65.365  67.692  1.00 11.82     0.159 C 
ATOM   3230  C   LYS D 358      18.213  64.520  67.819  1.00 10.27     0.251 C 
ATOM   3231  O   LYS D 358      19.297  65.024  68.110  1.00 11.25    -0.271 OA
ATOM   3232  CB  LYS D 358      17.306  66.607  66.875  1.00 13.52     0.032 C 
ATOM   3233  CG  LYS D 358      17.233  66.439  65.395  1.00 13.89     0.004 C 
ATOM   3234  CD  LYS D 358      17.786  67.717  64.751  1.00 19.01     0.032 C 
ATOM   3235  CE  LYS D 358      17.137  69.028  65.311  1.00 15.92     0.206 C 
ATOM   3236  NZ  LYS D 358      17.768  70.293  64.780  1.00 10.96    -0.064 N 
ATOM   3237  H   LYS D 358      16.789  66.565  69.427  1.00 17.00     0.164 HD
ATOM   3238  HZ1 LYS D 358      17.724  70.290  63.741  1.00 17.00     0.275 HD
ATOM   3239  HZ2 LYS D 358      17.279  71.132  65.150  1.00 17.00     0.275 HD
ATOM   3240  HZ3 LYS D 358      18.765  70.313  65.078  1.00 17.00     0.275 HD
ATOM   3241  N   LEU D 359      18.035  63.224  67.615  1.00  8.39    -0.338 N 
ATOM   3242  CA  LEU D 359      19.145  62.295  67.683  1.00  9.56     0.159 C 
ATOM   3243  C   LEU D 359      20.226  62.850  66.749  1.00 10.90     0.251 C 
ATOM   3244  O   LEU D 359      19.919  63.685  65.889  1.00  9.06    -0.271 OA
ATOM   3245  CB  LEU D 359      18.698  60.898  67.222  1.00  8.30     0.032 C 
ATOM   3246  CG  LEU D 359      17.558  60.291  68.055  1.00 11.98     0.002 C 
ATOM   3247  CD1 LEU D 359      17.283  58.838  67.619  1.00  6.71     0.000 C 
ATOM   3248  CD2 LEU D 359      17.903  60.365  69.585  1.00 10.24     0.000 C 
ATOM   3249  H   LEU D 359      17.147  62.882  67.439  1.00 17.00     0.164 HD
ATOM   3250  N   LYS D 360      21.469  62.389  66.920  1.00 12.81    -0.338 N 
ATOM   3251  CA  LYS D 360      22.595  62.835  66.100  1.00 12.07     0.159 C 
ATOM   3252  C   LYS D 360      23.694  61.790  65.929  1.00 11.91     0.251 C 
ATOM   3253  O   LYS D 360      24.267  61.274  66.900  1.00  7.80    -0.271 OA
ATOM   3254  CB  LYS D 360      23.225  64.118  66.674  1.00 11.91     0.032 C 
ATOM   3255  CG  LYS D 360      24.311  64.749  65.800  1.00  7.04     0.004 C 
ATOM   3256  CD  LYS D 360      24.996  65.937  66.490  1.00  7.08     0.032 C 
ATOM   3257  CE  LYS D 360      25.690  65.539  67.811  1.00  7.48     0.206 C 
ATOM   3258  NZ  LYS D 360      26.779  66.471  68.263  1.00  2.03    -0.064 N 
ATOM   3259  H   LYS D 360      21.644  61.710  67.588  1.00 17.00     0.164 HD
ATOM   3260  HZ1 LYS D 360      26.400  67.428  68.412  1.00 17.00     0.275 HD
ATOM   3261  HZ2 LYS D 360      27.188  66.110  69.149  1.00 17.00     0.275 HD
ATOM   3262  HZ3 LYS D 360      27.518  66.500  67.530  1.00 17.00     0.275 HD
ATOM   3263  N   PHE D 361      23.994  61.510  64.668  1.00 13.14    -0.337 N 
ATOM   3264  CA  PHE D 361      25.062  60.592  64.314  1.00 10.60     0.164 C 
ATOM   3265  C   PHE D 361      26.365  61.399  64.418  1.00  9.87     0.251 C 
ATOM   3266  O   PHE D 361      26.677  62.225  63.545  1.00  8.54    -0.271 OA
ATOM   3267  CB  PHE D 361      24.893  60.093  62.876  1.00  7.56     0.058 C 
ATOM   3268  CG  PHE D 361      26.050  59.272  62.398  1.00  7.38    -0.020 A 
ATOM   3269  CD1 PHE D 361      26.641  58.344  63.248  1.00  7.63    -0.004 A 
ATOM   3270  CD2 PHE D 361      26.552  59.417  61.106  1.00  4.06    -0.004 A 
ATOM   3271  CE1 PHE D 361      27.704  57.574  62.816  1.00  8.46    -0.000 A 
ATOM   3272  CE2 PHE D 361      27.609  58.654  60.669  1.00  2.37    -0.000 A 
ATOM   3273  CZ  PHE D 361      28.187  57.732  61.516  1.00  5.95    -0.000 A 
ATOM   3274  H   PHE D 361      23.520  61.965  63.946  1.00 17.00     0.164 HD
ATOM   3275  N   ASP D 362      27.060  61.235  65.536  1.00 10.53    -0.337 N 
ATOM   3276  CA  ASP D 362      28.343  61.922  65.772  1.00  9.72     0.170 C 
ATOM   3277  C   ASP D 362      29.307  61.002  66.555  1.00  8.57     0.255 C 
ATOM   3278  O   ASP D 362      29.328  60.986  67.817  1.00  2.34    -0.270 OA
ATOM   3279  CB  ASP D 362      28.127  63.246  66.521  1.00 10.63     0.129 C 
ATOM   3280  CG  ASP D 362      29.390  64.113  66.596  1.00 10.71     0.188 C 
ATOM   3281  OD1 ASP D 362      30.416  63.808  65.932  1.00 12.79    -0.647 OA
ATOM   3282  OD2 ASP D 362      29.339  65.119  67.334  1.00  9.01    -0.647 OA
ATOM   3283  H   ASP D 362      26.698  60.667  66.250  1.00 17.00     0.164 HD
ATOM   3284  N   PRO D 363      30.091  60.194  65.803  1.00  7.68    -0.312 N 
ATOM   3285  CA  PRO D 363      31.070  59.251  66.358  1.00  8.12     0.163 C 
ATOM   3286  C   PRO D 363      32.003  59.844  67.410  1.00  7.59     0.251 C 
ATOM   3287  O   PRO D 363      32.339  59.156  68.380  1.00  8.74    -0.271 OA
ATOM   3288  CB  PRO D 363      31.812  58.771  65.117  1.00  7.29     0.034 C 
ATOM   3289  CG  PRO D 363      30.690  58.685  64.112  1.00  6.72     0.027 C 
ATOM   3290  CD  PRO D 363      30.003  60.029  64.337  1.00  7.07     0.105 C 
ATOM   3291  N   GLU D 364      32.362  61.120  67.243  1.00  7.70    -0.338 N 
ATOM   3292  CA  GLU D 364      33.219  61.855  68.176  1.00  6.16     0.160 C 
ATOM   3293  C   GLU D 364      32.629  61.970  69.606  1.00  6.25     0.251 C 
ATOM   3294  O   GLU D 364      33.336  62.314  70.558  1.00  5.52    -0.271 OA
ATOM   3295  CB  GLU D 364      33.516  63.256  67.614  1.00  7.10     0.043 C 
ATOM   3296  CG  GLU D 364      34.117  63.287  66.189  1.00  7.29     0.100 C 
ATOM   3297  CD  GLU D 364      34.722  64.656  65.793  1.00  9.44     0.185 C 
ATOM   3298  OE1 GLU D 364      34.958  65.493  66.699  1.00 14.12    -0.647 OA
ATOM   3299  OE2 GLU D 364      34.982  64.902  64.587  1.00  2.00    -0.647 OA
ATOM   3300  H   GLU D 364      32.034  61.578  66.447  1.00 17.00     0.164 HD
ATOM   3301  N   LEU D 365      31.336  61.684  69.752  1.00  7.37    -0.338 N 
ATOM   3302  CA  LEU D 365      30.671  61.742  71.059  1.00  8.41     0.159 C 
ATOM   3303  C   LEU D 365      31.114  60.608  71.997  1.00  6.14     0.251 C 
ATOM   3304  O   LEU D 365      31.154  60.772  73.220  1.00  7.48    -0.271 OA
ATOM   3305  CB  LEU D 365      29.150  61.705  70.890  1.00  5.65     0.032 C 
ATOM   3306  CG  LEU D 365      28.538  62.840  70.091  1.00  2.71     0.002 C 
ATOM   3307  CD1 LEU D 365      27.040  62.683  70.155  1.00  5.41     0.000 C 
ATOM   3308  CD2 LEU D 365      28.936  64.183  70.626  1.00  2.00     0.000 C 
ATOM   3309  H   LEU D 365      30.805  61.431  68.974  1.00 17.00     0.164 HD
ATOM   3310  N   LEU D 366      31.419  59.457  71.409  1.00  5.55    -0.338 N 
ATOM   3311  CA  LEU D 366      31.881  58.297  72.162  1.00  5.97     0.159 C 
ATOM   3312  C   LEU D 366      33.418  58.247  72.309  1.00  4.74     0.251 C 
ATOM   3313  O   LEU D 366      33.951  57.484  73.125  1.00  2.01    -0.271 OA
ATOM   3314  CB  LEU D 366      31.343  57.030  71.516  1.00  4.32     0.032 C 
ATOM   3315  CG  LEU D 366      29.859  56.735  71.799  1.00  4.70     0.002 C 
ATOM   3316  CD1 LEU D 366      29.372  55.608  70.861  1.00  5.15     0.000 C 
ATOM   3317  CD2 LEU D 366      29.647  56.337  73.277  1.00  3.66     0.000 C 
ATOM   3318  H   LEU D 366      31.342  59.374  70.432  1.00 17.00     0.164 HD
ATOM   3319  N   PHE D 367      34.105  59.148  71.598  1.00  4.87    -0.337 N 
ATOM   3320  CA  PHE D 367      35.558  59.217  71.630  1.00  5.76     0.164 C 
ATOM   3321  C   PHE D 367      36.180  59.268  73.027  1.00  8.14     0.251 C 
ATOM   3322  O   PHE D 367      37.143  58.550  73.281  1.00  8.86    -0.271 OA
ATOM   3323  CB  PHE D 367      36.088  60.346  70.737  1.00  2.73     0.058 C 
ATOM   3324  CG  PHE D 367      36.053  60.023  69.255  1.00  2.00    -0.020 A 
ATOM   3325  CD1 PHE D 367      35.484  58.830  68.795  1.00  2.00    -0.004 A 
ATOM   3326  CD2 PHE D 367      36.524  60.948  68.315  1.00  2.00    -0.004 A 
ATOM   3327  CE1 PHE D 367      35.366  58.568  67.405  1.00  2.62    -0.000 A 
ATOM   3328  CE2 PHE D 367      36.415  60.698  66.936  1.00  3.66    -0.000 A 
ATOM   3329  CZ  PHE D 367      35.826  59.500  66.475  1.00  2.46    -0.000 A 
ATOM   3330  H   PHE D 367      33.598  59.787  71.059  1.00 17.00     0.164 HD
ATOM   3331  N   ASN D 368      35.629  60.060  73.948  1.00  9.56    -0.337 N 
ATOM   3332  CA  ASN D 368      36.210  60.105  75.306  1.00 10.61     0.169 C 
ATOM   3333  C   ASN D 368      35.643  59.063  76.301  1.00 10.38     0.251 C 
ATOM   3334  O   ASN D 368      35.977  59.066  77.494  1.00  7.12    -0.271 OA
ATOM   3335  CB  ASN D 368      36.133  61.511  75.896  1.00  9.87     0.119 C 
ATOM   3336  CG  ASN D 368      34.853  61.760  76.633  1.00  9.64     0.230 C 
ATOM   3337  ND2 ASN D 368      34.971  62.219  77.867  1.00 11.00    -0.369 N 
ATOM   3338  OD1 ASN D 368      33.769  61.543  76.106  1.00  9.04    -0.273 OA
ATOM   3339  H   ASN D 368      34.820  60.579  73.760  1.00 17.00     0.164 HD
ATOM   3340 1HD2 ASN D 368      34.129  62.389  78.330  1.00 17.00     0.159 HD
ATOM   3341 2HD2 ASN D 368      35.860  62.366  78.246  1.00 17.00     0.159 HD
ATOM   3342  N   GLN D 369      34.808  58.162  75.795  1.00 12.61    -0.337 N 
ATOM   3343  CA  GLN D 369      34.213  57.123  76.624  1.00 14.04     0.160 C 
ATOM   3344  C   GLN D 369      34.750  55.763  76.232  1.00 10.83     0.251 C 
ATOM   3345  O   GLN D 369      35.233  55.555  75.103  1.00  8.30    -0.271 OA
ATOM   3346  CB  GLN D 369      32.690  57.058  76.436  1.00 19.25     0.042 C 
ATOM   3347  CG  GLN D 369      31.893  57.606  77.602  1.00 25.19     0.090 C 
ATOM   3348  CD  GLN D 369      31.666  59.095  77.452  1.00 27.14     0.227 C 
ATOM   3349  NE2 GLN D 369      31.854  59.853  78.550  1.00 25.74    -0.369 N 
ATOM   3350  OE1 GLN D 369      31.317  59.566  76.351  1.00 26.45    -0.273 OA
ATOM   3351  H   GLN D 369      34.600  58.148  74.840  1.00 17.00     0.164 HD
ATOM   3352 1HE2 GLN D 369      31.707  60.808  78.387  1.00 17.00     0.159 HD
ATOM   3353 2HE2 GLN D 369      32.115  59.453  79.400  1.00 17.00     0.159 HD
ATOM   3354  N   GLN D 370      34.597  54.819  77.158  1.00  7.78    -0.338 N 
ATOM   3355  CA  GLN D 370      35.019  53.445  76.926  1.00  4.19     0.160 C 
ATOM   3356  C   GLN D 370      33.944  52.969  75.990  1.00  3.46     0.251 C 
ATOM   3357  O   GLN D 370      32.774  53.172  76.249  1.00  4.05    -0.271 OA
ATOM   3358  CB  GLN D 370      34.954  52.615  78.207  1.00  3.88     0.042 C 
ATOM   3359  CG  GLN D 370      35.465  53.318  79.460  1.00  7.54     0.090 C 
ATOM   3360  CD  GLN D 370      35.515  52.386  80.654  1.00 10.58     0.227 C 
ATOM   3361  NE2 GLN D 370      36.484  51.480  80.661  1.00 13.35    -0.369 N 
ATOM   3362  OE1 GLN D 370      34.684  52.463  81.550  1.00 11.90    -0.273 OA
ATOM   3363  H   GLN D 370      34.138  55.054  77.986  1.00 17.00     0.164 HD
ATOM   3364 1HE2 GLN D 370      36.432  50.873  81.419  1.00 17.00     0.159 HD
ATOM   3365 2HE2 GLN D 370      37.172  51.409  79.968  1.00 17.00     0.159 HD
ATOM   3366  N   PHE D 371      34.339  52.378  74.881  1.00  4.13    -0.337 N 
ATOM   3367  CA  PHE D 371      33.401  51.869  73.898  1.00  2.00     0.164 C 
ATOM   3368  C   PHE D 371      34.155  50.809  73.098  1.00  2.00     0.251 C 
ATOM   3369  O   PHE D 371      35.383  50.869  72.965  1.00  3.06    -0.271 OA
ATOM   3370  CB  PHE D 371      32.967  53.003  72.985  1.00  2.00     0.058 C 
ATOM   3371  CG  PHE D 371      32.007  52.583  71.945  1.00  2.00    -0.020 A 
ATOM   3372  CD1 PHE D 371      30.755  52.158  72.299  1.00  2.53    -0.004 A 
ATOM   3373  CD2 PHE D 371      32.377  52.545  70.612  1.00  3.02    -0.004 A 
ATOM   3374  CE1 PHE D 371      29.885  51.692  71.350  1.00  4.43    -0.000 A 
ATOM   3375  CE2 PHE D 371      31.516  52.081  69.652  1.00  2.57    -0.000 A 
ATOM   3376  CZ  PHE D 371      30.275  51.653  70.021  1.00  4.15    -0.000 A 
ATOM   3377  H   PHE D 371      35.294  52.279  74.685  1.00 17.00     0.164 HD
ATOM   3378  N   GLN D 372      33.457  49.800  72.619  1.00  2.00    -0.338 N 
ATOM   3379  CA  GLN D 372      34.133  48.780  71.821  1.00  3.54     0.160 C 
ATOM   3380  C   GLN D 372      33.658  48.937  70.406  1.00  4.46     0.251 C 
ATOM   3381  O   GLN D 372      32.475  48.744  70.115  1.00  7.10    -0.271 OA
ATOM   3382  CB  GLN D 372      33.787  47.365  72.280  1.00  3.01     0.042 C 
ATOM   3383  CG  GLN D 372      34.115  47.094  73.721  1.00  5.31     0.090 C 
ATOM   3384  CD  GLN D 372      35.589  47.232  73.995  1.00  4.90     0.227 C 
ATOM   3385  NE2 GLN D 372      35.928  47.785  75.155  1.00  4.37    -0.369 N 
ATOM   3386  OE1 GLN D 372      36.419  46.832  73.176  1.00  4.15    -0.273 OA
ATOM   3387  H   GLN D 372      32.491  49.731  72.752  1.00 17.00     0.164 HD
ATOM   3388 1HE2 GLN D 372      36.889  47.952  75.270  1.00 17.00     0.159 HD
ATOM   3389 2HE2 GLN D 372      35.237  48.019  75.801  1.00 17.00     0.159 HD
ATOM   3390  N   TYR D 373      34.545  49.347  69.522  1.00  4.42    -0.337 N 
ATOM   3391  CA  TYR D 373      34.139  49.478  68.136  1.00  5.03     0.164 C 
ATOM   3392  C   TYR D 373      34.202  48.070  67.553  1.00  2.28     0.251 C 
ATOM   3393  O   TYR D 373      34.990  47.757  66.682  1.00  2.00    -0.271 OA
ATOM   3394  CB  TYR D 373      35.044  50.476  67.427  1.00  4.98     0.058 C 
ATOM   3395  CG  TYR D 373      34.935  51.849  68.036  1.00  2.25    -0.020 A 
ATOM   3396  CD1 TYR D 373      35.684  52.197  69.147  1.00  2.58    -0.002 A 
ATOM   3397  CD2 TYR D 373      34.098  52.809  67.477  1.00  3.95    -0.002 A 
ATOM   3398  CE1 TYR D 373      35.614  53.486  69.689  1.00  4.02     0.024 A 
ATOM   3399  CE2 TYR D 373      34.011  54.092  68.003  1.00  3.55     0.024 A 
ATOM   3400  CZ  TYR D 373      34.772  54.423  69.103  1.00  4.72     0.089 A 
ATOM   3401  OH  TYR D 373      34.692  55.694  69.598  1.00  6.40    -0.359 OA
ATOM   3402  H   TYR D 373      35.476  49.508  69.804  1.00 17.00     0.164 HD
ATOM   3403  HH  TYR D 373      35.214  55.779  70.402  1.00 17.00     0.217 HD
ATOM   3404  N   GLN D 374      33.340  47.230  68.089  1.00  2.83    -0.338 N 
ATOM   3405  CA  GLN D 374      33.235  45.848  67.716  1.00  4.46     0.160 C 
ATOM   3406  C   GLN D 374      31.777  45.403  67.955  1.00  6.56     0.251 C 
ATOM   3407  O   GLN D 374      31.111  45.872  68.912  1.00  7.54    -0.271 OA
ATOM   3408  CB  GLN D 374      34.179  45.073  68.623  1.00  5.30     0.042 C 
ATOM   3409  CG  GLN D 374      33.803  43.618  68.917  1.00  5.69     0.090 C 
ATOM   3410  CD  GLN D 374      34.614  43.030  70.047  1.00  7.26     0.227 C 
ATOM   3411  NE2 GLN D 374      35.045  43.877  70.994  1.00  7.61    -0.369 N 
ATOM   3412  OE1 GLN D 374      34.846  41.830  70.080  1.00  7.59    -0.273 OA
ATOM   3413  H   GLN D 374      32.668  47.540  68.732  1.00 17.00     0.164 HD
ATOM   3414 1HE2 GLN D 374      35.570  43.466  71.710  1.00 17.00     0.159 HD
ATOM   3415 2HE2 GLN D 374      34.848  44.833  70.964  1.00 17.00     0.159 HD
ATOM   3416  N   ASN D 375      31.288  44.498  67.107  1.00  5.42    -0.337 N 
ATOM   3417  CA  ASN D 375      29.931  43.989  67.244  1.00  4.71     0.169 C 
ATOM   3418  C   ASN D 375      29.763  42.543  66.777  1.00  5.17     0.251 C 
ATOM   3419  O   ASN D 375      30.553  42.021  66.004  1.00  3.09    -0.271 OA
ATOM   3420  CB  ASN D 375      28.955  44.894  66.502  1.00  5.12     0.119 C 
ATOM   3421  CG  ASN D 375      27.529  44.403  66.576  1.00  4.31     0.230 C 
ATOM   3422  ND2 ASN D 375      27.045  43.805  65.492  1.00  2.01    -0.369 N 
ATOM   3423  OD1 ASN D 375      26.867  44.563  67.592  1.00  6.07    -0.273 OA
ATOM   3424  H   ASN D 375      31.828  44.141  66.370  1.00 17.00     0.164 HD
ATOM   3425 1HD2 ASN D 375      26.117  43.505  65.541  1.00 17.00     0.159 HD
ATOM   3426 2HD2 ASN D 375      27.650  43.723  64.717  1.00 17.00     0.159 HD
ATOM   3427  N   ARG D 376      28.721  41.899  67.282  1.00  6.62    -0.338 N 
ATOM   3428  CA  ARG D 376      28.404  40.529  66.928  1.00  6.14     0.159 C 
ATOM   3429  C   ARG D 376      26.897  40.427  67.089  1.00  7.67     0.251 C 
ATOM   3430  O   ARG D 376      26.425  40.508  68.220  1.00  9.51    -0.271 OA
ATOM   3431  CB  ARG D 376      29.061  39.600  67.908  1.00  5.68     0.034 C 
ATOM   3432  CG  ARG D 376      28.976  38.183  67.456  1.00  8.85     0.027 C 
ATOM   3433  CD  ARG D 376      30.188  37.816  66.632  1.00  6.03     0.116 C 
ATOM   3434  NE  ARG D 376      30.846  36.693  67.264  1.00  4.70    -0.212 N 
ATOM   3435  CZ  ARG D 376      32.054  36.740  67.784  1.00  5.93     0.666 C 
ATOM   3436  NH1 ARG D 376      32.761  37.865  67.734  1.00  8.94    -0.235 N 
ATOM   3437  NH2 ARG D 376      32.528  35.671  68.397  1.00  5.84    -0.235 N 
ATOM   3438  H   ARG D 376      28.131  42.341  67.940  1.00 17.00     0.164 HD
ATOM   3439  HE  ARG D 376      30.359  35.844  67.308  1.00 17.00     0.178 HD
ATOM   3440 HH11 ARG D 376      32.379  38.684  67.304  1.00 17.00     0.174 HD
ATOM   3441 HH12 ARG D 376      33.678  37.895  68.133  1.00 17.00     0.174 HD
ATOM   3442 HH21 ARG D 376      32.001  34.827  68.482  1.00 17.00     0.174 HD
ATOM   3443 HH22 ARG D 376      33.428  35.771  68.806  1.00 17.00     0.174 HD
ATOM   3444  N   ILE D 377      26.152  40.280  65.980  1.00  6.61    -0.338 N 
ATOM   3445  CA  ILE D 377      24.685  40.243  66.027  1.00  4.18     0.159 C 
ATOM   3446  C   ILE D 377      24.148  38.992  66.671  1.00  4.10     0.251 C 
ATOM   3447  O   ILE D 377      24.639  37.886  66.422  1.00  2.77    -0.271 OA
ATOM   3448  CB  ILE D 377      24.030  40.468  64.655  1.00  2.71     0.029 C 
ATOM   3449  CG1 ILE D 377      24.277  39.267  63.758  1.00  7.62     0.002 C 
ATOM   3450  CG2 ILE D 377      24.603  41.692  63.984  1.00  2.16     0.002 C 
ATOM   3451  CD1 ILE D 377      23.933  39.500  62.304  1.00  9.33     0.000 C 
ATOM   3452  H   ILE D 377      26.580  40.245  65.110  1.00 17.00     0.164 HD
ATOM   3453  N   ALA D 378      23.214  39.214  67.590  1.00  6.00    -0.338 N 
ATOM   3454  CA  ALA D 378      22.572  38.153  68.355  1.00  8.56     0.159 C 
ATOM   3455  C   ALA D 378      21.386  37.548  67.603  1.00  8.87     0.251 C 
ATOM   3456  O   ALA D 378      20.965  38.087  66.564  1.00 10.03    -0.271 OA
ATOM   3457  CB  ALA D 378      22.103  38.708  69.710  1.00  8.77     0.034 C 
ATOM   3458  H   ALA D 378      22.947  40.139  67.753  1.00 17.00     0.164 HD
ATOM   3459  N   SER D 379      20.864  36.428  68.113  1.00  8.36    -0.336 N 
ATOM   3460  CA  SER D 379      19.697  35.794  67.500  1.00  9.67     0.189 C 
ATOM   3461  C   SER D 379      18.411  36.531  67.944  1.00  9.60     0.254 C 
ATOM   3462  O   SER D 379      17.465  36.652  67.157  1.00 10.32    -0.270 OA
ATOM   3463  CB  SER D 379      19.617  34.288  67.823  1.00  8.00     0.169 C 
ATOM   3464  OG  SER D 379      20.523  33.898  68.845  1.00  8.35    -0.380 OA
ATOM   3465  H   SER D 379      21.282  35.988  68.887  1.00 17.00     0.164 HD
ATOM   3466  HG  SER D 379      21.431  33.954  68.518  1.00 17.00     0.211 HD
ATOM   3467  N   GLU D 380      18.408  37.066  69.174  1.00  8.03    -0.337 N 
ATOM   3468  CA  GLU D 380      17.251  37.803  69.704  1.00  6.47     0.160 C 
ATOM   3469  C   GLU D 380      16.994  38.998  68.803  1.00  6.23     0.251 C 
ATOM   3470  O   GLU D 380      15.892  39.207  68.323  1.00 10.79    -0.271 OA
ATOM   3471  CB  GLU D 380      17.491  38.321  71.129  1.00  4.83     0.043 C 
ATOM   3472  CG  GLU D 380      18.721  37.771  71.851  1.00  4.06     0.100 C 
ATOM   3473  CD  GLU D 380      18.561  36.335  72.216  1.00  2.58     0.185 C 
ATOM   3474  OE1 GLU D 380      18.027  35.585  71.387  1.00  3.77    -0.647 OA
ATOM   3475  OE2 GLU D 380      18.951  35.956  73.335  1.00  2.02    -0.647 OA
ATOM   3476  H   GLU D 380      19.216  36.923  69.700  1.00 17.00     0.164 HD
ATOM   3477  N   PHE D 381      18.023  39.779  68.552  1.00  3.39    -0.337 N 
ATOM   3478  CA  PHE D 381      17.861  40.934  67.695  1.00  5.37     0.164 C 
ATOM   3479  C   PHE D 381      17.169  40.516  66.382  1.00  4.74     0.251 C 
ATOM   3480  O   PHE D 381      16.281  41.202  65.888  1.00  4.96    -0.271 OA
ATOM   3481  CB  PHE D 381      19.229  41.584  67.417  1.00  5.99     0.058 C 
ATOM   3482  CG  PHE D 381      19.138  43.009  66.992  1.00  2.43    -0.020 A 
ATOM   3483  CD1 PHE D 381      18.517  43.938  67.806  1.00  2.00    -0.004 A 
ATOM   3484  CD2 PHE D 381      19.643  43.412  65.768  1.00  2.00    -0.004 A 
ATOM   3485  CE1 PHE D 381      18.399  45.245  67.414  1.00  2.15    -0.000 A 
ATOM   3486  CE2 PHE D 381      19.531  44.723  65.360  1.00  2.86    -0.000 A 
ATOM   3487  CZ  PHE D 381      18.907  45.648  66.184  1.00  2.52    -0.000 A 
ATOM   3488  H   PHE D 381      18.897  39.575  68.918  1.00 17.00     0.164 HD
ATOM   3489  N   ASN D 382      17.562  39.368  65.848  1.00  3.84    -0.337 N 
ATOM   3490  CA  ASN D 382      16.982  38.855  64.623  1.00  3.53     0.169 C 
ATOM   3491  C   ASN D 382      15.525  38.532  64.874  1.00  3.11     0.252 C 
ATOM   3492  O   ASN D 382      14.633  39.087  64.224  1.00  3.61    -0.271 OA
ATOM   3493  CB  ASN D 382      17.767  37.618  64.176  1.00  4.01     0.119 C 
ATOM   3494  CG  ASN D 382      17.122  36.878  63.028  1.00  3.61     0.230 C 
ATOM   3495  ND2 ASN D 382      17.488  37.231  61.800  1.00  2.00    -0.369 N 
ATOM   3496  OD1 ASN D 382      16.367  35.937  63.252  1.00  3.16    -0.273 OA
ATOM   3497  H   ASN D 382      18.256  38.846  66.290  1.00 17.00     0.164 HD
ATOM   3498 1HD2 ASN D 382      17.068  36.775  61.039  1.00 17.00     0.159 HD
ATOM   3499 2HD2 ASN D 382      18.167  37.912  61.685  1.00 17.00     0.159 HD
ATOM   3500  N   THR D 383      15.274  37.668  65.844  1.00  2.47    -0.336 N 
ATOM   3501  CA  THR D 383      13.911  37.284  66.153  1.00  2.61     0.186 C 
ATOM   3502  C   THR D 383      13.036  38.509  66.381  1.00  2.39     0.253 C 
ATOM   3503  O   THR D 383      12.223  38.851  65.531  1.00  4.88    -0.270 OA
ATOM   3504  CB  THR D 383      13.853  36.252  67.318  1.00  2.72     0.140 C 
ATOM   3505  CG2 THR D 383      12.770  36.586  68.329  1.00  2.00     0.034 C 
ATOM   3506  OG1 THR D 383      13.620  34.934  66.786  1.00  2.48    -0.382 OA
ATOM   3507  H   THR D 383      15.989  37.286  66.369  1.00 17.00     0.164 HD
ATOM   3508  HG1 THR D 383      13.670  34.287  67.504  1.00 17.00     0.210 HD
ATOM   3509  N   LEU D 384      13.295  39.254  67.434  1.00  2.00    -0.337 N 
ATOM   3510  CA  LEU D 384      12.494  40.429  67.731  1.00  2.22     0.159 C 
ATOM   3511  C   LEU D 384      12.363  41.446  66.586  1.00  2.00     0.251 C 
ATOM   3512  O   LEU D 384      11.572  42.371  66.674  1.00  2.00    -0.271 OA
ATOM   3513  CB  LEU D 384      13.032  41.127  68.993  1.00  3.84     0.032 C 
ATOM   3514  CG  LEU D 384      14.190  42.141  68.951  1.00  2.48     0.002 C 
ATOM   3515  CD1 LEU D 384      13.738  43.586  68.520  1.00  2.00     0.000 C 
ATOM   3516  CD2 LEU D 384      14.729  42.177  70.355  1.00  4.25     0.000 C 
ATOM   3517  H   LEU D 384      14.049  39.035  68.015  1.00 17.00     0.164 HD
ATOM   3518  N   TYR D 385      13.143  41.304  65.527  1.00  2.18    -0.337 N 
ATOM   3519  CA  TYR D 385      13.064  42.263  64.442  1.00  2.00     0.164 C 
ATOM   3520  C   TYR D 385      12.151  41.786  63.361  1.00  3.70     0.251 C 
ATOM   3521  O   TYR D 385      12.117  42.376  62.285  1.00  5.26    -0.271 OA
ATOM   3522  CB  TYR D 385      14.439  42.534  63.847  1.00  2.36     0.058 C 
ATOM   3523  CG  TYR D 385      14.773  44.005  63.719  1.00  3.14    -0.020 A 
ATOM   3524  CD1 TYR D 385      14.398  44.739  62.589  1.00  4.70    -0.002 A 
ATOM   3525  CD2 TYR D 385      15.475  44.657  64.715  1.00  2.51    -0.002 A 
ATOM   3526  CE1 TYR D 385      14.708  46.073  62.463  1.00  2.49     0.024 A 
ATOM   3527  CE2 TYR D 385      15.803  45.984  64.598  1.00  2.55     0.024 A 
ATOM   3528  CZ  TYR D 385      15.422  46.695  63.483  1.00  4.00     0.089 A 
ATOM   3529  OH  TYR D 385      15.768  48.037  63.422  1.00  5.67    -0.359 OA
ATOM   3530  H   TYR D 385      13.802  40.583  65.470  1.00 17.00     0.164 HD
ATOM   3531  HH  TYR D 385      15.411  48.444  62.617  1.00 17.00     0.217 HD
ATOM   3532  N   HIS D 386      11.465  40.670  63.598  1.00  4.63    -0.337 N 
ATOM   3533  CA  HIS D 386      10.521  40.151  62.614  1.00  5.04     0.165 C 
ATOM   3534  C   HIS D 386       9.288  41.055  62.682  1.00  6.75     0.251 C 
ATOM   3535  O   HIS D 386       8.359  40.785  63.435  1.00  9.29    -0.271 OA
ATOM   3536  CB  HIS D 386      10.155  38.716  62.942  1.00  4.99     0.077 C 
ATOM   3537  CG  HIS D 386      11.304  37.759  62.837  1.00  6.15     0.054 A 
ATOM   3538  CD2 HIS D 386      11.335  36.407  62.871  1.00  6.63     0.086 A 
ATOM   3539  ND1 HIS D 386      12.609  38.163  62.638  1.00  4.35    -0.340 N 
ATOM   3540  CE1 HIS D 386      13.388  37.104  62.544  1.00  3.70     0.151 A 
ATOM   3541  NE2 HIS D 386      12.639  36.026  62.681  1.00  7.00    -0.336 N 
ATOM   3542  H   HIS D 386      11.560  40.238  64.466  1.00 17.00     0.164 HD
ATOM   3543  HD1 HIS D 386      12.975  39.072  62.697  1.00 17.00     0.167 HD
ATOM   3544  HE2 HIS D 386      12.964  35.100  62.602  1.00 17.00     0.168 HD
ATOM   3545  N   TRP D 387       9.318  42.157  61.930  1.00  6.08    -0.337 N 
ATOM   3546  CA  TRP D 387       8.243  43.121  61.913  1.00  4.81     0.164 C 
ATOM   3547  C   TRP D 387       7.255  42.975  60.758  1.00  6.87     0.251 C 
ATOM   3548  O   TRP D 387       6.830  43.952  60.141  1.00  6.69    -0.271 OA
ATOM   3549  CB  TRP D 387       8.824  44.515  61.921  1.00  5.16     0.060 C 
ATOM   3550  CG  TRP D 387       9.554  44.845  63.155  1.00  6.58    -0.001 A 
ATOM   3551  CD1 TRP D 387       9.588  44.112  64.322  1.00  5.73     0.068 A 
ATOM   3552  CD2 TRP D 387      10.369  46.010  63.378  1.00  6.76     0.013 A 
ATOM   3553  CE2 TRP D 387      10.871  45.919  64.701  1.00  7.70     0.056 A 
ATOM   3554  CE3 TRP D 387      10.729  47.115  62.588  1.00  3.24     0.001 A 
ATOM   3555  NE1 TRP D 387      10.375  44.755  65.248  1.00  7.10    -0.352 N 
ATOM   3556  CZ2 TRP D 387      11.723  46.898  65.251  1.00  2.91     0.017 A 
ATOM   3557  CZ3 TRP D 387      11.564  48.079  63.135  1.00  2.74     0.000 A 
ATOM   3558  CH2 TRP D 387      12.052  47.961  64.456  1.00  2.00     0.002 A 
ATOM   3559  H   TRP D 387      10.117  42.346  61.387  1.00 17.00     0.164 HD
ATOM   3560  HE1 TRP D 387      10.622  44.371  66.120  1.00 17.00     0.166 HD
ATOM   3561  N   HIS D 388       6.873  41.740  60.471  1.00  9.53    -0.337 N 
ATOM   3562  CA  HIS D 388       5.875  41.466  59.444  1.00  9.23     0.166 C 
ATOM   3563  C   HIS D 388       4.586  42.262  59.764  1.00  7.90     0.254 C 
ATOM   3564  O   HIS D 388       3.864  42.639  58.857  1.00  9.94    -0.270 OA
ATOM   3565  CB  HIS D 388       5.614  39.968  59.381  1.00  8.95     0.077 C 
ATOM   3566  CG  HIS D 388       6.925  39.289  59.021  1.00  9.39     0.057 A 
ATOM   3567  CD2 HIS D 388       7.483  39.324  57.732  1.00  8.08     0.113 A 
ATOM   3568  ND1 HIS D 388       7.756  38.653  59.949  1.00  7.77    -0.338 N 
ATOM   3569  CE1 HIS D 388       8.833  38.321  59.188  1.00  6.52     0.175 A 
ATOM   3570  NE2 HIS D 388       8.703  38.695  57.934  1.00  5.52    -0.223 N 
ATOM   3571  H   HIS D 388       7.262  41.003  60.984  1.00 17.00     0.164 HD
ATOM   3572  HD1 HIS D 388       7.583  38.446  60.890  1.00 17.00     0.167 HD
ATOM   3573  N   PRO D 389       4.252  42.469  61.060  1.00  7.12    -0.312 N 
ATOM   3574  CA  PRO D 389       3.049  43.243  61.355  1.00  7.93     0.163 C 
ATOM   3575  C   PRO D 389       3.079  44.617  60.685  1.00  7.67     0.251 C 
ATOM   3576  O   PRO D 389       2.086  45.345  60.694  1.00  9.66    -0.271 OA
ATOM   3577  CB  PRO D 389       3.099  43.357  62.872  1.00  6.07     0.034 C 
ATOM   3578  CG  PRO D 389       3.506  41.981  63.235  1.00  5.60     0.027 C 
ATOM   3579  CD  PRO D 389       4.629  41.685  62.255  1.00  7.58     0.105 C 
ATOM   3580  N   LEU D 390       4.226  44.997  60.147  1.00  6.06    -0.338 N 
ATOM   3581  CA  LEU D 390       4.308  46.265  59.448  1.00  9.81     0.159 C 
ATOM   3582  C   LEU D 390       3.568  46.168  58.104  1.00  9.86     0.251 C 
ATOM   3583  O   LEU D 390       3.011  47.159  57.608  1.00  9.41    -0.271 OA
ATOM   3584  CB  LEU D 390       5.771  46.626  59.199  1.00 10.90     0.032 C 
ATOM   3585  CG  LEU D 390       6.542  47.300  60.340  1.00 11.94     0.002 C 
ATOM   3586  CD1 LEU D 390       8.050  47.213  60.097  1.00 10.87     0.000 C 
ATOM   3587  CD2 LEU D 390       6.111  48.754  60.424  1.00 11.43     0.000 C 
ATOM   3588  H   LEU D 390       5.040  44.477  60.227  1.00 17.00     0.164 HD
ATOM   3589  N   LEU D 391       3.550  44.951  57.551  1.00  8.85    -0.338 N 
ATOM   3590  CA  LEU D 391       2.936  44.621  56.258  1.00  9.80     0.160 C 
ATOM   3591  C   LEU D 391       1.428  44.838  55.987  1.00 10.85     0.254 C 
ATOM   3592  O   LEU D 391       0.566  44.236  56.659  1.00  8.68    -0.270 OA
ATOM   3593  CB  LEU D 391       3.256  43.182  55.914  1.00  6.93     0.032 C 
ATOM   3594  CG  LEU D 391       4.697  42.915  55.562  1.00  4.96     0.002 C 
ATOM   3595  CD1 LEU D 391       4.854  41.383  55.471  1.00  4.80     0.000 C 
ATOM   3596  CD2 LEU D 391       5.019  43.633  54.266  1.00  2.00     0.000 C 
ATOM   3597  H   LEU D 391       3.972  44.242  58.051  1.00 17.00     0.164 HD
ATOM   3598  N   PRO D 392       1.108  45.588  54.898  1.00  9.58    -0.312 N 
ATOM   3599  CA  PRO D 392      -0.262  45.884  54.500  1.00  8.12     0.163 C 
ATOM   3600  C   PRO D 392      -0.812  44.647  53.819  1.00  8.50     0.251 C 
ATOM   3601  O   PRO D 392      -0.069  43.694  53.551  1.00  9.28    -0.271 OA
ATOM   3602  CB  PRO D 392      -0.076  47.006  53.488  1.00 10.70     0.034 C 
ATOM   3603  CG  PRO D 392       1.128  46.536  52.730  1.00 10.73     0.027 C 
ATOM   3604  CD  PRO D 392       2.057  46.102  53.885  1.00 11.53     0.105 C 
ATOM   3605  N   ASP D 393      -2.105  44.673  53.508  1.00  8.18    -0.337 N 
ATOM   3606  CA  ASP D 393      -2.750  43.538  52.859  1.00  7.02     0.170 C 
ATOM   3607  C   ASP D 393      -2.677  43.715  51.349  1.00  4.35     0.252 C 
ATOM   3608  O   ASP D 393      -2.886  42.772  50.589  1.00  2.06    -0.271 OA
ATOM   3609  CB  ASP D 393      -4.204  43.372  53.366  1.00 10.05     0.129 C 
ATOM   3610  CG  ASP D 393      -4.286  43.011  54.876  1.00 15.37     0.188 C 
ATOM   3611  OD1 ASP D 393      -4.090  41.816  55.264  1.00 18.26    -0.647 OA
ATOM   3612  OD2 ASP D 393      -4.545  43.929  55.684  1.00 16.80    -0.647 OA
ATOM   3613  H   ASP D 393      -2.639  45.462  53.729  1.00 17.00     0.164 HD
ATOM   3614  N   THR D 394      -2.365  44.936  50.930  1.00  4.07    -0.336 N 
ATOM   3615  CA  THR D 394      -2.233  45.271  49.517  1.00  7.09     0.186 C 
ATOM   3616  C   THR D 394      -1.053  46.165  49.339  1.00  6.72     0.253 C 
ATOM   3617  O   THR D 394      -0.814  47.073  50.135  1.00  5.91    -0.270 OA
ATOM   3618  CB  THR D 394      -3.436  46.052  48.921  1.00  9.15     0.140 C 
ATOM   3619  CG2 THR D 394      -4.267  45.148  48.007  1.00  9.71     0.034 C 
ATOM   3620  OG1 THR D 394      -4.225  46.649  49.970  1.00 10.50    -0.382 OA
ATOM   3621  H   THR D 394      -2.196  45.666  51.550  1.00 17.00     0.164 HD
ATOM   3622  HG1 THR D 394      -4.778  45.951  50.329  1.00 17.00     0.210 HD
ATOM   3623  N   PHE D 395      -0.314  45.913  48.275  1.00  7.50    -0.337 N 
ATOM   3624  CA  PHE D 395       0.861  46.711  47.982  1.00  9.05     0.164 C 
ATOM   3625  C   PHE D 395       0.326  47.631  46.932  1.00  8.60     0.251 C 
ATOM   3626  O   PHE D 395       0.191  47.282  45.767  1.00  9.31    -0.271 OA
ATOM   3627  CB  PHE D 395       2.031  45.811  47.539  1.00  8.17     0.058 C 
ATOM   3628  CG  PHE D 395       2.465  44.850  48.620  1.00  7.00    -0.020 A 
ATOM   3629  CD1 PHE D 395       3.132  45.328  49.763  1.00  7.07    -0.004 A 
ATOM   3630  CD2 PHE D 395       2.049  43.506  48.578  1.00  6.21    -0.004 A 
ATOM   3631  CE1 PHE D 395       3.368  44.490  50.860  1.00  9.00    -0.000 A 
ATOM   3632  CE2 PHE D 395       2.266  42.658  49.646  1.00  6.36    -0.000 A 
ATOM   3633  CZ  PHE D 395       2.928  43.149  50.806  1.00 10.29    -0.000 A 
ATOM   3634  H   PHE D 395      -0.554  45.183  47.674  1.00 17.00     0.164 HD
ATOM   3635  N   ASN D 396      -0.133  48.763  47.428  1.00  8.23    -0.337 N 
ATOM   3636  CA  ASN D 396      -0.774  49.751  46.616  1.00 10.35     0.169 C 
ATOM   3637  C   ASN D 396       0.103  50.845  46.000  1.00  9.90     0.251 C 
ATOM   3638  O   ASN D 396       0.378  51.903  46.610  1.00  7.76    -0.271 OA
ATOM   3639  CB  ASN D 396      -1.932  50.331  47.413  1.00 13.35     0.119 C 
ATOM   3640  CG  ASN D 396      -2.286  51.695  46.965  1.00 20.63     0.230 C 
ATOM   3641  ND2 ASN D 396      -2.190  52.648  47.886  1.00 24.17    -0.369 N 
ATOM   3642  OD1 ASN D 396      -2.549  51.930  45.770  1.00 23.97    -0.273 OA
ATOM   3643  H   ASN D 396      -0.014  48.971  48.378  1.00 17.00     0.164 HD
ATOM   3644 1HD2 ASN D 396      -2.411  53.561  47.628  1.00 17.00     0.159 HD
ATOM   3645 2HD2 ASN D 396      -1.878  52.414  48.784  1.00 17.00     0.159 HD
ATOM   3646  N   ILE D 397       0.561  50.588  44.780  1.00  8.96    -0.338 N 
ATOM   3647  CA  ILE D 397       1.373  51.589  44.108  1.00  8.98     0.159 C 
ATOM   3648  C   ILE D 397       0.361  52.420  43.338  1.00  9.23     0.251 C 
ATOM   3649  O   ILE D 397      -0.098  52.027  42.246  1.00  7.30    -0.271 OA
ATOM   3650  CB  ILE D 397       2.478  50.992  43.167  1.00  7.86     0.029 C 
ATOM   3651  CG1 ILE D 397       3.800  50.792  43.929  1.00  3.10     0.002 C 
ATOM   3652  CG2 ILE D 397       2.745  51.965  42.005  1.00  7.93     0.002 C 
ATOM   3653  CD1 ILE D 397       3.801  49.687  44.923  1.00  2.00     0.000 C 
ATOM   3654  H   ILE D 397       0.276  49.780  44.312  1.00 17.00     0.164 HD
ATOM   3655  N   GLU D 398       0.010  53.547  43.958  1.00 10.43    -0.338 N 
ATOM   3656  CA  GLU D 398      -0.983  54.492  43.448  1.00 10.47     0.160 C 
ATOM   3657  C   GLU D 398      -1.504  54.205  42.043  1.00 11.32     0.251 C 
ATOM   3658  O   GLU D 398      -0.735  54.085  41.070  1.00  8.81    -0.271 OA
ATOM   3659  CB  GLU D 398      -0.537  55.957  43.576  1.00  8.41     0.043 C 
ATOM   3660  CG  GLU D 398       0.060  56.374  44.936  1.00 11.84     0.100 C 
ATOM   3661  CD  GLU D 398      -0.877  56.247  46.191  1.00 13.06     0.185 C 
ATOM   3662  OE1 GLU D 398      -1.477  55.167  46.429  1.00  9.86    -0.647 OA
ATOM   3663  OE2 GLU D 398      -0.936  57.226  46.997  1.00 11.08    -0.647 OA
ATOM   3664  H   GLU D 398       0.464  53.714  44.809  1.00 17.00     0.164 HD
ATOM   3665  N   ASP D 399      -2.834  54.074  41.993  1.00 12.00    -0.337 N 
ATOM   3666  CA  ASP D 399      -3.615  53.765  40.801  1.00 13.80     0.170 C 
ATOM   3667  C   ASP D 399      -3.508  52.244  40.503  1.00 15.91     0.252 C 
ATOM   3668  O   ASP D 399      -3.503  51.809  39.336  1.00 14.52    -0.271 OA
ATOM   3669  CB  ASP D 399      -3.238  54.675  39.596  1.00 13.00     0.129 C 
ATOM   3670  CG  ASP D 399      -4.318  54.672  38.463  1.00 12.64     0.188 C 
ATOM   3671  OD1 ASP D 399      -5.469  55.093  38.708  1.00 10.59    -0.647 OA
ATOM   3672  OD2 ASP D 399      -4.028  54.245  37.316  1.00 10.65    -0.647 OA
ATOM   3673  H   ASP D 399      -3.306  54.174  42.842  1.00 17.00     0.164 HD
ATOM   3674  N   GLN D 400      -3.401  51.462  41.591  1.00 16.94    -0.337 N 
ATOM   3675  CA  GLN D 400      -3.350  49.994  41.570  1.00 15.40     0.160 C 
ATOM   3676  C   GLN D 400      -2.861  49.417  42.877  1.00 15.04     0.251 C 
ATOM   3677  O   GLN D 400      -1.992  49.978  43.546  1.00 13.52    -0.271 OA
ATOM   3678  CB  GLN D 400      -2.518  49.437  40.422  1.00 14.59     0.042 C 
ATOM   3679  CG  GLN D 400      -3.110  48.161  39.886  1.00 16.37     0.090 C 
ATOM   3680  CD  GLN D 400      -2.686  47.851  38.454  1.00 19.45     0.227 C 
ATOM   3681  NE2 GLN D 400      -3.564  47.171  37.710  1.00 17.55    -0.369 N 
ATOM   3682  OE1 GLN D 400      -1.578  48.209  38.021  1.00 21.23    -0.273 OA
ATOM   3683  H   GLN D 400      -3.280  51.885  42.466  1.00 17.00     0.164 HD
ATOM   3684 1HE2 GLN D 400      -3.287  46.956  36.797  1.00 17.00     0.159 HD
ATOM   3685 2HE2 GLN D 400      -4.422  46.928  38.109  1.00 17.00     0.159 HD
ATOM   3686  N   GLU D 401      -3.456  48.291  43.238  1.00 15.32    -0.338 N 
ATOM   3687  CA  GLU D 401      -3.118  47.593  44.464  1.00 16.61     0.160 C 
ATOM   3688  C   GLU D 401      -2.849  46.152  44.098  1.00 15.05     0.251 C 
ATOM   3689  O   GLU D 401      -3.668  45.517  43.415  1.00 14.66    -0.271 OA
ATOM   3690  CB  GLU D 401      -4.278  47.620  45.470  1.00 22.99     0.043 C 
ATOM   3691  CG  GLU D 401      -4.716  49.009  46.013  1.00 27.84     0.100 C 
ATOM   3692  CD  GLU D 401      -5.627  48.878  47.266  1.00 29.61     0.185 C 
ATOM   3693  OE1 GLU D 401      -5.118  48.456  48.335  1.00 30.00    -0.647 OA
ATOM   3694  OE2 GLU D 401      -6.842  49.177  47.180  1.00 23.90    -0.647 OA
ATOM   3695  H   GLU D 401      -4.128  47.875  42.662  1.00 17.00     0.164 HD
ATOM   3696  N   TYR D 402      -1.737  45.627  44.603  1.00 11.52    -0.337 N 
ATOM   3697  CA  TYR D 402      -1.342  44.260  44.325  1.00  7.97     0.164 C 
ATOM   3698  C   TYR D 402      -1.454  43.374  45.555  1.00  6.89     0.251 C 
ATOM   3699  O   TYR D 402      -1.404  43.866  46.689  1.00  5.48    -0.271 OA
ATOM   3700  CB  TYR D 402       0.075  44.249  43.781  1.00  6.55     0.058 C 
ATOM   3701  CG  TYR D 402       0.237  45.073  42.514  1.00  3.74    -0.020 A 
ATOM   3702  CD1 TYR D 402       0.547  46.434  42.563  1.00  2.00    -0.002 A 
ATOM   3703  CD2 TYR D 402       0.146  44.468  41.262  1.00  4.77    -0.002 A 
ATOM   3704  CE1 TYR D 402       0.770  47.154  41.394  1.00  2.03     0.024 A 
ATOM   3705  CE2 TYR D 402       0.365  45.185  40.095  1.00  2.08     0.024 A 
ATOM   3706  CZ  TYR D 402       0.679  46.515  40.162  1.00  2.00     0.089 A 
ATOM   3707  OH  TYR D 402       0.913  47.184  38.980  1.00  2.00    -0.359 OA
ATOM   3708  H   TYR D 402      -1.176  46.161  45.192  1.00 17.00     0.164 HD
ATOM   3709  HH  TYR D 402       0.872  46.539  38.255  1.00 17.00     0.217 HD
ATOM   3710  N   SER D 403      -1.704  42.090  45.299  1.00  6.14    -0.336 N 
ATOM   3711  CA  SER D 403      -1.840  41.041  46.320  1.00  8.19     0.189 C 
ATOM   3712  C   SER D 403      -0.449  40.534  46.616  1.00  9.44     0.254 C 
ATOM   3713  O   SER D 403       0.431  40.673  45.757  1.00 13.66    -0.270 OA
ATOM   3714  CB  SER D 403      -2.609  39.849  45.755  1.00  7.58     0.169 C 
ATOM   3715  OG  SER D 403      -1.905  39.298  44.653  1.00  2.18    -0.380 OA
ATOM   3716  H   SER D 403      -1.801  41.856  44.354  1.00 17.00     0.164 HD
ATOM   3717  HG  SER D 403      -2.063  39.914  43.929  1.00 17.00     0.211 HD
ATOM   3718  N   PHE D 404      -0.247  39.878  47.760  1.00  6.78    -0.337 N 
ATOM   3719  CA  PHE D 404       1.085  39.384  48.056  1.00  5.62     0.164 C 
ATOM   3720  C   PHE D 404       1.471  38.557  46.854  1.00  4.75     0.251 C 
ATOM   3721  O   PHE D 404       2.416  38.890  46.168  1.00  4.52    -0.271 OA
ATOM   3722  CB  PHE D 404       1.110  38.541  49.326  1.00  4.27     0.058 C 
ATOM   3723  CG  PHE D 404       1.324  39.337  50.580  1.00  3.69    -0.020 A 
ATOM   3724  CD1 PHE D 404       0.365  40.251  51.033  1.00  5.44    -0.004 A 
ATOM   3725  CD2 PHE D 404       2.467  39.164  51.328  1.00  4.10    -0.004 A 
ATOM   3726  CE1 PHE D 404       0.550  40.988  52.232  1.00  4.36    -0.000 A 
ATOM   3727  CE2 PHE D 404       2.664  39.894  52.524  1.00  6.66    -0.000 A 
ATOM   3728  CZ  PHE D 404       1.699  40.808  52.975  1.00  5.81    -0.000 A 
ATOM   3729  H   PHE D 404      -0.982  39.762  48.396  1.00 17.00     0.164 HD
ATOM   3730  N   LYS D 405       0.612  37.609  46.499  1.00  6.88    -0.338 N 
ATOM   3731  CA  LYS D 405       0.827  36.712  45.356  1.00  8.34     0.159 C 
ATOM   3732  C   LYS D 405       1.359  37.390  44.075  1.00 10.45     0.251 C 
ATOM   3733  O   LYS D 405       2.066  36.758  43.286  1.00 10.39    -0.271 OA
ATOM   3734  CB  LYS D 405      -0.479  35.994  45.029  1.00  4.73     0.032 C 
ATOM   3735  CG  LYS D 405      -0.921  34.985  46.065  1.00  9.43     0.004 C 
ATOM   3736  CD  LYS D 405      -1.471  35.566  47.370  1.00  7.57     0.032 C 
ATOM   3737  CE  LYS D 405      -1.930  34.410  48.308  1.00  4.26     0.206 C 
ATOM   3738  NZ  LYS D 405      -2.492  34.828  49.627  1.00  2.33    -0.064 N 
ATOM   3739  H   LYS D 405      -0.205  37.542  47.019  1.00 17.00     0.164 HD
ATOM   3740  HZ1 LYS D 405      -1.778  35.379  50.145  1.00 17.00     0.275 HD
ATOM   3741  HZ2 LYS D 405      -3.342  35.406  49.476  1.00 17.00     0.275 HD
ATOM   3742  HZ3 LYS D 405      -2.743  33.984  50.180  1.00 17.00     0.275 HD
ATOM   3743  N   GLN D 406       0.985  38.660  43.871  1.00 12.35    -0.338 N 
ATOM   3744  CA  GLN D 406       1.393  39.444  42.698  1.00 15.09     0.160 C 
ATOM   3745  C   GLN D 406       2.673  40.240  42.897  1.00 15.57     0.251 C 
ATOM   3746  O   GLN D 406       3.481  40.397  41.964  1.00 15.95    -0.271 OA
ATOM   3747  CB  GLN D 406       0.320  40.454  42.327  1.00 15.70     0.042 C 
ATOM   3748  CG  GLN D 406      -0.947  39.880  41.815  1.00 21.43     0.090 C 
ATOM   3749  CD  GLN D 406      -1.937  40.972  41.515  1.00 24.61     0.227 C 
ATOM   3750  NE2 GLN D 406      -2.342  41.084  40.254  1.00 28.75    -0.369 N 
ATOM   3751  OE1 GLN D 406      -2.312  41.736  42.404  1.00 24.89    -0.273 OA
ATOM   3752  H   GLN D 406       0.414  39.087  44.537  1.00 17.00     0.164 HD
ATOM   3753 1HE2 GLN D 406      -2.987  41.789  40.044  1.00 17.00     0.159 HD
ATOM   3754 2HE2 GLN D 406      -1.961  40.447  39.609  1.00 17.00     0.159 HD
ATOM   3755  N   PHE D 407       2.779  40.851  44.077  1.00 14.23    -0.337 N 
ATOM   3756  CA  PHE D 407       3.922  41.670  44.428  1.00  9.84     0.164 C 
ATOM   3757  C   PHE D 407       5.189  40.839  44.557  1.00  8.96     0.251 C 
ATOM   3758  O   PHE D 407       6.230  41.237  44.037  1.00  9.61    -0.271 OA
ATOM   3759  CB  PHE D 407       3.650  42.438  45.718  1.00  7.37     0.058 C 
ATOM   3760  CG  PHE D 407       4.376  43.746  45.798  1.00  8.46    -0.020 A 
ATOM   3761  CD1 PHE D 407       4.224  44.705  44.782  1.00  7.54    -0.004 A 
ATOM   3762  CD2 PHE D 407       5.224  44.028  46.869  1.00  6.21    -0.004 A 
ATOM   3763  CE1 PHE D 407       4.913  45.932  44.827  1.00  4.42    -0.000 A 
ATOM   3764  CE2 PHE D 407       5.919  45.256  46.929  1.00  5.38    -0.000 A 
ATOM   3765  CZ  PHE D 407       5.766  46.209  45.905  1.00  4.09    -0.000 A 
ATOM   3766  H   PHE D 407       2.073  40.706  44.738  1.00 17.00     0.164 HD
ATOM   3767  N   LEU D 408       5.090  39.656  45.168  1.00  7.19    -0.338 N 
ATOM   3768  CA  LEU D 408       6.257  38.793  45.365  1.00  4.86     0.159 C 
ATOM   3769  C   LEU D 408       6.889  38.248  44.092  1.00  5.66     0.251 C 
ATOM   3770  O   LEU D 408       6.243  37.586  43.267  1.00  5.24    -0.271 OA
ATOM   3771  CB  LEU D 408       5.970  37.668  46.356  1.00  2.00     0.032 C 
ATOM   3772  CG  LEU D 408       5.546  38.163  47.739  1.00  2.00     0.002 C 
ATOM   3773  CD1 LEU D 408       5.772  37.053  48.724  1.00  3.42     0.000 C 
ATOM   3774  CD2 LEU D 408       6.296  39.400  48.171  1.00  2.00     0.000 C 
ATOM   3775  H   LEU D 408       4.203  39.344  45.445  1.00 17.00     0.164 HD
ATOM   3776  N   TYR D 409       8.185  38.537  43.975  1.00  7.60    -0.337 N 
ATOM   3777  CA  TYR D 409       9.033  38.137  42.854  1.00  8.18     0.164 C 
ATOM   3778  C   TYR D 409       8.581  38.773  41.534  1.00  6.37     0.251 C 
ATOM   3779  O   TYR D 409       8.678  38.150  40.479  1.00  4.90    -0.271 OA
ATOM   3780  CB  TYR D 409       9.092  36.594  42.690  1.00 13.15     0.058 C 
ATOM   3781  CG  TYR D 409       8.744  35.743  43.916  1.00 16.54    -0.020 A 
ATOM   3782  CD1 TYR D 409       9.568  35.738  45.043  1.00 17.09    -0.002 A 
ATOM   3783  CD2 TYR D 409       7.594  34.918  43.924  1.00 17.77    -0.002 A 
ATOM   3784  CE1 TYR D 409       9.276  34.940  46.152  1.00 20.35     0.024 A 
ATOM   3785  CE2 TYR D 409       7.288  34.111  45.024  1.00 21.02     0.024 A 
ATOM   3786  CZ  TYR D 409       8.139  34.124  46.140  1.00 23.02     0.089 A 
ATOM   3787  OH  TYR D 409       7.869  33.302  47.234  1.00 26.90    -0.359 OA
ATOM   3788  H   TYR D 409       8.590  39.043  44.708  1.00 17.00     0.164 HD
ATOM   3789  HH  TYR D 409       7.051  32.823  47.085  1.00 17.00     0.217 HD
ATOM   3790  N   ASN D 410       8.134  40.022  41.561  1.00  6.85    -0.337 N 
ATOM   3791  CA  ASN D 410       7.696  40.623  40.307  1.00  9.06     0.169 C 
ATOM   3792  C   ASN D 410       8.652  41.531  39.560  1.00  9.98     0.251 C 
ATOM   3793  O   ASN D 410       9.179  42.502  40.112  1.00 12.16    -0.271 OA
ATOM   3794  CB  ASN D 410       6.349  41.306  40.435  1.00  9.62     0.119 C 
ATOM   3795  CG  ASN D 410       5.576  41.270  39.130  1.00 11.63     0.234 C 
ATOM   3796  ND2 ASN D 410       4.298  40.919  39.241  1.00 16.85    -0.332 N 
ATOM   3797  OD1 ASN D 410       6.135  41.503  38.060  1.00 10.54    -0.272 OA
ATOM   3798  H   ASN D 410       8.097  40.529  42.397  1.00 17.00     0.164 HD
ATOM   3799 1HD2 ASN D 410       4.017  40.612  40.131  1.00 17.00     0.165 HD
ATOM   3800  N   ASN D 411       8.817  41.225  38.273  1.00 10.27    -0.337 N 
ATOM   3801  CA  ASN D 411       9.711  41.959  37.357  1.00  9.99     0.169 C 
ATOM   3802  C   ASN D 411       9.057  43.276  36.924  1.00  6.81     0.252 C 
ATOM   3803  O   ASN D 411       9.353  44.346  37.435  1.00  3.73    -0.271 OA
ATOM   3804  CB  ASN D 411      10.031  41.055  36.107  1.00 10.00     0.119 C 
ATOM   3805  CG  ASN D 411      11.169  41.613  35.179  1.00  8.01     0.230 C 
ATOM   3806  ND2 ASN D 411      11.168  41.174  33.919  1.00  6.87    -0.369 N 
ATOM   3807  OD1 ASN D 411      12.049  42.361  35.608  1.00  4.89    -0.273 OA
ATOM   3808  H   ASN D 411       8.301  40.467  37.934  1.00 17.00     0.164 HD
ATOM   3809 1HD2 ASN D 411      11.888  41.556  33.374  1.00 17.00     0.159 HD
ATOM   3810 2HD2 ASN D 411      10.489  40.541  33.610  1.00 17.00     0.159 HD
ATOM   3811  N   SER D 412       8.065  43.160  36.065  1.00  7.04    -0.336 N 
ATOM   3812  CA  SER D 412       7.428  44.335  35.534  1.00  7.28     0.189 C 
ATOM   3813  C   SER D 412       6.822  45.312  36.530  1.00  5.94     0.254 C 
ATOM   3814  O   SER D 412       6.732  46.503  36.215  1.00  3.67    -0.270 OA
ATOM   3815  CB  SER D 412       6.418  43.942  34.445  1.00 10.08     0.169 C 
ATOM   3816  OG  SER D 412       6.610  44.744  33.280  1.00 12.41    -0.380 OA
ATOM   3817  H   SER D 412       7.724  42.280  35.814  1.00 17.00     0.164 HD
ATOM   3818  HG  SER D 412       7.465  44.584  32.875  1.00 17.00     0.211 HD
ATOM   3819  N   ILE D 413       6.445  44.862  37.729  1.00  4.12    -0.337 N 
ATOM   3820  CA  ILE D 413       5.849  45.816  38.663  1.00  6.54     0.159 C 
ATOM   3821  C   ILE D 413       6.740  47.079  38.747  1.00  7.41     0.251 C 
ATOM   3822  O   ILE D 413       6.328  48.175  38.318  1.00  5.39    -0.271 OA
ATOM   3823  CB  ILE D 413       5.591  45.211  40.102  1.00  6.77     0.029 C 
ATOM   3824  CG1 ILE D 413       4.487  44.146  40.039  1.00  6.54     0.002 C 
ATOM   3825  CG2 ILE D 413       5.148  46.341  41.100  1.00  5.26     0.002 C 
ATOM   3826  CD1 ILE D 413       4.005  43.588  41.400  1.00  3.33     0.000 C 
ATOM   3827  H   ILE D 413       6.586  43.924  37.965  1.00 17.00     0.164 HD
ATOM   3828  N   LEU D 414       7.985  46.872  39.193  1.00  7.19    -0.338 N 
ATOM   3829  CA  LEU D 414       8.955  47.933  39.363  1.00  3.72     0.159 C 
ATOM   3830  C   LEU D 414       9.292  48.579  38.049  1.00  3.48     0.251 C 
ATOM   3831  O   LEU D 414       9.229  49.805  37.915  1.00  4.52    -0.271 OA
ATOM   3832  CB  LEU D 414      10.226  47.378  39.997  1.00  4.40     0.032 C 
ATOM   3833  CG  LEU D 414      11.313  48.414  40.335  1.00  7.10     0.002 C 
ATOM   3834  CD1 LEU D 414      10.731  49.526  41.225  1.00  3.82     0.000 C 
ATOM   3835  CD2 LEU D 414      12.507  47.735  41.014  1.00  5.21     0.000 C 
ATOM   3836  H   LEU D 414       8.265  45.954  39.397  1.00 17.00     0.164 HD
ATOM   3837  N   LEU D 415       9.656  47.756  37.079  1.00  3.70    -0.338 N 
ATOM   3838  CA  LEU D 415      10.022  48.265  35.766  1.00  5.20     0.159 C 
ATOM   3839  C   LEU D 415       8.897  49.064  35.113  1.00  7.69     0.251 C 
ATOM   3840  O   LEU D 415       9.155  50.049  34.430  1.00  8.15    -0.271 OA
ATOM   3841  CB  LEU D 415      10.441  47.127  34.851  1.00  4.40     0.032 C 
ATOM   3842  CG  LEU D 415      11.698  46.372  35.253  1.00  5.07     0.002 C 
ATOM   3843  CD1 LEU D 415      11.921  45.209  34.284  1.00  7.26     0.000 C 
ATOM   3844  CD2 LEU D 415      12.891  47.289  35.255  1.00  5.34     0.000 C 
ATOM   3845  H   LEU D 415       9.667  46.790  37.250  1.00 17.00     0.164 HD
ATOM   3846  N   GLU D 416       7.654  48.647  35.331  1.00  9.71    -0.338 N 
ATOM   3847  CA  GLU D 416       6.522  49.342  34.748  1.00 11.04     0.160 C 
ATOM   3848  C   GLU D 416       6.246  50.662  35.444  1.00 12.56     0.251 C 
ATOM   3849  O   GLU D 416       6.294  51.729  34.817  1.00 13.54    -0.271 OA
ATOM   3850  CB  GLU D 416       5.278  48.487  34.816  1.00 11.88     0.043 C 
ATOM   3851  CG  GLU D 416       5.284  47.412  33.794  1.00 21.05     0.100 C 
ATOM   3852  CD  GLU D 416       5.550  47.948  32.385  1.00 28.15     0.185 C 
ATOM   3853  OE1 GLU D 416       4.546  48.320  31.680  1.00 30.71    -0.647 OA
ATOM   3854  OE2 GLU D 416       6.760  47.981  31.987  1.00 28.14    -0.647 OA
ATOM   3855  H   GLU D 416       7.583  47.962  35.991  1.00 17.00     0.164 HD
ATOM   3856  N   HIS D 417       5.975  50.588  36.746  1.00 10.42    -0.337 N 
ATOM   3857  CA  HIS D 417       5.664  51.762  37.526  1.00  9.16     0.165 C 
ATOM   3858  C   HIS D 417       6.741  52.808  37.603  1.00  9.37     0.251 C 
ATOM   3859  O   HIS D 417       6.432  54.008  37.543  1.00 10.10    -0.271 OA
ATOM   3860  CB  HIS D 417       5.240  51.374  38.929  1.00 10.57     0.077 C 
ATOM   3861  CG  HIS D 417       3.864  50.800  38.992  1.00 13.69     0.054 A 
ATOM   3862  CD2 HIS D 417       2.787  50.993  38.198  1.00 13.89     0.086 A 
ATOM   3863  ND1 HIS D 417       3.488  49.867  39.936  1.00 15.42    -0.340 N 
ATOM   3864  CE1 HIS D 417       2.238  49.502  39.716  1.00 15.48     0.151 A 
ATOM   3865  NE2 HIS D 417       1.792  50.168  38.666  1.00 18.84    -0.336 N 
ATOM   3866  H   HIS D 417       6.039  49.707  37.166  1.00 17.00     0.164 HD
ATOM   3867  HD1 HIS D 417       4.052  49.527  40.662  1.00 17.00     0.167 HD
ATOM   3868  HE2 HIS D 417       0.876  50.054  38.308  1.00 17.00     0.168 HD
ATOM   3869  N   GLY D 418       7.993  52.367  37.726  1.00  7.84    -0.336 N 
ATOM   3870  CA  GLY D 418       9.092  53.309  37.858  1.00  8.22     0.189 C 
ATOM   3871  C   GLY D 418       9.418  53.562  39.324  1.00  7.45     0.253 C 
ATOM   3872  O   GLY D 418       8.627  53.286  40.224  1.00  8.49    -0.270 OA
ATOM   3873  H   GLY D 418       8.185  51.409  37.732  1.00 17.00     0.164 HD
ATOM   3874  N   LEU D 419      10.594  54.106  39.572  1.00  7.20    -0.337 N 
ATOM   3875  CA  LEU D 419      11.033  54.339  40.941  1.00  6.62     0.159 C 
ATOM   3876  C   LEU D 419      10.236  55.433  41.638  1.00  8.38     0.251 C 
ATOM   3877  O   LEU D 419       9.764  55.252  42.773  1.00  8.73    -0.271 OA
ATOM   3878  CB  LEU D 419      12.537  54.651  40.974  1.00  7.25     0.032 C 
ATOM   3879  CG  LEU D 419      13.572  53.563  41.335  1.00  4.54     0.002 C 
ATOM   3880  CD1 LEU D 419      13.866  53.541  42.804  1.00  3.93     0.000 C 
ATOM   3881  CD2 LEU D 419      13.114  52.210  40.859  1.00  2.00     0.000 C 
ATOM   3882  H   LEU D 419      11.173  54.336  38.819  1.00 17.00     0.164 HD
ATOM   3883  N   THR D 420      10.107  56.579  40.969  1.00  8.74    -0.336 N 
ATOM   3884  CA  THR D 420       9.356  57.721  41.505  1.00  6.27     0.186 C 
ATOM   3885  C   THR D 420       7.932  57.252  41.845  1.00  6.40     0.253 C 
ATOM   3886  O   THR D 420       7.336  57.636  42.873  1.00  2.00    -0.270 OA
ATOM   3887  CB  THR D 420       9.364  58.862  40.510  1.00  4.66     0.140 C 
ATOM   3888  CG2 THR D 420      10.277  59.962  40.992  1.00  5.15     0.034 C 
ATOM   3889  OG1 THR D 420       9.865  58.388  39.253  1.00  6.97    -0.382 OA
ATOM   3890  H   THR D 420      10.494  56.683  40.078  1.00 17.00     0.164 HD
ATOM   3891  HG1 THR D 420       9.673  59.063  38.588  1.00 17.00     0.210 HD
ATOM   3892  N   GLN D 421       7.405  56.373  40.991  1.00  9.48    -0.337 N 
ATOM   3893  CA  GLN D 421       6.112  55.780  41.298  1.00 10.46     0.160 C 
ATOM   3894  C   GLN D 421       6.374  54.490  42.060  1.00  8.55     0.251 C 
ATOM   3895  O   GLN D 421       6.233  53.364  41.557  1.00  4.57    -0.271 OA
ATOM   3896  CB  GLN D 421       5.164  55.530  40.108  1.00 11.63     0.042 C 
ATOM   3897  CG  GLN D 421       3.707  55.560  40.610  1.00 12.35     0.090 C 
ATOM   3898  CD  GLN D 421       3.551  56.568  41.794  1.00 17.96     0.227 C 
ATOM   3899  NE2 GLN D 421       3.236  57.830  41.478  1.00 16.37    -0.369 N 
ATOM   3900  OE1 GLN D 421       3.787  56.219  42.967  1.00 19.08    -0.273 OA
ATOM   3901  H   GLN D 421       7.876  56.087  40.182  1.00 17.00     0.164 HD
ATOM   3902 1HE2 GLN D 421       3.142  58.467  42.215  1.00 17.00     0.159 HD
ATOM   3903 2HE2 GLN D 421       3.109  58.054  40.535  1.00 17.00     0.159 HD
ATOM   3904  N   PHE D 422       6.822  54.710  43.283  1.00  4.49    -0.337 N 
ATOM   3905  CA  PHE D 422       7.114  53.659  44.211  1.00  3.13     0.164 C 
ATOM   3906  C   PHE D 422       7.419  54.495  45.405  1.00  2.74     0.251 C 
ATOM   3907  O   PHE D 422       6.807  54.346  46.449  1.00  4.31    -0.271 OA
ATOM   3908  CB  PHE D 422       8.324  52.852  43.762  1.00  2.00     0.058 C 
ATOM   3909  CG  PHE D 422       8.015  51.428  43.475  1.00  2.99    -0.020 A 
ATOM   3910  CD1 PHE D 422       7.479  51.046  42.241  1.00  2.94    -0.004 A 
ATOM   3911  CD2 PHE D 422       8.243  50.449  44.445  1.00  3.09    -0.004 A 
ATOM   3912  CE1 PHE D 422       7.175  49.700  41.982  1.00  3.98    -0.000 A 
ATOM   3913  CE2 PHE D 422       7.939  49.092  44.194  1.00  2.00    -0.000 A 
ATOM   3914  CZ  PHE D 422       7.409  48.721  42.968  1.00  2.00    -0.000 A 
ATOM   3915  H   PHE D 422       6.949  55.647  43.525  1.00 17.00     0.164 HD
ATOM   3916  N   VAL D 423       8.261  55.489  45.186  1.00  3.30    -0.338 N 
ATOM   3917  CA  VAL D 423       8.637  56.411  46.243  1.00  6.19     0.159 C 
ATOM   3918  C   VAL D 423       7.367  57.172  46.673  1.00  6.26     0.251 C 
ATOM   3919  O   VAL D 423       6.998  57.243  47.855  1.00  3.51    -0.271 OA
ATOM   3920  CB  VAL D 423       9.701  57.394  45.711  1.00  8.22     0.029 C 
ATOM   3921  CG1 VAL D 423      10.058  58.447  46.794  1.00  7.26     0.002 C 
ATOM   3922  CG2 VAL D 423      10.910  56.614  45.187  1.00  2.04     0.002 C 
ATOM   3923  H   VAL D 423       8.669  55.575  44.300  1.00 17.00     0.164 HD
ATOM   3924  N   GLU D 424       6.656  57.659  45.673  1.00  7.51    -0.338 N 
ATOM   3925  CA  GLU D 424       5.443  58.375  45.940  1.00 11.37     0.160 C 
ATOM   3926  C   GLU D 424       4.400  57.456  46.608  1.00  9.85     0.251 C 
ATOM   3927  O   GLU D 424       3.955  57.757  47.728  1.00  9.23    -0.271 OA
ATOM   3928  CB  GLU D 424       4.970  59.041  44.648  1.00 17.87     0.043 C 
ATOM   3929  CG  GLU D 424       6.094  59.939  44.092  1.00 25.27     0.100 C 
ATOM   3930  CD  GLU D 424       5.651  61.034  43.101  1.00 27.35     0.185 C 
ATOM   3931  OE1 GLU D 424       5.232  60.683  41.955  1.00 27.83    -0.647 OA
ATOM   3932  OE2 GLU D 424       5.786  62.240  43.465  1.00 25.75    -0.647 OA
ATOM   3933  H   GLU D 424       6.964  57.546  44.754  1.00 17.00     0.164 HD
ATOM   3934  N   SER D 425       4.084  56.315  45.981  1.00  5.72    -0.336 N 
ATOM   3935  CA  SER D 425       3.129  55.378  46.557  1.00  3.19     0.189 C 
ATOM   3936  C   SER D 425       3.454  55.059  48.013  1.00  5.17     0.254 C 
ATOM   3937  O   SER D 425       2.592  55.143  48.883  1.00  4.92    -0.270 OA
ATOM   3938  CB  SER D 425       3.139  54.063  45.800  1.00  2.16     0.169 C 
ATOM   3939  OG  SER D 425       2.892  54.261  44.435  1.00  3.43    -0.380 OA
ATOM   3940  H   SER D 425       4.473  56.117  45.107  1.00 17.00     0.164 HD
ATOM   3941  HG  SER D 425       3.575  54.788  44.023  1.00 17.00     0.211 HD
ATOM   3942  N   PHE D 426       4.720  54.744  48.277  1.00  4.49    -0.337 N 
ATOM   3943  CA  PHE D 426       5.162  54.378  49.610  1.00  2.42     0.164 C 
ATOM   3944  C   PHE D 426       5.205  55.495  50.647  1.00  3.61     0.251 C 
ATOM   3945  O   PHE D 426       5.060  55.217  51.844  1.00  2.50    -0.271 OA
ATOM   3946  CB  PHE D 426       6.478  53.606  49.540  1.00  4.59     0.058 C 
ATOM   3947  CG  PHE D 426       6.372  52.257  48.829  1.00  4.30    -0.020 A 
ATOM   3948  CD1 PHE D 426       5.150  51.777  48.371  1.00  3.64    -0.004 A 
ATOM   3949  CD2 PHE D 426       7.500  51.470  48.620  1.00  4.73    -0.004 A 
ATOM   3950  CE1 PHE D 426       5.054  50.550  47.726  1.00  2.00    -0.000 A 
ATOM   3951  CE2 PHE D 426       7.406  50.240  47.975  1.00  3.17    -0.000 A 
ATOM   3952  CZ  PHE D 426       6.177  49.784  47.531  1.00  2.83    -0.000 A 
ATOM   3953  H   PHE D 426       5.365  54.766  47.548  1.00 17.00     0.164 HD
ATOM   3954  N   THR D 427       5.409  56.742  50.220  1.00  4.93    -0.336 N 
ATOM   3955  CA  THR D 427       5.381  57.890  51.153  1.00  9.56     0.186 C 
ATOM   3956  C   THR D 427       3.952  57.995  51.722  1.00 11.37     0.253 C 
ATOM   3957  O   THR D 427       3.729  58.420  52.861  1.00 11.51    -0.270 OA
ATOM   3958  CB  THR D 427       5.605  59.223  50.423  1.00 10.89     0.140 C 
ATOM   3959  CG2 THR D 427       5.710  60.384  51.416  1.00  8.21     0.034 C 
ATOM   3960  OG1 THR D 427       6.792  59.147  49.628  1.00 15.31    -0.382 OA
ATOM   3961  H   THR D 427       5.572  56.904  49.267  1.00 17.00     0.164 HD
ATOM   3962  HG1 THR D 427       6.587  58.632  48.854  1.00 17.00     0.210 HD
ATOM   3963  N   ARG D 428       2.993  57.666  50.856  1.00 13.02    -0.337 N 
ATOM   3964  CA  ARG D 428       1.577  57.683  51.148  1.00 11.27     0.159 C 
ATOM   3965  C   ARG D 428       1.052  56.252  51.211  1.00 11.89     0.251 C 
ATOM   3966  O   ARG D 428       0.596  55.728  50.191  1.00 16.01    -0.271 OA
ATOM   3967  CB  ARG D 428       0.834  58.408  50.027  1.00 12.83     0.034 C 
ATOM   3968  CG  ARG D 428       1.264  59.854  49.816  1.00 18.85     0.027 C 
ATOM   3969  CD  ARG D 428       2.464  59.976  48.882  1.00 20.86     0.116 C 
ATOM   3970  NE  ARG D 428       3.065  61.311  48.916  1.00 19.86    -0.212 N 
ATOM   3971  CZ  ARG D 428       3.911  61.789  48.003  1.00 19.64     0.666 C 
ATOM   3972  NH1 ARG D 428       4.283  61.050  46.957  1.00 14.94    -0.235 N 
ATOM   3973  NH2 ARG D 428       4.376  63.026  48.135  1.00 17.44    -0.235 N 
ATOM   3974  H   ARG D 428       3.232  57.378  49.948  1.00 17.00     0.164 HD
ATOM   3975  HE  ARG D 428       2.847  61.890  49.671  1.00 17.00     0.178 HD
ATOM   3976 HH11 ARG D 428       3.929  60.125  46.836  1.00 17.00     0.174 HD
ATOM   3977 HH12 ARG D 428       4.915  61.435  46.284  1.00 17.00     0.174 HD
ATOM   3978 HH21 ARG D 428       4.086  63.585  48.913  1.00 17.00     0.174 HD
ATOM   3979 HH22 ARG D 428       5.007  63.401  47.457  1.00 17.00     0.174 HD
ATOM   3980  N   GLN D 429       1.170  55.608  52.377  1.00  8.39    -0.338 N 
ATOM   3981  CA  GLN D 429       0.662  54.248  52.618  1.00  4.53     0.160 C 
ATOM   3982  C   GLN D 429       0.996  53.756  54.003  1.00  2.31     0.251 C 
ATOM   3983  O   GLN D 429       2.083  53.276  54.250  1.00  2.00    -0.271 OA
ATOM   3984  CB  GLN D 429       1.158  53.221  51.620  1.00  3.67     0.042 C 
ATOM   3985  CG  GLN D 429       0.569  51.875  51.981  1.00  4.92     0.090 C 
ATOM   3986  CD  GLN D 429       0.439  50.909  50.824  1.00  5.30     0.227 C 
ATOM   3987  NE2 GLN D 429       0.028  49.678  51.150  1.00  5.90    -0.369 N 
ATOM   3988  OE1 GLN D 429       0.684  51.247  49.657  1.00  4.18    -0.273 OA
ATOM   3989  H   GLN D 429       1.649  56.066  53.095  1.00 17.00     0.164 HD
ATOM   3990 1HE2 GLN D 429      -0.113  48.987  50.475  1.00 17.00     0.159 HD
ATOM   3991 2HE2 GLN D 429      -0.127  49.525  52.105  1.00 17.00     0.159 HD
ATOM   3992  N   ILE D 430       0.027  53.849  54.899  1.00  6.39    -0.338 N 
ATOM   3993  CA  ILE D 430       0.212  53.456  56.297  1.00  5.37     0.159 C 
ATOM   3994  C   ILE D 430       0.535  51.986  56.368  1.00  5.49     0.251 C 
ATOM   3995  O   ILE D 430      -0.024  51.170  55.620  1.00  3.96    -0.271 OA
ATOM   3996  CB  ILE D 430      -1.073  53.727  57.200  1.00  3.97     0.029 C 
ATOM   3997  CG1 ILE D 430      -1.695  55.093  56.883  1.00  3.92     0.002 C 
ATOM   3998  CG2 ILE D 430      -0.713  53.723  58.676  1.00  2.00     0.002 C 
ATOM   3999  CD1 ILE D 430      -3.036  55.022  56.163  1.00  2.00     0.000 C 
ATOM   4000  H   ILE D 430      -0.848  54.159  54.608  1.00 17.00     0.164 HD
ATOM   4001  N   ALA D 431       1.484  51.685  57.241  1.00  5.12    -0.338 N 
ATOM   4002  CA  ALA D 431       1.906  50.323  57.491  1.00  7.28     0.159 C 
ATOM   4003  C   ALA D 431       1.275  49.893  58.835  1.00  8.00     0.251 C 
ATOM   4004  O   ALA D 431       0.941  50.753  59.659  1.00  8.65    -0.271 OA
ATOM   4005  CB  ALA D 431       3.450  50.257  57.548  1.00  8.84     0.034 C 
ATOM   4006  H   ALA D 431       1.940  52.396  57.739  1.00 17.00     0.164 HD
ATOM   4007  N   GLY D 432       1.116  48.588  59.060  1.00  4.98    -0.336 N 
ATOM   4008  CA  GLY D 432       0.521  48.131  60.295  1.00  3.59     0.189 C 
ATOM   4009  C   GLY D 432       1.233  48.480  61.586  1.00  2.10     0.253 C 
ATOM   4010  O   GLY D 432       2.399  48.764  61.621  1.00  4.23    -0.270 OA
ATOM   4011  H   GLY D 432       1.429  47.934  58.406  1.00 17.00     0.164 HD
ATOM   4012  N   ARG D 433       0.487  48.571  62.659  1.00  4.65    -0.337 N 
ATOM   4013  CA  ARG D 433       1.105  48.819  63.934  1.00  9.24     0.159 C 
ATOM   4014  C   ARG D 433       1.719  47.443  64.245  1.00 10.79     0.251 C 
ATOM   4015  O   ARG D 433       1.175  46.393  63.846  1.00 13.25    -0.271 OA
ATOM   4016  CB  ARG D 433       0.050  49.219  64.978  1.00 13.55     0.034 C 
ATOM   4017  CG  ARG D 433       0.610  49.345  66.391  1.00 20.12     0.027 C 
ATOM   4018  CD  ARG D 433      -0.453  49.626  67.435  1.00 25.00     0.116 C 
ATOM   4019  NE  ARG D 433       0.092  50.358  68.586  1.00 27.96    -0.212 N 
ATOM   4020  CZ  ARG D 433      -0.493  51.413  69.154  1.00 30.16     0.666 C 
ATOM   4021  NH1 ARG D 433      -1.652  51.871  68.689  1.00 31.35    -0.235 N 
ATOM   4022  NH2 ARG D 433       0.103  52.045  70.161  1.00 29.90    -0.235 N 
ATOM   4023  H   ARG D 433      -0.475  48.418  62.577  1.00 17.00     0.164 HD
ATOM   4024  HE  ARG D 433       0.945  50.058  68.964  1.00 17.00     0.178 HD
ATOM   4025 HH11 ARG D 433      -2.099  51.433  67.910  1.00 17.00     0.174 HD
ATOM   4026 HH12 ARG D 433      -2.082  52.659  69.129  1.00 17.00     0.174 HD
ATOM   4027 HH21 ARG D 433       1.001  51.753  70.482  1.00 17.00     0.174 HD
ATOM   4028 HH22 ARG D 433      -0.343  52.836  70.581  1.00 17.00     0.174 HD
ATOM   4029  N   VAL D 434       2.827  47.433  64.977  1.00 10.67    -0.338 N 
ATOM   4030  CA  VAL D 434       3.515  46.176  65.292  1.00 10.30     0.159 C 
ATOM   4031  C   VAL D 434       3.046  45.448  66.557  1.00  9.72     0.251 C 
ATOM   4032  O   VAL D 434       2.450  44.366  66.485  1.00  5.69    -0.271 OA
ATOM   4033  CB  VAL D 434       5.067  46.395  65.328  1.00  6.14     0.029 C 
ATOM   4034  CG1 VAL D 434       5.755  45.177  65.873  1.00  3.94     0.002 C 
ATOM   4035  CG2 VAL D 434       5.586  46.715  63.905  1.00  2.85     0.002 C 
ATOM   4036  H   VAL D 434       3.189  48.272  65.327  1.00 17.00     0.164 HD
ATOM   4037  N   ALA D 435       3.280  46.074  67.703  1.00  8.81    -0.338 N 
ATOM   4038  CA  ALA D 435       2.934  45.450  68.962  1.00 10.09     0.159 C 
ATOM   4039  C   ALA D 435       1.606  45.856  69.574  1.00 11.32     0.251 C 
ATOM   4040  O   ALA D 435       1.562  46.449  70.648  1.00 12.05    -0.271 OA
ATOM   4041  CB  ALA D 435       4.063  45.639  69.966  1.00 10.77     0.034 C 
ATOM   4042  H   ALA D 435       3.671  46.968  67.702  1.00 17.00     0.164 HD
ATOM   4043  N   GLY D 436       0.520  45.522  68.896  1.00 11.17    -0.336 N 
ATOM   4044  CA  GLY D 436      -0.793  45.825  69.423  1.00  9.95     0.189 C 
ATOM   4045  C   GLY D 436      -1.334  44.474  69.791  1.00 10.88     0.253 C 
ATOM   4046  O   GLY D 436      -1.590  44.173  70.965  1.00 10.45    -0.270 OA
ATOM   4047  H   GLY D 436       0.651  45.025  68.062  1.00 17.00     0.164 HD
ATOM   4048  N   GLY D 437      -1.459  43.648  68.753  1.00 11.74    -0.336 N 
ATOM   4049  CA  GLY D 437      -1.944  42.290  68.892  1.00 11.59     0.189 C 
ATOM   4050  C   GLY D 437      -2.621  41.886  67.604  1.00 10.80     0.253 C 
ATOM   4051  O   GLY D 437      -3.119  42.767  66.905  1.00  7.91    -0.270 OA
ATOM   4052  H   GLY D 437      -1.240  43.960  67.854  1.00 17.00     0.164 HD
ATOM   4053  N   ARG D 438      -2.522  40.592  67.250  1.00 11.09    -0.337 N 
ATOM   4054  CA  ARG D 438      -3.171  39.991  66.068  1.00  7.78     0.159 C 
ATOM   4055  C   ARG D 438      -3.132  40.807  64.786  1.00  4.68     0.251 C 
ATOM   4056  O   ARG D 438      -4.176  41.035  64.196  1.00  2.00    -0.271 OA
ATOM   4057  CB  ARG D 438      -4.655  39.705  66.381  1.00  8.36     0.034 C 
ATOM   4058  CG  ARG D 438      -4.919  39.334  67.826  1.00 10.90     0.027 C 
ATOM   4059  CD  ARG D 438      -6.318  39.710  68.292  1.00 11.20     0.116 C 
ATOM   4060  NE  ARG D 438      -7.294  38.610  68.171  1.00 11.74    -0.212 N 
ATOM   4061  CZ  ARG D 438      -8.068  38.158  69.165  1.00  7.48     0.666 C 
ATOM   4062  NH1 ARG D 438      -8.005  38.676  70.391  1.00  2.02    -0.235 N 
ATOM   4063  NH2 ARG D 438      -8.971  37.228  68.904  1.00  6.86    -0.235 N 
ATOM   4064  H   ARG D 438      -2.019  39.991  67.840  1.00 17.00     0.164 HD
ATOM   4065  HE  ARG D 438      -7.387  38.178  67.296  1.00 17.00     0.178 HD
ATOM   4066 HH11 ARG D 438      -7.368  39.420  70.586  1.00 17.00     0.174 HD
ATOM   4067 HH12 ARG D 438      -8.588  38.316  71.117  1.00 17.00     0.174 HD
ATOM   4068 HH21 ARG D 438      -9.077  36.872  67.975  1.00 17.00     0.174 HD
ATOM   4069 HH22 ARG D 438      -9.554  36.887  69.641  1.00 17.00     0.174 HD
ATOM   4070  N   ASN D 439      -1.963  41.268  64.360  1.00  4.05    -0.337 N 
ATOM   4071  CA  ASN D 439      -1.899  42.057  63.121  1.00  4.82     0.169 C 
ATOM   4072  C   ASN D 439      -0.963  41.486  62.049  1.00  5.19     0.251 C 
ATOM   4073  O   ASN D 439      -0.517  42.203  61.151  1.00  5.63    -0.271 OA
ATOM   4074  CB  ASN D 439      -1.556  43.534  63.385  1.00  4.62     0.119 C 
ATOM   4075  CG  ASN D 439      -1.857  44.433  62.182  1.00  5.22     0.230 C 
ATOM   4076  ND2 ASN D 439      -1.046  45.471  61.970  1.00  2.00    -0.369 N 
ATOM   4077  OD1 ASN D 439      -2.824  44.184  61.458  1.00  5.18    -0.273 OA
ATOM   4078  H   ASN D 439      -1.154  41.061  64.867  1.00 17.00     0.164 HD
ATOM   4079 1HD2 ASN D 439      -1.256  46.069  61.226  1.00 17.00     0.159 HD
ATOM   4080 2HD2 ASN D 439      -0.273  45.589  62.571  1.00 17.00     0.159 HD
ATOM   4081  N   VAL D 440      -0.708  40.181  62.106  1.00  4.27    -0.338 N 
ATOM   4082  CA  VAL D 440       0.160  39.541  61.125  1.00  3.25     0.160 C 
ATOM   4083  C   VAL D 440      -0.597  39.099  59.865  1.00  3.66     0.254 C 
ATOM   4084  O   VAL D 440      -1.605  38.392  59.960  1.00  5.11    -0.270 OA
ATOM   4085  CB  VAL D 440       0.881  38.323  61.752  1.00  2.26     0.029 C 
ATOM   4086  CG1 VAL D 440       1.681  37.569  60.715  1.00  2.00     0.002 C 
ATOM   4087  CG2 VAL D 440       1.787  38.794  62.856  1.00  6.25     0.002 C 
ATOM   4088  H   VAL D 440      -1.133  39.642  62.806  1.00 17.00     0.164 HD
ATOM   4089  N   PRO D 441      -0.168  39.565  58.677  1.00  2.00    -0.312 N 
ATOM   4090  CA  PRO D 441      -0.781  39.216  57.389  1.00  2.32     0.163 C 
ATOM   4091  C   PRO D 441      -0.969  37.703  57.274  1.00  2.44     0.251 C 
ATOM   4092  O   PRO D 441      -0.001  36.949  57.360  1.00  2.00    -0.271 OA
ATOM   4093  CB  PRO D 441       0.250  39.702  56.384  1.00  2.00     0.034 C 
ATOM   4094  CG  PRO D 441       0.685  40.969  56.997  1.00  5.91     0.027 C 
ATOM   4095  CD  PRO D 441       0.820  40.638  58.500  1.00  4.58     0.105 C 
ATOM   4096  N   ILE D 442      -2.206  37.269  57.033  1.00  2.50    -0.338 N 
ATOM   4097  CA  ILE D 442      -2.518  35.849  56.943  1.00  3.48     0.159 C 
ATOM   4098  C   ILE D 442      -1.650  35.142  55.946  1.00  3.60     0.251 C 
ATOM   4099  O   ILE D 442      -1.591  33.906  55.943  1.00  5.83    -0.271 OA
ATOM   4100  CB  ILE D 442      -4.051  35.524  56.700  1.00  5.71     0.029 C 
ATOM   4101  CG1 ILE D 442      -4.910  35.872  57.941  1.00  5.28     0.002 C 
ATOM   4102  CG2 ILE D 442      -4.258  34.008  56.484  1.00  2.01     0.002 C 
ATOM   4103  CD1 ILE D 442      -5.363  37.346  58.076  1.00  6.63     0.000 C 
ATOM   4104  H   ILE D 442      -2.936  37.916  56.950  1.00 17.00     0.164 HD
ATOM   4105  N   ALA D 443      -0.941  35.906  55.122  1.00  3.61    -0.338 N 
ATOM   4106  CA  ALA D 443      -0.017  35.297  54.152  1.00  5.20     0.159 C 
ATOM   4107  C   ALA D 443       1.277  34.889  54.882  1.00  3.02     0.251 C 
ATOM   4108  O   ALA D 443       1.698  33.730  54.921  1.00  2.00    -0.271 OA
ATOM   4109  CB  ALA D 443       0.304  36.304  53.032  1.00  2.97     0.034 C 
ATOM   4110  H   ALA D 443      -1.045  36.870  55.130  1.00 17.00     0.164 HD
ATOM   4111  N   VAL D 444       1.830  35.884  55.550  1.00  4.78    -0.338 N 
ATOM   4112  CA  VAL D 444       3.061  35.770  56.291  1.00  6.24     0.159 C 
ATOM   4113  C   VAL D 444       2.843  35.151  57.669  1.00  6.40     0.251 C 
ATOM   4114  O   VAL D 444       3.716  35.201  58.547  1.00  6.08    -0.271 OA
ATOM   4115  CB  VAL D 444       3.736  37.154  56.350  1.00  7.01     0.029 C 
ATOM   4116  CG1 VAL D 444       5.038  37.097  57.121  1.00  8.23     0.002 C 
ATOM   4117  CG2 VAL D 444       3.978  37.654  54.898  1.00  2.32     0.002 C 
ATOM   4118  H   VAL D 444       1.364  36.743  55.579  1.00 17.00     0.164 HD
ATOM   4119  N   GLN D 445       1.694  34.503  57.831  1.00  6.86    -0.338 N 
ATOM   4120  CA  GLN D 445       1.360  33.823  59.074  1.00  5.99     0.160 C 
ATOM   4121  C   GLN D 445       2.354  32.689  59.262  1.00  7.01     0.251 C 
ATOM   4122  O   GLN D 445       2.696  32.353  60.390  1.00  5.83    -0.271 OA
ATOM   4123  CB  GLN D 445      -0.048  33.232  59.008  1.00  6.73     0.042 C 
ATOM   4124  CG  GLN D 445      -0.203  32.113  57.984  1.00 10.45     0.090 C 
ATOM   4125  CD  GLN D 445      -1.354  31.162  58.280  1.00 13.57     0.227 C 
ATOM   4126  NE2 GLN D 445      -1.986  30.665  57.220  1.00 14.87    -0.369 N 
ATOM   4127  OE1 GLN D 445      -1.650  30.842  59.444  1.00 15.32    -0.273 OA
ATOM   4128  H   GLN D 445       1.024  34.481  57.124  1.00 17.00     0.164 HD
ATOM   4129 1HE2 GLN D 445      -2.722  30.046  57.391  1.00 17.00     0.159 HD
ATOM   4130 2HE2 GLN D 445      -1.686  30.948  56.331  1.00 17.00     0.159 HD
ATOM   4131  N   ALA D 446       2.813  32.116  58.136  1.00  8.78    -0.338 N 
ATOM   4132  CA  ALA D 446       3.762  30.989  58.099  1.00  8.16     0.159 C 
ATOM   4133  C   ALA D 446       5.083  31.348  58.753  1.00  6.79     0.251 C 
ATOM   4134  O   ALA D 446       5.672  30.553  59.491  1.00  4.84    -0.271 OA
ATOM   4135  CB  ALA D 446       3.990  30.580  56.665  1.00 10.80     0.034 C 
ATOM   4136  H   ALA D 446       2.480  32.468  57.284  1.00 17.00     0.164 HD
ATOM   4137  N   VAL D 447       5.564  32.530  58.387  1.00  5.90    -0.338 N 
ATOM   4138  CA  VAL D 447       6.786  33.105  58.934  1.00  5.72     0.159 C 
ATOM   4139  C   VAL D 447       6.578  33.339  60.430  1.00  6.84     0.251 C 
ATOM   4140  O   VAL D 447       7.387  32.891  61.244  1.00  8.87    -0.271 OA
ATOM   4141  CB  VAL D 447       7.057  34.476  58.331  1.00  3.85     0.029 C 
ATOM   4142  CG1 VAL D 447       8.210  35.149  59.038  1.00  2.00     0.002 C 
ATOM   4143  CG2 VAL D 447       7.280  34.326  56.857  1.00  4.93     0.002 C 
ATOM   4144  H   VAL D 447       5.066  33.046  57.723  1.00 17.00     0.164 HD
ATOM   4145  N   ALA D 448       5.503  34.068  60.774  1.00  6.61    -0.338 N 
ATOM   4146  CA  ALA D 448       5.165  34.372  62.161  1.00  3.35     0.159 C 
ATOM   4147  C   ALA D 448       5.073  33.072  62.965  1.00  2.35     0.251 C 
ATOM   4148  O   ALA D 448       5.337  33.053  64.168  1.00  2.00    -0.271 OA
ATOM   4149  CB  ALA D 448       3.878  35.145  62.221  1.00  2.00     0.034 C 
ATOM   4150  H   ALA D 448       4.910  34.423  60.076  1.00 17.00     0.164 HD
ATOM   4151  N   LYS D 449       4.748  31.984  62.278  1.00  2.00    -0.338 N 
ATOM   4152  CA  LYS D 449       4.648  30.683  62.916  1.00  4.59     0.159 C 
ATOM   4153  C   LYS D 449       6.058  30.290  63.242  1.00  4.57     0.251 C 
ATOM   4154  O   LYS D 449       6.426  30.251  64.415  1.00  2.49    -0.271 OA
ATOM   4155  CB  LYS D 449       4.022  29.642  61.975  1.00  5.53     0.032 C 
ATOM   4156  CG  LYS D 449       3.944  28.250  62.581  1.00  4.82     0.004 C 
ATOM   4157  CD  LYS D 449       3.014  27.343  61.792  1.00  5.36     0.032 C 
ATOM   4158  CE  LYS D 449       3.209  25.865  62.153  1.00  2.91     0.206 C 
ATOM   4159  NZ  LYS D 449       3.850  25.079  61.070  1.00  2.00    -0.064 N 
ATOM   4160  H   LYS D 449       4.530  32.058  61.331  1.00 17.00     0.164 HD
ATOM   4161  HZ1 LYS D 449       4.778  25.488  60.838  1.00 17.00     0.275 HD
ATOM   4162  HZ2 LYS D 449       3.977  24.089  61.366  1.00 17.00     0.275 HD
ATOM   4163  HZ3 LYS D 449       3.242  25.111  60.228  1.00 17.00     0.275 HD
ATOM   4164  N   ALA D 450       6.847  30.055  62.182  1.00  7.30    -0.338 N 
ATOM   4165  CA  ALA D 450       8.266  29.663  62.265  1.00  5.31     0.159 C 
ATOM   4166  C   ALA D 450       8.883  30.355  63.439  1.00  2.00     0.251 C 
ATOM   4167  O   ALA D 450       9.254  29.713  64.393  1.00  2.02    -0.271 OA
ATOM   4168  CB  ALA D 450       8.999  30.050  60.996  1.00  5.59     0.034 C 
ATOM   4169  H   ALA D 450       6.463  30.162  61.286  1.00 17.00     0.164 HD
ATOM   4170  N   SER D 451       8.856  31.677  63.397  1.00  2.00    -0.336 N 
ATOM   4171  CA  SER D 451       9.366  32.510  64.462  1.00  3.95     0.189 C 
ATOM   4172  C   SER D 451       9.064  31.923  65.833  1.00  6.04     0.254 C 
ATOM   4173  O   SER D 451      10.000  31.682  66.605  1.00  9.80    -0.270 OA
ATOM   4174  CB  SER D 451       8.764  33.892  64.356  1.00  2.00     0.169 C 
ATOM   4175  OG  SER D 451       8.877  34.356  63.026  1.00  2.00    -0.380 OA
ATOM   4176  H   SER D 451       8.468  32.088  62.601  1.00 17.00     0.164 HD
ATOM   4177  HG  SER D 451       8.528  33.730  62.385  1.00 17.00     0.211 HD
ATOM   4178  N   ILE D 452       7.796  31.594  66.095  1.00  5.74    -0.337 N 
ATOM   4179  CA  ILE D 452       7.390  31.019  67.395  1.00  5.06     0.159 C 
ATOM   4180  C   ILE D 452       8.055  29.675  67.707  1.00  2.76     0.251 C 
ATOM   4181  O   ILE D 452       8.776  29.552  68.687  1.00  2.02    -0.271 OA
ATOM   4182  CB  ILE D 452       5.841  30.841  67.522  1.00  5.07     0.029 C 
ATOM   4183  CG1 ILE D 452       5.111  32.121  67.091  1.00  5.06     0.002 C 
ATOM   4184  CG2 ILE D 452       5.470  30.535  68.959  1.00  2.00     0.002 C 
ATOM   4185  CD1 ILE D 452       3.617  31.982  67.060  1.00  2.28     0.000 C 
ATOM   4186  H   ILE D 452       7.114  31.729  65.404  1.00 17.00     0.164 HD
ATOM   4187  N   ASP D 453       7.870  28.698  66.832  1.00  2.00    -0.337 N 
ATOM   4188  CA  ASP D 453       8.430  27.372  67.045  1.00  2.11     0.170 C 
ATOM   4189  C   ASP D 453       9.906  27.204  66.708  1.00  2.00     0.252 C 
ATOM   4190  O   ASP D 453      10.521  26.208  67.078  1.00  2.00    -0.271 OA
ATOM   4191  CB  ASP D 453       7.540  26.277  66.410  1.00  2.97     0.129 C 
ATOM   4192  CG  ASP D 453       7.186  26.553  64.942  1.00  3.64     0.188 C 
ATOM   4193  OD1 ASP D 453       7.070  27.724  64.540  1.00  2.00    -0.647 OA
ATOM   4194  OD2 ASP D 453       7.007  25.576  64.177  1.00  5.72    -0.647 OA
ATOM   4195  H   ASP D 453       7.370  28.948  66.030  1.00 17.00     0.164 HD
ATOM   4196  N   GLN D 454      10.491  28.233  66.102  1.00  3.75    -0.337 N 
ATOM   4197  CA  GLN D 454      11.914  28.248  65.721  1.00  2.40     0.160 C 
ATOM   4198  C   GLN D 454      12.655  28.755  66.906  1.00  2.00     0.251 C 
ATOM   4199  O   GLN D 454      13.609  28.143  67.353  1.00  4.03    -0.271 OA
ATOM   4200  CB  GLN D 454      12.176  29.195  64.557  1.00  2.00     0.042 C 
ATOM   4201  CG  GLN D 454      13.227  28.692  63.616  1.00  2.00     0.090 C 
ATOM   4202  CD  GLN D 454      12.992  29.196  62.218  1.00  2.56     0.227 C 
ATOM   4203  NE2 GLN D 454      12.818  30.492  62.085  1.00  3.48    -0.369 N 
ATOM   4204  OE1 GLN D 454      12.953  28.424  61.265  1.00  5.36    -0.273 OA
ATOM   4205  H   GLN D 454       9.940  29.018  65.930  1.00 17.00     0.164 HD
ATOM   4206 1HE2 GLN D 454      12.591  30.823  61.178  1.00 17.00     0.159 HD
ATOM   4207 2HE2 GLN D 454      12.891  31.079  62.860  1.00 17.00     0.159 HD
ATOM   4208  N   SER D 455      12.193  29.870  67.437  1.00  2.00    -0.336 N 
ATOM   4209  CA  SER D 455      12.817  30.415  68.616  1.00  3.11     0.189 C 
ATOM   4210  C   SER D 455      12.738  29.439  69.795  1.00  4.52     0.254 C 
ATOM   4211  O   SER D 455      13.469  29.571  70.790  1.00  5.64    -0.270 OA
ATOM   4212  CB  SER D 455      12.183  31.744  68.961  1.00  2.21     0.169 C 
ATOM   4213  OG  SER D 455      12.386  32.643  67.877  1.00  6.06    -0.380 OA
ATOM   4214  H   SER D 455      11.418  30.337  67.057  1.00 17.00     0.164 HD
ATOM   4215  HG  SER D 455      11.732  32.439  67.196  1.00 17.00     0.211 HD
ATOM   4216  N   ARG D 456      11.865  28.443  69.651  1.00  3.65    -0.337 N 
ATOM   4217  CA  ARG D 456      11.662  27.403  70.648  1.00  2.00     0.159 C 
ATOM   4218  C   ARG D 456      12.708  26.366  70.416  1.00  2.00     0.251 C 
ATOM   4219  O   ARG D 456      13.164  25.756  71.369  1.00  2.00    -0.271 OA
ATOM   4220  CB  ARG D 456      10.289  26.744  70.460  1.00  4.20     0.034 C 
ATOM   4221  CG  ARG D 456       9.101  27.634  70.802  1.00  5.47     0.027 C 
ATOM   4222  CD  ARG D 456       7.772  27.013  70.408  1.00  3.84     0.116 C 
ATOM   4223  NE  ARG D 456       6.660  27.589  71.171  1.00  5.64    -0.212 N 
ATOM   4224  CZ  ARG D 456       5.398  27.197  71.069  1.00  3.53     0.666 C 
ATOM   4225  NH1 ARG D 456       5.074  26.226  70.222  1.00  7.11    -0.235 N 
ATOM   4226  NH2 ARG D 456       4.475  27.743  71.839  1.00  2.00    -0.235 N 
ATOM   4227  H   ARG D 456      11.298  28.439  68.854  1.00 17.00     0.164 HD
ATOM   4228  HE  ARG D 456       6.867  28.308  71.797  1.00 17.00     0.178 HD
ATOM   4229 HH11 ARG D 456       5.779  25.793  69.659  1.00 17.00     0.174 HD
ATOM   4230 HH12 ARG D 456       4.126  25.922  70.134  1.00 17.00     0.174 HD
ATOM   4231 HH21 ARG D 456       4.696  28.445  72.506  1.00 17.00     0.174 HD
ATOM   4232 HH22 ARG D 456       3.530  27.432  71.742  1.00 17.00     0.174 HD
ATOM   4233  N   GLU D 457      13.016  26.126  69.135  1.00  2.00    -0.338 N 
ATOM   4234  CA  GLU D 457      14.022  25.152  68.706  1.00  3.50     0.160 C 
ATOM   4235  C   GLU D 457      15.389  25.613  69.283  1.00  5.01     0.251 C 
ATOM   4236  O   GLU D 457      16.103  24.870  69.991  1.00  6.35    -0.271 OA
ATOM   4237  CB  GLU D 457      14.050  25.108  67.175  1.00  2.00     0.043 C 
ATOM   4238  CG  GLU D 457      14.562  23.811  66.591  1.00  2.00     0.100 C 
ATOM   4239  CD  GLU D 457      14.935  23.893  65.103  1.00  6.74     0.185 C 
ATOM   4240  OE1 GLU D 457      14.150  24.451  64.277  1.00  5.29    -0.647 OA
ATOM   4241  OE2 GLU D 457      16.039  23.383  64.761  1.00  8.92    -0.647 OA
ATOM   4242  H   GLU D 457      12.525  26.614  68.446  1.00 17.00     0.164 HD
ATOM   4243  N   MET D 458      15.669  26.894  69.088  1.00  4.04    -0.337 N 
ATOM   4244  CA  MET D 458      16.885  27.515  69.583  1.00  4.32     0.160 C 
ATOM   4245  C   MET D 458      16.919  27.617  71.102  1.00  3.53     0.251 C 
ATOM   4246  O   MET D 458      17.731  28.356  71.637  1.00  2.14    -0.271 OA
ATOM   4247  CB  MET D 458      17.004  28.933  69.010  1.00  6.12     0.043 C 
ATOM   4248  CG  MET D 458      17.155  28.968  67.508  1.00  4.93     0.060 C 
ATOM   4249  SD  MET D 458      18.069  30.357  66.973  1.00  2.07    -0.139 SA
ATOM   4250  CE  MET D 458      16.826  31.663  67.190  1.00  3.39     0.069 C 
ATOM   4251  H   MET D 458      15.028  27.440  68.584  1.00 17.00     0.164 HD
ATOM   4252  N   LYS D 459      15.991  26.943  71.775  1.00  3.31    -0.338 N 
ATOM   4253  CA  LYS D 459      15.868  26.918  73.235  1.00  2.12     0.159 C 
ATOM   4254  C   LYS D 459      15.892  28.256  73.966  1.00  2.00     0.251 C 
ATOM   4255  O   LYS D 459      16.595  28.382  74.949  1.00  3.54    -0.271 OA
ATOM   4256  CB  LYS D 459      16.908  25.957  73.828  1.00  2.00     0.032 C 
ATOM   4257  CG  LYS D 459      16.763  24.529  73.307  1.00  3.66     0.004 C 
ATOM   4258  CD  LYS D 459      16.461  23.507  74.440  1.00  7.88     0.032 C 
ATOM   4259  CE  LYS D 459      15.038  23.624  75.040  1.00  8.67     0.206 C 
ATOM   4260  NZ  LYS D 459      14.787  24.854  75.882  1.00  8.82    -0.064 N 
ATOM   4261  H   LYS D 459      15.323  26.402  71.325  1.00 17.00     0.164 HD
ATOM   4262  HZ1 LYS D 459      15.496  24.868  76.640  1.00 17.00     0.275 HD
ATOM   4263  HZ2 LYS D 459      14.905  25.705  75.297  1.00 17.00     0.275 HD
ATOM   4264  HZ3 LYS D 459      13.832  24.848  76.296  1.00 17.00     0.275 HD
ATOM   4265  N   TYR D 460      15.104  29.237  73.519  1.00  2.26    -0.337 N 
ATOM   4266  CA  TYR D 460      15.064  30.572  74.153  1.00  2.10     0.164 C 
ATOM   4267  C   TYR D 460      14.525  30.529  75.557  1.00  2.33     0.251 C 
ATOM   4268  O   TYR D 460      13.980  29.524  75.973  1.00  5.64    -0.271 OA
ATOM   4269  CB  TYR D 460      14.179  31.540  73.372  1.00  2.59     0.058 C 
ATOM   4270  CG  TYR D 460      14.855  32.330  72.268  1.00  2.00    -0.020 A 
ATOM   4271  CD1 TYR D 460      15.613  31.696  71.302  1.00  4.22    -0.002 A 
ATOM   4272  CD2 TYR D 460      14.633  33.692  72.121  1.00  2.00    -0.002 A 
ATOM   4273  CE1 TYR D 460      16.114  32.386  70.215  1.00  2.63     0.024 A 
ATOM   4274  CE2 TYR D 460      15.127  34.384  71.039  1.00  2.00     0.024 A 
ATOM   4275  CZ  TYR D 460      15.863  33.717  70.084  1.00  2.00     0.089 A 
ATOM   4276  OH  TYR D 460      16.321  34.329  68.952  1.00  2.00    -0.359 OA
ATOM   4277  H   TYR D 460      14.521  29.063  72.753  1.00 17.00     0.164 HD
ATOM   4278  HH  TYR D 460      16.678  33.684  68.346  1.00 17.00     0.217 HD
ATOM   4279  N   GLN D 461      14.610  31.652  76.257  1.00  3.12    -0.338 N 
ATOM   4280  CA  GLN D 461      14.122  31.746  77.637  1.00  5.01     0.160 C 
ATOM   4281  C   GLN D 461      12.819  32.533  77.767  1.00  5.63     0.251 C 
ATOM   4282  O   GLN D 461      12.409  33.231  76.823  1.00  7.35    -0.271 OA
ATOM   4283  CB  GLN D 461      15.150  32.409  78.541  1.00  5.54     0.042 C 
ATOM   4284  CG  GLN D 461      16.473  31.710  78.675  1.00  4.01     0.090 C 
ATOM   4285  CD  GLN D 461      17.234  32.201  79.904  1.00  6.60     0.227 C 
ATOM   4286  NE2 GLN D 461      17.905  31.300  80.583  1.00  7.91    -0.369 N 
ATOM   4287  OE1 GLN D 461      17.196  33.382  80.244  1.00  9.71    -0.273 OA
ATOM   4288  H   GLN D 461      14.959  32.459  75.837  1.00 17.00     0.164 HD
ATOM   4289 1HE2 GLN D 461      18.293  31.600  81.433  1.00 17.00     0.159 HD
ATOM   4290 2HE2 GLN D 461      17.960  30.384  80.255  1.00 17.00     0.159 HD
ATOM   4291  N   SER D 462      12.212  32.448  78.954  1.00  5.07    -0.336 N 
ATOM   4292  CA  SER D 462      10.958  33.138  79.263  1.00  7.24     0.189 C 
ATOM   4293  C   SER D 462      10.998  34.673  79.055  1.00  8.88     0.254 C 
ATOM   4294  O   SER D 462      12.012  35.345  79.331  1.00  6.40    -0.270 OA
ATOM   4295  CB  SER D 462      10.529  32.821  80.698  1.00  6.92     0.169 C 
ATOM   4296  OG  SER D 462       9.740  33.864  81.265  1.00  6.38    -0.380 OA
ATOM   4297  H   SER D 462      12.621  31.904  79.652  1.00 17.00     0.164 HD
ATOM   4298  HG  SER D 462       9.339  33.465  82.054  1.00 17.00     0.211 HD
ATOM   4299  N   LEU D 463       9.859  35.218  78.639  1.00  7.15    -0.337 N 
ATOM   4300  CA  LEU D 463       9.714  36.639  78.389  1.00  6.32     0.159 C 
ATOM   4301  C   LEU D 463      10.156  37.504  79.571  1.00  6.97     0.251 C 
ATOM   4302  O   LEU D 463      10.591  38.649  79.392  1.00  6.10    -0.271 OA
ATOM   4303  CB  LEU D 463       8.252  36.955  78.073  1.00  8.13     0.032 C 
ATOM   4304  CG  LEU D 463       7.955  38.450  77.972  1.00  7.22     0.002 C 
ATOM   4305  CD1 LEU D 463       8.447  38.936  76.631  1.00  7.80     0.000 C 
ATOM   4306  CD2 LEU D 463       6.484  38.725  78.167  1.00  6.97     0.000 C 
ATOM   4307  H   LEU D 463       9.101  34.624  78.519  1.00 17.00     0.164 HD
ATOM   4308  N   ASN D 464      10.002  36.998  80.785  1.00  6.84    -0.337 N 
ATOM   4309  CA  ASN D 464      10.384  37.797  81.926  1.00  7.45     0.169 C 
ATOM   4310  C   ASN D 464      11.851  37.745  82.238  1.00 11.53     0.251 C 
ATOM   4311  O   ASN D 464      12.430  38.757  82.668  1.00 10.57    -0.271 OA
ATOM   4312  CB  ASN D 464       9.542  37.459  83.134  1.00 10.46     0.119 C 
ATOM   4313  CG  ASN D 464       8.100  37.900  82.959  1.00 13.26     0.230 C 
ATOM   4314  ND2 ASN D 464       7.886  39.186  82.640  1.00  6.80    -0.369 N 
ATOM   4315  OD1 ASN D 464       7.190  37.085  83.076  1.00 15.08    -0.273 OA
ATOM   4316  H   ASN D 464       9.629  36.094  80.894  1.00 17.00     0.164 HD
ATOM   4317 1HD2 ASN D 464       6.940  39.374  82.475  1.00 17.00     0.159 HD
ATOM   4318 2HD2 ASN D 464       8.633  39.813  82.560  1.00 17.00     0.159 HD
ATOM   4319  N   GLU D 465      12.481  36.594  81.992  1.00 12.58    -0.337 N 
ATOM   4320  CA  GLU D 465      13.920  36.486  82.240  1.00 11.89     0.160 C 
ATOM   4321  C   GLU D 465      14.577  37.560  81.375  1.00  8.52     0.251 C 
ATOM   4322  O   GLU D 465      15.375  38.349  81.870  1.00  7.99    -0.271 OA
ATOM   4323  CB  GLU D 465      14.449  35.070  81.949  1.00 13.89     0.043 C 
ATOM   4324  CG  GLU D 465      14.414  34.157  83.189  1.00 16.81     0.100 C 
ATOM   4325  CD  GLU D 465      15.070  34.814  84.434  1.00 19.31     0.185 C 
ATOM   4326  OE1 GLU D 465      16.233  35.288  84.344  1.00 21.40    -0.647 OA
ATOM   4327  OE2 GLU D 465      14.429  34.845  85.507  1.00 15.98    -0.647 OA
ATOM   4328  H   GLU D 465      11.992  35.829  81.621  1.00 17.00     0.164 HD
ATOM   4329  N   TYR D 466      14.111  37.674  80.133  1.00  6.28    -0.337 N 
ATOM   4330  CA  TYR D 466      14.609  38.684  79.210  1.00  4.10     0.164 C 
ATOM   4331  C   TYR D 466      14.307  40.082  79.706  1.00  3.81     0.251 C 
ATOM   4332  O   TYR D 466      15.178  40.955  79.645  1.00  3.23    -0.271 OA
ATOM   4333  CB  TYR D 466      14.018  38.491  77.820  1.00  2.82     0.058 C 
ATOM   4334  CG  TYR D 466      14.830  37.536  77.028  1.00  2.00    -0.020 A 
ATOM   4335  CD1 TYR D 466      14.586  36.177  77.088  1.00  3.85    -0.002 A 
ATOM   4336  CD2 TYR D 466      15.903  37.978  76.281  1.00  3.72    -0.002 A 
ATOM   4337  CE1 TYR D 466      15.408  35.270  76.425  1.00  5.81     0.024 A 
ATOM   4338  CE2 TYR D 466      16.727  37.093  75.613  1.00  6.58     0.024 A 
ATOM   4339  CZ  TYR D 466      16.484  35.736  75.690  1.00  5.39     0.089 A 
ATOM   4340  OH  TYR D 466      17.354  34.871  75.075  1.00  4.64    -0.359 OA
ATOM   4341  H   TYR D 466      13.425  37.039  79.832  1.00 17.00     0.164 HD
ATOM   4342  HH  TYR D 466      17.190  33.968  75.359  1.00 17.00     0.217 HD
ATOM   4343  N   ARG D 467      13.089  40.292  80.202  1.00  3.09    -0.338 N 
ATOM   4344  CA  ARG D 467      12.704  41.595  80.704  1.00  5.30     0.159 C 
ATOM   4345  C   ARG D 467      13.630  41.966  81.821  1.00  5.08     0.251 C 
ATOM   4346  O   ARG D 467      14.161  43.079  81.839  1.00  4.84    -0.271 OA
ATOM   4347  CB  ARG D 467      11.254  41.617  81.191  1.00  8.56     0.034 C 
ATOM   4348  CG  ARG D 467      10.213  41.766  80.069  1.00 10.89     0.027 C 
ATOM   4349  CD  ARG D 467       8.782  41.869  80.623  1.00 10.17     0.116 C 
ATOM   4350  NE  ARG D 467       8.601  43.054  81.456  1.00  5.48    -0.212 N 
ATOM   4351  CZ  ARG D 467       8.651  44.299  81.000  1.00  2.76     0.666 C 
ATOM   4352  NH1 ARG D 467       8.868  44.518  79.708  1.00  2.00    -0.235 N 
ATOM   4353  NH2 ARG D 467       8.526  45.322  81.845  1.00  2.00    -0.235 N 
ATOM   4354  H   ARG D 467      12.445  39.556  80.209  1.00 17.00     0.164 HD
ATOM   4355  HE  ARG D 467       8.427  42.907  82.406  1.00 17.00     0.178 HD
ATOM   4356 HH11 ARG D 467       8.996  43.733  79.111  1.00 17.00     0.174 HD
ATOM   4357 HH12 ARG D 467       8.923  45.442  79.339  1.00 17.00     0.174 HD
ATOM   4358 HH21 ARG D 467       8.397  45.156  82.821  1.00 17.00     0.174 HD
ATOM   4359 HH22 ARG D 467       8.572  46.260  81.510  1.00 17.00     0.174 HD
ATOM   4360  N   LYS D 468      13.883  41.005  82.708  1.00  4.35    -0.338 N 
ATOM   4361  CA  LYS D 468      14.785  41.225  83.837  1.00  4.41     0.159 C 
ATOM   4362  C   LYS D 468      16.174  41.563  83.283  1.00  3.30     0.251 C 
ATOM   4363  O   LYS D 468      16.756  42.610  83.620  1.00  2.00    -0.271 OA
ATOM   4364  CB  LYS D 468      14.836  39.975  84.724  1.00  2.40     0.032 C 
ATOM   4365  CG  LYS D 468      13.553  39.732  85.437  1.00  2.00     0.004 C 
ATOM   4366  CD  LYS D 468      13.332  38.266  85.588  1.00  5.18     0.032 C 
ATOM   4367  CE  LYS D 468      14.197  37.680  86.684  1.00  8.76     0.206 C 
ATOM   4368  NZ  LYS D 468      13.767  38.120  88.053  1.00  5.87    -0.064 N 
ATOM   4369  H   LYS D 468      13.517  40.130  82.573  1.00 17.00     0.164 HD
ATOM   4370  HZ1 LYS D 468      13.813  39.157  88.119  1.00 17.00     0.275 HD
ATOM   4371  HZ2 LYS D 468      12.791  37.802  88.216  1.00 17.00     0.275 HD
ATOM   4372  HZ3 LYS D 468      14.373  37.692  88.778  1.00 17.00     0.275 HD
ATOM   4373  N   ARG D 469      16.650  40.684  82.397  1.00  2.00    -0.338 N 
ATOM   4374  CA  ARG D 469      17.927  40.814  81.726  1.00  2.53     0.159 C 
ATOM   4375  C   ARG D 469      18.105  42.252  81.192  1.00  4.45     0.251 C 
ATOM   4376  O   ARG D 469      19.138  42.896  81.427  1.00  5.68    -0.271 OA
ATOM   4377  CB  ARG D 469      17.996  39.775  80.607  1.00  2.72     0.034 C 
ATOM   4378  CG  ARG D 469      19.124  39.905  79.583  1.00  2.89     0.027 C 
ATOM   4379  CD  ARG D 469      20.526  39.683  80.149  1.00  3.19     0.116 C 
ATOM   4380  NE  ARG D 469      21.369  40.866  79.939  1.00  4.92    -0.212 N 
ATOM   4381  CZ  ARG D 469      22.097  41.099  78.852  1.00  2.24     0.666 C 
ATOM   4382  NH1 ARG D 469      22.125  40.237  77.848  1.00  2.00    -0.235 N 
ATOM   4383  NH2 ARG D 469      22.759  42.229  78.755  1.00  2.51    -0.235 N 
ATOM   4384  H   ARG D 469      16.081  39.937  82.186  1.00 17.00     0.164 HD
ATOM   4385  HE  ARG D 469      21.395  41.535  80.654  1.00 17.00     0.178 HD
ATOM   4386 HH11 ARG D 469      21.594  39.390  77.894  1.00 17.00     0.174 HD
ATOM   4387 HH12 ARG D 469      22.679  40.433  77.041  1.00 17.00     0.174 HD
ATOM   4388 HH21 ARG D 469      22.720  42.907  79.489  1.00 17.00     0.174 HD
ATOM   4389 HH22 ARG D 469      23.321  42.372  77.946  1.00 17.00     0.174 HD
ATOM   4390  N   PHE D 470      17.094  42.805  80.538  1.00  4.31    -0.337 N 
ATOM   4391  CA  PHE D 470      17.260  44.159  80.070  1.00  3.00     0.164 C 
ATOM   4392  C   PHE D 470      16.750  45.199  81.039  1.00  5.02     0.251 C 
ATOM   4393  O   PHE D 470      16.110  46.172  80.629  1.00  7.47    -0.271 OA
ATOM   4394  CB  PHE D 470      16.691  44.323  78.676  1.00  2.00     0.058 C 
ATOM   4395  CG  PHE D 470      17.563  43.738  77.629  1.00  2.00    -0.020 A 
ATOM   4396  CD1 PHE D 470      17.635  42.369  77.458  1.00  2.00    -0.004 A 
ATOM   4397  CD2 PHE D 470      18.374  44.545  76.850  1.00  3.46    -0.004 A 
ATOM   4398  CE1 PHE D 470      18.503  41.805  76.527  1.00  2.00    -0.000 A 
ATOM   4399  CE2 PHE D 470      19.245  43.986  75.920  1.00  2.00    -0.000 A 
ATOM   4400  CZ  PHE D 470      19.301  42.615  75.768  1.00  2.00    -0.000 A 
ATOM   4401  H   PHE D 470      16.251  42.326  80.408  1.00 17.00     0.164 HD
ATOM   4402  N   SER D 471      17.031  44.997  82.328  1.00  4.65    -0.336 N 
ATOM   4403  CA  SER D 471      16.620  45.950  83.378  1.00  7.22     0.189 C 
ATOM   4404  C   SER D 471      15.147  46.429  83.385  1.00  7.27     0.254 C 
ATOM   4405  O   SER D 471      14.834  47.570  83.736  1.00  8.76    -0.270 OA
ATOM   4406  CB  SER D 471      17.555  47.148  83.347  1.00  6.25     0.169 C 
ATOM   4407  OG  SER D 471      18.880  46.670  83.373  1.00 11.15    -0.380 OA
ATOM   4408  H   SER D 471      17.538  44.209  82.607  1.00 17.00     0.164 HD
ATOM   4409  HG  SER D 471      19.441  47.452  83.331  1.00 17.00     0.211 HD
ATOM   4410  N   LEU D 472      14.251  45.541  82.999  1.00  6.90    -0.337 N 
ATOM   4411  CA  LEU D 472      12.844  45.840  82.973  1.00  7.21     0.159 C 
ATOM   4412  C   LEU D 472      12.288  45.008  84.114  1.00  9.72     0.251 C 
ATOM   4413  O   LEU D 472      12.979  44.098  84.626  1.00  9.24    -0.271 OA
ATOM   4414  CB  LEU D 472      12.247  45.368  81.650  1.00  5.82     0.032 C 
ATOM   4415  CG  LEU D 472      12.923  45.815  80.351  1.00  5.11     0.002 C 
ATOM   4416  CD1 LEU D 472      12.266  45.138  79.112  1.00  5.61     0.000 C 
ATOM   4417  CD2 LEU D 472      12.838  47.323  80.270  1.00  4.34     0.000 C 
ATOM   4418  H   LEU D 472      14.562  44.649  82.755  1.00 17.00     0.164 HD
ATOM   4419  N   LYS D 473      11.050  45.303  84.514  1.00 12.67    -0.338 N 
ATOM   4420  CA  LYS D 473      10.388  44.562  85.602  1.00 12.99     0.160 C 
ATOM   4421  C   LYS D 473       9.475  43.487  85.003  1.00  8.59     0.254 C 
ATOM   4422  O   LYS D 473       8.635  43.781  84.157  1.00  6.89    -0.270 OA
ATOM   4423  CB  LYS D 473       9.597  45.538  86.501  1.00 15.67     0.032 C 
ATOM   4424  CG  LYS D 473       8.955  44.860  87.702  1.00 19.94     0.004 C 
ATOM   4425  CD  LYS D 473       8.121  45.830  88.546  1.00 17.81     0.032 C 
ATOM   4426  CE  LYS D 473       9.000  46.804  89.256  1.00 15.66     0.206 C 
ATOM   4427  NZ  LYS D 473       9.992  46.123  90.146  1.00 17.11    -0.064 N 
ATOM   4428  H   LYS D 473      10.555  46.008  84.054  1.00 17.00     0.164 HD
ATOM   4429  HZ1 LYS D 473      10.561  45.450  89.597  1.00 17.00     0.275 HD
ATOM   4430  HZ2 LYS D 473      10.618  46.831  90.577  1.00 17.00     0.275 HD
ATOM   4431  HZ3 LYS D 473       9.484  45.619  90.900  1.00 17.00     0.275 HD
ATOM   4432  N   PRO D 474       9.644  42.224  85.417  1.00  8.05    -0.312 N 
ATOM   4433  CA  PRO D 474       8.789  41.163  84.853  1.00  8.95     0.163 C 
ATOM   4434  C   PRO D 474       7.303  41.423  85.084  1.00  9.47     0.251 C 
ATOM   4435  O   PRO D 474       6.928  42.123  86.043  1.00  8.32    -0.271 OA
ATOM   4436  CB  PRO D 474       9.294  39.891  85.553  1.00  6.30     0.034 C 
ATOM   4437  CG  PRO D 474       9.834  40.399  86.849  1.00  7.43     0.027 C 
ATOM   4438  CD  PRO D 474      10.536  41.688  86.459  1.00  7.83     0.105 C 
ATOM   4439  N   TYR D 475       6.484  40.910  84.160  1.00 10.09    -0.337 N 
ATOM   4440  CA  TYR D 475       5.021  41.077  84.209  1.00  9.34     0.164 C 
ATOM   4441  C   TYR D 475       4.361  40.170  85.218  1.00  8.12     0.251 C 
ATOM   4442  O   TYR D 475       4.822  39.044  85.424  1.00  6.40    -0.271 OA
ATOM   4443  CB  TYR D 475       4.388  40.861  82.833  1.00  7.55     0.058 C 
ATOM   4444  CG  TYR D 475       4.706  41.967  81.872  1.00  5.70    -0.020 A 
ATOM   4445  CD1 TYR D 475       4.634  43.291  82.270  1.00  3.36    -0.002 A 
ATOM   4446  CD2 TYR D 475       5.026  41.693  80.547  1.00  5.41    -0.002 A 
ATOM   4447  CE1 TYR D 475       4.856  44.326  81.366  1.00  5.46     0.024 A 
ATOM   4448  CE2 TYR D 475       5.254  42.731  79.632  1.00  5.04     0.024 A 
ATOM   4449  CZ  TYR D 475       5.158  44.033  80.049  1.00  2.26     0.089 A 
ATOM   4450  OH  TYR D 475       5.331  45.040  79.138  1.00  5.43    -0.359 OA
ATOM   4451  H   TYR D 475       6.855  40.439  83.422  1.00 17.00     0.164 HD
ATOM   4452  HH  TYR D 475       5.449  44.626  78.283  1.00 17.00     0.217 HD
ATOM   4453  N   THR D 476       3.282  40.675  85.826  1.00  6.07    -0.336 N 
ATOM   4454  CA  THR D 476       2.544  39.939  86.839  1.00  5.60     0.186 C 
ATOM   4455  C   THR D 476       1.382  39.194  86.272  1.00  3.55     0.253 C 
ATOM   4456  O   THR D 476       0.844  38.331  86.943  1.00  6.28    -0.270 OA
ATOM   4457  CB  THR D 476       1.995  40.842  87.989  1.00  7.81     0.140 C 
ATOM   4458  CG2 THR D 476       3.135  41.536  88.739  1.00 10.36     0.034 C 
ATOM   4459  OG1 THR D 476       1.091  41.822  87.467  1.00  5.08    -0.382 OA
ATOM   4460  H   THR D 476       2.975  41.575  85.618  1.00 17.00     0.164 HD
ATOM   4461  HG1 THR D 476       0.711  42.308  88.209  1.00 17.00     0.210 HD
ATOM   4462  N   SER D 477       1.005  39.488  85.035  1.00  2.50    -0.335 N 
ATOM   4463  CA  SER D 477      -0.138  38.811  84.433  1.00  2.39     0.189 C 
ATOM   4464  C   SER D 477      -0.136  38.963  82.947  1.00  2.49     0.254 C 
ATOM   4465  O   SER D 477       0.492  39.879  82.423  1.00  3.25    -0.270 OA
ATOM   4466  CB  SER D 477      -1.422  39.415  84.979  1.00  6.67     0.169 C 
ATOM   4467  OG  SER D 477      -1.446  40.830  84.802  1.00 10.34    -0.380 OA
ATOM   4468  H   SER D 477       1.487  40.146  84.499  1.00 17.00     0.164 HD
ATOM   4469  HG  SER D 477      -1.016  41.228  85.575  1.00 17.00     0.211 HD
ATOM   4470  N   PHE D 478      -0.871  38.099  82.255  1.00  3.43    -0.337 N 
ATOM   4471  CA  PHE D 478      -0.927  38.186  80.784  1.00  4.97     0.164 C 
ATOM   4472  C   PHE D 478      -1.585  39.485  80.456  1.00  4.88     0.251 C 
ATOM   4473  O   PHE D 478      -1.377  40.088  79.405  1.00  5.98    -0.271 OA
ATOM   4474  CB  PHE D 478      -1.711  37.026  80.197  1.00  3.41     0.058 C 
ATOM   4475  CG  PHE D 478      -0.942  35.770  80.159  1.00  2.00    -0.020 A 
ATOM   4476  CD1 PHE D 478      -0.828  34.986  81.284  1.00  2.72    -0.004 A 
ATOM   4477  CD2 PHE D 478      -0.326  35.373  79.000  1.00  2.09    -0.004 A 
ATOM   4478  CE1 PHE D 478      -0.111  33.817  81.250  1.00  5.57    -0.000 A 
ATOM   4479  CE2 PHE D 478       0.397  34.197  78.960  1.00  3.99    -0.000 A 
ATOM   4480  CZ  PHE D 478       0.500  33.420  80.086  1.00  4.10    -0.000 A 
ATOM   4481  H   PHE D 478      -1.357  37.384  82.717  1.00 17.00     0.164 HD
ATOM   4482  N   GLU D 479      -2.344  39.918  81.441  1.00  6.71    -0.337 N 
ATOM   4483  CA  GLU D 479      -3.079  41.158  81.440  1.00  9.79     0.160 C 
ATOM   4484  C   GLU D 479      -2.082  42.337  81.517  1.00  4.61     0.251 C 
ATOM   4485  O   GLU D 479      -2.238  43.363  80.857  1.00  2.00    -0.271 OA
ATOM   4486  CB  GLU D 479      -4.027  41.081  82.641  1.00 18.40     0.043 C 
ATOM   4487  CG  GLU D 479      -4.852  39.740  82.621  1.00 28.55     0.100 C 
ATOM   4488  CD  GLU D 479      -4.492  38.716  83.729  1.00 34.39     0.185 C 
ATOM   4489  OE1 GLU D 479      -5.038  38.858  84.865  1.00 37.29    -0.647 OA
ATOM   4490  OE2 GLU D 479      -3.704  37.753  83.457  1.00 35.53    -0.647 OA
ATOM   4491  H   GLU D 479      -2.431  39.355  82.226  1.00 17.00     0.164 HD
ATOM   4492  N   GLU D 480      -1.020  42.126  82.284  1.00  5.00    -0.338 N 
ATOM   4493  CA  GLU D 480       0.062  43.096  82.431  1.00  5.09     0.160 C 
ATOM   4494  C   GLU D 480       0.715  43.245  81.085  1.00  4.90     0.251 C 
ATOM   4495  O   GLU D 480       1.033  44.361  80.660  1.00  4.83    -0.271 OA
ATOM   4496  CB  GLU D 480       1.136  42.584  83.374  1.00  5.55     0.043 C 
ATOM   4497  CG  GLU D 480       1.083  43.189  84.745  1.00 11.11     0.100 C 
ATOM   4498  CD  GLU D 480       2.217  44.145  85.019  1.00 11.83     0.185 C 
ATOM   4499  OE1 GLU D 480       3.348  43.700  85.331  1.00 13.43    -0.647 OA
ATOM   4500  OE2 GLU D 480       1.964  45.355  84.953  1.00 11.53    -0.647 OA
ATOM   4501  H   GLU D 480      -0.961  41.301  82.799  1.00 17.00     0.164 HD
ATOM   4502  N   LEU D 481       0.948  42.099  80.446  1.00  2.45    -0.338 N 
ATOM   4503  CA  LEU D 481       1.564  42.054  79.141  1.00  2.37     0.159 C 
ATOM   4504  C   LEU D 481       0.746  42.800  78.099  1.00  3.36     0.251 C 
ATOM   4505  O   LEU D 481       1.249  43.735  77.455  1.00  4.15    -0.271 OA
ATOM   4506  CB  LEU D 481       1.755  40.608  78.696  1.00  2.47     0.032 C 
ATOM   4507  CG  LEU D 481       2.174  40.384  77.238  1.00  3.10     0.002 C 
ATOM   4508  CD1 LEU D 481       3.594  40.862  77.039  1.00  2.02     0.000 C 
ATOM   4509  CD2 LEU D 481       2.028  38.903  76.848  1.00  2.01     0.000 C 
ATOM   4510  H   LEU D 481       0.678  41.268  80.885  1.00 17.00     0.164 HD
ATOM   4511  N   THR D 482      -0.534  42.447  77.988  1.00  4.72    -0.336 N 
ATOM   4512  CA  THR D 482      -1.409  43.047  76.973  1.00  6.13     0.186 C 
ATOM   4513  C   THR D 482      -2.121  44.366  77.162  1.00  4.44     0.253 C 
ATOM   4514  O   THR D 482      -2.361  45.051  76.179  1.00  4.17    -0.270 OA
ATOM   4515  CB  THR D 482      -2.438  42.044  76.446  1.00  7.95     0.140 C 
ATOM   4516  CG2 THR D 482      -1.711  40.902  75.725  1.00  9.42     0.034 C 
ATOM   4517  OG1 THR D 482      -3.226  41.537  77.537  1.00  7.81    -0.382 OA
ATOM   4518  H   THR D 482      -0.901  41.781  78.597  1.00 17.00     0.164 HD
ATOM   4519  HG1 THR D 482      -2.668  40.944  78.060  1.00 17.00     0.210 HD
ATOM   4520  N   GLY D 483      -2.459  44.735  78.388  1.00  4.60    -0.336 N 
ATOM   4521  CA  GLY D 483      -3.167  45.988  78.572  1.00  6.53     0.189 C 
ATOM   4522  C   GLY D 483      -4.631  45.902  78.122  1.00  7.97     0.253 C 
ATOM   4523  O   GLY D 483      -5.314  46.933  77.899  1.00  6.95    -0.270 OA
ATOM   4524  H   GLY D 483      -2.242  44.178  79.161  1.00 17.00     0.164 HD
ATOM   4525  N   GLU D 484      -5.104  44.667  77.941  1.00  6.76    -0.337 N 
ATOM   4526  CA  GLU D 484      -6.486  44.419  77.559  1.00  7.63     0.160 C 
ATOM   4527  C   GLU D 484      -6.820  43.087  78.195  1.00  6.19     0.251 C 
ATOM   4528  O   GLU D 484      -5.927  42.417  78.685  1.00  7.52    -0.271 OA
ATOM   4529  CB  GLU D 484      -6.631  44.392  76.039  1.00  6.26     0.043 C 
ATOM   4530  CG  GLU D 484      -5.764  43.382  75.337  1.00  5.20     0.100 C 
ATOM   4531  CD  GLU D 484      -6.445  42.020  75.216  1.00  5.73     0.185 C 
ATOM   4532  OE1 GLU D 484      -7.437  41.953  74.475  1.00  3.51    -0.647 OA
ATOM   4533  OE2 GLU D 484      -6.001  41.031  75.854  1.00  3.82    -0.647 OA
ATOM   4534  H   GLU D 484      -4.531  43.881  78.098  1.00 17.00     0.164 HD
ATOM   4535  N   LYS D 485      -8.080  42.687  78.197  1.00  5.99    -0.338 N 
ATOM   4536  CA  LYS D 485      -8.401  41.429  78.825  1.00  6.38     0.159 C 
ATOM   4537  C   LYS D 485      -8.592  40.236  77.927  1.00  6.44     0.251 C 
ATOM   4538  O   LYS D 485      -8.204  39.121  78.307  1.00  7.77    -0.271 OA
ATOM   4539  CB  LYS D 485      -9.618  41.575  79.734  1.00 10.22     0.032 C 
ATOM   4540  CG  LYS D 485      -9.272  41.569  81.219  1.00 16.58     0.004 C 
ATOM   4541  CD  LYS D 485      -8.365  40.387  81.626  1.00 15.66     0.032 C 
ATOM   4542  CE  LYS D 485      -7.864  40.599  83.050  1.00 16.23     0.206 C 
ATOM   4543  NZ  LYS D 485      -7.078  41.880  83.185  1.00  9.72    -0.064 N 
ATOM   4544  H   LYS D 485      -8.770  43.258  77.811  1.00 17.00     0.164 HD
ATOM   4545  HZ1 LYS D 485      -7.675  42.689  82.924  1.00 17.00     0.275 HD
ATOM   4546  HZ2 LYS D 485      -6.758  41.984  84.169  1.00 17.00     0.275 HD
ATOM   4547  HZ3 LYS D 485      -6.258  41.839  82.552  1.00 17.00     0.275 HD
ATOM   4548  N   GLU D 486      -9.152  40.463  76.740  1.00  5.57    -0.338 N 
ATOM   4549  CA  GLU D 486      -9.471  39.382  75.797  1.00  7.03     0.160 C 
ATOM   4550  C   GLU D 486      -8.332  38.401  75.470  1.00  7.03     0.251 C 
ATOM   4551  O   GLU D 486      -8.400  37.177  75.774  1.00  4.31    -0.271 OA
ATOM   4552  CB  GLU D 486     -10.089  39.968  74.526  1.00  9.04     0.043 C 
ATOM   4553  CG  GLU D 486     -11.322  39.216  74.006  1.00 14.69     0.100 C 
ATOM   4554  CD  GLU D 486     -11.094  38.546  72.653  1.00 18.37     0.185 C 
ATOM   4555  OE1 GLU D 486      -9.983  37.978  72.439  1.00 20.60    -0.647 OA
ATOM   4556  OE2 GLU D 486     -12.030  38.594  71.800  1.00 20.50    -0.647 OA
ATOM   4557  H   GLU D 486      -9.361  41.384  76.501  1.00 17.00     0.164 HD
ATOM   4558  N   MET D 487      -7.295  38.936  74.836  1.00  7.43    -0.337 N 
ATOM   4559  CA  MET D 487      -6.122  38.144  74.479  1.00  7.52     0.160 C 
ATOM   4560  C   MET D 487      -5.461  37.594  75.743  1.00  8.20     0.251 C 
ATOM   4561  O   MET D 487      -5.146  36.406  75.809  1.00  6.47    -0.271 OA
ATOM   4562  CB  MET D 487      -5.124  38.993  73.716  1.00  5.45     0.043 C 
ATOM   4563  CG  MET D 487      -5.620  39.419  72.358  1.00  4.56     0.060 C 
ATOM   4564  SD  MET D 487      -4.419  40.371  71.421  1.00  4.71    -0.139 SA
ATOM   4565  CE  MET D 487      -5.107  41.952  71.334  1.00  2.43     0.069 C 
ATOM   4566  H   MET D 487      -7.342  39.868  74.578  1.00 17.00     0.164 HD
ATOM   4567  N   ALA D 488      -5.291  38.462  76.747  1.00  7.56    -0.338 N 
ATOM   4568  CA  ALA D 488      -4.698  38.093  78.030  1.00  7.48     0.159 C 
ATOM   4569  C   ALA D 488      -5.241  36.751  78.508  1.00  8.35     0.251 C 
ATOM   4570  O   ALA D 488      -4.496  35.800  78.771  1.00  7.16    -0.271 OA
ATOM   4571  CB  ALA D 488      -4.998  39.158  79.069  1.00  6.36     0.034 C 
ATOM   4572  H   ALA D 488      -5.575  39.377  76.682  1.00 17.00     0.164 HD
ATOM   4573  N   ALA D 489      -6.554  36.666  78.596  1.00  9.01    -0.338 N 
ATOM   4574  CA  ALA D 489      -7.158  35.437  79.044  1.00  9.43     0.159 C 
ATOM   4575  C   ALA D 489      -6.952  34.338  78.043  1.00  6.71     0.251 C 
ATOM   4576  O   ALA D 489      -6.824  33.197  78.429  1.00  5.48    -0.271 OA
ATOM   4577  CB  ALA D 489      -8.623  35.650  79.309  1.00 15.39     0.034 C 
ATOM   4578  H   ALA D 489      -7.123  37.432  78.366  1.00 17.00     0.164 HD
ATOM   4579  N   GLU D 490      -6.915  34.672  76.760  1.00  6.59    -0.338 N 
ATOM   4580  CA  GLU D 490      -6.704  33.629  75.749  1.00 10.13     0.160 C 
ATOM   4581  C   GLU D 490      -5.323  32.981  75.932  1.00  8.51     0.251 C 
ATOM   4582  O   GLU D 490      -5.202  31.741  75.995  1.00  4.62    -0.271 OA
ATOM   4583  CB  GLU D 490      -6.887  34.181  74.312  1.00 10.80     0.043 C 
ATOM   4584  CG  GLU D 490      -6.635  33.124  73.213  1.00 12.68     0.100 C 
ATOM   4585  CD  GLU D 490      -7.328  31.756  73.498  1.00 18.00     0.185 C 
ATOM   4586  OE1 GLU D 490      -8.533  31.726  73.944  1.00 14.62    -0.647 OA
ATOM   4587  OE2 GLU D 490      -6.646  30.710  73.272  1.00 18.68    -0.647 OA
ATOM   4588  H   GLU D 490      -7.045  35.604  76.488  1.00 17.00     0.164 HD
ATOM   4589  N   LEU D 491      -4.311  33.844  76.063  1.00  7.99    -0.338 N 
ATOM   4590  CA  LEU D 491      -2.916  33.442  76.256  1.00  5.63     0.159 C 
ATOM   4591  C   LEU D 491      -2.780  32.747  77.616  1.00  4.78     0.251 C 
ATOM   4592  O   LEU D 491      -2.212  31.669  77.714  1.00  2.00    -0.271 OA
ATOM   4593  CB  LEU D 491      -1.977  34.671  76.206  1.00  5.64     0.032 C 
ATOM   4594  CG  LEU D 491      -1.513  35.350  74.907  1.00  4.58     0.002 C 
ATOM   4595  CD1 LEU D 491      -0.808  36.635  75.271  1.00  2.00     0.000 C 
ATOM   4596  CD2 LEU D 491      -0.590  34.456  74.082  1.00  2.33     0.000 C 
ATOM   4597  H   LEU D 491      -4.523  34.784  76.060  1.00 17.00     0.164 HD
ATOM   4598  N   LYS D 492      -3.328  33.371  78.655  1.00  3.93    -0.338 N 
ATOM   4599  CA  LYS D 492      -3.262  32.836  80.002  1.00  2.98     0.159 C 
ATOM   4600  C   LYS D 492      -3.836  31.445  79.980  1.00  3.21     0.251 C 
ATOM   4601  O   LYS D 492      -3.422  30.564  80.712  1.00  3.18    -0.271 OA
ATOM   4602  CB  LYS D 492      -4.049  33.718  80.971  1.00  4.80     0.032 C 
ATOM   4603  CG  LYS D 492      -4.145  33.108  82.373  1.00 11.40     0.004 C 
ATOM   4604  CD  LYS D 492      -5.054  33.912  83.303  1.00 17.20     0.032 C 
ATOM   4605  CE  LYS D 492      -5.373  33.135  84.585  1.00 18.12     0.206 C 
ATOM   4606  NZ  LYS D 492      -6.228  33.971  85.499  1.00 17.86    -0.064 N 
ATOM   4607  H   LYS D 492      -3.792  34.200  78.487  1.00 17.00     0.164 HD
ATOM   4608  HZ1 LYS D 492      -7.123  34.222  85.036  1.00 17.00     0.275 HD
ATOM   4609  HZ2 LYS D 492      -6.427  33.417  86.358  1.00 17.00     0.275 HD
ATOM   4610  HZ3 LYS D 492      -5.711  34.832  85.763  1.00 17.00     0.275 HD
ATOM   4611  N   ALA D 493      -4.812  31.248  79.121  1.00  3.37    -0.338 N 
ATOM   4612  CA  ALA D 493      -5.419  29.951  79.009  1.00  5.10     0.159 C 
ATOM   4613  C   ALA D 493      -4.315  28.995  78.574  1.00  4.81     0.251 C 
ATOM   4614  O   ALA D 493      -4.033  28.012  79.242  1.00  4.10    -0.271 OA
ATOM   4615  CB  ALA D 493      -6.527  29.991  77.966  1.00  6.13     0.034 C 
ATOM   4616  H   ALA D 493      -5.158  31.984  78.574  1.00 17.00     0.164 HD
ATOM   4617  N   LEU D 494      -3.669  29.345  77.470  1.00  4.43    -0.338 N 
ATOM   4618  CA  LEU D 494      -2.614  28.558  76.890  1.00  4.46     0.159 C 
ATOM   4619  C   LEU D 494      -1.359  28.412  77.763  1.00  7.79     0.251 C 
ATOM   4620  O   LEU D 494      -0.969  27.305  78.152  1.00 11.05    -0.271 OA
ATOM   4621  CB  LEU D 494      -2.233  29.196  75.581  1.00  2.95     0.032 C 
ATOM   4622  CG  LEU D 494      -3.277  29.124  74.511  1.00  2.00     0.002 C 
ATOM   4623  CD1 LEU D 494      -3.036  30.235  73.564  1.00  2.00     0.000 C 
ATOM   4624  CD2 LEU D 494      -3.193  27.760  73.828  1.00  2.00     0.000 C 
ATOM   4625  H   LEU D 494      -3.930  30.187  77.041  1.00 17.00     0.164 HD
ATOM   4626  N   TYR D 495      -0.687  29.530  78.011  1.00  9.13    -0.337 N 
ATOM   4627  CA  TYR D 495       0.541  29.556  78.793  1.00  7.70     0.164 C 
ATOM   4628  C   TYR D 495       0.415  29.286  80.284  1.00  6.27     0.251 C 
ATOM   4629  O   TYR D 495       1.363  28.810  80.892  1.00  7.30    -0.271 OA
ATOM   4630  CB  TYR D 495       1.262  30.892  78.564  1.00  5.85     0.058 C 
ATOM   4631  CG  TYR D 495       1.884  31.006  77.195  1.00  5.93    -0.020 A 
ATOM   4632  CD1 TYR D 495       1.117  31.316  76.078  1.00  3.54    -0.002 A 
ATOM   4633  CD2 TYR D 495       3.229  30.709  77.002  1.00  7.75    -0.002 A 
ATOM   4634  CE1 TYR D 495       1.671  31.315  74.795  1.00  2.00     0.024 A 
ATOM   4635  CE2 TYR D 495       3.789  30.712  75.729  1.00  7.19     0.024 A 
ATOM   4636  CZ  TYR D 495       2.993  31.017  74.634  1.00  2.39     0.089 A 
ATOM   4637  OH  TYR D 495       3.552  31.046  73.393  1.00  2.00    -0.359 OA
ATOM   4638  H   TYR D 495      -1.004  30.364  77.639  1.00 17.00     0.164 HD
ATOM   4639  HH  TYR D 495       2.872  31.110  72.718  1.00 17.00     0.217 HD
ATOM   4640  N   SER D 496      -0.750  29.568  80.862  1.00  7.67    -0.336 N 
ATOM   4641  CA  SER D 496      -0.973  29.404  82.295  1.00  8.94     0.189 C 
ATOM   4642  C   SER D 496      -0.118  30.407  83.090  1.00  8.43     0.254 C 
ATOM   4643  O   SER D 496      -0.625  31.433  83.560  1.00  8.54    -0.270 OA
ATOM   4644  CB  SER D 496      -0.660  27.974  82.745  1.00 10.22     0.169 C 
ATOM   4645  OG  SER D 496      -1.593  27.046  82.241  1.00 12.71    -0.380 OA
ATOM   4646  H   SER D 496      -1.499  29.897  80.328  1.00 17.00     0.164 HD
ATOM   4647  HG  SER D 496      -1.837  27.287  81.335  1.00 17.00     0.211 HD
ATOM   4648  N   ASP D 497       1.180  30.122  83.223  1.00  6.35    -0.337 N 
ATOM   4649  CA  ASP D 497       2.049  31.004  83.970  1.00  6.88     0.170 C 
ATOM   4650  C   ASP D 497       2.557  32.155  83.099  1.00  6.18     0.252 C 
ATOM   4651  O   ASP D 497       2.956  31.928  81.960  1.00  4.14    -0.271 OA
ATOM   4652  CB  ASP D 497       3.211  30.220  84.600  1.00  5.76     0.129 C 
ATOM   4653  CG  ASP D 497       4.083  31.090  85.563  1.00 11.65     0.188 C 
ATOM   4654  OD1 ASP D 497       3.622  32.134  86.093  1.00 12.96    -0.647 OA
ATOM   4655  OD2 ASP D 497       5.257  30.734  85.794  1.00 13.79    -0.647 OA
ATOM   4656  H   ASP D 497       1.557  29.344  82.761  1.00 17.00     0.164 HD
ATOM   4657  N   ILE D 498       2.485  33.385  83.621  1.00  4.21    -0.338 N 
ATOM   4658  CA  ILE D 498       2.982  34.563  82.897  1.00  4.15     0.159 C 
ATOM   4659  C   ILE D 498       4.478  34.308  82.673  1.00  3.87     0.251 C 
ATOM   4660  O   ILE D 498       5.020  34.534  81.583  1.00  2.67    -0.271 OA
ATOM   4661  CB  ILE D 498       2.722  35.911  83.716  1.00  2.92     0.029 C 
ATOM   4662  CG1 ILE D 498       3.372  37.144  83.060  1.00  2.00     0.002 C 
ATOM   4663  CG2 ILE D 498       3.207  35.762  85.141  1.00  2.58     0.002 C 
ATOM   4664  CD1 ILE D 498       2.839  37.557  81.721  1.00  2.00     0.000 C 
ATOM   4665  H   ILE D 498       2.048  33.491  84.492  1.00 17.00     0.164 HD
ATOM   4666  N   ASP D 499       5.100  33.708  83.676  1.00  2.12    -0.337 N 
ATOM   4667  CA  ASP D 499       6.507  33.398  83.617  1.00  6.70     0.170 C 
ATOM   4668  C   ASP D 499       6.843  32.324  82.608  1.00  6.42     0.252 C 
ATOM   4669  O   ASP D 499       7.924  31.724  82.683  1.00  9.92    -0.271 OA
ATOM   4670  CB  ASP D 499       7.011  32.950  84.978  1.00  9.16     0.129 C 
ATOM   4671  CG  ASP D 499       6.949  34.038  85.986  1.00 14.35     0.188 C 
ATOM   4672  OD1 ASP D 499       7.257  35.203  85.604  1.00 15.97    -0.647 OA
ATOM   4673  OD2 ASP D 499       6.589  33.721  87.150  1.00 17.56    -0.647 OA
ATOM   4674  H   ASP D 499       4.595  33.493  84.479  1.00 17.00     0.164 HD
ATOM   4675  N   VAL D 500       5.925  32.034  81.699  1.00  2.75    -0.338 N 
ATOM   4676  CA  VAL D 500       6.190  31.017  80.696  1.00  3.22     0.159 C 
ATOM   4677  C   VAL D 500       5.849  31.648  79.344  1.00  4.22     0.251 C 
ATOM   4678  O   VAL D 500       5.954  31.021  78.267  1.00  5.05    -0.271 OA
ATOM   4679  CB  VAL D 500       5.373  29.714  80.974  1.00  2.49     0.029 C 
ATOM   4680  CG1 VAL D 500       5.774  28.624  80.045  1.00  2.00     0.002 C 
ATOM   4681  CG2 VAL D 500       5.615  29.228  82.388  1.00  2.00     0.002 C 
ATOM   4682  H   VAL D 500       5.049  32.452  81.643  1.00 17.00     0.164 HD
ATOM   4683  N   MET D 501       5.506  32.933  79.392  1.00  4.45    -0.337 N 
ATOM   4684  CA  MET D 501       5.165  33.634  78.171  1.00  4.86     0.160 C 
ATOM   4685  C   MET D 501       6.476  33.744  77.436  1.00  6.98     0.251 C 
ATOM   4686  O   MET D 501       7.538  33.893  78.057  1.00  7.66    -0.271 OA
ATOM   4687  CB  MET D 501       4.581  35.012  78.454  1.00  2.09     0.043 C 
ATOM   4688  CG  MET D 501       4.090  35.695  77.203  1.00  2.41     0.060 C 
ATOM   4689  SD  MET D 501       2.987  34.618  76.254  1.00  5.02    -0.139 SA
ATOM   4690  CE  MET D 501       3.145  35.302  74.626  1.00  2.00     0.069 C 
ATOM   4691  H   MET D 501       5.529  33.435  80.219  1.00 17.00     0.164 HD
ATOM   4692  N   GLU D 502       6.396  33.639  76.117  1.00  9.83    -0.338 N 
ATOM   4693  CA  GLU D 502       7.565  33.688  75.239  1.00 12.20     0.160 C 
ATOM   4694  C   GLU D 502       8.009  35.090  74.809  1.00  9.49     0.251 C 
ATOM   4695  O   GLU D 502       7.197  36.012  74.786  1.00 10.27    -0.271 OA
ATOM   4696  CB  GLU D 502       7.294  32.779  74.030  1.00 11.67     0.043 C 
ATOM   4697  CG  GLU D 502       6.983  31.332  74.455  1.00  9.07     0.100 C 
ATOM   4698  CD  GLU D 502       6.914  30.369  73.277  1.00 12.16     0.185 C 
ATOM   4699  OE1 GLU D 502       7.793  30.449  72.373  1.00  9.58    -0.647 OA
ATOM   4700  OE2 GLU D 502       5.987  29.513  73.267  1.00 14.06    -0.647 OA
ATOM   4701  H   GLU D 502       5.508  33.518  75.723  1.00 17.00     0.164 HD
ATOM   4702  N   LEU D 503       9.299  35.253  74.523  1.00  6.98    -0.338 N 
ATOM   4703  CA  LEU D 503       9.802  36.553  74.093  1.00  7.10     0.159 C 
ATOM   4704  C   LEU D 503       9.128  37.021  72.793  1.00  7.68     0.251 C 
ATOM   4705  O   LEU D 503       8.590  38.132  72.732  1.00  7.69    -0.271 OA
ATOM   4706  CB  LEU D 503      11.324  36.510  73.898  1.00  5.11     0.032 C 
ATOM   4707  CG  LEU D 503      11.973  37.706  73.206  1.00  2.00     0.002 C 
ATOM   4708  CD1 LEU D 503      11.928  38.888  74.117  1.00  3.36     0.000 C 
ATOM   4709  CD2 LEU D 503      13.377  37.404  72.823  1.00  2.00     0.000 C 
ATOM   4710  H   LEU D 503       9.919  34.502  74.632  1.00 17.00     0.164 HD
ATOM   4711  N   TYR D 504       9.126  36.160  71.777  1.00  6.87    -0.337 N 
ATOM   4712  CA  TYR D 504       8.542  36.506  70.488  1.00  7.93     0.164 C 
ATOM   4713  C   TYR D 504       7.062  36.951  70.418  1.00  7.94     0.254 C 
ATOM   4714  O   TYR D 504       6.778  38.030  69.915  1.00  9.57    -0.270 OA
ATOM   4715  CB  TYR D 504       8.767  35.395  69.466  1.00  9.30     0.058 C 
ATOM   4716  CG  TYR D 504       8.168  35.766  68.118  1.00 12.14    -0.020 A 
ATOM   4717  CD1 TYR D 504       8.804  36.706  67.286  1.00  9.61    -0.002 A 
ATOM   4718  CD2 TYR D 504       6.960  35.205  67.680  1.00 10.79    -0.002 A 
ATOM   4719  CE1 TYR D 504       8.260  37.070  66.062  1.00  9.38     0.024 A 
ATOM   4720  CE2 TYR D 504       6.410  35.566  66.448  1.00 11.05     0.024 A 
ATOM   4721  CZ  TYR D 504       7.068  36.491  65.645  1.00 10.58     0.089 A 
ATOM   4722  OH  TYR D 504       6.570  36.777  64.394  1.00 13.67    -0.359 OA
ATOM   4723  H   TYR D 504       9.529  35.283  71.911  1.00 17.00     0.164 HD
ATOM   4724  HH  TYR D 504       5.745  36.295  64.287  1.00 17.00     0.217 HD
ATOM   4725  N   PRO D 505       6.104  36.095  70.831  1.00  6.05    -0.312 N 
ATOM   4726  CA  PRO D 505       4.692  36.474  70.782  1.00  4.70     0.163 C 
ATOM   4727  C   PRO D 505       4.408  37.691  71.651  1.00  2.70     0.251 C 
ATOM   4728  O   PRO D 505       3.899  38.728  71.180  1.00  2.00    -0.271 OA
ATOM   4729  CB  PRO D 505       3.994  35.241  71.352  1.00  5.64     0.034 C 
ATOM   4730  CG  PRO D 505       4.941  34.136  71.073  1.00  9.09     0.027 C 
ATOM   4731  CD  PRO D 505       6.240  34.755  71.431  1.00  9.30     0.105 C 
ATOM   4732  N   ALA D 506       4.804  37.572  72.908  1.00  2.00    -0.338 N 
ATOM   4733  CA  ALA D 506       4.627  38.618  73.890  1.00  2.43     0.159 C 
ATOM   4734  C   ALA D 506       5.068  39.980  73.387  1.00  2.00     0.251 C 
ATOM   4735  O   ALA D 506       4.702  41.001  73.928  1.00  2.00    -0.271 OA
ATOM   4736  CB  ALA D 506       5.367  38.259  75.124  1.00  3.46     0.034 C 
ATOM   4737  H   ALA D 506       5.258  36.760  73.207  1.00 17.00     0.164 HD
ATOM   4738  N   LEU D 507       5.864  39.978  72.341  1.00  3.04    -0.338 N 
ATOM   4739  CA  LEU D 507       6.367  41.193  71.735  1.00  3.21     0.159 C 
ATOM   4740  C   LEU D 507       5.363  41.834  70.805  1.00  2.59     0.251 C 
ATOM   4741  O   LEU D 507       5.260  43.062  70.767  1.00  2.59    -0.271 OA
ATOM   4742  CB  LEU D 507       7.680  40.899  70.980  1.00  6.09     0.032 C 
ATOM   4743  CG  LEU D 507       8.989  40.992  71.782  1.00  3.11     0.002 C 
ATOM   4744  CD1 LEU D 507      10.059  40.123  71.159  1.00  2.00     0.000 C 
ATOM   4745  CD2 LEU D 507       9.421  42.443  71.830  1.00  2.00     0.000 C 
ATOM   4746  H   LEU D 507       6.194  39.141  71.969  1.00 17.00     0.164 HD
ATOM   4747  N   LEU D 508       4.655  41.019  70.026  1.00  2.00    -0.338 N 
ATOM   4748  CA  LEU D 508       3.660  41.573  69.096  1.00  5.99     0.159 C 
ATOM   4749  C   LEU D 508       2.301  41.799  69.770  1.00  4.92     0.251 C 
ATOM   4750  O   LEU D 508       1.544  42.665  69.357  1.00  3.17    -0.271 OA
ATOM   4751  CB  LEU D 508       3.513  40.690  67.845  1.00  4.80     0.032 C 
ATOM   4752  CG  LEU D 508       4.742  40.443  66.955  1.00  2.00     0.002 C 
ATOM   4753  CD1 LEU D 508       4.358  39.622  65.745  1.00  2.01     0.000 C 
ATOM   4754  CD2 LEU D 508       5.323  41.728  66.494  1.00  3.37     0.000 C 
ATOM   4755  H   LEU D 508       4.801  40.052  70.069  1.00 17.00     0.164 HD
ATOM   4756  N   VAL D 509       2.019  40.992  70.795  1.00  6.13    -0.338 N 
ATOM   4757  CA  VAL D 509       0.791  41.061  71.591  1.00  6.92     0.159 C 
ATOM   4758  C   VAL D 509       1.187  41.684  72.931  1.00  5.92     0.251 C 
ATOM   4759  O   VAL D 509       0.958  41.121  74.018  1.00  3.72    -0.271 OA
ATOM   4760  CB  VAL D 509       0.188  39.638  71.825  1.00  7.73     0.029 C 
ATOM   4761  CG1 VAL D 509       1.174  38.729  72.516  1.00 10.86     0.002 C 
ATOM   4762  CG2 VAL D 509      -1.049  39.719  72.661  1.00  8.81     0.002 C 
ATOM   4763  H   VAL D 509       2.685  40.316  71.030  1.00 17.00     0.164 HD
ATOM   4764  N   GLU D 510       1.808  42.851  72.838  1.00  5.84    -0.338 N 
ATOM   4765  CA  GLU D 510       2.291  43.544  74.017  1.00  5.53     0.160 C 
ATOM   4766  C   GLU D 510       1.630  44.884  74.017  1.00  4.28     0.251 C 
ATOM   4767  O   GLU D 510       1.315  45.404  72.951  1.00  3.23    -0.271 OA
ATOM   4768  CB  GLU D 510       3.806  43.717  73.933  1.00  8.63     0.043 C 
ATOM   4769  CG  GLU D 510       4.522  43.760  75.275  1.00  9.71     0.100 C 
ATOM   4770  CD  GLU D 510       5.620  44.799  75.286  1.00 10.65     0.185 C 
ATOM   4771  OE1 GLU D 510       6.113  45.187  74.194  1.00  8.88    -0.647 OA
ATOM   4772  OE2 GLU D 510       5.966  45.252  76.394  1.00 10.76    -0.647 OA
ATOM   4773  H   GLU D 510       1.894  43.306  71.975  1.00 17.00     0.164 HD
ATOM   4774  N   LYS D 511       1.402  45.426  75.212  1.00  4.54    -0.338 N 
ATOM   4775  CA  LYS D 511       0.741  46.727  75.361  1.00  4.18     0.160 C 
ATOM   4776  C   LYS D 511       1.604  47.873  74.816  1.00  4.12     0.254 C 
ATOM   4777  O   LYS D 511       2.669  48.209  75.367  1.00  4.77    -0.270 OA
ATOM   4778  CB  LYS D 511       0.365  46.979  76.813  1.00  3.86     0.032 C 
ATOM   4779  CG  LYS D 511      -0.307  48.320  77.022  1.00  6.89     0.004 C 
ATOM   4780  CD  LYS D 511      -0.210  48.756  78.489  1.00  7.87     0.032 C 
ATOM   4781  CE  LYS D 511      -0.420  50.260  78.659  1.00  4.52     0.206 C 
ATOM   4782  NZ  LYS D 511      -0.352  50.642  80.094  1.00  3.75    -0.064 N 
ATOM   4783  H   LYS D 511       1.688  44.934  76.010  1.00 17.00     0.164 HD
ATOM   4784  HZ1 LYS D 511       0.573  50.380  80.490  1.00 17.00     0.275 HD
ATOM   4785  HZ2 LYS D 511      -0.489  51.670  80.178  1.00 17.00     0.275 HD
ATOM   4786  HZ3 LYS D 511      -1.110  50.153  80.612  1.00 17.00     0.275 HD
ATOM   4787  N   PRO D 512       1.154  48.500  73.726  1.00  2.03    -0.312 N 
ATOM   4788  CA  PRO D 512       1.937  49.588  73.154  1.00  5.80     0.163 C 
ATOM   4789  C   PRO D 512       2.083  50.770  74.071  1.00  9.04     0.251 C 
ATOM   4790  O   PRO D 512       1.119  51.159  74.763  1.00 13.09    -0.271 OA
ATOM   4791  CB  PRO D 512       1.128  49.980  71.919  1.00  4.07     0.034 C 
ATOM   4792  CG  PRO D 512       0.427  48.751  71.562  1.00  2.00     0.027 C 
ATOM   4793  CD  PRO D 512      -0.007  48.206  72.880  1.00  2.00     0.105 C 
ATOM   4794  N   ARG D 513       3.294  51.320  74.132  1.00 10.00    -0.338 N 
ATOM   4795  CA  ARG D 513       3.478  52.532  74.934  1.00 10.80     0.160 C 
ATOM   4796  C   ARG D 513       2.550  53.456  74.142  1.00  9.98     0.254 C 
ATOM   4797  O   ARG D 513       2.449  53.287  72.905  1.00  6.13    -0.270 OA
ATOM   4798  CB  ARG D 513       4.932  53.056  74.833  1.00 12.06     0.034 C 
ATOM   4799  CG  ARG D 513       5.998  52.213  75.558  1.00 13.75     0.027 C 
ATOM   4800  CD  ARG D 513       7.401  52.698  75.181  1.00 12.09     0.116 C 
ATOM   4801  NE  ARG D 513       8.368  52.632  76.280  1.00 11.36    -0.212 N 
ATOM   4802  CZ  ARG D 513       9.675  52.763  76.115  1.00  9.29     0.666 C 
ATOM   4803  NH1 ARG D 513      10.153  52.951  74.890  1.00  9.47    -0.235 N 
ATOM   4804  NH2 ARG D 513      10.486  52.773  77.172  1.00  6.06    -0.235 N 
ATOM   4805  H   ARG D 513       4.027  50.935  73.620  1.00 17.00     0.164 HD
ATOM   4806  HE  ARG D 513       8.028  52.477  77.187  1.00 17.00     0.178 HD
ATOM   4807 HH11 ARG D 513       9.535  52.997  74.104  1.00 17.00     0.174 HD
ATOM   4808 HH12 ARG D 513      11.135  53.054  74.743  1.00 17.00     0.174 HD
ATOM   4809 HH21 ARG D 513      10.104  52.676  78.091  1.00 17.00     0.174 HD
ATOM   4810 HH22 ARG D 513      11.474  52.869  77.054  1.00 17.00     0.174 HD
ATOM   4811  N   PRO D 514       1.913  54.451  74.811  1.00  9.00    -0.312 N 
ATOM   4812  CA  PRO D 514       1.002  55.396  74.178  1.00  8.06     0.163 C 
ATOM   4813  C   PRO D 514       0.645  55.064  72.736  1.00 11.01     0.251 C 
ATOM   4814  O   PRO D 514       0.088  53.978  72.470  1.00 13.68    -0.271 OA
ATOM   4815  CB  PRO D 514       1.757  56.701  74.339  1.00  5.24     0.034 C 
ATOM   4816  CG  PRO D 514       2.210  56.579  75.785  1.00  5.60     0.027 C 
ATOM   4817  CD  PRO D 514       2.443  55.073  76.039  1.00  7.61     0.105 C 
ATOM   4818  N   ASP D 515       0.990  55.944  71.803  1.00  9.43    -0.337 N 
ATOM   4819  CA  ASP D 515       0.656  55.662  70.422  1.00 11.43     0.170 C 
ATOM   4820  C   ASP D 515       1.886  55.175  69.704  1.00 10.99     0.252 C 
ATOM   4821  O   ASP D 515       2.137  55.509  68.543  1.00 13.57    -0.271 OA
ATOM   4822  CB  ASP D 515       0.017  56.887  69.772  1.00 18.10     0.129 C 
ATOM   4823  CG  ASP D 515      -1.446  57.116  70.247  1.00 21.34     0.188 C 
ATOM   4824  OD1 ASP D 515      -2.312  56.274  69.877  1.00 16.91    -0.647 OA
ATOM   4825  OD2 ASP D 515      -1.711  58.117  70.983  1.00 20.52    -0.647 OA
ATOM   4826  H   ASP D 515       1.469  56.769  71.986  1.00 17.00     0.164 HD
ATOM   4827  N   ALA D 516       2.620  54.318  70.405  1.00  9.79    -0.338 N 
ATOM   4828  CA  ALA D 516       3.863  53.739  69.906  1.00  7.96     0.159 C 
ATOM   4829  C   ALA D 516       3.556  52.617  68.934  1.00  7.55     0.251 C 
ATOM   4830  O   ALA D 516       2.455  52.059  68.968  1.00  8.71    -0.271 OA
ATOM   4831  CB  ALA D 516       4.663  53.187  71.071  1.00  9.48     0.034 C 
ATOM   4832  H   ALA D 516       2.250  53.994  71.243  1.00 17.00     0.164 HD
ATOM   4833  N   ILE D 517       4.539  52.255  68.113  1.00  3.93    -0.338 N 
ATOM   4834  CA  ILE D 517       4.363  51.182  67.152  1.00  2.58     0.159 C 
ATOM   4835  C   ILE D 517       4.567  49.838  67.839  1.00  2.25     0.251 C 
ATOM   4836  O   ILE D 517       4.160  48.780  67.336  1.00  2.00    -0.271 OA
ATOM   4837  CB  ILE D 517       5.310  51.355  65.985  1.00  3.36     0.029 C 
ATOM   4838  CG1 ILE D 517       5.108  50.243  64.951  1.00  4.39     0.002 C 
ATOM   4839  CG2 ILE D 517       6.722  51.429  66.481  1.00  7.82     0.002 C 
ATOM   4840  CD1 ILE D 517       5.596  50.585  63.528  1.00  2.00     0.000 C 
ATOM   4841  H   ILE D 517       5.384  52.745  68.170  1.00 17.00     0.164 HD
ATOM   4842  N   PHE D 518       5.186  49.890  69.005  1.00  2.01    -0.337 N 
ATOM   4843  CA  PHE D 518       5.424  48.699  69.803  1.00  4.95     0.164 C 
ATOM   4844  C   PHE D 518       5.674  49.111  71.226  1.00  6.27     0.251 C 
ATOM   4845  O   PHE D 518       5.859  50.303  71.504  1.00  4.35    -0.271 OA
ATOM   4846  CB  PHE D 518       6.571  47.786  69.286  1.00  6.29     0.058 C 
ATOM   4847  CG  PHE D 518       7.634  48.489  68.459  1.00  6.44    -0.020 A 
ATOM   4848  CD1 PHE D 518       8.503  49.409  69.039  1.00  5.34    -0.004 A 
ATOM   4849  CD2 PHE D 518       7.771  48.198  67.091  1.00  2.43    -0.004 A 
ATOM   4850  CE1 PHE D 518       9.472  50.015  68.272  1.00  4.74    -0.000 A 
ATOM   4851  CE2 PHE D 518       8.739  48.805  66.332  1.00  2.00    -0.000 A 
ATOM   4852  CZ  PHE D 518       9.588  49.710  66.914  1.00  2.00    -0.000 A 
ATOM   4853  H   PHE D 518       5.489  50.743  69.378  1.00 17.00     0.164 HD
ATOM   4854  N   GLY D 519       5.656  48.128  72.125  1.00  8.13    -0.336 N 
ATOM   4855  CA  GLY D 519       5.845  48.420  73.537  1.00 12.66     0.189 C 
ATOM   4856  C   GLY D 519       7.272  48.473  74.090  1.00 15.31     0.253 C 
ATOM   4857  O   GLY D 519       8.272  48.330  73.373  1.00 15.66    -0.270 OA
ATOM   4858  H   GLY D 519       5.512  47.204  71.832  1.00 17.00     0.164 HD
ATOM   4859  N   GLU D 520       7.345  48.676  75.402  1.00 14.36    -0.337 N 
ATOM   4860  CA  GLU D 520       8.593  48.746  76.124  1.00 10.27     0.160 C 
ATOM   4861  C   GLU D 520       9.457  47.540  75.843  1.00  8.49     0.251 C 
ATOM   4862  O   GLU D 520      10.558  47.710  75.368  1.00 10.91    -0.271 OA
ATOM   4863  CB  GLU D 520       8.300  48.872  77.618  1.00 10.09     0.043 C 
ATOM   4864  CG  GLU D 520       9.299  48.196  78.533  1.00  9.65     0.100 C 
ATOM   4865  CD  GLU D 520       8.673  47.753  79.827  1.00  6.53     0.185 C 
ATOM   4866  OE1 GLU D 520       7.743  46.949  79.762  1.00  3.97    -0.647 OA
ATOM   4867  OE2 GLU D 520       9.093  48.207  80.905  1.00  8.37    -0.647 OA
ATOM   4868  H   GLU D 520       6.513  48.794  75.905  1.00 17.00     0.164 HD
ATOM   4869  N   THR D 521       8.954  46.333  76.089  1.00  7.23    -0.336 N 
ATOM   4870  CA  THR D 521       9.742  45.105  75.861  1.00  8.67     0.186 C 
ATOM   4871  C   THR D 521      10.488  45.082  74.500  1.00  9.04     0.253 C 
ATOM   4872  O   THR D 521      11.687  44.803  74.445  1.00 11.07    -0.270 OA
ATOM   4873  CB  THR D 521       8.885  43.819  76.042  1.00  5.01     0.140 C 
ATOM   4874  CG2 THR D 521       9.676  42.594  75.652  1.00  2.29     0.034 C 
ATOM   4875  OG1 THR D 521       8.451  43.705  77.402  1.00  2.05    -0.382 OA
ATOM   4876  H   THR D 521       8.050  46.241  76.456  1.00 17.00     0.164 HD
ATOM   4877  HG1 THR D 521       9.184  43.358  77.922  1.00 17.00     0.210 HD
ATOM   4878  N   MET D 522       9.794  45.393  73.416  1.00  6.61    -0.337 N 
ATOM   4879  CA  MET D 522      10.439  45.430  72.111  1.00  6.06     0.160 C 
ATOM   4880  C   MET D 522      11.529  46.483  72.136  1.00  6.13     0.251 C 
ATOM   4881  O   MET D 522      12.692  46.181  71.925  1.00  8.07    -0.271 OA
ATOM   4882  CB  MET D 522       9.422  45.816  71.023  1.00  6.64     0.043 C 
ATOM   4883  CG  MET D 522       9.983  46.217  69.646  1.00  2.00     0.060 C 
ATOM   4884  SD  MET D 522      10.291  44.795  68.620  1.00  4.24    -0.139 SA
ATOM   4885  CE  MET D 522       8.816  44.646  67.644  1.00  2.00     0.069 C 
ATOM   4886  H   MET D 522       8.851  45.621  73.501  1.00 17.00     0.164 HD
ATOM   4887  N   VAL D 523      11.117  47.713  72.437  1.00  7.53    -0.338 N 
ATOM   4888  CA  VAL D 523      11.970  48.898  72.476  1.00  6.97     0.159 C 
ATOM   4889  C   VAL D 523      13.196  48.819  73.394  1.00  6.02     0.251 C 
ATOM   4890  O   VAL D 523      14.252  49.365  73.073  1.00  6.40    -0.271 OA
ATOM   4891  CB  VAL D 523      11.125  50.149  72.810  1.00  9.76     0.029 C 
ATOM   4892  CG1 VAL D 523      12.019  51.362  73.002  1.00 11.53     0.002 C 
ATOM   4893  CG2 VAL D 523      10.127  50.403  71.685  1.00  9.49     0.002 C 
ATOM   4894  H   VAL D 523      10.177  47.852  72.681  1.00 17.00     0.164 HD
ATOM   4895  N   GLU D 524      13.093  48.087  74.490  1.00  4.30    -0.338 N 
ATOM   4896  CA  GLU D 524      14.211  47.976  75.388  1.00  2.02     0.160 C 
ATOM   4897  C   GLU D 524      15.255  46.938  75.018  1.00  3.55     0.251 C 
ATOM   4898  O   GLU D 524      16.433  47.211  75.209  1.00  3.69    -0.271 OA
ATOM   4899  CB  GLU D 524      13.705  47.795  76.794  1.00  4.05     0.043 C 
ATOM   4900  CG  GLU D 524      12.950  49.023  77.273  1.00  6.21     0.100 C 
ATOM   4901  CD  GLU D 524      13.849  50.246  77.411  1.00  9.94     0.185 C 
ATOM   4902  OE1 GLU D 524      14.780  50.235  78.260  1.00 13.70    -0.647 OA
ATOM   4903  OE2 GLU D 524      13.628  51.232  76.681  1.00  9.83    -0.647 OA
ATOM   4904  H   GLU D 524      12.264  47.607  74.675  1.00 17.00     0.164 HD
ATOM   4905  N   LEU D 525      14.856  45.758  74.508  1.00  5.81    -0.338 N 
ATOM   4906  CA  LEU D 525      15.825  44.702  74.091  1.00  4.00     0.159 C 
ATOM   4907  C   LEU D 525      16.590  45.148  72.837  1.00  2.83     0.251 C 
ATOM   4908  O   LEU D 525      17.806  44.946  72.726  1.00  2.00    -0.271 OA
ATOM   4909  CB  LEU D 525      15.129  43.370  73.746  1.00  2.91     0.032 C 
ATOM   4910  CG  LEU D 525      14.335  42.496  74.710  1.00  2.00     0.002 C 
ATOM   4911  CD1 LEU D 525      14.554  41.047  74.357  1.00  2.00     0.000 C 
ATOM   4912  CD2 LEU D 525      14.758  42.748  76.114  1.00  2.00     0.000 C 
ATOM   4913  H   LEU D 525      13.896  45.587  74.399  1.00 17.00     0.164 HD
ATOM   4914  N   GLY D 526      15.846  45.760  71.916  1.00  2.00    -0.336 N 
ATOM   4915  CA  GLY D 526      16.394  46.240  70.662  1.00  2.37     0.189 C 
ATOM   4916  C   GLY D 526      17.168  47.559  70.598  1.00  2.43     0.253 C 
ATOM   4917  O   GLY D 526      18.049  47.718  69.745  1.00  2.00    -0.270 OA
ATOM   4918  H   GLY D 526      14.883  45.884  72.085  1.00 17.00     0.164 HD
ATOM   4919  N   ALA D 527      16.857  48.528  71.443  1.00  2.87    -0.337 N 
ATOM   4920  CA  ALA D 527      17.596  49.791  71.368  1.00  6.98     0.160 C 
ATOM   4921  C   ALA D 527      19.075  49.560  71.525  1.00  7.79     0.254 C 
ATOM   4922  O   ALA D 527      19.857  50.014  70.684  1.00  8.67    -0.270 OA
ATOM   4923  CB  ALA D 527      17.100  50.798  72.413  1.00  9.11     0.034 C 
ATOM   4924  H   ALA D 527      16.143  48.420  72.107  1.00 17.00     0.164 HD
ATOM   4925  N   PRO D 528      19.475  48.828  72.590  1.00  8.69    -0.312 N 
ATOM   4926  CA  PRO D 528      20.861  48.493  72.914  1.00  7.81     0.163 C 
ATOM   4927  C   PRO D 528      21.504  47.765  71.773  1.00  4.71     0.251 C 
ATOM   4928  O   PRO D 528      22.604  48.088  71.331  1.00  4.90    -0.271 OA
ATOM   4929  CB  PRO D 528      20.709  47.560  74.108  1.00  8.13     0.034 C 
ATOM   4930  CG  PRO D 528      19.519  48.099  74.797  1.00 10.56     0.027 C 
ATOM   4931  CD  PRO D 528      18.585  48.288  73.632  1.00 10.02     0.105 C 
ATOM   4932  N   PHE D 529      20.788  46.786  71.268  1.00  6.95    -0.337 N 
ATOM   4933  CA  PHE D 529      21.306  45.998  70.159  1.00  9.16     0.164 C 
ATOM   4934  C   PHE D 529      21.488  46.828  68.893  1.00  8.72     0.251 C 
ATOM   4935  O   PHE D 529      22.484  46.689  68.200  1.00 10.23    -0.271 OA
ATOM   4936  CB  PHE D 529      20.392  44.793  69.860  1.00  8.80     0.058 C 
ATOM   4937  CG  PHE D 529      20.412  43.689  70.903  1.00  6.39    -0.020 A 
ATOM   4938  CD1 PHE D 529      21.073  43.836  72.123  1.00  6.28    -0.004 A 
ATOM   4939  CD2 PHE D 529      19.760  42.484  70.640  1.00  8.14    -0.004 A 
ATOM   4940  CE1 PHE D 529      21.093  42.796  73.072  1.00  6.85    -0.000 A 
ATOM   4941  CE2 PHE D 529      19.767  41.425  71.585  1.00  9.02    -0.000 A 
ATOM   4942  CZ  PHE D 529      20.437  41.583  72.802  1.00  7.50    -0.000 A 
ATOM   4943  H   PHE D 529      19.913  46.566  71.649  1.00 17.00     0.164 HD
ATOM   4944  N   SER D 530      20.547  47.713  68.600  1.00 11.19    -0.336 N 
ATOM   4945  CA  SER D 530      20.646  48.518  67.380  1.00 13.76     0.189 C 
ATOM   4946  C   SER D 530      21.663  49.669  67.402  1.00 12.69     0.254 C 
ATOM   4947  O   SER D 530      21.977  50.220  66.348  1.00 13.82    -0.270 OA
ATOM   4948  CB  SER D 530      19.258  49.023  66.928  1.00 14.18     0.169 C 
ATOM   4949  OG  SER D 530      19.186  49.162  65.500  1.00 15.09    -0.380 OA
ATOM   4950  H   SER D 530      19.790  47.855  69.195  1.00 17.00     0.164 HD
ATOM   4951  HG  SER D 530      19.847  49.801  65.212  1.00 17.00     0.211 HD
ATOM   4952  N   LEU D 531      22.160  50.053  68.573  1.00 10.50    -0.337 N 
ATOM   4953  CA  LEU D 531      23.161  51.117  68.624  1.00 10.98     0.159 C 
ATOM   4954  C   LEU D 531      24.636  50.590  68.539  1.00 10.67     0.251 C 
ATOM   4955  O   LEU D 531      25.504  51.196  67.863  1.00  9.11    -0.271 OA
ATOM   4956  CB  LEU D 531      22.923  52.018  69.843  1.00  9.68     0.032 C 
ATOM   4957  CG  LEU D 531      21.608  52.807  69.888  1.00  6.43     0.002 C 
ATOM   4958  CD1 LEU D 531      21.625  53.707  71.123  1.00  7.91     0.000 C 
ATOM   4959  CD2 LEU D 531      21.413  53.657  68.634  1.00  4.68     0.000 C 
ATOM   4960  H   LEU D 531      21.834  49.639  69.402  1.00 17.00     0.164 HD
ATOM   4961  N   LYS D 532      24.904  49.447  69.180  1.00  8.59    -0.338 N 
ATOM   4962  CA  LYS D 532      26.235  48.848  69.135  1.00  6.22     0.159 C 
ATOM   4963  C   LYS D 532      26.588  48.301  67.757  1.00  4.20     0.251 C 
ATOM   4964  O   LYS D 532      27.734  47.987  67.497  1.00  5.07    -0.271 OA
ATOM   4965  CB  LYS D 532      26.395  47.759  70.188  1.00  4.24     0.032 C 
ATOM   4966  CG  LYS D 532      26.959  48.300  71.488  1.00  7.75     0.004 C 
ATOM   4967  CD  LYS D 532      27.866  47.285  72.198  1.00  9.75     0.032 C 
ATOM   4968  CE  LYS D 532      29.120  46.899  71.366  1.00  8.23     0.206 C 
ATOM   4969  NZ  LYS D 532      30.064  48.031  71.200  1.00  6.59    -0.064 N 
ATOM   4970  H   LYS D 532      24.205  49.001  69.711  1.00 17.00     0.164 HD
ATOM   4971  HZ1 LYS D 532      29.582  48.829  70.738  1.00 17.00     0.275 HD
ATOM   4972  HZ2 LYS D 532      30.404  48.327  72.138  1.00 17.00     0.275 HD
ATOM   4973  HZ3 LYS D 532      30.873  47.734  70.618  1.00 17.00     0.275 HD
ATOM   4974  N   GLY D 533      25.600  48.160  66.893  1.00  2.00    -0.336 N 
ATOM   4975  CA  GLY D 533      25.870  47.695  65.553  1.00  2.00     0.189 C 
ATOM   4976  C   GLY D 533      26.125  48.901  64.652  1.00  2.00     0.253 C 
ATOM   4977  O   GLY D 533      26.728  48.804  63.575  1.00  2.00    -0.270 OA
ATOM   4978  H   GLY D 533      24.677  48.318  67.165  1.00 17.00     0.164 HD
ATOM   4979  N   LEU D 534      25.633  50.054  65.075  1.00  2.31    -0.337 N 
ATOM   4980  CA  LEU D 534      25.832  51.265  64.297  1.00  6.09     0.159 C 
ATOM   4981  C   LEU D 534      27.123  51.919  64.755  1.00  5.26     0.251 C 
ATOM   4982  O   LEU D 534      28.062  52.086  63.990  1.00  4.19    -0.271 OA
ATOM   4983  CB  LEU D 534      24.666  52.258  64.489  1.00  8.96     0.032 C 
ATOM   4984  CG  LEU D 534      23.299  52.148  63.794  1.00  9.96     0.002 C 
ATOM   4985  CD1 LEU D 534      22.922  50.696  63.457  1.00  8.19     0.000 C 
ATOM   4986  CD2 LEU D 534      22.259  52.783  64.733  1.00  7.91     0.000 C 
ATOM   4987  H   LEU D 534      25.129  50.111  65.906  1.00 17.00     0.164 HD
ATOM   4988  N   MET D 535      27.161  52.267  66.029  1.00  3.98    -0.337 N 
ATOM   4989  CA  MET D 535      28.320  52.929  66.580  1.00  4.92     0.160 C 
ATOM   4990  C   MET D 535      29.562  52.033  66.664  1.00  5.94     0.251 C 
ATOM   4991  O   MET D 535      30.682  52.489  66.366  1.00  4.13    -0.271 OA
ATOM   4992  CB  MET D 535      27.976  53.594  67.928  1.00  5.06     0.043 C 
ATOM   4993  CG  MET D 535      26.990  54.774  67.827  1.00  3.54     0.060 C 
ATOM   4994  SD  MET D 535      27.154  55.875  66.327  1.00  8.27    -0.139 SA
ATOM   4995  CE  MET D 535      27.694  57.451  67.008  1.00  2.08     0.069 C 
ATOM   4996  H   MET D 535      26.383  52.110  66.585  1.00 17.00     0.164 HD
ATOM   4997  N   GLY D 536      29.361  50.763  67.033  1.00  5.51    -0.336 N 
ATOM   4998  CA  GLY D 536      30.462  49.812  67.130  1.00  2.10     0.189 C 
ATOM   4999  C   GLY D 536      30.805  49.320  65.747  1.00  2.00     0.253 C 
ATOM   5000  O   GLY D 536      30.686  48.160  65.416  1.00  2.00    -0.270 OA
[truncated: 42,909 more chars]
