# Supplementary material for: Sample efficient reinforcement learning with active learning for molecular design
Source: Chem Sci. 2024 Feb 8;15(11):4146–60. doi: 10.1039/d3sc04653b (PMC10935729; doi:10.1039/d3sc04653b)
Supplement: SC-015-D3SC04653B-s001 [file SC-015-D3SC04653B-s001.zip › reinforcement-learning-active-learning-main/data/CoX2/shape_query/S58.sdf]

1CX2_ligand1
                    3D
 Schrodinger Suite 2021-3.
 37 39  0  0  1  0            999 V2000
   27.6256   21.8723   16.9401 C   0  0  0  0  0  0
   26.3972   22.0714   16.3757 C   0  0  0  0  0  0
   27.3539   21.2227   18.1748 C   0  0  0  0  0  0
   28.3395   20.7586   19.2153 C   0  0  0  0  0  0
   24.0346   21.4175   17.1359 C   0  0  0  0  0  0
   23.3612   20.4047   17.8562 C   0  0  0  0  0  0
   21.9654   20.2662   17.7822 C   0  0  0  0  0  0
   21.2230   21.1594   16.9930 C   0  0  0  0  0  0
   21.8740   22.1812   16.2904 C   0  0  0  0  0  0
   23.2723   22.2867   16.3341 C   0  0  0  0  0  0
   26.1274   22.7075   15.0872 C   0  0  0  0  0  0
   26.4826   24.0591   14.8880 C   0  0  0  0  0  0
   26.3725   24.6504   13.6146 C   0  0  0  0  0  0
   25.9170   23.8834   12.5270 C   0  0  0  0  0  0
   25.4988   22.5589   12.7252 C   0  0  0  0  0  0
   25.5938   21.9818   14.0030 C   0  0  0  0  0  0
   25.4455   21.5433   17.2466 N   0  0  0  0  0  0
   26.0560   21.0626   18.3610 N   0  0  0  0  0  0
   19.1552   19.3321   16.9276 N   0  0  0  0  0  0
   19.0704   21.4425   15.4699 O   0  0  0  0  0  0
   18.8385   21.6383   18.0012 O   0  0  0  0  0  0
   25.9218   24.5965   10.7718 Br  0  0  0  0  0  0
   28.7011   21.7730   19.9985 F   0  0  0  0  0  0
   29.4180   20.2664   18.6149 F   0  0  0  0  0  0
   27.8228   19.7920   19.9697 F   0  0  0  0  0  0
   19.4532   21.0169   16.8219 S   0  0  0  0  0  0
   28.5838   22.1504   16.5275 H   0  0  0  0  0  0
   23.9096   19.7092   18.4606 H   0  0  0  0  0  0
   21.4797   19.4843   18.3355 H   0  0  0  0  0  0
   21.2843   22.8990   15.7477 H   0  0  0  0  0  0
   23.7490   23.0492   15.7573 H   0  0  0  0  0  0
   26.8818   24.6363   15.7080 H   0  0  0  0  0  0
   26.6823   25.6742   13.4638 H   0  0  0  0  0  0
   25.1389   21.9755   11.8909 H   0  0  0  0  0  0
   25.2889   20.9610   14.1368 H   0  0  0  0  0  0
   18.2313   19.1198   16.5526 H   0  0  0  0  0  0
   19.2352   19.0061   17.8894 H   0  0  0  0  0  0
  1  2  2  0  0  0
  1  3  1  0  0  0
  1 27  1  0  0  0
  2 11  1  0  0  0
  2 17  1  0  0  0
  3  4  1  0  0  0
  3 18  2  0  0  0
  4 23  1  0  0  0
  4 24  1  0  0  0
  4 25  1  0  0  0
  5  6  2  0  0  0
  5 10  1  0  0  0
  5 17  1  0  0  0
  6  7  1  0  0  0
  6 28  1  0  0  0
  7  8  2  0  0  0
  7 29  1  0  0  0
  8  9  1  0  0  0
  8 26  1  0  0  0
  9 10  2  0  0  0
  9 30  1  0  0  0
 10 31  1  0  0  0
 11 12  2  0  0  0
 11 16  1  0  0  0
 12 13  1  0  0  0
 12 32  1  0  0  0
 13 14  2  0  0  0
 13 33  1  0  0  0
 14 15  1  0  0  0
 14 22  1  0  0  0
 15 16  2  0  0  0
 15 34  1  0  0  0
 16 35  1  0  0  0
 17 18  1  0  0  0
 19 26  1  0  0  0
 19 36  1  0  0  0
 19 37  1  0  0  0
 20 26  2  0  0  0
 21 26  2  0  0  0
M  END
> <s_m_entry_id>
5

> <s_m_entry_name>
1cx2.1_ligand1

> <s_pdb_PDB_TITLE>
CYCLOOXYGENASE-2 (PROSTAGLANDIN SYNTHASE-2) COMPLEXED WITH A SELECTIVE INHIBITOR, SC-558

> <s_pdb_PDB_ID>
1CX2

> <r_pdb_PDB_CRYST1_a>
180.34

> <r_pdb_PDB_CRYST1_b>
133.92

> <r_pdb_PDB_CRYST1_c>
121.14

> <r_pdb_PDB_CRYST1_alpha>
90

> <r_pdb_PDB_CRYST1_beta>
90

> <r_pdb_PDB_CRYST1_gamma>
90

> <s_pdb_PDB_CRYST1_Space_Group>
P 21 21 2

> <i_pdb_PDB_CRYST1_z>
16

> <s_pdb_PDB_CLASSIFICATION>
OXIDOREDUCTASE

> <s_pdb_PDB_DEPOSITION_DATE>
17-DEC-96

> <s_pdb_PDB_format_version>
3.30

> <r_pdb_PDB_R>
0.216

> <r_pdb_PDB_Rfree>
0.218

> <r_pdb_PDB_RESOLUTION>
3

> <s_pdb_PDB_EXPDTA>
X-RAY DIFFRACTION

> <r_pdb_PDB_EXPDTA_TEMPERATURE>
113

> <s_pdb_PDB_REMARK_350_Biomolecule_1_Transform_1_Chains>
A, B

> <s_pdb_PDB_REMARK_350_Biomolecule_1_Transform_1_Matrix_1>
1.000000 0.000000 0.000000   0.000000;0.000000 1.000000 0.000000   0.000000;0.000000 0.000000 1.000000   0.000000

> <s_m_Source_Path>
C:\Users\ksmv348\AppData\Local\Schrodinger\tmp\Tmp_25Jan2023_1141_04410\prepwizard_1

> <s_m_Source_File>
prepwizard_1-out.maegz

> <i_m_Source_File_Index>
1

> <r_pdb_PDB_EXPDTA_PH>
8

> <s_pdb_PDB_REMARK_350_Biomolecule_2_Transform_1_Chains>
C, D

> <s_pdb_PDB_REMARK_350_Biomolecule_2_Transform_1_Matrix_1>
1.000000 0.000000 0.000000   0.000000;0.000000 1.000000 0.000000   0.000000;0.000000 0.000000 1.000000   0.000000

> <b_ppw_prepared>
1

> <s_ppw_prepared_with_version>
2021-3

> <r_ppw_preprocess_pH>
7

> <s_ppw_het_states>
eJztncGS7agNhl9lqtc3U0gyIPIqqX6DVHZZpfLuObaw+Ww6586qqxfMYor+DUjwyxzJ15L/8yEff//jH6//VGquv/5In7/+ONqOdhvtktAWtBVtQ3tDO6Nd0IbcArkFcushd//j1LQrKaeSARVCHr3aBO2aCFbXF/aEyoD2y33JT6gCkoB0hqDXfrkvT7BlfbeeUJ6gfS9034v0ZyvtJf4/Hy/UdyYD+e+vP/7173/+M/5/7Nmid9G76F30Lnq/jV7507bUSO+B+KJ30bvoXfQuen88va+OHzriIwcLDhYcLDhYcLDQwH4D+w3sN7DfwH6D3Aa5DXKbk+Vd067kuQMdaoRK9KoTtGsiWF1f2ANq2HMP8/A2QQ00eJhHSzMEvVqYR4NeLWyh6QzZDPkXHpan9hsPa9G76F30LnoXvd9CL3+Cg953Htaid9G76F30Lnp/EL2vjh92xUcugwWXDe2MdkG7ou1oD/ZdE9qCtqINuQq5CrlawPKhaVdSTqEBKaEteuUJUgGUo1eZIFVAJXrVCVIDVKOXT9BNLw+IerWA0gzJDJWvPCyr7z2sRe+id9G76F30fg+9t5/gg943Htaid9G76F30Lnp/Er2vjh9lxEeOHUZE7IiIHRGxIyJ2RMSOiNgRETsiYkdE7IiIHRGxIyJ2RMTeILcNuS0ltAVtRdvQ3tDOaBe0K9qOdqPVeRjPEYmfG9IhGE8E6o7gukOH5oLd7ht9h441KXjoqsoDqjMEq4vY/eBL7xDi7Q7d9QoTQ4TvEc4fHJ9zRaDuCOc7dOzYBekl8RoY+9XyDHFg30Isu8V+7QZyDYw7q2HZre8E7qzm1/QKC+obLTCeu/aHDXXoGrgB+tx935T2s2K//17THb5vTvu5sAOSjhtStuodkAuY79B63aFNYMk4kxvO5IYzueFMbjiTG87khjO54UxuOJMbzuSGM7nhTG5xJvc74tC0K3luW4eUUOwkTusTwnnX4mhuOK1PCEdgi6O54bQ+IZzWLY7mhtP6hG56hbUo9Yo7QtoE3VTtUP4iBmpW3sdAi95F76J30bvo/R566SQHvW9ioEXvonfRu+hd9P4kel8dP3zERxtY2MDCBhY2sLCBhQ3sb2B/A/sb2N/AfobcDLkZcrOR5S0izQ00dCgTitB50xlyQGEem80Q9nwL89i2CcqgYQvz2PIE3fQK88jUK2xhqzPkE5TtKw+rbL/xsBa9i95F76J30fst9N5+gg9633lYi95F76J30bvo/UH0vjp+tBEfIQezIQezVbBQwUIFCxXsV7BfwX4F+xXsV8itkOuQ60KWS4SDyKQ8oUqoBZRmCMFsDfOoMkPY8xrmUXWGQEMN86g2Q9Crhnk49KphCzXPUJkgl688rKa/8bAWvYveRe+id9H7LfTefoIPet95WIveRe+id9G76P1B9L46fshVQkWTXVusaYTEr7agrWgb2hvaGe2CdkXb0YbcDLkZcjPkZsjNkJshN0NuhtwMuRlyC+QWyC2QWyA3CgCF2cXO9U3T3uGELuvpl2O5DyhnQBK9dIJyGdMfkXqoKg9IZ8gAWUy/Ya4O+dTrptcWvQjlgKhXCaiiV0CjCFBc7hKvgbFfOc0QBua+X1h27pujY2COZWcsu0OjHFJc7tNfA/O10VevOml/VFsK6BrYAH3+4iuw+3S3V2Bf3fLtFdgXUN68Ais2btECUy4w5QJTrjDlClOuMOUKU664hSpuoYpbqEJuhdwKuXEqn7dE6fsGo+pQJdS3sk1QhZ2V2N2aZghM1bCNKjMEa6xhLlVnCHrVMJcKvWqYS91mKE+QpzkK0tTe15Fc9C56F72L3kXvN9ELN7nT+/+joEXvonfRu+hd9P4oej/3AGkbAVIDDQ00NNDQQMNIoVUZKbSvtqCtaBvaG9oZ7YJ2RdtJc4tYs4GHgCQRiuC51Sd0aCJYXV/YHTp0FKy7L/kOSQIPR0pobMYTGnodl/vyBFvWd+sJ2Qz5Fy6WyPtCkoveRe+id9G76P0mevkbHPS+c7EWvYveRe+id9H7g+j93AOkfAVIoqBBQYOCBgUNChrU0Qb9BvoN9BvoN8g1yDXItQKaD027kucWdMgIbdErT5AJoLAPLRNk2HQN+9A6QQYeNOxDfYJueoV9GPUKY7A0QzJD5SsXa3tfSXLRu+hd9C56F73fRO/tN3h7X0ly0bvoXfQuehe9P4rezz1A8hEgNWwxYmJBTCyIiQUxsSAmVsTEiphYERMrYmJFTKyIiRUxsSIm1lGQdY8zR1sgVyBXIFcgVyBXIFcgVyBXIDeKAJ1m18J6RhXTAcF6IlRXhNcnJKC3h+qI3jt0rEnBQ1dVHlCdIZhdj95H+dMTUkbcHbrp1aLXgDQCeh0Fans7qJY7NAoBxeUu8Rq4BZRniAP7FhZAsTm7gVwDY9mj/u0FjZJIcblPfw6UdG302Ut00v6ouBTQNXAD9Pnr9hasyr0Q7C7z/hbsq8u7t2CvTN79v2GCOJUVp7LiVFacyopTWXEqK05lxamsOJUVp7LiVFacyhqncr8lDk27kue+dcgIxVbivD4hnHgah7PivD4hHIIah7PivD4hnNcah7PivD6hm15hLka9wly0TdBN1Q7lL6Ig3d7Xklz0LnoXvYveRe830Us3Oeh9EwUtehe9i95F76L3J9H7uQdQaQRIyKJVZNEqsmgVWbSKLFpFFq0ii1aRRavIolVk0SqyaBVZtIosWo0s2pPmSOhUJHSeUCEUwXPWGUJ0GzmeirTPC8KmR9qnIqv0hJAcelzum/GAbnqFfRTqFcaQ6wz5BBX7ysWq74tJLnoXvYveRe+i95vovf0G1/fFJBe9i95F76J30fuj6P08PjU4AiRkYioyMdVBg4MGBw0O+h30O+h30O+g3yHXIbdBbnw19KS5RkCIfMoTckLxz5KeZgjhrId9uMwQNt3DPlxnCDx42IfbDEEvD/to0MvDGDzPUJmg+Lrm593FsvS+muSid9G76F30Lnq/iV7+Bge971ysRe+id9G76F30/iB6P/cAadRRMdRkNcTEhpjYEBMbYmJDTGyIiQ0xsSEmNsTEhpjYEBMbYmJDTGyoyWoFcgvkFshFGSBDGSBDGSBDGSBDGSBDGSBDGSCLMkDd7CyqlhoKmV7QsJ64HMt9QCUDkuilE1TKmD5CdaucvkM6QwbIYvoNc3XIp143vbboRSgHRL1KQBW9AkIpIIsCq4fEa2DsV0kzhIGl7xeWXfrm6BhYYtkogXtCKIp0XO7TXwPztdFXrzppHzWXDuga2AB9/rq9BWvlUQvW6qMWrNV3tWCvO1QcHypyfKjI8aEix4eKHB8qcnyoyPGhIseHihwfKnJ8qMjxoSLHh4o8Q+5uH3+T8w8IzhCcIThDcIbgAsEFggsEFwguWHCB3AK5BXJR2dxR2dxR2dxR2dxR2dxR2dxR2dxR2dxR2dxR2dx3sq8N2n9vrj9Q29z3H49xQccpE+x3Us8OHaqX8YdddFrlDuWMXhYQewVUONcWUJ6hhoE5JBb0CqiyV4ledYLwUanjctdeHxDn8mn64yQNS72g2Bx8eupod7vVB7ShV2g/SkJfEMq0H5e7SesDol512ugOFc7l1/TnXCUWVARQqDrOtQtyLLt0HjcM7BAWVAa1TwgMlTxP37UHQ1FI31Fb/4QcxhSF9I9b6wlhQXVY9BMCQ1Wv6S8otEfV/KPdb8gLCoYqSDuhg6E4u18H93wO53EO+/kk+h9v+sv1co60kUj0ale0He3hjiQkEiUkEiUkEiUkEiUkEiUkEiUkEiUkEiUkEqU0jiJNyCRKyCRKyCRKyCRKyCRKyCRKyCRKyCRKyCRKggUr5Crk4uW1hJfXEl5eS3h5LeHltYSX1xJeXkt4eS3h5bWEl9cSXl5L+0te1wbZxj8geU9BGxcqDu7Wy5KMBKIL0mGHrZclGclIFyQJvTwg9uoQ52oxfZqh4cikyGJKyGI6IWMviV46QxmQXtrrA+JcNk+fo1cB1PerAuqb45i+Q8Odjo0Kw31AyCw8LneT1gcEvSL9CRs9IM5l1/TXXLEgKYA6j46BARmWLZ3HhoEBKRc0qH1CYEjTNH28SnncRef08UZkwkuSJ2QVvWJBWmYIC9Jh0U8IDGm9pr+g0B5vRB7tfkNeUDBkIO2E7DcHt4x/BEzmf+XkLiM1FMGvIPgVBL+C4FcQ/AqCX0HwKwh+BcGvIPgVBL+C4FcQ/ErBWSSIfgXRryD6FUS/guhXEP0Kol9B9CuIfgVFcAVFcAVFcAVFcAUPkAQPkAQPkAQPkAQPkAQPkAQPkAQPkAQPkAQPkMQdG+T4nRM8QpImvACXO9jvpJ4dOjQ8m7CLTqvcoeE5h8V0DuQOVc61BZRnqGFgDokFvQJy9oqEWgTjJ4R/vJcIxgXB+AVxLp+mj2BcEIxLBOOCf+KX0ndiHDsXtKFXaI/I+4TwNOy43E1aHxD1qtNGd6hyLr+mP+eKAsgyPNROTRi/3KGGZdfO44aBHcKC6qD2CYGhmufpu/ZgKJ5XCh5hnlCDMcXzSnGZISzIh0U/ITDkek1/QaE9Hk4e7X5DXlAw5CDthH7ncktFjv5f8bl1fNrK4PsafF+D72tIoje4vgbX1+D6Glxfg+trcH0Nrq/B9TW4viY4iwy+r8H3Nfi+Bt/X4PsafF+D72vwfQ2+r8H3Nfi+Bt/X4PsaEjcMiRsGz9cMcg1yDXLxnTHDd8YM3xkzfGfMNvjctm38A5K3wgvwuYP9TurZoUNwbSx8SIOTd0LDdQ6L6RzIA+Jc8QzQ0gzh4WH4o4aKBie0sVc81BSdITx/DX/00F4fEOeyefp4zokaCke7G+wF9c3BU9oTwiPs8DQNLuoJ4bNhx+Vu0vqAoFe4qLeNPiHOZdf011yxILioQU0Yv9yhDcvWzmPDwICMCxrUPiEwZGma3kJ7A0MWz9ERkJzQBmOyWJCVGcKCbFj0EwJDVq/pLyi037CgrWuPZcc36I77Uh/Q73xuNfy70m997v/+D6E8tjQ=

> <r_i_Potential_Energy-OPLS_2005>
3159.11931029922

> <r_i_RMS_Derivative-OPLS_2005>
0.155408657585771

> <r_i_Max_Derivative-OPLS_2005>
4.67727546327669

> <r_i_Stretch_Energy-OPLS_2005>
713.071950734383

> <r_i_Bend_Energy-OPLS_2005>
4913.5689570581

> <r_i_LJ-14_Energy-OPLS_2005>
12367.5854711257

> <r_i_El-14_Energy-OPLS_2005>
4106.20107177268

> <r_i_Van_der_Waals_Energy-OPLS_2005>
-19084.9399623745

> <r_i_Electrostatic_Energy-OPLS_2005>
-12262.4343937085

> <r_i_Dihedral_Energy-OPLS_2005>
8247.30090679715

> <r_i_target_temperature>
298

> <s_m_backendhidden_zob_param>
ewoJImFuZ2xlIiA6IAoJWwoJCXsKCQkJImZvcmNlX2NvbnN0YW50IiA6IDYwLjAsCgkJCSJpIiA6IDg5ODUsCgkJCSJqIiA6IDU3ODQsCgkJCSJrIiA6IDU3ODIsCgkJCSJyZWZlcmVuY2VfdmFsdWUiIDogMi4wODE1ODQ2NjY2MzkzMzM0CgkJfSwKCQl7CgkJCSJmb3JjZV9jb25zdGFudCIgOiA2MC4wLAoJCQkiaSIgOiA4OTg1LAoJCQkiaiIgOiA1Nzg0LAoJCQkiayIgOiA1NzgzLAoJCQkicmVmZXJlbmNlX3ZhbHVlIiA6IDIuMjQ0NDYyNzg4MjMyMDQ2NwoJCX0sCgkJewoJCQkiZm9yY2VfY29uc3RhbnQiIDogNjAuMCwKCQkJImkiIDogODk4NSwKCQkJImoiIDogODk4MSwKCQkJImsiIDogODk0NywKCQkJInJlZmVyZW5jZV92YWx1ZSIgOiAyLjIzNzE5MDM3MzE2MjM0MzcKCQl9LAoJCXsKCQkJImZvcmNlX2NvbnN0YW50IiA6IDYwLjAsCgkJCSJpIiA6IDg5ODUsCgkJCSJqIiA6IDg5ODEsCgkJCSJrIiA6IDg5NTAsCgkJCSJyZWZlcmVuY2VfdmFsdWUiIDogMi4yMTkxNjU5MzM5MzQxMjgxCgkJfSwKCQl7CgkJCSJmb3JjZV9jb25zdGFudCIgOiA2MC4wLAoJCQkiaSIgOiA4OTg1LAoJCQkiaiIgOiA4OTgyLAoJCQkiayIgOiA4OTU3LAoJCQkicmVmZXJlbmNlX3ZhbHVlIiA6IDIuMjIyMTExMTM3ODIxOTg4OQoJCX0sCgkJewoJCQkiZm9yY2VfY29uc3RhbnQiIDogNjAuMCwKCQkJImkiIDogODk4NSwKCQkJImoiIDogODk4MiwKCQkJImsiIDogODk2MCwKCQkJInJlZmVyZW5jZV92YWx1ZSIgOiAyLjI0MDI0NTIwMDIzMTc5MQoJCX0sCgkJewoJCQkiZm9yY2VfY29uc3RhbnQiIDogNjAuMCwKCQkJImkiIDogODk4NSwKCQkJImoiIDogODk4MywKCQkJImsiIDogODk2NCwKCQkJInJlZmVyZW5jZV92YWx1ZSIgOiAyLjIyOTI2MjA0NzcwMDU4MDIKCQl9LAoJCXsKCQkJImZvcmNlX2NvbnN0YW50IiA6IDYwLjAsCgkJCSJpIiA6IDg5ODUsCgkJCSJqIiA6IDg5ODMsCgkJCSJrIiA6IDg5NjcsCgkJCSJyZWZlcmVuY2VfdmFsdWUiIDogMi4yMzk2MDczNDIyOTQzNDU3CgkJfSwKCQl7CgkJCSJmb3JjZV9jb25zdGFudCIgOiA2MC4wLAoJCQkiaSIgOiA4OTg1LAoJCQkiaiIgOiA4OTg0LAoJCQkiayIgOiA4OTcxLAoJCQkicmVmZXJlbmNlX3ZhbHVlIiA6IDIuMjM3NTg4MDAxMzcwODM3OAoJCX0sCgkJewoJCQkiZm9yY2VfY29uc3RhbnQiIDogNjAuMCwKCQkJImkiIDogODk4NSwKCQkJImoiIDogODk4NCwKCQkJImsiIDogODk3NCwKCQkJInJlZmVyZW5jZV92YWx1ZSIgOiAyLjIyNzg1MTMzODI3NjA5MDEKCQl9LAoJCXsKCQkJImZvcmNlX2NvbnN0YW50IiA6IDYwLjAsCgkJCSJpIiA6IDU3ODQsCgkJCSJqIiA6IDg5ODUsCgkJCSJrIiA6IDg5ODEsCgkJCSJyZWZlcmVuY2VfdmFsdWUiIDogMS42NDAxODg2NTc5Njk5NTQ3CgkJfSwKCQl7CgkJCSJmb3JjZV9jb25zdGFudCIgOiA2MC4wLAoJCQkiaSIgOiA1Nzg0LAoJCQkiaiIgOiA4OTg1LAoJCQkiayIgOiA4OTgyLAoJCQkicmVmZXJlbmNlX3ZhbHVlIiA6IDEuNjc3MjQ0NDM3NjAwNzU1OAoJCX0sCgkJewoJCQkiZm9yY2VfY29uc3RhbnQiIDogNjAuMCwKCQkJImkiIDogNTc4NCwKCQkJImoiIDogODk4NSwKCQkJImsiIDogODk4MywKCQkJInJlZmVyZW5jZV92YWx1ZSIgOiAxLjQ2NTkzNDc3MDA4NjE4NAoJCX0sCgkJewoJCQkiZm9yY2VfY29uc3RhbnQiIDogNjAuMCwKCQkJImkiIDogNTc4NCwKCQkJImoiIDogODk4NSwKCQkJImsiIDogODk4NCwKCQkJInJlZmVyZW5jZV92YWx1ZSIgOiAxLjU2Nzg5Mjk5MTkwOTUwNwoJCX0sCgkJewoJCQkiZm9yY2VfY29uc3RhbnQiIDogNjAuMCwKCQkJImkiIDogODk4MSwKCQkJImoiIDogODk4NSwKCQkJImsiIDogODk4MiwKCQkJInJlZmVyZW5jZV92YWx1ZSIgOiAxLjYwMDAwMDAwNjI5MTQyMzcKCQl9LAoJCXsKCQkJImZvcmNlX2NvbnN0YW50IiA6IDYwLjAsCgkJCSJpIiA6IDg5ODEsCgkJCSJqIiA6IDg5ODUsCgkJCSJrIiA6IDg5ODQsCgkJCSJyZWZlcmVuY2VfdmFsdWUiIDogMS41NjA2MTU3OTUzMTQ3MDIyCgkJfSwKCQl7CgkJCSJmb3JjZV9jb25zdGFudCIgOiA2MC4wLAoJCQkiaSIgOiA4OTgyLAoJCQkiaiIgOiA4OTg1LAoJCQkiayIgOiA4OTgzLAoJCQkicmVmZXJlbmNlX3ZhbHVlIiA6IDEuNTcxMTE4NzQ3MzgwNzI4MgoJCX0sCgkJewoJCQkiZm9yY2VfY29uc3RhbnQiIDogNjAuMCwKCQkJImkiIDogODk4MywKCQkJImoiIDogODk4NSwKCQkJImsiIDogODk4NCwKCQkJInJlZmVyZW5jZV92YWx1ZSIgOiAxLjU1NTAzMzMwNjExOTAwNTgKCQl9LAoJCXsKCQkJImZvcmNlX2NvbnN0YW50IiA6IDYwLjAsCgkJCSJpIiA6IDE4MDM4LAoJCQkiaiIgOiAxNDgzOCwKCQkJImsiIDogMTQ4MzYsCgkJCSJyZWZlcmVuY2VfdmFsdWUiIDogMi4wNjM1MjI1NTA3NDI0MjUzCgkJfSwKCQl7CgkJCSJmb3JjZV9jb25zdGFudCIgOiA2MC4wLAoJCQkiaSIgOiAxODAzOCwKCQkJImoiIDogMTQ4MzgsCgkJCSJrIiA6IDE0ODM3LAoJCQkicmVmZXJlbmNlX3ZhbHVlIiA6IDIuMjMwMjk3NTc2NjU4NDQwOAoJCX0sCgkJewoJCQkiZm9yY2VfY29uc3RhbnQiIDogNjAuMCwKCQkJImkiIDogMTgwMzgsCgkJCSJqIiA6IDE4MDM0LAoJCQkiayIgOiAxODAwMCwKCQkJInJlZmVyZW5jZV92YWx1ZSIgOiAyLjI0MDM0MjEwMDUwNDc5MDMKCQl9LAoJCXsKCQkJImZvcmNlX2NvbnN0YW50IiA6IDYwLjAsCgkJCSJpIiA6IDE4MDM4LAoJCQkiaiIgOiAxODAzNCwKCQkJImsiIDogMTgwMDMsCgkJCSJyZWZlcmVuY2VfdmFsdWUiIDogMi4yMTk3NzIxNzg5MTczMjMKCQl9LAoJCXsKCQkJImZvcmNlX2NvbnN0YW50IiA6IDYwLjAsCgkJCSJpIiA6IDE4MDM4LAoJCQkiaiIgOiAxODAzNSwKCQkJImsiIDogMTgwMTAsCgkJCSJyZWZlcmVuY2VfdmFsdWUiIDogMi4yMjk4NTc4ODE0Nzg2MTk0CgkJfSwKCQl7CgkJCSJmb3JjZV9jb25zdGFudCIgOiA2MC4wLAoJCQkiaSIgOiAxODAzOCwKCQkJImoiIDogMTgwMzUsCgkJCSJrIiA6IDE4MDEzLAoJCQkicmVmZXJlbmNlX3ZhbHVlIiA6IDIuMjM5MTAzNDc2NTkxNDQzMwoJCX0sCgkJewoJCQkiZm9yY2VfY29uc3RhbnQiIDogNjAuMCwKCQkJImkiIDogMTgwMzgsCgkJCSJqIiA6IDE4MDM2LAoJCQkiayIgOiAxODAxNywKCQkJInJlZmVyZW5jZV92YWx1ZSIgOiAyLjIyODM3NTcwNTA4MDM4ODEKCQl9LAoJCXsKCQkJImZvcmNlX2NvbnN0YW50IiA6IDYwLjAsCgkJCSJpIiA6IDE4MDM4LAoJCQkiaiIgOiAxODAzNiwKCQkJImsiIDogMTgwMjAsCgkJCSJyZWZlcmVuY2VfdmFsdWUiIDogMi4yNDI0MTU5NDc4NzI1MzE0CgkJfSwKCQl7CgkJCSJmb3JjZV9jb25zdGFudCIgOiA2MC4wLAoJCQkiaSIgOiAxODAzOCwKCQkJImoiIDogMTgwMzcsCgkJCSJrIiA6IDE4MDI0LAoJCQkicmVmZXJlbmNlX3ZhbHVlIiA6IDIuMjQ5MDE2NzAyMTI4MDc5NAoJCX0sCgkJewoJCQkiZm9yY2VfY29uc3RhbnQiIDogNjAuMCwKCQkJImkiIDogMTgwMzgsCgkJCSJqIiA6IDE4MDM3LAoJCQkiayIgOiAxODAyNywKCQkJInJlZmVyZW5jZV92YWx1ZSIgOiAyLjIxODcxMDQ4MDIxMjA1NzkKCQl9LAoJCXsKCQkJImZvcmNlX2NvbnN0YW50IiA6IDYwLjAsCgkJCSJpIiA6IDE0ODM4LAoJCQkiaiIgOiAxODAzOCwKCQkJImsiIDogMTgwMzQsCgkJCSJyZWZlcmVuY2VfdmFsdWUiIDogMS40NjU2MTc2NTc1NzMxMjg2CgkJfSwKCQl7CgkJCSJmb3JjZV9jb25zdGFudCIgOiA2MC4wLAoJCQkiaSIgOiAxNDgzOCwKCQkJImoiIDogMTgwMzgsCgkJCSJrIiA6IDE4MDM1LAoJCQkicmVmZXJlbmNlX3ZhbHVlIiA6IDEuNjc4MTE4NzYwODgwNTkzCgkJfSwKCQl7CgkJCSJmb3JjZV9jb25zdGFudCIgOiA2MC4wLAoJCQkiaSIgOiAxNDgzOCwKCQkJImoiIDogMTgwMzgsCgkJCSJrIiA6IDE4MDM2LAoJCQkicmVmZXJlbmNlX3ZhbHVlIiA6IDEuNjI4MTA2NzQ3NDE2Nzg4NwoJCX0sCgkJewoJCQkiZm9yY2VfY29uc3RhbnQiIDogNjAuMCwKCQkJImkiIDogMTQ4MzgsCgkJCSJqIiA6IDE4MDM4LAoJCQkiayIgOiAxODAzNywKCQkJInJlZmVyZW5jZV92YWx1ZSIgOiAxLjUxOTE3OTgwMjAzMDM3ODYKCQl9LAoJCXsKCQkJImZvcmNlX2NvbnN0YW50IiA6IDYwLjAsCgkJCSJpIiA6IDE4MDM0LAoJCQkiaiIgOiAxODAzOCwKCQkJImsiIDogMTgwMzUsCgkJCSJyZWZlcmVuY2VfdmFsdWUiIDogMS41OTYzNDY2OTQzMzQwNDY1CgkJfSwKCQl7CgkJCSJmb3JjZV9jb25zdGFudCIgOiA2MC4wLAoJCQkiaSIgOiAxODAzNCwKCQkJImoiIDogMTgwMzgsCgkJCSJrIiA6IDE4MDM3LAoJCQkicmVmZXJlbmNlX3ZhbHVlIiA6IDEuNTcxMzI0MDczNDIyOTYzNAoJCX0sCgkJewoJCQkiZm9yY2VfY29uc3RhbnQiIDogNjAuMCwKCQkJImkiIDogMTgwMzUsCgkJCSJqIiA6IDE4MDM4LAoJCQkiayIgOiAxODAzNiwKCQkJInJlZmVyZW5jZV92YWx1ZSIgOiAxLjU2NzM3NTI0NzE0MjE2MzEKCQl9LAoJCXsKCQkJImZvcmNlX2NvbnN0YW50IiA6IDYwLjAsCgkJCSJpIiA6IDE4MDM2LAoJCQkiaiIgOiAxODAzOCwKCQkJImsiIDogMTgwMzcsCgkJCSJyZWZlcmVuY2VfdmFsdWUiIDogMS41NTA2MzU5ODc1NDk1NTIzCgkJfSwKCQl7CgkJCSJmb3JjZV9jb25zdGFudCIgOiA2MC4wLAoJCQkiaSIgOiAyNzA5MCwKCQkJImoiIDogMjM4OTAsCgkJCSJrIiA6IDIzODg4LAoJCQkicmVmZXJlbmNlX3ZhbHVlIiA6IDIuMDMzMjEwMzEwMDk1MzkxMQoJCX0sCgkJewoJCQkiZm9yY2VfY29uc3RhbnQiIDogNjAuMCwKCQkJImkiIDogMjcwOTAsCgkJCSJqIiA6IDIzODkwLAoJCQkiayIgOiAyMzg4OSwKCQkJInJlZmVyZW5jZV92YWx1ZSIgOiAyLjI0NzMxOTg1OTMyNjk3NTQKCQl9LAoJCXsKCQkJImZvcmNlX2NvbnN0YW50IiA6IDYwLjAsCgkJCSJpIiA6IDI3MDkwLAoJCQkiaiIgOiAyNzA4NiwKCQkJImsiIDogMjcwNTIsCgkJCSJyZWZlcmVuY2VfdmFsdWUiIDogMi4yNDA0NTkxMTQ2NjA5MjIxCgkJfSwKCQl7CgkJCSJmb3JjZV9jb25zdGFudCIgOiA2MC4wLAoJCQkiaSIgOiAyNzA5MCwKCQkJImoiIDogMjcwODYsCgkJCSJrIiA6IDI3MDU1LAoJCQkicmVmZXJlbmNlX3ZhbHVlIiA6IDIuMjI2MTg5NTE4NDI4MDQ1NgoJCX0sCgkJewoJCQkiZm9yY2VfY29uc3RhbnQiIDogNjAuMCwKCQkJImkiIDogMjcwOTAsCgkJCSJqIiA6IDI3MDg3LAoJCQkiayIgOiAyNzA2MiwKCQkJInJlZmVyZW5jZV92YWx1ZSIgOiAyLjIyMTAzNDc2NjI0ODQ4MDYKCQl9LAoJCXsKCQkJImZvcmNlX2NvbnN0YW50IiA6IDYwLjAsCgkJCSJpIiA6IDI3MDkwLAoJCQkiaiIgOiAyNzA4NywKCQkJImsiIDogMjcwNjUsCgkJCSJyZWZlcmVuY2VfdmFsdWUiIDogMi4yMzgzNTgzNTk5NjQ2NjI0CgkJfSwKCQl7CgkJCSJmb3JjZV9jb25zdGFudCIgOiA2MC4wLAoJCQkiaSIgOiAyNzA5MCwKCQkJImoiIDogMjcwODgsCgkJCSJrIiA6IDI3MDY5LAoJCQkicmVmZXJlbmNlX3ZhbHVlIiA6IDIuMjIzNTUxNDk2NTQzNDY4NgoJCX0sCgkJewoJCQkiZm9yY2VfY29uc3RhbnQiIDogNjAuMCwKCQkJImkiIDogMjcwOTAsCgkJCSJqIiA6IDI3MDg4LAoJCQkiayIgOiAyNzA3MiwKCQkJInJlZmVyZW5jZV92YWx1ZSIgOiAyLjI0OTg5Nzc1NzI1MjMzMTMKCQl9LAoJCXsKCQkJImZvcmNlX2NvbnN0YW50IiA6IDYwLjAsCgkJCSJpIiA6IDI3MDkwLAoJCQkiaiIgOiAyNzA4OSwKCQkJImsiIDogMjcwNzYsCgkJCSJyZWZlcmVuY2VfdmFsdWUiIDogMi4yNDEwNjQwMzAxMjc1NTQ4CgkJfSwKCQl7CgkJCSJmb3JjZV9jb25zdGFudCIgOiA2MC4wLAoJCQkiaSIgOiAyNzA5MCwKCQkJImoiIDogMjcwODksCgkJCSJrIiA6IDI3MDc5LAoJCQkicmVmZXJlbmNlX3ZhbHVlIiA6IDIuMjI5NTY4ODg5NzM1ODE2NgoJCX0sCgkJewoJCQkiZm9yY2VfY29uc3RhbnQiIDogNjAuMCwKCQkJImkiIDogMjM4OTAsCgkJCSJqIiA6IDI3MDkwLAoJCQkiayIgOiAyNzA4NiwKCQkJInJlZmVyZW5jZV92YWx1ZSIgOiAxLjUwODQzODg3MDc2MDY0MTgKCQl9LAoJCXsKCQkJImZvcmNlX2NvbnN0YW50IiA6IDYwLjAsCgkJCSJpIiA6IDIzODkwLAoJCQkiaiIgOiAyNzA5MCwKCQkJImsiIDogMjcwODcsCgkJCSJyZWZlcmVuY2VfdmFsdWUiIDogMS43NDI3ODM2Mjc1Mjk5MDUzCgkJfSwKCQl7CgkJCSJmb3JjZV9jb25zdGFudCIgOiA2MC4wLAoJCQkiaSIgOiAyMzg5MCwKCQkJImoiIDogMjcwOTAsCgkJCSJrIiA6IDI3MDg4LAoJCQkicmVmZXJlbmNlX3ZhbHVlIiA6IDEuNjE2MTAzNDk3NzQ0MzI5OAoJCX0sCgkJewoJCQkiZm9yY2VfY29uc3RhbnQiIDogNjAuMCwKCQkJImkiIDogMjM4OTAsCgkJCSJqIiA6IDI3MDkwLAoJCQkiayIgOiAyNzA4OSwKCQkJInJlZmVyZW5jZV92YWx1ZSIgOiAxLjUwODk0ODY2OTEyNjU0OTcKCQl9LAoJCXsKCQkJImZvcmNlX2NvbnN0YW50IiA6IDYwLjAsCgkJCSJpIiA6IDI3MDg2LAoJCQkiaiIgOiAyNzA5MCwKCQkJImsiIDogMjcwODcsCgkJCSJyZWZlcmVuY2VfdmFsdWUiIDogMS41OTQxMjgyMjcxMDAyMjI0CgkJfSwKCQl7CgkJCSJmb3JjZV9jb25zdGFudCIgOiA2MC4wLAoJCQkiaSIgOiAyNzA4NiwKCQkJImoiIDogMjcwOTAsCgkJCSJrIiA6IDI3MDg5LAoJCQkicmVmZXJlbmNlX3ZhbHVlIiA6IDEuNTYyNjY1Njk2MTUyNzkxNgoJCX0sCgkJewoJCQkiZm9yY2VfY29uc3RhbnQiIDogNjAuMCwKCQkJImkiIDogMjcwODcsCgkJCSJqIiA6IDI3MDkwLAoJCQkiayIgOiAyNzA4OCwKCQkJInJlZmVyZW5jZV92YWx1ZSIgOiAxLjU3NDk4OTcwMDQwMTE0MzUKCQl9LAoJCXsKCQkJImZvcmNlX2NvbnN0YW50IiA6IDYwLjAsCgkJCSJpIiA6IDI3MDg4LAoJCQkiaiIgOiAyNzA5MCwKCQkJImsiIDogMjcwODksCgkJCSJyZWZlcmVuY2VfdmFsdWUiIDogMS41NTI5MzY0MjY3MzI4MDA3CgkJfSwKCQl7CgkJCSJmb3JjZV9jb25zdGFudCIgOiA2MC4wLAoJCQkiaSIgOiAzNjE0MywKCQkJImoiIDogMzI5NDIsCgkJCSJrIiA6IDMyOTQwLAoJCQkicmVmZXJlbmNlX3ZhbHVlIiA6IDIuMDI2NDA4MDUyMTM1ODUyMQoJCX0sCgkJewoJCQkiZm9yY2VfY29uc3RhbnQiIDogNjAuMCwKCQkJImkiIDogMzYxNDMsCgkJCSJqIiA6IDMyOTQyLAoJCQkiayIgOiAzMjk0MSwKCQkJInJlZmVyZW5jZV92YWx1ZSIgOiAyLjIxNDU0MjA5NTU4OTI0MDgKCQl9LAoJCXsKCQkJImZvcmNlX2NvbnN0YW50IiA6IDYwLjAsCgkJCSJpIiA6IDM2MTQzLAoJCQkiaiIgOiAzNjEzOSwKCQkJImsiIDogMzYxMDUsCgkJCSJyZWZlcmVuY2VfdmFsdWUiIDogMi4yMjk0NjcwNjY4NzA1OTIzCgkJfSwKCQl7CgkJCSJmb3JjZV9jb25zdGFudCIgOiA2MC4wLAoJCQkiaSIgOiAzNjE0MywKCQkJImoiIDogMzYxMzksCgkJCSJrIiA6IDM2MTA4LAoJCQkicmVmZXJlbmNlX3ZhbHVlIiA6IDIuMjMyMDk3ODIzMzk2NDc2OAoJCX0sCgkJewoJCQkiZm9yY2VfY29uc3RhbnQiIDogNjAuMCwKCQkJImkiIDogMzYxNDMsCgkJCSJqIiA6IDM2MTQwLAoJCQkiayIgOiAzNjExNSwKCQkJInJlZmVyZW5jZV92YWx1ZSIgOiAyLjIzMTM0NzM0NjczNTIxNjUKCQl9LAoJCXsKCQkJImZvcmNlX2NvbnN0YW50IiA6IDYwLjAsCgkJCSJpIiA6IDM2MTQzLAoJCQkiaiIgOiAzNjE0MCwKCQkJImsiIDogMzYxMTgsCgkJCSJyZWZlcmVuY2VfdmFsdWUiIDogMi4yMzU5MjA4NTQ2NjQ5Njc0CgkJfSwKCQl7CgkJCSJmb3JjZV9jb25zdGFudCIgOiA2MC4wLAoJCQkiaSIgOiAzNjE0MywKCQkJImoiIDogMzYxNDEsCgkJCSJrIiA6IDM2MTIyLAoJCQkicmVmZXJlbmNlX3ZhbHVlIiA6IDIuMjI5MzQwNzAxNzc1MTI1NwoJCX0sCgkJewoJCQkiZm9yY2VfY29uc3RhbnQiIDogNjAuMCwKCQkJImkiIDogMzYxNDMsCgkJCSJqIiA6IDM2MTQxLAoJCQkiayIgOiAzNjEyNSwKCQkJInJlZmVyZW5jZV92YWx1ZSIgOiAyLjI0NTI3NjQ0NjE5MjY5NzUKCQl9LAoJCXsKCQkJImZvcmNlX2NvbnN0YW50IiA6IDYwLjAsCgkJCSJpIiA6IDM2MTQzLAoJCQkiaiIgOiAzNjE0MiwKCQkJImsiIDogMzYxMjksCgkJCSJyZWZlcmVuY2VfdmFsdWUiIDogMi4yMzkzMjQ4NjkzNDE1NjM1CgkJfSwKCQl7CgkJCSJmb3JjZV9jb25zdGFudCIgOiA2MC4wLAoJCQkiaSIgOiAzNjE0MywKCQkJImoiIDogMzYxNDIsCgkJCSJrIiA6IDM2MTMyLAoJCQkicmVmZXJlbmNlX3ZhbHVlIiA6IDIuMjIzNDY1MTAzODYxNDQyNgoJCX0sCgkJewoJCQkiZm9yY2VfY29uc3RhbnQiIDogNjAuMCwKCQkJImkiIDogMzI5NDIsCgkJCSJqIiA6IDM2MTQzLAoJCQkiayIgOiAzNjEzOSwKCQkJInJlZmVyZW5jZV92YWx1ZSIgOiAxLjQ0NDM3OTI1MjgzMDc0OAoJCX0sCgkJewoJCQkiZm9yY2VfY29uc3RhbnQiIDogNjAuMCwKCQkJImkiIDogMzI5NDIsCgkJCSJqIiA6IDM2MTQzLAoJCQkiayIgOiAzNjE0MCwKCQkJInJlZmVyZW5jZV92YWx1ZSIgOiAxLjY2OTYyMTg5NzUxODI5OQoJCX0sCgkJewoJCQkiZm9yY2VfY29uc3RhbnQiIDogNjAuMCwKCQkJImkiIDogMzI5NDIsCgkJCSJqIiA6IDM2MTQzLAoJCQkiayIgOiAzNjE0MSwKCQkJInJlZmVyZW5jZV92YWx1ZSIgOiAxLjY4OTM3ODI1MzUyNTE3MzMKCQl9LAoJCXsKCQkJImZvcmNlX2NvbnN0YW50IiA6IDYwLjAsCgkJCSJpIiA6IDMyOTQyLAoJCQkiaiIgOiAzNjE0MywKCQkJImsiIDogMzYxNDIsCgkJCSJyZWZlcmVuY2VfdmFsdWUiIDogMS41MDk5MTIwNDMxODU1OTIxCgkJfSwKCQl7CgkJCSJmb3JjZV9jb25zdGFudCIgOiA2MC4wLAoJCQkiaSIgOiAzNjEzOSwKCQkJImoiIDogMzYxNDMsCgkJCSJrIiA6IDM2MTQwLAoJCQkicmVmZXJlbmNlX3ZhbHVlIiA6IDEuNTgyMDM2NzE4MzU2NDMxNAoJCX0sCgkJewoJCQkiZm9yY2VfY29uc3RhbnQiIDogNjAuMCwKCQkJImkiIDogMzYxMzksCgkJCSJqIiA6IDM2MTQzLAoJCQkiayIgOiAzNjE0MiwKCQkJInJlZmVyZW5jZV92YWx1ZSIgOiAxLjU3Mjk4OTMxOTc5NjQ1NDYKCQl9LAoJCXsKCQkJImZvcmNlX2NvbnN0YW50IiA6IDYwLjAsCgkJCSJpIiA6IDM2MTQwLAoJCQkiaiIgOiAzNjE0MywKCQkJImsiIDogMzYxNDEsCgkJCSJyZWZlcmVuY2VfdmFsdWUiIDogMS41NzU2Njk2MTQ0MTc0OTA5CgkJfSwKCQl7CgkJCSJmb3JjZV9jb25zdGFudCIgOiA2MC4wLAoJCQkiaSIgOiAzNjE0MSwKCQkJImoiIDogMzYxNDMsCgkJCSJrIiA6IDM2MTQyLAoJCQkicmVmZXJlbmNlX3ZhbHVlIiA6IDEuNTUyNzI5Nzg2MzIwMDE1MQoJCX0KCV0sCgkiYm9uZCIgOiAKCVsKCQl7CgkJCSJmb3JjZV9jb25zdGFudCIgOiAzMDAuMCwKCQkJImkiIDogNTc4NCwKCQkJImoiIDogODk4NSwKCQkJInJlZmVyZW5jZV92YWx1ZSIgOiAyLjIzMjk2MzI3Nzc5OTI1ODEKCQl9LAoJCXsKCQkJImZvcmNlX2NvbnN0YW50IiA6IDMwMC4wLAoJCQkiaSIgOiA4OTgxLAoJCQkiaiIgOiA4OTg1LAoJCQkicmVmZXJlbmNlX3ZhbHVlIiA6IDEuOTQwOTUwNTQwMzI4MTE0OQoJCX0sCgkJewoJCQkiZm9yY2VfY29uc3RhbnQiIDogMzAwLjAsCgkJCSJpIiA6IDg5ODIsCgkJCSJqIiA6IDg5ODUsCgkJCSJyZWZlcmVuY2VfdmFsdWUiIDogMS45NDIwMjU3NDY0ODIyNjU5CgkJfSwKCQl7CgkJCSJmb3JjZV9jb25zdGFudCIgOiAzMDAuMCwKCQkJImkiIDogODk4MywKCQkJImoiIDogODk4NSwKCQkJInJlZmVyZW5jZV92YWx1ZSIgOiAxLjk2NDM4ODQ1NDQ1NTk5MDkKCQl9LAoJCXsKCQkJImZvcmNlX2NvbnN0YW50IiA6IDMwMC4wLAoJCQkiaSIgOiA4OTg0LAoJCQkiaiIgOiA4OTg1LAoJCQkicmVmZXJlbmNlX3ZhbHVlIiA6IDEuOTc3NjI0MzMyMzc0NTgwNAoJCX0sCgkJewoJCQkiZm9yY2VfY29uc3RhbnQiIDogMzAwLjAsCgkJCSJpIiA6IDE0ODM4LAoJCQkiaiIgOiAxODAzOCwKCQkJInJlZmVyZW5jZV92YWx1ZSIgOiAyLjE5MTI0MTg4NTMyNDM5CgkJfSwKCQl7CgkJCSJmb3JjZV9jb25zdGFudCIgOiAzMDAuMCwKCQkJImkiIDogMTgwMzQsCgkJCSJqIiA6IDE4MDM4LAoJCQkicmVmZXJlbmNlX3ZhbHVlIiA6IDEuOTM2NzcyMDU2Nzk5NjY0MgoJCX0sCgkJewoJCQkiZm9yY2VfY29uc3RhbnQiIDogMzAwLjAsCgkJCSJpIiA6IDE4MDM1LAoJCQkiaiIgOiAxODAzOCwKCQkJInJlZmVyZW5jZV92YWx1ZSIgOiAxLjk0ODAyNTE1Mzg0MTY5OTUKCQl9LAoJCXsKCQkJImZvcmNlX2NvbnN0YW50IiA6IDMwMC4wLAoJCQkiaSIgOiAxODAzNiwKCQkJImoiIDogMTgwMzgsCgkJCSJyZWZlcmVuY2VfdmFsdWUiIDogMS45NjAxMzUxOTk0MTg2NTI5CgkJfSwKCQl7CgkJCSJmb3JjZV9jb25zdGFudCIgOiAzMDAuMCwKCQkJImkiIDogMTgwMzcsCgkJCSJqIiA6IDE4MDM4LAoJCQkicmVmZXJlbmNlX3ZhbHVlIiA6IDEuOTUzNzczMDE2NDk5MTAzOAoJCX0sCgkJewoJCQkiZm9yY2VfY29uc3RhbnQiIDogMzAwLjAsCgkJCSJpIiA6IDIzODkwLAoJCQkiaiIgOiAyNzA5MCwKCQkJInJlZmVyZW5jZV92YWx1ZSIgOiAyLjE4MzkxNTk3ODIzNzI1MjgKCQl9LAoJCXsKCQkJImZvcmNlX2NvbnN0YW50IiA6IDMwMC4wLAoJCQkiaSIgOiAyNzA4NiwKCQkJImoiIDogMjcwOTAsCgkJCSJyZWZlcmVuY2VfdmFsdWUiIDogMS45NDQ4NTkxMjA4NjE5NzcKCQl9LAoJCXsKCQkJImZvcmNlX2NvbnN0YW50IiA6IDMwMC4wLAoJCQkiaSIgOiAyNzA4NywKCQkJImoiIDogMjcwOTAsCgkJCSJyZWZlcmVuY2VfdmFsdWUiIDogMS45MTk2NTk4NjU3MDUzODE4CgkJfSwKCQl7CgkJCSJmb3JjZV9jb25zdGFudCIgOiAzMDAuMCwKCQkJImkiIDogMjcwODgsCgkJCSJqIiA6IDI3MDkwLAoJCQkicmVmZXJlbmNlX3ZhbHVlIiA6IDEuOTU3NDMzMjY4MzM4OTI1NQoJCX0sCgkJewoJCQkiZm9yY2VfY29uc3RhbnQiIDogMzAwLjAsCgkJCSJpIiA6IDI3MDg5LAoJCQkiaiIgOiAyNzA5MCwKCQkJInJlZmVyZW5jZV92YWx1ZSIgOiAxLjk2NDE3MzYxNzU4MDY4NzYKCQl9LAoJCXsKCQkJImZvcmNlX2NvbnN0YW50IiA6IDMwMC4wLAoJCQkiaSIgOiAzMjk0MiwKCQkJImoiIDogMzYxNDMsCgkJCSJyZWZlcmVuY2VfdmFsdWUiIDogMi4xNjkzNTQyODE4MDgyOTYKCQl9LAoJCXsKCQkJImZvcmNlX2NvbnN0YW50IiA6IDMwMC4wLAoJCQkiaSIgOiAzNjEzOSwKCQkJImoiIDogMzYxNDMsCgkJCSJyZWZlcmVuY2VfdmFsdWUiIDogMS45Mzk2MDA0NzQzMjQ1NDM2CgkJfSwKCQl7CgkJCSJmb3JjZV9jb25zdGFudCIgOiAzMDAuMCwKCQkJImkiIDogMzYxNDAsCgkJCSJqIiA6IDM2MTQzLAoJCQkicmVmZXJlbmNlX3ZhbHVlIiA6IDEuOTQyMDMwMzgwODEyODIyOAoJCX0sCgkJewoJCQkiZm9yY2VfY29uc3RhbnQiIDogMzAwLjAsCgkJCSJpIiA6IDM2MTQxLAoJCQkiaiIgOiAzNjE0MywKCQkJInJlZmVyZW5jZV92YWx1ZSIgOiAxLjk1NTUwODM3Mzc5OTUwNzQKCQl9LAoJCXsKCQkJImZvcmNlX2NvbnN0YW50IiA6IDMwMC4wLAoJCQkiaSIgOiAzNjE0MiwKCQkJImoiIDogMzYxNDMsCgkJCSJyZWZlcmVuY2VfdmFsdWUiIDogMS45NTQzNzgxNjE5NzM3NzM5CgkJfQoJXQp9Cg==

> <s_m_subgroup_title>
1CX2_split_by_structure

> <s_m_subgroupid>
1CX2_split_by_structure

> <b_m_subgroup_collapsed>
0

$$$$
