# Supplementary material for: Sample efficient reinforcement learning with active learning for molecular design
Source: Chem Sci. 2024 Feb 8;15(11):4146–60. doi: 10.1039/d3sc04653b (PMC10935729; doi:10.1039/d3sc04653b)
Supplement: SC-015-D3SC04653B-s001 [file SC-015-D3SC04653B-s001.zip › reinforcement-learning-active-learning-main/data/RXRa/2p1t_apo.pdb]

ATOM      1  N   ASP A 229     -19.014   3.281  11.832  1.00 27.29           N  
ATOM      2  CA  ASP A 229     -19.897   3.227  13.039  1.00 26.73           C  
ATOM      3  C   ASP A 229     -19.471   2.082  13.958  1.00 25.50           C  
ATOM      4  O   ASP A 229     -19.142   0.988  13.483  1.00 25.75           O  
ATOM      5  CB  ASP A 229     -21.358   3.044  12.620  1.00 27.75           C  
ATOM      6  CG  ASP A 229     -22.331   3.302  13.757  1.00 30.09           C  
ATOM      7  OD1 ASP A 229     -22.386   4.448  14.263  1.00 32.98           O  
ATOM      8  OD2 ASP A 229     -23.056   2.357  14.136  1.00 32.85           O1-
ATOM      9  N   MET A 230     -19.493   2.333  15.268  1.00 23.29           N  
ATOM     10  CA  MET A 230     -19.019   1.360  16.261  1.00 21.72           C  
ATOM     11  C   MET A 230     -19.886   1.361  17.535  1.00 20.92           C  
ATOM     12  O   MET A 230     -19.453   1.865  18.572  1.00 20.55           O  
ATOM     13  CB  MET A 230     -17.551   1.665  16.604  1.00 21.15           C  
ATOM     14  CG  MET A 230     -16.828   0.609  17.435  1.00 20.28           C  
ATOM     15  SD  MET A 230     -16.600  -0.990  16.616  1.00 18.11           S  
ATOM     16  CE  MET A 230     -15.407  -0.588  15.352  1.00 17.28           C  
ATOM     17  N   PRO A 231     -21.103   0.775  17.465  1.00 20.38           N  
ATOM     18  CA  PRO A 231     -22.050   0.809  18.593  1.00 19.70           C  
ATOM     19  C   PRO A 231     -21.621  -0.108  19.725  1.00 19.03           C  
ATOM     20  O   PRO A 231     -21.312  -1.275  19.481  1.00 18.60           O  
ATOM     21  CB  PRO A 231     -23.358   0.264  17.994  1.00 19.75           C  
ATOM     22  CG  PRO A 231     -23.103   0.024  16.556  1.00 20.24           C  
ATOM     23  CD  PRO A 231     -21.633   0.009  16.324  1.00 20.30           C  
ATOM     24  N   VAL A 232     -21.626   0.416  20.952  1.00 18.72           N  
ATOM     25  CA  VAL A 232     -21.308  -0.374  22.141  1.00 18.45           C  
ATOM     26  C   VAL A 232     -22.261  -1.565  22.305  1.00 18.26           C  
ATOM     27  O   VAL A 232     -21.898  -2.589  22.885  1.00 17.90           O  
ATOM     28  CB  VAL A 232     -21.275   0.491  23.444  1.00 18.59           C  
ATOM     29  CG1 VAL A 232     -20.091   1.441  23.428  1.00 18.35           C  
ATOM     30  CG2 VAL A 232     -22.600   1.251  23.662  1.00 19.03           C  
ATOM     31  N   GLU A 233     -23.475  -1.433  21.774  1.00 18.08           N  
ATOM     32  CA  GLU A 233     -24.468  -2.499  21.857  1.00 18.27           C  
ATOM     33  C   GLU A 233     -23.984  -3.758  21.148  1.00 17.75           C  
ATOM     34  O   GLU A 233     -24.199  -4.872  21.629  1.00 17.43           O  
ATOM     35  CB  GLU A 233     -25.819  -2.044  21.278  1.00 18.64           C  
ATOM     36  CG  GLU A 233     -26.548  -0.989  22.124  1.00 21.89           C  
ATOM     37  CD  GLU A 233     -26.014   0.436  21.950  1.00 25.43           C  
ATOM     38  OE1 GLU A 233     -26.441   1.318  22.737  1.00 27.34           O  
ATOM     39  OE2 GLU A 233     -25.185   0.685  21.037  1.00 26.39           O1-
ATOM     40  N   ARG A 234     -23.322  -3.569  20.008  1.00 17.37           N  
ATOM     41  CA  ARG A 234     -22.807  -4.681  19.209  1.00 17.04           C  
ATOM     42  C   ARG A 234     -21.620  -5.328  19.926  1.00 16.19           C  
ATOM     43  O   ARG A 234     -21.436  -6.542  19.885  1.00 15.35           O  
ATOM     44  CB  ARG A 234     -22.372  -4.181  17.827  1.00 17.67           C  
ATOM     45  CG  ARG A 234     -23.522  -3.944  16.840  1.00 20.28           C  
ATOM     46  CD  ARG A 234     -23.979  -5.232  16.136  1.00 24.71           C  
ATOM     47  NE  ARG A 234     -22.863  -6.092  15.728  1.00 27.10           N  
ATOM     48  CZ  ARG A 234     -22.175  -5.965  14.594  1.00 28.50           C  
ATOM     49  NH1 ARG A 234     -22.482  -5.008  13.722  1.00 27.39           N1+
ATOM     50  NH2 ARG A 234     -21.172  -6.805  14.331  1.00 28.41           N  
ATOM     51  N   ILE A 235     -20.832  -4.499  20.597  1.00 15.61           N  
ATOM     52  CA  ILE A 235     -19.655  -4.988  21.314  1.00 15.25           C  
ATOM     53  C   ILE A 235     -20.083  -5.801  22.544  1.00 15.42           C  
ATOM     54  O   ILE A 235     -19.562  -6.891  22.776  1.00 15.28           O  
ATOM     55  CB  ILE A 235     -18.682  -3.842  21.638  1.00 15.43           C  
ATOM     56  CG1 ILE A 235     -18.095  -3.294  20.325  1.00 15.33           C  
ATOM     57  CG2 ILE A 235     -17.565  -4.328  22.573  1.00 14.86           C  
ATOM     58  CD1 ILE A 235     -17.266  -2.025  20.470  1.00 15.26           C  
ATOM     59  N   LEU A 236     -21.055  -5.283  23.301  1.00 15.41           N  
ATOM     60  CA  LEU A 236     -21.654  -6.027  24.411  1.00 16.00           C  
ATOM     61  C   LEU A 236     -22.222  -7.374  23.937  1.00 16.20           C  
ATOM     62  O   LEU A 236     -22.023  -8.401  24.574  1.00 15.81           O  
ATOM     63  CB  LEU A 236     -22.740  -5.172  25.075  1.00 16.08           C  
ATOM     64  CG  LEU A 236     -23.234  -5.389  26.517  1.00 17.30           C  
ATOM     65  CD1 LEU A 236     -24.709  -5.698  26.609  1.00 19.15           C  
ATOM     66  CD2 LEU A 236     -22.373  -6.328  27.371  1.00 18.14           C  
ATOM     67  N   GLU A 237     -22.930  -7.354  22.807  1.00 16.86           N  
ATOM     68  CA  GLU A 237     -23.483  -8.567  22.203  1.00 17.82           C  
ATOM     69  C   GLU A 237     -22.413  -9.608  21.870  1.00 17.11           C  
ATOM     70  O   GLU A 237     -22.638 -10.811  22.036  1.00 16.67           O  
ATOM     71  CB  GLU A 237     -24.283  -8.206  20.950  1.00 18.16           C  
ATOM     72  CG  GLU A 237     -25.674  -7.676  21.274  1.00 20.40           C  
ATOM     73  CD  GLU A 237     -26.411  -7.094  20.072  1.00 21.37           C  
ATOM     74  OE1 GLU A 237     -26.083  -7.445  18.905  1.00 25.80           O  
ATOM     75  OE2 GLU A 237     -27.342  -6.285  20.309  1.00 26.56           O1-
ATOM     76  N   ALA A 238     -21.251  -9.137  21.410  1.00 16.54           N  
ATOM     77  CA  ALA A 238     -20.123 -10.024  21.131  1.00 16.27           C  
ATOM     78  C   ALA A 238     -19.653 -10.736  22.404  1.00 16.24           C  
ATOM     79  O   ALA A 238     -19.439 -11.949  22.393  1.00 16.46           O  
ATOM     80  CB  ALA A 238     -18.982  -9.258  20.467  1.00 15.81           C  
ATOM     81  N   GLU A 239     -19.525  -9.983  23.497  1.00 16.43           N  
ATOM     82  CA  GLU A 239     -19.189 -10.550  24.807  1.00 16.71           C  
ATOM     83  C   GLU A 239     -20.218 -11.571  25.277  1.00 17.33           C  
ATOM     84  O   GLU A 239     -19.874 -12.681  25.688  1.00 17.09           O  
ATOM     85  CB  GLU A 239     -19.051  -9.443  25.863  1.00 16.48           C  
ATOM     86  CG  GLU A 239     -17.882  -8.506  25.638  1.00 16.05           C  
ATOM     87  CD  GLU A 239     -16.548  -9.191  25.852  1.00 15.05           C  
ATOM     88  OE1 GLU A 239     -15.618  -8.939  25.073  1.00 12.79           O  
ATOM     89  OE2 GLU A 239     -16.447 -10.000  26.795  1.00 15.47           O1-
ATOM     90  N   LEU A 240     -21.490 -11.185  25.228  1.00 18.36           N  
ATOM     91  CA  LEU A 240     -22.557 -12.060  25.706  1.00 19.52           C  
ATOM     92  C   LEU A 240     -22.672 -13.332  24.873  1.00 19.98           C  
ATOM     93  O   LEU A 240     -23.009 -14.392  25.402  1.00 20.09           O  
ATOM     94  CB  LEU A 240     -23.893 -11.312  25.757  1.00 19.57           C  
ATOM     95  CG  LEU A 240     -23.971 -10.119  26.724  1.00 20.21           C  
ATOM     96  CD1 LEU A 240     -25.356  -9.472  26.650  1.00 21.79           C  
ATOM     97  CD2 LEU A 240     -23.645 -10.524  28.153  1.00 21.68           C  
ATOM     98  N   ALA A 241     -22.366 -13.232  23.580  1.00 20.89           N  
ATOM     99  CA  ALA A 241     -22.484 -14.377  22.668  1.00 21.81           C  
ATOM    100  C   ALA A 241     -21.491 -15.492  22.981  1.00 22.66           C  
ATOM    101  O   ALA A 241     -21.799 -16.672  22.787  1.00 22.52           O  
ATOM    102  CB  ALA A 241     -22.331 -13.935  21.227  1.00 21.60           C  
ATOM    103  N   VAL A 242     -20.315 -15.115  23.477  1.00 23.65           N  
ATOM    104  CA  VAL A 242     -19.217 -16.062  23.683  1.00 25.29           C  
ATOM    105  C   VAL A 242     -19.041 -16.572  25.123  1.00 26.42           C  
ATOM    106  O   VAL A 242     -18.239 -17.480  25.360  1.00 26.73           O  
ATOM    107  CB  VAL A 242     -17.866 -15.510  23.146  1.00 25.03           C  
ATOM    108  CG1 VAL A 242     -17.939 -15.310  21.641  1.00 25.30           C  
ATOM    109  CG2 VAL A 242     -17.467 -14.219  23.862  1.00 25.02           C  
ATOM    110  N   GLU A 243     -19.787 -15.997  26.065  1.00 27.93           N  
ATOM    111  CA  GLU A 243     -19.797 -16.470  27.466  1.00 29.50           C  
ATOM    112  C   GLU A 243     -20.068 -17.970  27.614  1.00 29.61           C  
ATOM    113  O   GLU A 243     -20.888 -18.540  26.896  1.00 30.20           O  
ATOM    114  CB  GLU A 243     -20.821 -15.692  28.289  1.00 29.64           C  
ATOM    115  CG  GLU A 243     -20.225 -14.544  29.053  1.00 32.25           C  
ATOM    116  CD  GLU A 243     -21.244 -13.491  29.431  1.00 35.38           C  
ATOM    117  OE1 GLU A 243     -22.357 -13.848  29.891  1.00 36.58           O  
ATOM    118  OE2 GLU A 243     -20.919 -12.294  29.271  1.00 36.38           O1-
ATOM    119  N   ASP A 263      -1.307 -30.847  37.191  1.00 24.17           N  
ATOM    120  CA  ASP A 263      -1.094 -29.682  38.040  1.00 23.83           C  
ATOM    121  C   ASP A 263      -1.907 -28.504  37.475  1.00 22.36           C  
ATOM    122  O   ASP A 263      -2.535 -28.657  36.419  1.00 23.09           O  
ATOM    123  CB  ASP A 263       0.411 -29.376  38.158  1.00 24.46           C  
ATOM    124  CG  ASP A 263       0.943 -28.525  37.011  1.00 26.94           C  
ATOM    125  OD1 ASP A 263       1.598 -27.492  37.310  1.00 24.49           O  
ATOM    126  OD2 ASP A 263       0.699 -28.882  35.826  1.00 29.78           O1-
ATOM    127  N   PRO A 264      -1.934 -27.345  38.176  1.00 20.55           N  
ATOM    128  CA  PRO A 264      -2.722 -26.225  37.633  1.00 18.82           C  
ATOM    129  C   PRO A 264      -2.293 -25.775  36.238  1.00 17.77           C  
ATOM    130  O   PRO A 264      -3.147 -25.407  35.437  1.00 16.74           O  
ATOM    131  CB  PRO A 264      -2.497 -25.093  38.650  1.00 19.15           C  
ATOM    132  CG  PRO A 264      -1.283 -25.504  39.427  1.00 19.39           C  
ATOM    133  CD  PRO A 264      -1.315 -26.998  39.469  1.00 20.17           C  
ATOM    134  N   VAL A 265      -0.991 -25.815  35.949  1.00 16.34           N  
ATOM    135  CA  VAL A 265      -0.485 -25.348  34.648  1.00 15.90           C  
ATOM    136  C   VAL A 265      -1.076 -26.125  33.463  1.00 15.82           C  
ATOM    137  O   VAL A 265      -1.440 -25.532  32.449  1.00 15.26           O  
ATOM    138  CB  VAL A 265       1.061 -25.336  34.608  1.00 15.85           C  
ATOM    139  CG1 VAL A 265       1.567 -25.020  33.199  1.00 15.04           C  
ATOM    140  CG2 VAL A 265       1.581 -24.316  35.601  1.00 16.15           C  
ATOM    141  N   THR A 266      -1.193 -27.444  33.599  1.00 15.80           N  
ATOM    142  CA  THR A 266      -1.840 -28.249  32.557  1.00 16.26           C  
ATOM    143  C   THR A 266      -3.278 -27.765  32.302  1.00 16.13           C  
ATOM    144  O   THR A 266      -3.657 -27.533  31.150  1.00 16.08           O  
ATOM    145  CB  THR A 266      -1.781 -29.763  32.878  1.00 16.76           C  
ATOM    146  CG2 THR A 266      -2.532 -30.585  31.819  1.00 16.64           C  
ATOM    147  OG1 THR A 266      -0.409 -30.177  32.900  1.00 18.36           O  
ATOM    148  N   ASN A 267      -4.048 -27.575  33.374  1.00 15.86           N  
ATOM    149  CA  ASN A 267      -5.440 -27.111  33.268  1.00 15.80           C  
ATOM    150  C   ASN A 267      -5.532 -25.706  32.673  1.00 15.17           C  
ATOM    151  O   ASN A 267      -6.433 -25.403  31.888  1.00 14.76           O  
ATOM    152  CB  ASN A 267      -6.111 -27.120  34.643  1.00 16.47           C  
ATOM    153  CG  ASN A 267      -6.209 -28.517  35.247  1.00 18.74           C  
ATOM    154  ND2 ASN A 267      -6.008 -28.608  36.559  1.00 21.31           N  
ATOM    155  OD1 ASN A 267      -6.475 -29.495  34.548  1.00 21.92           O  
ATOM    156  N   ILE A 268      -4.594 -24.850  33.063  1.00 14.41           N  
ATOM    157  CA  ILE A 268      -4.530 -23.484  32.532  1.00 14.01           C  
ATOM    158  C   ILE A 268      -4.298 -23.458  31.014  1.00 13.89           C  
ATOM    159  O   ILE A 268      -5.017 -22.753  30.287  1.00 13.76           O  
ATOM    160  CB  ILE A 268      -3.482 -22.654  33.296  1.00 14.05           C  
ATOM    161  CG1 ILE A 268      -4.000 -22.353  34.707  1.00 12.88           C  
ATOM    162  CG2 ILE A 268      -3.152 -21.370  32.549  1.00 13.76           C  
ATOM    163  CD1 ILE A 268      -2.898 -22.005  35.716  1.00 14.17           C  
ATOM    164  N   CYS A 269      -3.312 -24.227  30.547  1.00 13.50           N  
ATOM    165  CA  CYS A 269      -3.035 -24.370  29.116  1.00 13.77           C  
ATOM    166  C   CYS A 269      -4.218 -24.972  28.345  1.00 13.99           C  
ATOM    167  O   CYS A 269      -4.493 -24.562  27.224  1.00 13.99           O  
ATOM    168  CB  CYS A 269      -1.768 -25.188  28.877  1.00 13.70           C  
ATOM    169  SG  CYS A 269      -0.281 -24.370  29.462  1.00 14.62           S  
ATOM    170  N   GLN A 270      -4.906 -25.938  28.953  1.00 14.42           N  
ATOM    171  CA  GLN A 270      -6.116 -26.523  28.353  1.00 15.27           C  
ATOM    172  C   GLN A 270      -7.193 -25.461  28.129  1.00 14.21           C  
ATOM    173  O   GLN A 270      -7.785 -25.375  27.044  1.00 13.31           O  
ATOM    174  CB  GLN A 270      -6.651 -27.665  29.221  1.00 15.25           C  
ATOM    175  CG  GLN A 270      -5.817 -28.936  29.140  1.00 18.27           C  
ATOM    176  CD  GLN A 270      -6.273 -30.012  30.117  1.00 19.07           C  
ATOM    177  NE2 GLN A 270      -5.702 -31.212  29.987  1.00 24.41           N  
ATOM    178  OE1 GLN A 270      -7.120 -29.770  30.980  1.00 24.29           O  
ATOM    179  N   ALA A 271      -7.429 -24.649  29.158  1.00 13.66           N  
ATOM    180  CA  ALA A 271      -8.366 -23.525  29.078  1.00 13.21           C  
ATOM    181  C   ALA A 271      -7.971 -22.499  28.010  1.00 13.06           C  
ATOM    182  O   ALA A 271      -8.831 -22.022  27.261  1.00 12.34           O  
ATOM    183  CB  ALA A 271      -8.500 -22.854  30.441  1.00 13.22           C  
ATOM    184  N   ALA A 272      -6.680 -22.156  27.947  1.00 12.09           N  
ATOM    185  CA  ALA A 272      -6.182 -21.218  26.943  1.00 12.32           C  
ATOM    186  C   ALA A 272      -6.477 -21.710  25.519  1.00 12.22           C  
ATOM    187  O   ALA A 272      -6.980 -20.958  24.687  1.00 12.57           O  
ATOM    188  CB  ALA A 272      -4.677 -20.985  27.125  1.00 12.02           C  
ATOM    189  N   ASP A 273      -6.164 -22.974  25.250  1.00 12.15           N  
ATOM    190  CA  ASP A 273      -6.410 -23.552  23.922  1.00 12.21           C  
ATOM    191  C   ASP A 273      -7.904 -23.532  23.591  1.00 12.26           C  
ATOM    192  O   ASP A 273      -8.317 -23.152  22.484  1.00 11.99           O  
ATOM    193  CB  ASP A 273      -5.857 -24.979  23.872  1.00 12.13           C  
ATOM    194  CG  ASP A 273      -5.900 -25.567  22.490  1.00 11.90           C  
ATOM    195  OD1 ASP A 273      -4.974 -25.298  21.715  1.00 11.65           O  
ATOM    196  OD2 ASP A 273      -6.849 -26.328  22.193  1.00 13.20           O1-
ATOM    197  N   LYS A 274      -8.716 -23.902  24.574  1.00 12.14           N  
ATOM    198  CA  LYS A 274     -10.167 -23.925  24.409  1.00 12.29           C  
ATOM    199  C   LYS A 274     -10.673 -22.546  23.994  1.00 11.64           C  
ATOM    200  O   LYS A 274     -11.450 -22.403  23.046  1.00 11.28           O  
ATOM    201  CB  LYS A 274     -10.831 -24.372  25.715  1.00 12.31           C  
ATOM    202  CG  LYS A 274     -12.352 -24.325  25.700  1.00 14.18           C  
ATOM    203  CD  LYS A 274     -12.921 -24.541  27.096  1.00 16.90           C  
ATOM    204  CE  LYS A 274     -14.424 -24.300  27.141  1.00 19.75           C  
ATOM    205  NZ  LYS A 274     -15.190 -25.484  26.644  1.00 20.97           N1+
ATOM    206  N   GLN A 275     -10.211 -21.528  24.708  1.00 11.63           N  
ATOM    207  CA  GLN A 275     -10.688 -20.177  24.480  1.00 11.43           C  
ATOM    208  C   GLN A 275     -10.187 -19.517  23.202  1.00 11.31           C  
ATOM    209  O   GLN A 275     -10.786 -18.542  22.743  1.00 11.23           O  
ATOM    210  CB  GLN A 275     -10.422 -19.300  25.709  1.00 11.52           C  
ATOM    211  CG  GLN A 275     -11.260 -19.712  26.925  1.00 11.68           C  
ATOM    212  CD  GLN A 275     -12.754 -19.867  26.593  1.00 12.47           C  
ATOM    213  NE2 GLN A 275     -13.476 -18.755  26.539  1.00 14.28           N  
ATOM    214  OE1 GLN A 275     -13.237 -20.980  26.372  1.00 13.12           O  
ATOM    215  N   LEU A 276      -9.102 -20.035  22.628  1.00 10.51           N  
ATOM    216  CA  LEU A 276      -8.635 -19.523  21.340  1.00 10.39           C  
ATOM    217  C   LEU A 276      -9.684 -19.743  20.234  1.00 10.69           C  
ATOM    218  O   LEU A 276      -9.899 -18.871  19.394  1.00 10.81           O  
ATOM    219  CB  LEU A 276      -7.290 -20.124  20.948  1.00 10.31           C  
ATOM    220  CG  LEU A 276      -6.073 -19.495  21.645  1.00  9.46           C  
ATOM    221  CD1 LEU A 276      -4.854 -20.343  21.393  1.00 10.66           C  
ATOM    222  CD2 LEU A 276      -5.844 -18.057  21.139  1.00 10.49           C  
ATOM    223  N   PHE A 277     -10.348 -20.894  20.257  1.00 10.92           N  
ATOM    224  CA  PHE A 277     -11.438 -21.149  19.303  1.00 11.77           C  
ATOM    225  C   PHE A 277     -12.575 -20.148  19.449  1.00 12.18           C  
ATOM    226  O   PHE A 277     -13.078 -19.607  18.459  1.00 12.22           O  
ATOM    227  CB  PHE A 277     -11.946 -22.588  19.439  1.00 11.78           C  
ATOM    228  CG  PHE A 277     -10.932 -23.613  19.040  1.00 12.39           C  
ATOM    229  CD1 PHE A 277     -10.068 -24.170  19.991  1.00 12.18           C  
ATOM    230  CD2 PHE A 277     -10.810 -24.009  17.704  1.00 12.11           C  
ATOM    231  CE1 PHE A 277      -9.109 -25.112  19.613  1.00 13.15           C  
ATOM    232  CE2 PHE A 277      -9.858 -24.940  17.326  1.00 11.05           C  
ATOM    233  CZ  PHE A 277      -8.997 -25.492  18.278  1.00 12.71           C  
ATOM    234  N   THR A 278     -12.966 -19.895  20.694  1.00 12.74           N  
ATOM    235  CA  THR A 278     -14.039 -18.955  21.020  1.00 13.43           C  
ATOM    236  C   THR A 278     -13.620 -17.506  20.709  1.00 12.89           C  
ATOM    237  O   THR A 278     -14.444 -16.664  20.337  1.00 12.99           O  
ATOM    238  CB  THR A 278     -14.432 -19.148  22.504  1.00 13.73           C  
ATOM    239  CG2 THR A 278     -15.447 -18.120  22.982  1.00 14.89           C  
ATOM    240  OG1 THR A 278     -14.991 -20.462  22.653  1.00 15.31           O  
ATOM    241  N   LEU A 279     -12.328 -17.229  20.837  1.00 12.11           N  
ATOM    242  CA  LEU A 279     -11.818 -15.884  20.560  1.00 11.70           C  
ATOM    243  C   LEU A 279     -12.046 -15.485  19.105  1.00 11.44           C  
ATOM    244  O   LEU A 279     -12.378 -14.345  18.812  1.00 10.63           O  
ATOM    245  CB  LEU A 279     -10.328 -15.788  20.904  1.00 11.32           C  
ATOM    246  CG  LEU A 279      -9.701 -14.415  20.615  1.00 12.10           C  
ATOM    247  CD1 LEU A 279     -10.308 -13.318  21.515  1.00 13.42           C  
ATOM    248  CD2 LEU A 279      -8.175 -14.500  20.789  1.00 11.55           C  
ATOM    249  N   VAL A 280     -11.855 -16.431  18.193  1.00 11.80           N  
ATOM    250  CA  VAL A 280     -12.110 -16.183  16.779  1.00 12.18           C  
ATOM    251  C   VAL A 280     -13.591 -15.846  16.561  1.00 12.46           C  
ATOM    252  O   VAL A 280     -13.925 -14.906  15.820  1.00 11.67           O  
ATOM    253  CB  VAL A 280     -11.674 -17.390  15.907  1.00 12.25           C  
ATOM    254  CG1 VAL A 280     -11.964 -17.127  14.442  1.00 14.15           C  
ATOM    255  CG2 VAL A 280     -10.185 -17.675  16.106  1.00 13.10           C  
ATOM    256  N   GLU A 281     -14.471 -16.593  17.228  1.00 12.27           N  
ATOM    257  CA  GLU A 281     -15.906 -16.303  17.178  1.00 13.37           C  
ATOM    258  C   GLU A 281     -16.260 -14.917  17.717  1.00 12.87           C  
ATOM    259  O   GLU A 281     -17.082 -14.199  17.127  1.00 13.44           O  
ATOM    260  CB  GLU A 281     -16.708 -17.398  17.881  1.00 13.92           C  
ATOM    261  CG  GLU A 281     -16.777 -18.684  17.064  1.00 18.23           C  
ATOM    262  CD  GLU A 281     -17.473 -18.489  15.725  1.00 23.43           C  
ATOM    263  OE1 GLU A 281     -16.840 -18.732  14.672  1.00 27.33           O  
ATOM    264  OE2 GLU A 281     -18.645 -18.069  15.724  1.00 26.19           O1-
ATOM    265  N   TRP A 282     -15.629 -14.538  18.825  1.00 12.38           N  
ATOM    266  CA  TRP A 282     -15.770 -13.195  19.377  1.00 11.78           C  
ATOM    267  C   TRP A 282     -15.352 -12.108  18.371  1.00 11.68           C  
ATOM    268  O   TRP A 282     -16.126 -11.182  18.106  1.00 11.78           O  
ATOM    269  CB  TRP A 282     -14.977 -13.066  20.687  1.00 11.69           C  
ATOM    270  CG  TRP A 282     -14.978 -11.668  21.213  1.00 11.69           C  
ATOM    271  CD1 TRP A 282     -15.949 -11.074  21.959  1.00 11.71           C  
ATOM    272  CD2 TRP A 282     -13.954 -10.684  21.018  1.00 12.54           C  
ATOM    273  CE2 TRP A 282     -14.373  -9.511  21.675  1.00 12.56           C  
ATOM    274  CE3 TRP A 282     -12.716 -10.684  20.346  1.00 12.86           C  
ATOM    275  NE1 TRP A 282     -15.592  -9.776  22.250  1.00 12.24           N  
ATOM    276  CZ2 TRP A 282     -13.603  -8.339  21.685  1.00 12.88           C  
ATOM    277  CZ3 TRP A 282     -11.948  -9.515  20.357  1.00 13.05           C  
ATOM    278  CH2 TRP A 282     -12.394  -8.362  21.027  1.00 11.22           C  
ATOM    279  N   ALA A 283     -14.147 -12.231  17.804  1.00 11.61           N  
ATOM    280  CA  ALA A 283     -13.603 -11.199  16.897  1.00 11.77           C  
ATOM    281  C   ALA A 283     -14.486 -10.955  15.666  1.00 12.18           C  
ATOM    282  O   ALA A 283     -14.671  -9.811  15.240  1.00 11.81           O  
ATOM    283  CB  ALA A 283     -12.178 -11.533  16.471  1.00 12.05           C  
ATOM    284  N   LYS A 284     -15.036 -12.030  15.114  1.00 12.19           N  
ATOM    285  CA  LYS A 284     -15.953 -11.930  13.961  1.00 13.22           C  
ATOM    286  C   LYS A 284     -17.219 -11.134  14.272  1.00 13.69           C  
ATOM    287  O   LYS A 284     -17.899 -10.637  13.356  1.00 13.75           O  
ATOM    288  CB  LYS A 284     -16.346 -13.328  13.488  1.00 14.12           C  
ATOM    289  CG  LYS A 284     -15.248 -14.064  12.759  1.00 15.85           C  
ATOM    290  CD  LYS A 284     -15.679 -15.499  12.485  1.00 19.83           C  
ATOM    291  CE  LYS A 284     -14.833 -16.118  11.391  1.00 22.76           C  
ATOM    292  NZ  LYS A 284     -15.313 -17.493  11.060  1.00 24.20           N1+
ATOM    293  N   ARG A 285     -17.544 -11.036  15.557  1.00 13.44           N  
ATOM    294  CA  ARG A 285     -18.745 -10.334  16.008  1.00 13.67           C  
ATOM    295  C   ARG A 285     -18.474  -8.865  16.333  1.00 13.77           C  
ATOM    296  O   ARG A 285     -19.401  -8.097  16.581  1.00 13.36           O  
ATOM    297  CB  ARG A 285     -19.346 -11.049  17.208  1.00 14.28           C  
ATOM    298  CG  ARG A 285     -20.039 -12.347  16.850  1.00 15.94           C  
ATOM    299  CD  ARG A 285     -20.408 -13.109  18.096  1.00 19.76           C  
ATOM    300  NE  ARG A 285     -21.082 -14.371  17.797  1.00 22.62           N  
ATOM    301  CZ  ARG A 285     -22.400 -14.541  17.783  1.00 23.90           C  
ATOM    302  NH1 ARG A 285     -23.217 -13.522  18.041  1.00 24.61           N1+
ATOM    303  NH2 ARG A 285     -22.901 -15.742  17.508  1.00 24.10           N  
ATOM    304  N   ILE A 286     -17.202  -8.477  16.331  1.00 13.08           N  
ATOM    305  CA  ILE A 286     -16.833  -7.076  16.520  1.00 13.20           C  
ATOM    306  C   ILE A 286     -16.978  -6.340  15.188  1.00 13.74           C  
ATOM    307  O   ILE A 286     -16.393  -6.767  14.179  1.00 13.95           O  
ATOM    308  CB  ILE A 286     -15.381  -6.944  17.075  1.00 12.58           C  
ATOM    309  CG1 ILE A 286     -15.284  -7.578  18.467  1.00 11.46           C  
ATOM    310  CG2 ILE A 286     -14.912  -5.474  17.082  1.00 13.32           C  
ATOM    311  CD1 ILE A 286     -16.137  -6.908  19.555  1.00 12.02           C  
ATOM    312  N   PRO A 287     -17.762  -5.239  15.173  1.00 13.91           N  
ATOM    313  CA  PRO A 287     -18.019  -4.515  13.918  1.00 14.27           C  
ATOM    314  C   PRO A 287     -16.757  -4.269  13.091  1.00 14.33           C  
ATOM    315  O   PRO A 287     -15.738  -3.822  13.624  1.00 14.21           O  
ATOM    316  CB  PRO A 287     -18.602  -3.187  14.392  1.00 14.18           C  
ATOM    317  CG  PRO A 287     -19.305  -3.537  15.682  1.00 14.43           C  
ATOM    318  CD  PRO A 287     -18.451  -4.616  16.323  1.00 14.17           C  
ATOM    319  N   HIS A 288     -16.835  -4.614  11.802  1.00 14.68           N  
ATOM    320  CA  HIS A 288     -15.815  -4.288  10.780  1.00 15.03           C  
ATOM    321  C   HIS A 288     -14.574  -5.175  10.773  1.00 14.64           C  
ATOM    322  O   HIS A 288     -13.797  -5.122   9.829  1.00 14.34           O  
ATOM    323  CB  HIS A 288     -15.393  -2.811  10.824  1.00 15.19           C  
ATOM    324  CG  HIS A 288     -16.542  -1.859  10.863  1.00 17.51           C  
ATOM    325  CD2 HIS A 288     -16.964  -1.011  11.829  1.00 18.88           C  
ATOM    326  ND1 HIS A 288     -17.424  -1.718   9.812  1.00 19.69           N  
ATOM    327  CE1 HIS A 288     -18.338  -0.818  10.130  1.00 21.53           C  
ATOM    328  NE2 HIS A 288     -18.080  -0.372  11.347  1.00 20.45           N  
ATOM    329  N   PHE A 289     -14.390  -5.988  11.806  1.00 14.42           N  
ATOM    330  CA  PHE A 289     -13.227  -6.878  11.849  1.00 14.44           C  
ATOM    331  C   PHE A 289     -13.215  -7.874  10.683  1.00 14.34           C  
ATOM    332  O   PHE A 289     -12.191  -8.044  10.013  1.00 14.59           O  
ATOM    333  CB  PHE A 289     -13.147  -7.628  13.181  1.00 14.11           C  
ATOM    334  CG  PHE A 289     -11.996  -8.581  13.256  1.00 14.07           C  
ATOM    335  CD1 PHE A 289     -10.724  -8.129  13.607  1.00 13.70           C  
ATOM    336  CD2 PHE A 289     -12.170  -9.930  12.950  1.00 13.04           C  
ATOM    337  CE1 PHE A 289      -9.645  -9.013  13.676  1.00 12.85           C  
ATOM    338  CE2 PHE A 289     -11.097 -10.823  13.018  1.00 13.05           C  
ATOM    339  CZ  PHE A 289      -9.838 -10.361  13.372  1.00 11.93           C  
ATOM    340  N   SER A 290     -14.348  -8.532  10.457  1.00 14.42           N  
ATOM    341  CA  SER A 290     -14.478  -9.533   9.383  1.00 15.25           C  
ATOM    342  C   SER A 290     -14.300  -8.972   7.968  1.00 15.23           C  
ATOM    343  O   SER A 290     -14.075  -9.734   7.015  1.00 15.22           O  
ATOM    344  CB  SER A 290     -15.826 -10.251   9.499  1.00 15.35           C  
ATOM    345  OG  SER A 290     -15.812 -11.129  10.611  1.00 15.89           O  
ATOM    346  N   GLU A 291     -14.399  -7.649   7.829  1.00 15.31           N  
ATOM    347  CA  GLU A 291     -14.215  -6.995   6.525  1.00 15.98           C  
ATOM    348  C   GLU A 291     -12.766  -6.562   6.261  1.00 15.76           C  
ATOM    349  O   GLU A 291     -12.420  -6.157   5.146  1.00 15.13           O  
ATOM    350  CB  GLU A 291     -15.191  -5.828   6.344  1.00 16.65           C  
ATOM    351  CG  GLU A 291     -16.636  -6.269   6.069  1.00 19.05           C  
ATOM    352  CD  GLU A 291     -17.334  -6.855   7.294  1.00 22.67           C  
ATOM    353  OE1 GLU A 291     -17.847  -8.004   7.219  1.00 24.19           O  
ATOM    354  OE2 GLU A 291     -17.363  -6.167   8.336  1.00 23.07           O1-
ATOM    355  N   LEU A 292     -11.913  -6.651   7.280  1.00 15.30           N  
ATOM    356  CA  LEU A 292     -10.469  -6.481   7.076  1.00 14.78           C  
ATOM    357  C   LEU A 292      -9.932  -7.620   6.215  1.00 14.93           C  
ATOM    358  O   LEU A 292     -10.526  -8.699   6.188  1.00 15.00           O  
ATOM    359  CB  LEU A 292      -9.717  -6.462   8.412  1.00 14.45           C  
ATOM    360  CG  LEU A 292      -9.936  -5.276   9.350  1.00 14.47           C  
ATOM    361  CD1 LEU A 292      -9.345  -5.597  10.705  1.00 15.69           C  
ATOM    362  CD2 LEU A 292      -9.327  -3.995   8.775  1.00 15.10           C  
ATOM    363  N   PRO A 293      -8.810  -7.387   5.496  1.00 15.04           N  
ATOM    364  CA  PRO A 293      -8.174  -8.481   4.754  1.00 15.10           C  
ATOM    365  C   PRO A 293      -7.888  -9.667   5.666  1.00 15.06           C  
ATOM    366  O   PRO A 293      -7.533  -9.463   6.836  1.00 14.34           O  
ATOM    367  CB  PRO A 293      -6.853  -7.855   4.289  1.00 15.21           C  
ATOM    368  CG  PRO A 293      -7.174  -6.427   4.130  1.00 15.49           C  
ATOM    369  CD  PRO A 293      -8.089  -6.116   5.302  1.00 15.28           C  
ATOM    370  N   LEU A 294      -8.051 -10.884   5.146  1.00 14.77           N  
ATOM    371  CA  LEU A 294      -7.806 -12.086   5.940  1.00 15.03           C  
ATOM    372  C   LEU A 294      -6.441 -12.044   6.610  1.00 14.46           C  
ATOM    373  O   LEU A 294      -6.320 -12.369   7.790  1.00 14.39           O  
ATOM    374  CB  LEU A 294      -7.958 -13.365   5.090  1.00 15.13           C  
ATOM    375  CG  LEU A 294      -7.592 -14.715   5.739  1.00 15.47           C  
ATOM    376  CD1 LEU A 294      -8.387 -15.027   7.000  1.00 16.53           C  
ATOM    377  CD2 LEU A 294      -7.706 -15.880   4.742  1.00 16.08           C  
ATOM    378  N   ASP A 295      -5.413 -11.621   5.872  1.00 14.08           N  
ATOM    379  CA  ASP A 295      -4.067 -11.614   6.447  1.00 14.26           C  
ATOM    380  C   ASP A 295      -3.954 -10.631   7.606  1.00 13.30           C  
ATOM    381  O   ASP A 295      -3.196 -10.876   8.544  1.00 12.52           O  
ATOM    382  CB  ASP A 295      -2.999 -11.311   5.397  1.00 15.21           C  
ATOM    383  CG  ASP A 295      -2.882 -12.401   4.340  1.00 18.56           C  
ATOM    384  OD1 ASP A 295      -3.145 -13.585   4.655  1.00 23.47           O  
ATOM    385  OD2 ASP A 295      -2.513 -12.059   3.191  1.00 23.29           O1-
ATOM    386  N   ASP A 296      -4.705  -9.531   7.535  1.00 13.18           N  
ATOM    387  CA  ASP A 296      -4.717  -8.552   8.629  1.00 12.97           C  
ATOM    388  C   ASP A 296      -5.465  -9.068   9.852  1.00 12.75           C  
ATOM    389  O   ASP A 296      -5.037  -8.844  10.975  1.00 11.84           O  
ATOM    390  CB  ASP A 296      -5.299  -7.209   8.178  1.00 13.54           C  
ATOM    391  CG  ASP A 296      -4.382  -6.460   7.230  1.00 15.08           C  
ATOM    392  OD1 ASP A 296      -3.169  -6.775   7.151  1.00 14.06           O  
ATOM    393  OD2 ASP A 296      -4.893  -5.552   6.543  1.00 19.78           O1-
ATOM    394  N   GLN A 297      -6.590  -9.753   9.636  1.00 12.54           N  
ATOM    395  CA  GLN A 297      -7.298 -10.427  10.735  1.00 11.64           C  
ATOM    396  C   GLN A 297      -6.369 -11.409  11.457  1.00 11.85           C  
ATOM    397  O   GLN A 297      -6.344 -11.467  12.693  1.00 10.62           O  
ATOM    398  CB  GLN A 297      -8.517 -11.173  10.202  1.00 12.39           C  
ATOM    399  CG  GLN A 297      -9.574 -10.310   9.546  1.00 12.43           C  
ATOM    400  CD  GLN A 297     -10.728 -11.149   9.037  1.00 14.68           C  
ATOM    401  NE2 GLN A 297     -11.201 -10.848   7.827  1.00 15.53           N  
ATOM    402  OE1 GLN A 297     -11.181 -12.073   9.723  1.00 15.24           O  
ATOM    403  N   VAL A 298      -5.593 -12.163  10.678  1.00 10.86           N  
ATOM    404  CA  VAL A 298      -4.592 -13.097  11.231  1.00 11.58           C  
ATOM    405  C   VAL A 298      -3.548 -12.356  12.077  1.00 11.36           C  
ATOM    406  O   VAL A 298      -3.267 -12.739  13.220  1.00 11.41           O  
ATOM    407  CB  VAL A 298      -3.904 -13.920  10.110  1.00 11.62           C  
ATOM    408  CG1 VAL A 298      -2.683 -14.682  10.648  1.00 12.66           C  
ATOM    409  CG2 VAL A 298      -4.899 -14.901   9.501  1.00 12.23           C  
ATOM    410  N   ILE A 299      -2.993 -11.288  11.516  1.00 11.10           N  
ATOM    411  CA  ILE A 299      -1.992 -10.467  12.227  1.00 10.83           C  
ATOM    412  C   ILE A 299      -2.540  -9.927  13.561  1.00 11.22           C  
ATOM    413  O   ILE A 299      -1.874 -10.039  14.608  1.00 10.51           O  
ATOM    414  CB  ILE A 299      -1.458  -9.326  11.319  1.00 11.41           C  
ATOM    415  CG1 ILE A 299      -0.485  -9.881  10.269  1.00 11.13           C  
ATOM    416  CG2 ILE A 299      -0.734  -8.236  12.137  1.00 11.01           C  
ATOM    417  CD1 ILE A 299      -0.323  -8.967   9.072  1.00 11.77           C  
ATOM    418  N   LEU A 300      -3.747  -9.360  13.526  1.00 10.99           N  
ATOM    419  CA  LEU A 300      -4.354  -8.787  14.732  1.00 11.32           C  
ATOM    420  C   LEU A 300      -4.604  -9.834  15.819  1.00 11.39           C  
ATOM    421  O   LEU A 300      -4.324  -9.586  16.994  1.00 11.95           O  
ATOM    422  CB  LEU A 300      -5.633  -8.017  14.397  1.00 11.61           C  
ATOM    423  CG  LEU A 300      -5.478  -6.753  13.536  1.00 10.50           C  
ATOM    424  CD1 LEU A 300      -6.829  -6.100  13.329  1.00 12.46           C  
ATOM    425  CD2 LEU A 300      -4.485  -5.762  14.171  1.00 11.73           C  
ATOM    426  N   LEU A 301      -5.096 -11.010  15.436  1.00 11.22           N  
ATOM    427  CA  LEU A 301      -5.334 -12.063  16.436  1.00 11.38           C  
ATOM    428  C   LEU A 301      -4.036 -12.673  16.974  1.00 11.67           C  
ATOM    429  O   LEU A 301      -3.912 -12.936  18.176  1.00 11.68           O  
ATOM    430  CB  LEU A 301      -6.285 -13.131  15.895  1.00 11.08           C  
ATOM    431  CG  LEU A 301      -7.762 -12.708  15.926  1.00 11.04           C  
ATOM    432  CD1 LEU A 301      -8.619 -13.591  15.013  1.00 11.92           C  
ATOM    433  CD2 LEU A 301      -8.342 -12.665  17.360  1.00 12.78           C  
ATOM    434  N   ARG A 302      -3.049 -12.860  16.105  1.00 11.52           N  
ATOM    435  CA  ARG A 302      -1.756 -13.360  16.577  1.00 12.22           C  
ATOM    436  C   ARG A 302      -1.040 -12.389  17.527  1.00 12.37           C  
ATOM    437  O   ARG A 302      -0.343 -12.808  18.462  1.00 12.59           O  
ATOM    438  CB  ARG A 302      -0.865 -13.770  15.400  1.00 12.28           C  
ATOM    439  CG  ARG A 302      -1.350 -15.062  14.730  1.00 14.43           C  
ATOM    440  CD  ARG A 302      -0.383 -15.551  13.667  1.00 17.08           C  
ATOM    441  NE  ARG A 302       0.986 -15.659  14.184  1.00 20.39           N  
ATOM    442  CZ  ARG A 302       1.516 -16.754  14.726  1.00 22.08           C  
ATOM    443  NH1 ARG A 302       0.811 -17.877  14.837  1.00 23.53           N1+
ATOM    444  NH2 ARG A 302       2.765 -16.721  15.161  1.00 22.77           N  
ATOM    445  N   ALA A 303      -1.234 -11.097  17.294  1.00 12.20           N  
ATOM    446  CA  ALA A 303      -0.636 -10.059  18.128  1.00 12.39           C  
ATOM    447  C   ALA A 303      -1.368  -9.928  19.452  1.00 12.56           C  
ATOM    448  O   ALA A 303      -0.746  -9.681  20.490  1.00 13.13           O  
ATOM    449  CB  ALA A 303      -0.666  -8.732  17.408  1.00 12.08           C  
ATOM    450  N   GLY A 304      -2.688 -10.063  19.416  1.00 11.94           N  
ATOM    451  CA  GLY A 304      -3.510  -9.717  20.586  1.00 11.42           C  
ATOM    452  C   GLY A 304      -4.105 -10.822  21.438  1.00 11.22           C  
ATOM    453  O   GLY A 304      -4.665 -10.535  22.505  1.00 10.42           O  
ATOM    454  N   TRP A 305      -4.004 -12.075  20.990  1.00 10.90           N  
ATOM    455  CA  TRP A 305      -4.779 -13.164  21.601  1.00 10.38           C  
ATOM    456  C   TRP A 305      -4.553 -13.294  23.104  1.00 10.28           C  
ATOM    457  O   TRP A 305      -5.505 -13.526  23.853  1.00  9.87           O  
ATOM    458  CB  TRP A 305      -4.518 -14.519  20.920  1.00 10.92           C  
ATOM    459  CG  TRP A 305      -3.114 -15.039  21.134  1.00 11.51           C  
ATOM    460  CD1 TRP A 305      -2.026 -14.769  20.359  1.00 11.84           C  
ATOM    461  CD2 TRP A 305      -2.656 -15.918  22.184  1.00 11.61           C  
ATOM    462  CE2 TRP A 305      -1.270 -16.118  21.983  1.00 10.54           C  
ATOM    463  CE3 TRP A 305      -3.278 -16.535  23.285  1.00 11.72           C  
ATOM    464  NE1 TRP A 305      -0.908 -15.398  20.874  1.00 12.97           N  
ATOM    465  CZ2 TRP A 305      -0.489 -16.927  22.833  1.00 13.15           C  
ATOM    466  CZ3 TRP A 305      -2.497 -17.346  24.134  1.00 11.80           C  
ATOM    467  CH2 TRP A 305      -1.117 -17.522  23.899  1.00 12.36           C  
ATOM    468  N   ASN A 306      -3.304 -13.165  23.545  1.00  9.73           N  
ATOM    469  CA  ASN A 306      -3.017 -13.373  24.955  1.00 10.30           C  
ATOM    470  C   ASN A 306      -3.623 -12.298  25.836  1.00 10.19           C  
ATOM    471  O   ASN A 306      -4.290 -12.611  26.821  1.00 10.13           O  
ATOM    472  CB  ASN A 306      -1.524 -13.533  25.224  1.00 10.22           C  
ATOM    473  CG  ASN A 306      -1.250 -14.524  26.355  1.00 11.63           C  
ATOM    474  ND2 ASN A 306      -0.028 -14.511  26.881  1.00 12.55           N  
ATOM    475  OD1 ASN A 306      -2.125 -15.299  26.732  1.00 12.29           O  
ATOM    476  N   GLU A 307      -3.417 -11.035  25.462  1.00 10.21           N  
ATOM    477  CA  GLU A 307      -4.072  -9.914  26.152  1.00 10.50           C  
ATOM    478  C   GLU A 307      -5.590 -10.050  26.120  1.00 10.36           C  
ATOM    479  O   GLU A 307      -6.257  -9.852  27.143  1.00 10.36           O  
ATOM    480  CB  GLU A 307      -3.650  -8.568  25.552  1.00 10.38           C  
ATOM    481  CG  GLU A 307      -2.176  -8.198  25.853  1.00 11.64           C  
ATOM    482  CD  GLU A 307      -1.734  -6.902  25.177  1.00 12.48           C  
ATOM    483  OE1 GLU A 307      -0.584  -6.839  24.721  1.00 19.43           O  
ATOM    484  OE2 GLU A 307      -2.529  -5.951  25.091  1.00 18.05           O1-
ATOM    485  N   LEU A 308      -6.133 -10.396  24.952  1.00  9.99           N  
ATOM    486  CA  LEU A 308      -7.582 -10.608  24.820  1.00 10.14           C  
ATOM    487  C   LEU A 308      -8.132 -11.683  25.765  1.00  9.92           C  
ATOM    488  O   LEU A 308      -9.173 -11.489  26.424  1.00  9.74           O  
ATOM    489  CB  LEU A 308      -7.941 -10.916  23.366  1.00 10.10           C  
ATOM    490  CG  LEU A 308      -7.742  -9.738  22.400  1.00 10.56           C  
ATOM    491  CD1 LEU A 308      -7.745 -10.241  20.937  1.00  9.35           C  
ATOM    492  CD2 LEU A 308      -8.791  -8.646  22.610  1.00 11.38           C  
ATOM    493  N   LEU A 309      -7.435 -12.809  25.847  1.00  9.47           N  
ATOM    494  CA  LEU A 309      -7.892 -13.891  26.711  1.00  9.81           C  
ATOM    495  C   LEU A 309      -7.671 -13.611  28.192  1.00  9.95           C  
ATOM    496  O   LEU A 309      -8.499 -13.993  29.019  1.00  9.71           O  
ATOM    497  CB  LEU A 309      -7.232 -15.215  26.320  1.00  9.71           C  
ATOM    498  CG  LEU A 309      -7.583 -15.800  24.946  1.00 10.85           C  
ATOM    499  CD1 LEU A 309      -6.948 -17.175  24.832  1.00 12.43           C  
ATOM    500  CD2 LEU A 309      -9.095 -15.880  24.717  1.00 11.23           C  
ATOM    501  N   ILE A 310      -6.559 -12.949  28.517  1.00  9.55           N  
ATOM    502  CA  ILE A 310      -6.265 -12.571  29.906  1.00  9.83           C  
ATOM    503  C   ILE A 310      -7.300 -11.573  30.451  1.00 10.61           C  
ATOM    504  O   ILE A 310      -7.769 -11.717  31.581  1.00 10.58           O  
ATOM    505  CB  ILE A 310      -4.799 -12.058  30.072  1.00  9.99           C  
ATOM    506  CG1 ILE A 310      -3.813 -13.217  29.927  1.00  9.02           C  
ATOM    507  CG2 ILE A 310      -4.580 -11.378  31.451  1.00  9.48           C  
ATOM    508  CD1 ILE A 310      -2.378 -12.788  29.528  1.00  9.53           C  
ATOM    509  N   ALA A 311      -7.651 -10.566  29.648  1.00 10.22           N  
ATOM    510  CA  ALA A 311      -8.704  -9.618  30.023  1.00 10.78           C  
ATOM    511  C   ALA A 311     -10.007 -10.349  30.328  1.00 11.07           C  
ATOM    512  O   ALA A 311     -10.691 -10.043  31.307  1.00 11.34           O  
ATOM    513  CB  ALA A 311      -8.914  -8.589  28.897  1.00 10.95           C  
ATOM    514  N   SER A 312     -10.335 -11.343  29.503  1.00 11.04           N  
ATOM    515  CA  SER A 312     -11.572 -12.096  29.686  1.00 11.59           C  
ATOM    516  C   SER A 312     -11.589 -12.921  30.963  1.00 11.14           C  
ATOM    517  O   SER A 312     -12.551 -12.821  31.719  1.00 10.97           O  
ATOM    518  CB  SER A 312     -11.869 -12.983  28.483  1.00 11.50           C  
ATOM    519  OG  SER A 312     -12.170 -12.171  27.371  1.00 14.14           O  
ATOM    520  N   PHE A 313     -10.549 -13.726  31.212  1.00 10.84           N  
ATOM    521  CA  PHE A 313     -10.569 -14.531  32.451  1.00 10.79           C  
ATOM    522  C   PHE A 313     -10.439 -13.711  33.727  1.00 10.73           C  
ATOM    523  O   PHE A 313     -10.980 -14.084  34.776  1.00 11.37           O  
ATOM    524  CB  PHE A 313      -9.663 -15.788  32.422  1.00 10.62           C  
ATOM    525  CG  PHE A 313      -8.184 -15.535  32.595  1.00  9.60           C  
ATOM    526  CD1 PHE A 313      -7.653 -15.097  33.811  1.00 10.88           C  
ATOM    527  CD2 PHE A 313      -7.302 -15.845  31.561  1.00 10.25           C  
ATOM    528  CE1 PHE A 313      -6.266 -14.899  33.957  1.00  9.37           C  
ATOM    529  CE2 PHE A 313      -5.933 -15.665  31.699  1.00  8.74           C  
ATOM    530  CZ  PHE A 313      -5.408 -15.184  32.899  1.00  9.96           C  
ATOM    531  N   SER A 314      -9.739 -12.582  33.628  1.00 10.65           N  
ATOM    532  CA  SER A 314      -9.623 -11.661  34.758  1.00 10.23           C  
ATOM    533  C   SER A 314     -11.001 -11.092  35.125  1.00 10.39           C  
ATOM    534  O   SER A 314     -11.371 -11.074  36.288  1.00 10.24           O  
ATOM    535  CB  SER A 314      -8.621 -10.544  34.476  1.00 10.48           C  
ATOM    536  OG  SER A 314      -7.308 -11.074  34.382  1.00  9.69           O  
ATOM    537  N   HIS A 315     -11.763 -10.652  34.130  1.00 11.05           N  
ATOM    538  CA  HIS A 315     -13.085 -10.090  34.403  1.00 11.74           C  
ATOM    539  C   HIS A 315     -14.056 -11.163  34.893  1.00 12.03           C  
ATOM    540  O   HIS A 315     -14.909 -10.910  35.767  1.00 12.02           O  
ATOM    541  CB  HIS A 315     -13.632  -9.355  33.180  1.00 12.05           C  
ATOM    542  CG  HIS A 315     -14.864  -8.554  33.469  1.00 12.37           C  
ATOM    543  CD2 HIS A 315     -15.016  -7.307  33.981  1.00 13.18           C  
ATOM    544  ND1 HIS A 315     -16.138  -9.048  33.271  1.00 13.73           N  
ATOM    545  CE1 HIS A 315     -17.020  -8.128  33.625  1.00 15.46           C  
ATOM    546  NE2 HIS A 315     -16.367  -7.067  34.068  1.00 14.14           N  
ATOM    547  N   ARG A 316     -13.925 -12.370  34.342  1.00 12.55           N  
ATOM    548  CA  ARG A 316     -14.719 -13.517  34.799  1.00 13.05           C  
ATOM    549  C   ARG A 316     -14.519 -13.811  36.295  1.00 13.46           C  
ATOM    550  O   ARG A 316     -15.417 -14.364  36.960  1.00 13.52           O  
ATOM    551  CB  ARG A 316     -14.387 -14.768  33.972  1.00 12.86           C  
ATOM    552  CG  ARG A 316     -15.399 -15.907  34.133  1.00 13.82           C  
ATOM    553  CD  ARG A 316     -14.973 -17.175  33.410  1.00 13.56           C  
ATOM    554  NE  ARG A 316     -14.752 -16.964  31.974  1.00 14.44           N  
ATOM    555  CZ  ARG A 316     -13.607 -17.227  31.346  1.00 14.68           C  
ATOM    556  NH1 ARG A 316     -12.570 -17.727  32.017  1.00 14.58           N1+
ATOM    557  NH2 ARG A 316     -13.502 -17.009  30.040  1.00 14.28           N  
ATOM    558  N   SER A 317     -13.354 -13.421  36.809  1.00 13.44           N  
ATOM    559  CA  SER A 317     -12.900 -13.753  38.164  1.00 14.16           C  
ATOM    560  C   SER A 317     -13.172 -12.694  39.235  1.00 15.04           C  
ATOM    561  O   SER A 317     -12.739 -12.852  40.373  1.00 14.77           O  
ATOM    562  CB  SER A 317     -11.397 -14.044  38.130  1.00 13.86           C  
ATOM    563  OG  SER A 317     -11.129 -15.098  37.238  1.00 13.56           O  
ATOM    564  N   ILE A 318     -13.896 -11.629  38.895  1.00 16.12           N  
ATOM    565  CA  ILE A 318     -14.064 -10.515  39.843  1.00 18.17           C  
ATOM    566  C   ILE A 318     -14.772 -10.872  41.163  1.00 18.79           C  
ATOM    567  O   ILE A 318     -14.569 -10.197  42.174  1.00 19.55           O  
ATOM    568  CB  ILE A 318     -14.695  -9.239  39.197  1.00 18.03           C  
ATOM    569  CG1 ILE A 318     -16.062  -9.524  38.575  1.00 19.15           C  
ATOM    570  CG2 ILE A 318     -13.746  -8.635  38.177  1.00 18.77           C  
ATOM    571  CD1 ILE A 318     -16.834  -8.242  38.206  1.00 19.32           C  
ATOM    572  N   ALA A 319     -15.566 -11.937  41.161  1.00 19.24           N  
ATOM    573  CA  ALA A 319     -16.276 -12.338  42.385  1.00 19.80           C  
ATOM    574  C   ALA A 319     -15.596 -13.516  43.081  1.00 20.18           C  
ATOM    575  O   ALA A 319     -16.095 -14.024  44.097  1.00 20.29           O  
ATOM    576  CB  ALA A 319     -17.751 -12.640  42.094  1.00 20.42           C  
ATOM    577  N   VAL A 320     -14.459 -13.934  42.527  1.00 19.84           N  
ATOM    578  CA  VAL A 320     -13.619 -14.985  43.100  1.00 20.37           C  
ATOM    579  C   VAL A 320     -12.647 -14.355  44.090  1.00 20.32           C  
ATOM    580  O   VAL A 320     -12.042 -13.319  43.807  1.00 21.12           O  
ATOM    581  CB  VAL A 320     -12.796 -15.744  42.004  1.00 20.06           C  
ATOM    582  CG1 VAL A 320     -11.966 -16.861  42.622  1.00 20.75           C  
ATOM    583  CG2 VAL A 320     -13.709 -16.326  40.921  1.00 19.82           C  
ATOM    584  N   LYS A 321     -12.513 -14.972  45.258  1.00 20.40           N  
ATOM    585  CA  LYS A 321     -11.559 -14.508  46.255  1.00 20.01           C  
ATOM    586  C   LYS A 321     -10.173 -15.099  46.000  1.00 18.51           C  
ATOM    587  O   LYS A 321      -9.996 -16.318  46.018  1.00 18.13           O  
ATOM    588  CB  LYS A 321     -12.037 -14.858  47.674  1.00 20.82           C  
ATOM    589  CG  LYS A 321     -11.135 -14.321  48.792  1.00 23.11           C  
ATOM    590  CD  LYS A 321     -11.107 -12.788  48.816  1.00 27.17           C  
ATOM    591  CE  LYS A 321      -9.998 -12.252  49.714  1.00 28.65           C  
ATOM    592  NZ  LYS A 321     -10.146 -12.695  51.130  1.00 29.49           N1+
ATOM    593  N   ASP A 322      -9.206 -14.218  45.758  1.00 17.25           N  
ATOM    594  CA  ASP A 322      -7.792 -14.587  45.570  1.00 16.34           C  
ATOM    595  C   ASP A 322      -7.582 -15.721  44.563  1.00 15.10           C  
ATOM    596  O   ASP A 322      -6.745 -16.599  44.764  1.00 14.56           O  
ATOM    597  CB  ASP A 322      -7.135 -14.955  46.909  1.00 16.72           C  
ATOM    598  CG  ASP A 322      -7.234 -13.846  47.945  1.00 18.85           C  
ATOM    599  OD1 ASP A 322      -7.512 -14.176  49.113  1.00 21.16           O  
ATOM    600  OD2 ASP A 322      -7.046 -12.654  47.601  1.00 20.02           O1-
ATOM    601  N   GLY A 323      -8.347 -15.708  43.480  1.00 14.57           N  
ATOM    602  CA  GLY A 323      -8.232 -16.757  42.479  1.00 13.45           C  
ATOM    603  C   GLY A 323      -8.787 -16.356  41.130  1.00 13.37           C  
ATOM    604  O   GLY A 323      -9.253 -15.235  40.944  1.00 12.91           O  
ATOM    605  N   ILE A 324      -8.719 -17.290  40.192  1.00 13.33           N  
ATOM    606  CA  ILE A 324      -9.273 -17.094  38.858  1.00 13.77           C  
ATOM    607  C   ILE A 324     -10.212 -18.243  38.522  1.00 13.99           C  
ATOM    608  O   ILE A 324     -10.039 -19.360  39.026  1.00 14.19           O  
ATOM    609  CB  ILE A 324      -8.172 -16.984  37.773  1.00 14.15           C  
ATOM    610  CG1 ILE A 324      -7.362 -18.282  37.668  1.00 14.63           C  
ATOM    611  CG2 ILE A 324      -7.274 -15.747  38.029  1.00 12.94           C  
ATOM    612  CD1 ILE A 324      -6.431 -18.318  36.468  1.00 15.14           C  
ATOM    613  N   LEU A 325     -11.206 -17.952  37.687  1.00 13.16           N  
ATOM    614  CA  LEU A 325     -12.127 -18.966  37.181  1.00 13.11           C  
ATOM    615  C   LEU A 325     -11.822 -19.221  35.705  1.00 12.84           C  
ATOM    616  O   LEU A 325     -11.961 -18.323  34.878  1.00 12.53           O  
ATOM    617  CB  LEU A 325     -13.577 -18.503  37.369  1.00 12.77           C  
ATOM    618  CG  LEU A 325     -14.689 -19.346  36.726  1.00 13.82           C  
ATOM    619  CD1 LEU A 325     -14.587 -20.822  37.109  1.00 14.21           C  
ATOM    620  CD2 LEU A 325     -16.047 -18.766  37.100  1.00 13.29           C  
ATOM    621  N   LEU A 326     -11.380 -20.438  35.392  1.00 12.76           N  
ATOM    622  CA  LEU A 326     -11.043 -20.807  34.017  1.00 12.72           C  
ATOM    623  C   LEU A 326     -12.317 -21.103  33.217  1.00 13.25           C  
ATOM    624  O   LEU A 326     -13.382 -21.368  33.802  1.00 13.37           O  
ATOM    625  CB  LEU A 326     -10.101 -22.009  33.987  1.00 12.80           C  
ATOM    626  CG  LEU A 326      -8.743 -21.870  34.693  1.00 12.47           C  
ATOM    627  CD1 LEU A 326      -8.006 -23.200  34.674  1.00 13.68           C  
ATOM    628  CD2 LEU A 326      -7.942 -20.780  34.012  1.00 11.78           C  
ATOM    629  N   ALA A 327     -12.207 -21.040  31.890  1.00 13.96           N  
ATOM    630  CA  ALA A 327     -13.358 -21.278  30.989  1.00 14.96           C  
ATOM    631  C   ALA A 327     -13.887 -22.707  31.065  1.00 15.58           C  
ATOM    632  O   ALA A 327     -15.028 -22.993  30.662  1.00 16.32           O  
ATOM    633  CB  ALA A 327     -12.970 -20.954  29.582  1.00 15.10           C  
ATOM    634  N   THR A 328     -13.045 -23.590  31.589  1.00 16.53           N  
ATOM    635  CA  THR A 328     -13.358 -24.998  31.816  1.00 16.94           C  
ATOM    636  C   THR A 328     -14.208 -25.226  33.070  1.00 17.15           C  
ATOM    637  O   THR A 328     -14.640 -26.356  33.337  1.00 17.13           O  
ATOM    638  CB  THR A 328     -12.062 -25.791  31.982  1.00 17.35           C  
ATOM    639  CG2 THR A 328     -11.245 -25.769  30.703  1.00 17.68           C  
ATOM    640  OG1 THR A 328     -11.292 -25.213  33.040  1.00 17.80           O  
ATOM    641  N   GLY A 329     -14.428 -24.161  33.841  1.00 17.07           N  
ATOM    642  CA  GLY A 329     -15.186 -24.231  35.087  1.00 17.25           C  
ATOM    643  C   GLY A 329     -14.341 -24.508  36.325  1.00 17.61           C  
ATOM    644  O   GLY A 329     -14.870 -24.603  37.436  1.00 17.73           O  
ATOM    645  N   LEU A 330     -13.030 -24.639  36.139  1.00 17.24           N  
ATOM    646  CA  LEU A 330     -12.126 -24.852  37.261  1.00 17.05           C  
ATOM    647  C   LEU A 330     -11.719 -23.523  37.884  1.00 16.91           C  
ATOM    648  O   LEU A 330     -11.257 -22.629  37.167  1.00 16.40           O  
ATOM    649  CB  LEU A 330     -10.882 -25.616  36.810  1.00 17.05           C  
ATOM    650  CG  LEU A 330      -9.906 -25.955  37.933  1.00 17.77           C  
ATOM    651  CD1 LEU A 330     -10.506 -27.012  38.866  1.00 18.64           C  
ATOM    652  CD2 LEU A 330      -8.581 -26.419  37.349  1.00 18.43           C  
ATOM    653  N   HIS A 331     -11.924 -23.387  39.202  1.00 16.49           N  
ATOM    654  CA  HIS A 331     -11.369 -22.252  39.952  1.00 16.26           C  
ATOM    655  C   HIS A 331      -9.956 -22.609  40.381  1.00 15.66           C  
ATOM    656  O   HIS A 331      -9.724 -23.686  40.959  1.00 15.77           O  
ATOM    657  CB  HIS A 331     -12.165 -21.915  41.214  1.00 16.32           C  
ATOM    658  CG  HIS A 331     -13.559 -21.431  40.963  1.00 17.55           C  
ATOM    659  CD2 HIS A 331     -14.088 -20.185  40.983  1.00 19.08           C  
ATOM    660  ND1 HIS A 331     -14.603 -22.284  40.690  1.00 18.30           N  
ATOM    661  CE1 HIS A 331     -15.713 -21.585  40.533  1.00 19.52           C  
ATOM    662  NE2 HIS A 331     -15.430 -20.308  40.710  1.00 18.70           N  
ATOM    663  N   VAL A 332      -9.024 -21.700  40.113  1.00 14.69           N  
ATOM    664  CA  VAL A 332      -7.627 -21.869  40.540  1.00 14.22           C  
ATOM    665  C   VAL A 332      -7.288 -20.803  41.577  1.00 13.25           C  
ATOM    666  O   VAL A 332      -7.352 -19.605  41.297  1.00 12.69           O  
ATOM    667  CB  VAL A 332      -6.639 -21.801  39.358  1.00 14.11           C  
ATOM    668  CG1 VAL A 332      -5.194 -21.826  39.856  1.00 15.14           C  
ATOM    669  CG2 VAL A 332      -6.886 -22.960  38.371  1.00 15.38           C  
ATOM    670  N   HIS A 333      -6.930 -21.250  42.771  1.00 12.60           N  
ATOM    671  CA  HIS A 333      -6.582 -20.345  43.854  1.00 12.17           C  
ATOM    672  C   HIS A 333      -5.093 -19.981  43.820  1.00 12.08           C  
ATOM    673  O   HIS A 333      -4.268 -20.776  43.365  1.00 11.61           O  
ATOM    674  CB  HIS A 333      -6.935 -20.979  45.198  1.00 11.89           C  
ATOM    675  CG  HIS A 333      -6.834 -20.036  46.354  1.00 11.16           C  
ATOM    676  CD2 HIS A 333      -7.738 -19.183  46.886  1.00 11.34           C  
ATOM    677  ND1 HIS A 333      -5.689 -19.905  47.110  1.00 12.19           N  
ATOM    678  CE1 HIS A 333      -5.895 -19.013  48.064  1.00 11.74           C  
ATOM    679  NE2 HIS A 333      -7.131 -18.561  47.950  1.00 11.39           N  
ATOM    680  N   ARG A 334      -4.779 -18.772  44.289  1.00 12.63           N  
ATOM    681  CA  ARG A 334      -3.404 -18.306  44.579  1.00 13.89           C  
ATOM    682  C   ARG A 334      -2.446 -19.380  45.085  1.00 13.80           C  
ATOM    683  O   ARG A 334      -1.285 -19.477  44.649  1.00 13.21           O  
ATOM    684  CB  ARG A 334      -3.453 -17.303  45.727  1.00 15.02           C  
ATOM    685  CG  ARG A 334      -3.497 -15.894  45.361  1.00 18.63           C  
ATOM    686  CD  ARG A 334      -3.216 -15.071  46.613  1.00 19.29           C  
ATOM    687  NE  ARG A 334      -1.821 -14.654  46.668  1.00 20.64           N  
ATOM    688  CZ  ARG A 334      -0.978 -14.899  47.670  1.00 22.49           C  
ATOM    689  NH1 ARG A 334      -1.371 -15.576  48.748  1.00 22.58           N1+
ATOM    690  NH2 ARG A 334       0.269 -14.446  47.599  1.00 21.59           N  
ATOM    691  N   ASN A 335      -2.913 -20.131  46.078  1.00 14.33           N  
ATOM    692  CA  ASN A 335      -2.076 -21.120  46.747  1.00 14.49           C  
ATOM    693  C   ASN A 335      -1.587 -22.182  45.769  1.00 13.99           C  
ATOM    694  O   ASN A 335      -0.432 -22.600  45.822  1.00 13.69           O  
ATOM    695  CB  ASN A 335      -2.827 -21.773  47.911  1.00 15.26           C  
ATOM    696  CG  ASN A 335      -3.141 -20.802  49.033  1.00 16.36           C  
ATOM    697  ND2 ASN A 335      -4.017 -21.225  49.941  1.00 18.34           N  
ATOM    698  OD1 ASN A 335      -2.602 -19.696  49.099  1.00 19.11           O  
ATOM    699  N   SER A 336      -2.479 -22.600  44.874  1.00 13.75           N  
ATOM    700  CA  SER A 336      -2.169 -23.598  43.863  1.00 14.04           C  
ATOM    701  C   SER A 336      -1.143 -23.075  42.849  1.00 13.21           C  
ATOM    702  O   SER A 336      -0.207 -23.793  42.458  1.00 12.30           O  
ATOM    703  CB  SER A 336      -3.459 -24.034  43.175  1.00 14.44           C  
ATOM    704  OG  SER A 336      -3.211 -25.017  42.192  1.00 19.71           O  
ATOM    705  N   ALA A 337      -1.327 -21.828  42.414  1.00 12.33           N  
ATOM    706  CA  ALA A 337      -0.359 -21.195  41.516  1.00 11.93           C  
ATOM    707  C   ALA A 337       1.017 -21.078  42.178  1.00 12.11           C  
ATOM    708  O   ALA A 337       2.051 -21.391  41.564  1.00 11.81           O  
ATOM    709  CB  ALA A 337      -0.849 -19.841  41.107  1.00 12.01           C  
ATOM    710  N   HIS A 338       1.032 -20.606  43.419  1.00 12.47           N  
ATOM    711  CA  HIS A 338       2.285 -20.490  44.162  1.00 13.75           C  
ATOM    712  C   HIS A 338       2.971 -21.833  44.321  1.00 13.74           C  
ATOM    713  O   HIS A 338       4.165 -21.944  44.068  1.00 13.99           O  
ATOM    714  CB  HIS A 338       2.085 -19.808  45.514  1.00 14.10           C  
ATOM    715  CG  HIS A 338       2.147 -18.317  45.432  1.00 16.56           C  
ATOM    716  CD2 HIS A 338       1.184 -17.393  45.199  1.00 17.04           C  
ATOM    717  ND1 HIS A 338       3.332 -17.617  45.543  1.00 17.70           N  
ATOM    718  CE1 HIS A 338       3.090 -16.324  45.404  1.00 18.07           C  
ATOM    719  NE2 HIS A 338       1.795 -16.163  45.194  1.00 17.42           N  
ATOM    720  N   SER A 339       2.214 -22.860  44.698  1.00 13.89           N  
ATOM    721  CA  SER A 339       2.804 -24.187  44.889  1.00 14.39           C  
ATOM    722  C   SER A 339       3.196 -24.900  43.571  1.00 13.94           C  
ATOM    723  O   SER A 339       3.788 -25.983  43.597  1.00 14.23           O  
ATOM    724  CB  SER A 339       1.914 -25.052  45.794  1.00 14.63           C  
ATOM    725  OG  SER A 339       0.745 -25.449  45.126  1.00 18.75           O  
ATOM    726  N   ALA A 340       2.877 -24.273  42.435  1.00 13.29           N  
ATOM    727  CA  ALA A 340       3.281 -24.758  41.118  1.00 13.19           C  
ATOM    728  C   ALA A 340       4.428 -23.958  40.500  1.00 12.96           C  
ATOM    729  O   ALA A 340       4.807 -24.203  39.351  1.00 12.63           O  
ATOM    730  CB  ALA A 340       2.071 -24.793  40.155  1.00 13.52           C  
ATOM    731  N   GLY A 341       4.972 -23.005  41.258  1.00 12.46           N  
ATOM    732  CA  GLY A 341       6.113 -22.220  40.801  1.00 12.08           C  
ATOM    733  C   GLY A 341       5.780 -21.035  39.908  1.00 11.79           C  
ATOM    734  O   GLY A 341       6.667 -20.482  39.257  1.00 12.40           O  
ATOM    735  N   VAL A 342       4.516 -20.627  39.895  1.00 11.26           N  
ATOM    736  CA  VAL A 342       4.084 -19.490  39.075  1.00 10.64           C  
ATOM    737  C   VAL A 342       3.325 -18.437  39.904  1.00 10.74           C  
ATOM    738  O   VAL A 342       2.455 -17.739  39.388  1.00 10.12           O  
ATOM    739  CB  VAL A 342       3.258 -19.947  37.840  1.00 10.87           C  
ATOM    740  CG1 VAL A 342       4.151 -20.749  36.871  1.00  9.86           C  
ATOM    741  CG2 VAL A 342       2.021 -20.754  38.257  1.00 10.92           C  
ATOM    742  N   GLY A 343       3.679 -18.326  41.185  1.00 10.32           N  
ATOM    743  CA  GLY A 343       2.976 -17.435  42.109  1.00 10.57           C  
ATOM    744  C   GLY A 343       3.052 -15.956  41.768  1.00 10.57           C  
ATOM    745  O   GLY A 343       2.051 -15.251  41.856  1.00 10.13           O  
ATOM    746  N   ALA A 344       4.242 -15.483  41.397  1.00 10.27           N  
ATOM    747  CA  ALA A 344       4.467 -14.049  41.181  1.00 10.68           C  
ATOM    748  C   ALA A 344       3.590 -13.520  40.045  1.00 10.48           C  
ATOM    749  O   ALA A 344       2.895 -12.504  40.209  1.00  9.87           O  
ATOM    750  CB  ALA A 344       5.953 -13.766  40.908  1.00 10.87           C  
ATOM    751  N   ILE A 345       3.598 -14.222  38.909  1.00  9.91           N  
ATOM    752  CA  ILE A 345       2.797 -13.772  37.767  1.00 10.06           C  
ATOM    753  C   ILE A 345       1.294 -13.884  38.081  1.00  9.08           C  
ATOM    754  O   ILE A 345       0.523 -13.011  37.717  1.00  8.99           O  
ATOM    755  CB  ILE A 345       3.221 -14.436  36.408  1.00 10.04           C  
ATOM    756  CG1 ILE A 345       2.408 -13.873  35.230  1.00 10.09           C  
ATOM    757  CG2 ILE A 345       3.112 -15.972  36.458  1.00 11.04           C  
ATOM    758  CD1 ILE A 345       2.548 -12.356  35.033  1.00 10.45           C  
ATOM    759  N   PHE A 346       0.901 -14.937  38.796  1.00  8.63           N  
ATOM    760  CA  PHE A 346      -0.501 -15.088  39.214  1.00  9.30           C  
ATOM    761  C   PHE A 346      -0.956 -13.890  40.057  1.00  9.25           C  
ATOM    762  O   PHE A 346      -2.047 -13.329  39.840  1.00  9.78           O  
ATOM    763  CB  PHE A 346      -0.675 -16.396  39.992  1.00  9.18           C  
ATOM    764  CG  PHE A 346      -2.114 -16.833  40.139  1.00 10.50           C  
ATOM    765  CD1 PHE A 346      -2.707 -17.655  39.182  1.00  9.73           C  
ATOM    766  CD2 PHE A 346      -2.863 -16.433  41.237  1.00 11.27           C  
ATOM    767  CE1 PHE A 346      -4.045 -18.065  39.316  1.00 11.39           C  
ATOM    768  CE2 PHE A 346      -4.186 -16.837  41.383  1.00 10.97           C  
ATOM    769  CZ  PHE A 346      -4.781 -17.646  40.417  1.00 10.62           C  
ATOM    770  N   ASP A 347      -0.118 -13.494  41.009  1.00  9.67           N  
ATOM    771  CA  ASP A 347      -0.419 -12.365  41.889  1.00 10.05           C  
ATOM    772  C   ASP A 347      -0.526 -11.046  41.120  1.00  9.94           C  
ATOM    773  O   ASP A 347      -1.348 -10.193  41.461  1.00  9.83           O  
ATOM    774  CB  ASP A 347       0.607 -12.264  43.016  1.00 10.67           C  
ATOM    775  CG  ASP A 347       0.340 -13.264  44.141  1.00 12.01           C  
ATOM    776  OD1 ASP A 347       1.251 -13.489  44.954  1.00 15.85           O  
ATOM    777  OD2 ASP A 347      -0.787 -13.797  44.228  1.00 14.78           O1-
ATOM    778  N   ARG A 348       0.284 -10.890  40.076  1.00  9.68           N  
ATOM    779  CA  ARG A 348       0.160  -9.707  39.207  1.00  9.57           C  
ATOM    780  C   ARG A 348      -1.219  -9.657  38.564  1.00  9.40           C  
ATOM    781  O   ARG A 348      -1.872  -8.598  38.526  1.00  9.55           O  
ATOM    782  CB  ARG A 348       1.245  -9.695  38.118  1.00  9.56           C  
ATOM    783  CG  ARG A 348       2.644  -9.382  38.618  1.00 11.15           C  
ATOM    784  CD  ARG A 348       3.543  -8.972  37.452  1.00 11.04           C  
ATOM    785  NE  ARG A 348       3.076  -7.724  36.841  1.00 13.84           N  
ATOM    786  CZ  ARG A 348       3.514  -7.222  35.687  1.00 17.90           C  
ATOM    787  NH1 ARG A 348       4.460  -7.854  34.988  1.00 19.21           N1+
ATOM    788  NH2 ARG A 348       3.000  -6.077  35.230  1.00 18.35           N  
ATOM    789  N   VAL A 349      -1.687 -10.800  38.065  1.00  9.24           N  
ATOM    790  CA  VAL A 349      -3.034 -10.856  37.500  1.00  9.63           C  
ATOM    791  C   VAL A 349      -4.068 -10.404  38.549  1.00  9.95           C  
ATOM    792  O   VAL A 349      -4.925  -9.565  38.265  1.00  9.18           O  
ATOM    793  CB  VAL A 349      -3.385 -12.251  36.920  1.00  9.44           C  
ATOM    794  CG1 VAL A 349      -4.881 -12.344  36.624  1.00 10.34           C  
ATOM    795  CG2 VAL A 349      -2.596 -12.518  35.644  1.00 10.03           C  
ATOM    796  N   LEU A 350      -3.966 -10.953  39.757  1.00  9.91           N  
ATOM    797  CA  LEU A 350      -4.906 -10.636  40.831  1.00 10.20           C  
ATOM    798  C   LEU A 350      -4.897  -9.168  41.223  1.00 11.20           C  
ATOM    799  O   LEU A 350      -5.956  -8.548  41.350  1.00 11.57           O  
ATOM    800  CB  LEU A 350      -4.618 -11.497  42.066  1.00 10.32           C  
ATOM    801  CG  LEU A 350      -4.826 -13.003  41.936  1.00 10.26           C  
ATOM    802  CD1 LEU A 350      -4.506 -13.632  43.280  1.00 10.73           C  
ATOM    803  CD2 LEU A 350      -6.236 -13.371  41.484  1.00 11.31           C  
ATOM    804  N   THR A 351      -3.702  -8.614  41.408  1.00 11.25           N  
ATOM    805  CA  THR A 351      -3.559  -7.267  41.953  1.00 11.87           C  
ATOM    806  C   THR A 351      -3.707  -6.163  40.906  1.00 11.47           C  
ATOM    807  O   THR A 351      -4.246  -5.094  41.210  1.00 12.31           O  
ATOM    808  CB  THR A 351      -2.210  -7.076  42.708  1.00 12.59           C  
ATOM    809  CG2 THR A 351      -2.076  -8.098  43.816  1.00 12.19           C  
ATOM    810  OG1 THR A 351      -1.120  -7.247  41.800  1.00 14.44           O  
ATOM    811  N   GLU A 352      -3.223  -6.409  39.690  1.00 11.02           N  
ATOM    812  CA  GLU A 352      -3.230  -5.375  38.634  1.00 10.95           C  
ATOM    813  C   GLU A 352      -4.459  -5.435  37.738  1.00 11.26           C  
ATOM    814  O   GLU A 352      -4.827  -4.429  37.118  1.00 11.59           O  
ATOM    815  CB  GLU A 352      -1.957  -5.461  37.781  1.00 10.86           C  
ATOM    816  CG  GLU A 352      -0.683  -5.288  38.624  1.00  9.67           C  
ATOM    817  CD  GLU A 352       0.597  -5.506  37.839  1.00 11.64           C  
ATOM    818  OE1 GLU A 352       0.627  -5.258  36.612  1.00 13.09           O  
ATOM    819  OE2 GLU A 352       1.592  -5.915  38.466  1.00 12.92           O1-
ATOM    820  N   LEU A 353      -5.077  -6.612  37.651  1.00 11.01           N  
ATOM    821  CA  LEU A 353      -6.263  -6.764  36.794  1.00 10.65           C  
ATOM    822  C   LEU A 353      -7.542  -7.091  37.563  1.00 11.31           C  
ATOM    823  O   LEU A 353      -8.463  -6.276  37.591  1.00 11.78           O  
ATOM    824  CB  LEU A 353      -6.017  -7.785  35.664  1.00 10.92           C  
ATOM    825  CG  LEU A 353      -4.832  -7.504  34.723  1.00 10.23           C  
ATOM    826  CD1 LEU A 353      -4.638  -8.658  33.741  1.00 11.42           C  
ATOM    827  CD2 LEU A 353      -5.039  -6.199  33.969  1.00 11.41           C  
ATOM    828  N   VAL A 354      -7.615  -8.276  38.171  1.00 10.88           N  
ATOM    829  CA  VAL A 354      -8.884  -8.734  38.771  1.00 11.60           C  
ATOM    830  C   VAL A 354      -9.395  -7.764  39.847  1.00 11.95           C  
ATOM    831  O   VAL A 354     -10.546  -7.339  39.809  1.00 11.92           O  
ATOM    832  CB  VAL A 354      -8.791 -10.181  39.360  1.00 11.16           C  
ATOM    833  CG1 VAL A 354     -10.132 -10.597  39.984  1.00 12.05           C  
ATOM    834  CG2 VAL A 354      -8.360 -11.198  38.286  1.00 10.28           C  
ATOM    835  N   SER A 355      -8.534  -7.425  40.798  1.00 12.95           N  
ATOM    836  CA  SER A 355      -8.925  -6.577  41.933  1.00 13.72           C  
ATOM    837  C   SER A 355      -9.327  -5.182  41.477  1.00 13.60           C  
ATOM    838  O   SER A 355     -10.237  -4.575  42.041  1.00 13.72           O  
ATOM    839  CB  SER A 355      -7.769  -6.462  42.926  1.00 14.31           C  
ATOM    840  OG  SER A 355      -7.501  -7.719  43.528  1.00 17.77           O  
ATOM    841  N   LYS A 356      -8.637  -4.679  40.457  1.00 13.30           N  
ATOM    842  CA  LYS A 356      -8.924  -3.355  39.912  1.00 13.59           C  
ATOM    843  C   LYS A 356     -10.233  -3.347  39.117  1.00 12.95           C  
ATOM    844  O   LYS A 356     -11.025  -2.420  39.238  1.00 12.98           O  
ATOM    845  CB  LYS A 356      -7.730  -2.840  39.105  1.00 13.94           C  
ATOM    846  CG  LYS A 356      -6.460  -2.775  39.982  1.00 16.08           C  
ATOM    847  CD  LYS A 356      -5.571  -1.583  39.667  1.00 19.12           C  
ATOM    848  CE  LYS A 356      -4.401  -1.488  40.678  1.00 18.12           C  
ATOM    849  NZ  LYS A 356      -3.504  -0.274  40.499  1.00 17.55           N1+
ATOM    850  N   MET A 357     -10.462  -4.393  38.326  1.00 12.94           N  
ATOM    851  CA  MET A 357     -11.767  -4.609  37.691  1.00 12.99           C  
ATOM    852  C   MET A 357     -12.891  -4.686  38.730  1.00 13.79           C  
ATOM    853  O   MET A 357     -13.961  -4.083  38.548  1.00 13.96           O  
ATOM    854  CB  MET A 357     -11.755  -5.881  36.850  1.00 13.04           C  
ATOM    855  CG  MET A 357     -10.886  -5.786  35.592  1.00 11.78           C  
ATOM    856  SD  MET A 357     -10.775  -7.395  34.788  1.00 12.86           S  
ATOM    857  CE  MET A 357     -10.018  -6.933  33.239  1.00 12.67           C  
ATOM    858  N   ARG A 358     -12.642  -5.430  39.807  1.00 14.07           N  
ATOM    859  CA  ARG A 358     -13.597  -5.547  40.914  1.00 15.99           C  
ATOM    860  C   ARG A 358     -13.880  -4.195  41.560  1.00 16.37           C  
ATOM    861  O   ARG A 358     -15.040  -3.797  41.687  1.00 17.15           O  
ATOM    862  CB  ARG A 358     -13.089  -6.529  41.974  1.00 15.37           C  
ATOM    863  CG  ARG A 358     -14.050  -6.736  43.152  1.00 15.88           C  
ATOM    864  CD  ARG A 358     -13.387  -7.558  44.265  1.00 17.86           C  
ATOM    865  NE  ARG A 358     -13.041  -8.896  43.792  1.00 23.20           N  
ATOM    866  CZ  ARG A 358     -11.812  -9.415  43.777  1.00 24.28           C  
ATOM    867  NH1 ARG A 358     -10.765  -8.737  44.253  1.00 24.83           N1+
ATOM    868  NH2 ARG A 358     -11.639 -10.640  43.309  1.00 25.73           N  
ATOM    869  N   ASP A 359     -12.820  -3.493  41.949  1.00 17.38           N  
ATOM    870  CA  ASP A 359     -12.956  -2.244  42.707  1.00 17.94           C  
ATOM    871  C   ASP A 359     -13.703  -1.129  41.970  1.00 17.76           C  
ATOM    872  O   ASP A 359     -14.445  -0.350  42.595  1.00 17.42           O  
ATOM    873  CB  ASP A 359     -11.592  -1.775  43.215  1.00 18.77           C  
ATOM    874  CG  ASP A 359     -11.045  -2.678  44.313  1.00 20.25           C  
ATOM    875  OD1 ASP A 359     -11.801  -3.541  44.810  1.00 23.12           O  
ATOM    876  OD2 ASP A 359      -9.865  -2.534  44.667  1.00 24.28           O1-
ATOM    877  N   MET A 360     -13.551  -1.072  40.648  1.00 17.25           N  
ATOM    878  CA  MET A 360     -14.284  -0.075  39.853  1.00 16.79           C  
ATOM    879  C   MET A 360     -15.582  -0.614  39.245  1.00 16.53           C  
ATOM    880  O   MET A 360     -16.293   0.117  38.547  1.00 16.10           O  
ATOM    881  CB  MET A 360     -13.388   0.518  38.762  1.00 17.00           C  
ATOM    882  CG  MET A 360     -13.201  -0.410  37.563  1.00 16.98           C  
ATOM    883  SD  MET A 360     -12.044   0.237  36.355  1.00 16.53           S  
ATOM    884  CE  MET A 360     -12.905   1.708  35.793  1.00 17.16           C  
ATOM    885  N   GLN A 361     -15.891  -1.880  39.537  1.00 16.06           N  
ATOM    886  CA  GLN A 361     -17.026  -2.594  38.942  1.00 16.08           C  
ATOM    887  C   GLN A 361     -17.075  -2.411  37.421  1.00 15.66           C  
ATOM    888  O   GLN A 361     -18.093  -1.978  36.849  1.00 15.36           O  
ATOM    889  CB  GLN A 361     -18.355  -2.218  39.627  1.00 16.51           C  
ATOM    890  CG  GLN A 361     -18.447  -2.716  41.077  1.00 19.32           C  
ATOM    891  CD  GLN A 361     -18.600  -4.237  41.173  1.00 23.67           C  
ATOM    892  NE2 GLN A 361     -19.817  -4.726  40.943  1.00 24.99           N  
ATOM    893  OE1 GLN A 361     -17.633  -4.962  41.436  1.00 26.71           O  
ATOM    894  N   MET A 362     -15.951  -2.720  36.775  1.00 14.49           N  
ATOM    895  CA  MET A 362     -15.880  -2.693  35.314  1.00 13.99           C  
ATOM    896  C   MET A 362     -17.003  -3.573  34.767  1.00 13.61           C  
ATOM    897  O   MET A 362     -17.145  -4.722  35.179  1.00 13.63           O  
ATOM    898  CB  MET A 362     -14.515  -3.197  34.834  1.00 13.72           C  
ATOM    899  CG  MET A 362     -14.356  -3.170  33.314  1.00 13.86           C  
ATOM    900  SD  MET A 362     -12.886  -4.051  32.744  1.00 13.48           S  
ATOM    901  CE  MET A 362     -11.589  -2.931  33.267  1.00 13.12           C  
ATOM    902  N   ASP A 363     -17.829  -3.019  33.886  1.00 13.73           N  
ATOM    903  CA  ASP A 363     -18.957  -3.781  33.342  1.00 14.22           C  
ATOM    904  C   ASP A 363     -18.573  -4.475  32.032  1.00 14.39           C  
ATOM    905  O   ASP A 363     -17.453  -4.294  31.543  1.00 14.38           O  
ATOM    906  CB  ASP A 363     -20.249  -2.931  33.237  1.00 13.88           C  
ATOM    907  CG  ASP A 363     -20.175  -1.828  32.180  1.00 14.97           C  
ATOM    908  OD1 ASP A 363     -20.751  -0.733  32.413  1.00 14.84           O  
ATOM    909  OD2 ASP A 363     -19.590  -2.053  31.102  1.00 13.35           O1-
ATOM    910  N   LYS A 364     -19.494  -5.262  31.471  1.00 14.62           N  
ATOM    911  CA  LYS A 364     -19.184  -6.087  30.298  1.00 14.93           C  
ATOM    912  C   LYS A 364     -19.045  -5.282  29.016  1.00 14.41           C  
ATOM    913  O   LYS A 364     -18.281  -5.660  28.130  1.00 14.40           O  
ATOM    914  CB  LYS A 364     -20.192  -7.231  30.133  1.00 14.78           C  
ATOM    915  CG  LYS A 364     -20.062  -8.308  31.213  1.00 16.07           C  
ATOM    916  CD  LYS A 364     -21.005  -9.481  30.970  1.00 16.99           C  
ATOM    917  CE  LYS A 364     -20.864 -10.545  32.068  1.00 19.21           C  
ATOM    918  NZ  LYS A 364     -21.889 -11.602  31.902  1.00 22.31           N1+
ATOM    919  N   THR A 365     -19.774  -4.170  28.922  1.00 13.73           N  
ATOM    920  CA  THR A 365     -19.617  -3.245  27.801  1.00 13.37           C  
ATOM    921  C   THR A 365     -18.204  -2.652  27.811  1.00 12.48           C  
ATOM    922  O   THR A 365     -17.531  -2.607  26.774  1.00 12.46           O  
ATOM    923  CB  THR A 365     -20.686  -2.124  27.829  1.00 13.70           C  
ATOM    924  CG2 THR A 365     -20.473  -1.135  26.697  1.00 14.33           C  
ATOM    925  OG1 THR A 365     -21.986  -2.701  27.683  1.00 13.96           O  
ATOM    926  N   GLU A 366     -17.757  -2.217  28.990  1.00 11.85           N  
ATOM    927  CA  GLU A 366     -16.425  -1.644  29.147  1.00 11.46           C  
ATOM    928  C   GLU A 366     -15.328  -2.647  28.832  1.00 11.44           C  
ATOM    929  O   GLU A 366     -14.382  -2.320  28.109  1.00 11.27           O  
ATOM    930  CB  GLU A 366     -16.247  -1.044  30.545  1.00 11.38           C  
ATOM    931  CG  GLU A 366     -17.213   0.093  30.799  1.00 11.26           C  
ATOM    932  CD  GLU A 366     -17.230   0.547  32.243  1.00 10.79           C  
ATOM    933  OE1 GLU A 366     -17.286   1.771  32.466  1.00 13.48           O  
ATOM    934  OE2 GLU A 366     -17.175  -0.312  33.147  1.00 11.55           O1-
ATOM    935  N   LEU A 367     -15.456  -3.860  29.375  1.00 11.19           N  
ATOM    936  CA  LEU A 367     -14.523  -4.951  29.051  1.00 11.39           C  
ATOM    937  C   LEU A 367     -14.489  -5.196  27.552  1.00 11.15           C  
ATOM    938  O   LEU A 367     -13.409  -5.306  26.960  1.00 10.50           O  
ATOM    939  CB  LEU A 367     -14.918  -6.246  29.770  1.00 11.62           C  
ATOM    940  CG  LEU A 367     -14.143  -7.509  29.360  1.00 12.20           C  
ATOM    941  CD1 LEU A 367     -12.749  -7.501  29.979  1.00 11.25           C  
ATOM    942  CD2 LEU A 367     -14.912  -8.751  29.767  1.00 14.35           C  
ATOM    943  N   GLY A 368     -15.678  -5.272  26.945  1.00 11.10           N  
ATOM    944  CA  GLY A 368     -15.800  -5.509  25.510  1.00 11.20           C  
ATOM    945  C   GLY A 368     -15.057  -4.465  24.708  1.00 10.92           C  
ATOM    946  O   GLY A 368     -14.362  -4.794  23.758  1.00 11.26           O  
ATOM    947  N   CYS A 369     -15.220  -3.199  25.093  1.00 11.24           N  
ATOM    948  CA  CYS A 369     -14.583  -2.092  24.397  1.00 11.04           C  
ATOM    949  C   CYS A 369     -13.074  -2.117  24.559  1.00 10.70           C  
ATOM    950  O   CYS A 369     -12.352  -1.878  23.593  1.00 10.95           O  
ATOM    951  CB  CYS A 369     -15.132  -0.759  24.884  1.00 10.79           C  
ATOM    952  SG  CYS A 369     -16.813  -0.455  24.300  1.00 12.60           S  
ATOM    953  N   LEU A 370     -12.600  -2.394  25.776  1.00 10.68           N  
ATOM    954  CA  LEU A 370     -11.149  -2.514  25.994  1.00 10.35           C  
ATOM    955  C   LEU A 370     -10.573  -3.632  25.122  1.00  9.93           C  
ATOM    956  O   LEU A 370      -9.506  -3.471  24.520  1.00  9.18           O  
ATOM    957  CB  LEU A 370     -10.812  -2.765  27.471  1.00 10.57           C  
ATOM    958  CG  LEU A 370     -10.915  -1.545  28.400  1.00 10.26           C  
ATOM    959  CD1 LEU A 370     -10.694  -1.963  29.867  1.00  9.86           C  
ATOM    960  CD2 LEU A 370      -9.939  -0.402  27.981  1.00 10.68           C  
ATOM    961  N   ARG A 371     -11.291  -4.752  25.046  1.00  9.79           N  
ATOM    962  CA  ARG A 371     -10.831  -5.878  24.215  1.00 10.22           C  
ATOM    963  C   ARG A 371     -10.806  -5.502  22.729  1.00 10.08           C  
ATOM    964  O   ARG A 371      -9.858  -5.849  22.013  1.00 10.01           O  
ATOM    965  CB  ARG A 371     -11.652  -7.145  24.477  1.00 10.32           C  
ATOM    966  CG  ARG A 371     -11.466  -7.712  25.884  1.00 10.44           C  
ATOM    967  CD  ARG A 371     -12.325  -8.938  26.082  1.00 11.79           C  
ATOM    968  NE  ARG A 371     -11.695 -10.138  25.541  1.00 13.19           N  
ATOM    969  CZ  ARG A 371     -12.329 -11.083  24.847  1.00 12.34           C  
ATOM    970  NH1 ARG A 371     -13.633 -10.990  24.575  1.00 13.30           N1+
ATOM    971  NH2 ARG A 371     -11.653 -12.133  24.420  1.00 11.12           N  
ATOM    972  N   ALA A 372     -11.849  -4.814  22.260  1.00 10.72           N  
ATOM    973  CA  ALA A 372     -11.870  -4.316  20.874  1.00 10.01           C  
ATOM    974  C   ALA A 372     -10.716  -3.352  20.578  1.00 10.53           C  
ATOM    975  O   ALA A 372     -10.166  -3.357  19.472  1.00  9.83           O  
ATOM    976  CB  ALA A 372     -13.219  -3.670  20.526  1.00 10.21           C  
ATOM    977  N   ILE A 373     -10.362  -2.510  21.551  1.00 10.38           N  
ATOM    978  CA  ILE A 373      -9.207  -1.612  21.412  1.00 10.14           C  
ATOM    979  C   ILE A 373      -7.916  -2.425  21.244  1.00 10.07           C  
ATOM    980  O   ILE A 373      -7.105  -2.150  20.349  1.00 10.78           O  
ATOM    981  CB  ILE A 373      -9.093  -0.635  22.633  1.00 10.03           C  
ATOM    982  CG1 ILE A 373     -10.197   0.430  22.567  1.00  9.56           C  
ATOM    983  CG2 ILE A 373      -7.721   0.033  22.682  1.00 10.50           C  
ATOM    984  CD1 ILE A 373     -10.427   1.187  23.859  1.00 10.99           C  
ATOM    985  N   VAL A 374      -7.752  -3.448  22.083  1.00  9.89           N  
ATOM    986  CA  VAL A 374      -6.614  -4.374  21.992  1.00 10.39           C  
ATOM    987  C   VAL A 374      -6.612  -5.088  20.635  1.00 10.02           C  
ATOM    988  O   VAL A 374      -5.575  -5.188  19.975  1.00  9.80           O  
ATOM    989  CB  VAL A 374      -6.638  -5.383  23.184  1.00 10.15           C  
ATOM    990  CG1 VAL A 374      -5.651  -6.531  22.985  1.00 11.39           C  
ATOM    991  CG2 VAL A 374      -6.319  -4.650  24.497  1.00 11.23           C  
ATOM    992  N   LEU A 375      -7.785  -5.543  20.206  1.00  9.94           N  
ATOM    993  CA  LEU A 375      -7.913  -6.239  18.916  1.00 10.10           C  
ATOM    994  C   LEU A 375      -7.419  -5.353  17.773  1.00 10.47           C  
ATOM    995  O   LEU A 375      -6.557  -5.752  16.989  1.00 10.34           O  
ATOM    996  CB  LEU A 375      -9.370  -6.661  18.674  1.00 10.06           C  
ATOM    997  CG  LEU A 375      -9.640  -7.387  17.348  1.00  9.92           C  
ATOM    998  CD1 LEU A 375      -8.977  -8.770  17.339  1.00 11.08           C  
ATOM    999  CD2 LEU A 375     -11.141  -7.509  17.127  1.00 10.31           C  
ATOM   1000  N   PHE A 376      -7.967  -4.145  17.701  1.00 10.83           N  
ATOM   1001  CA  PHE A 376      -7.592  -3.182  16.669  1.00 11.07           C  
ATOM   1002  C   PHE A 376      -6.289  -2.459  17.046  1.00 11.03           C  
ATOM   1003  O   PHE A 376      -6.281  -1.248  17.335  1.00 10.69           O  
ATOM   1004  CB  PHE A 376      -8.729  -2.175  16.456  1.00 11.25           C  
ATOM   1005  CG  PHE A 376      -9.991  -2.774  15.880  1.00 11.77           C  
ATOM   1006  CD1 PHE A 376     -11.226  -2.444  16.425  1.00 12.50           C  
ATOM   1007  CD2 PHE A 376      -9.946  -3.648  14.790  1.00 13.19           C  
ATOM   1008  CE1 PHE A 376     -12.403  -2.972  15.903  1.00 13.80           C  
ATOM   1009  CE2 PHE A 376     -11.120  -4.190  14.257  1.00 13.26           C  
ATOM   1010  CZ  PHE A 376     -12.351  -3.853  14.816  1.00 12.52           C  
ATOM   1011  N   ASN A 377      -5.197  -3.219  17.056  1.00 11.31           N  
ATOM   1012  CA  ASN A 377      -3.879  -2.698  17.427  1.00 11.75           C  
ATOM   1013  C   ASN A 377      -3.111  -2.276  16.174  1.00 11.63           C  
ATOM   1014  O   ASN A 377      -2.599  -3.128  15.452  1.00 11.47           O  
ATOM   1015  CB  ASN A 377      -3.086  -3.756  18.220  1.00 12.06           C  
ATOM   1016  CG  ASN A 377      -1.686  -3.273  18.620  1.00 12.02           C  
ATOM   1017  ND2 ASN A 377      -0.954  -4.111  19.357  1.00 12.97           N  
ATOM   1018  OD1 ASN A 377      -1.277  -2.164  18.274  1.00 12.93           O  
ATOM   1019  N   PRO A 378      -3.011  -0.952  15.922  1.00 11.73           N  
ATOM   1020  CA  PRO A 378      -2.445  -0.482  14.667  1.00 12.01           C  
ATOM   1021  C   PRO A 378      -0.915  -0.589  14.651  1.00 11.84           C  
ATOM   1022  O   PRO A 378      -0.304  -0.380  13.611  1.00 12.67           O  
ATOM   1023  CB  PRO A 378      -2.892   0.989  14.619  1.00 12.52           C  
ATOM   1024  CG  PRO A 378      -2.911   1.392  16.047  1.00 12.21           C  
ATOM   1025  CD  PRO A 378      -3.379   0.170  16.812  1.00 11.72           C  
ATOM   1026  N   ASP A 379      -0.313  -0.928  15.793  1.00 11.91           N  
ATOM   1027  CA  ASP A 379       1.132  -1.142  15.872  1.00 12.59           C  
ATOM   1028  C   ASP A 379       1.537  -2.568  15.477  1.00 13.01           C  
ATOM   1029  O   ASP A 379       2.724  -2.897  15.452  1.00 13.13           O  
ATOM   1030  CB  ASP A 379       1.651  -0.839  17.277  1.00 12.72           C  
ATOM   1031  CG  ASP A 379       1.337   0.578  17.715  1.00 14.37           C  
ATOM   1032  OD1 ASP A 379       1.821   1.522  17.064  1.00 15.45           O  
ATOM   1033  OD2 ASP A 379       0.598   0.738  18.701  1.00 16.96           O1-
ATOM   1034  N   SER A 380       0.550  -3.414  15.201  1.00 13.70           N  
ATOM   1035  CA  SER A 380       0.827  -4.797  14.794  1.00 14.19           C  
ATOM   1036  C   SER A 380       1.628  -4.826  13.487  1.00 14.40           C  
ATOM   1037  O   SER A 380       1.257  -4.183  12.501  1.00 14.92           O  
ATOM   1038  CB  SER A 380      -0.479  -5.576  14.660  1.00 14.34           C  
ATOM   1039  OG  SER A 380      -1.241  -5.494  15.863  1.00 14.22           O  
ATOM   1040  N   LYS A 381       2.737  -5.559  13.498  1.00 14.95           N  
ATOM   1041  CA  LYS A 381       3.665  -5.585  12.370  1.00 15.84           C  
ATOM   1042  C   LYS A 381       3.077  -6.321  11.164  1.00 15.95           C  
ATOM   1043  O   LYS A 381       2.451  -7.378  11.307  1.00 15.96           O  
ATOM   1044  CB  LYS A 381       5.010  -6.207  12.786  1.00 16.75           C  
ATOM   1045  CG  LYS A 381       5.695  -5.543  14.005  1.00 17.56           C  
ATOM   1046  CD  LYS A 381       5.902  -4.029  13.841  1.00 18.41           C  
ATOM   1047  CE  LYS A 381       6.171  -3.360  15.200  1.00 18.56           C  
ATOM   1048  NZ  LYS A 381       6.277  -1.845  15.177  1.00 17.06           N1+
ATOM   1049  N   GLY A 382       3.261  -5.744   9.981  1.00 15.86           N  
ATOM   1050  CA  GLY A 382       2.842  -6.396   8.742  1.00 16.30           C  
ATOM   1051  C   GLY A 382       1.460  -6.050   8.223  1.00 16.43           C  
ATOM   1052  O   GLY A 382       1.072  -6.524   7.155  1.00 16.27           O  
ATOM   1053  N   LEU A 383       0.710  -5.227   8.964  1.00 16.70           N  
ATOM   1054  CA  LEU A 383      -0.623  -4.791   8.520  1.00 17.07           C  
ATOM   1055  C   LEU A 383      -0.572  -4.127   7.142  1.00 18.50           C  
ATOM   1056  O   LEU A 383       0.289  -3.270   6.881  1.00 18.42           O  
ATOM   1057  CB  LEU A 383      -1.260  -3.832   9.543  1.00 16.33           C  
ATOM   1058  CG  LEU A 383      -1.704  -4.395  10.896  1.00 14.79           C  
ATOM   1059  CD1 LEU A 383      -2.115  -3.273  11.861  1.00 13.95           C  
ATOM   1060  CD2 LEU A 383      -2.853  -5.414  10.743  1.00 14.97           C  
ATOM   1061  N   SER A 384      -1.492  -4.531   6.264  1.00 19.43           N  
ATOM   1062  CA  SER A 384      -1.592  -3.954   4.918  1.00 20.89           C  
ATOM   1063  C   SER A 384      -2.058  -2.494   4.955  1.00 21.17           C  
ATOM   1064  O   SER A 384      -1.695  -1.705   4.089  1.00 21.51           O  
ATOM   1065  CB  SER A 384      -2.507  -4.796   4.023  1.00 20.75           C  
ATOM   1066  OG  SER A 384      -3.869  -4.635   4.380  1.00 22.93           O  
ATOM   1067  N   ASN A 385      -2.859  -2.139   5.958  1.00 21.98           N  
ATOM   1068  CA  ASN A 385      -3.271  -0.746   6.140  1.00 22.53           C  
ATOM   1069  C   ASN A 385      -3.445  -0.399   7.614  1.00 22.12           C  
ATOM   1070  O   ASN A 385      -4.559  -0.473   8.145  1.00 22.67           O  
ATOM   1071  CB  ASN A 385      -4.551  -0.436   5.350  1.00 22.70           C  
ATOM   1072  CG  ASN A 385      -4.911   1.053   5.360  1.00 24.28           C  
ATOM   1073  ND2 ASN A 385      -6.019   1.386   4.713  1.00 26.29           N  
ATOM   1074  OD1 ASN A 385      -4.196   1.888   5.923  1.00 24.77           O  
ATOM   1075  N   PRO A 386      -2.341  -0.018   8.279  1.00 21.92           N  
ATOM   1076  CA  PRO A 386      -2.403   0.340   9.699  1.00 21.31           C  
ATOM   1077  C   PRO A 386      -3.381   1.477   9.967  1.00 20.72           C  
ATOM   1078  O   PRO A 386      -4.048   1.468  10.999  1.00 20.65           O  
ATOM   1079  CB  PRO A 386      -0.971   0.779  10.015  1.00 21.54           C  
ATOM   1080  CG  PRO A 386      -0.130   0.092   8.971  1.00 22.02           C  
ATOM   1081  CD  PRO A 386      -0.970   0.085   7.744  1.00 21.69           C  
ATOM   1082  N   ALA A 387      -3.467   2.437   9.043  1.00 20.19           N  
ATOM   1083  CA  ALA A 387      -4.369   3.590   9.183  1.00 19.78           C  
ATOM   1084  C   ALA A 387      -5.835   3.174   9.370  1.00 19.22           C  
ATOM   1085  O   ALA A 387      -6.574   3.787  10.149  1.00 18.67           O  
ATOM   1086  CB  ALA A 387      -4.225   4.532   7.980  1.00 19.69           C  
ATOM   1087  N   GLU A 388      -6.237   2.134   8.644  1.00 18.84           N  
ATOM   1088  CA  GLU A 388      -7.577   1.559   8.728  1.00 19.00           C  
ATOM   1089  C   GLU A 388      -7.825   0.964  10.119  1.00 17.54           C  
ATOM   1090  O   GLU A 388      -8.899   1.142  10.715  1.00 16.88           O  
ATOM   1091  CB  GLU A 388      -7.709   0.483   7.653  1.00 19.20           C  
ATOM   1092  CG  GLU A 388      -9.062  -0.182   7.513  1.00 21.63           C  
ATOM   1093  CD  GLU A 388      -9.047  -1.284   6.442  1.00 21.58           C  
ATOM   1094  OE1 GLU A 388      -7.994  -1.940   6.259  1.00 26.89           O  
ATOM   1095  OE2 GLU A 388     -10.083  -1.500   5.795  1.00 25.05           O1-
ATOM   1096  N   VAL A 389      -6.830   0.251  10.636  1.00 16.24           N  
ATOM   1097  CA  VAL A 389      -6.951  -0.349  11.966  1.00 14.98           C  
ATOM   1098  C   VAL A 389      -6.974   0.755  13.027  1.00 15.10           C  
ATOM   1099  O   VAL A 389      -7.754   0.701  13.979  1.00 14.19           O  
ATOM   1100  CB  VAL A 389      -5.830  -1.397  12.225  1.00 14.90           C  
ATOM   1101  CG1 VAL A 389      -5.874  -1.900  13.658  1.00 14.72           C  
ATOM   1102  CG2 VAL A 389      -5.968  -2.572  11.250  1.00 12.99           C  
ATOM   1103  N   GLU A 390      -6.126   1.762  12.849  1.00 15.23           N  
ATOM   1104  CA  GLU A 390      -6.117   2.924  13.744  1.00 16.37           C  
ATOM   1105  C   GLU A 390      -7.498   3.600  13.797  1.00 15.26           C  
ATOM   1106  O   GLU A 390      -7.979   3.962  14.878  1.00 15.20           O  
ATOM   1107  CB  GLU A 390      -5.048   3.925  13.303  1.00 16.30           C  
ATOM   1108  CG  GLU A 390      -4.743   5.007  14.336  1.00 18.75           C  
ATOM   1109  CD  GLU A 390      -3.703   6.006  13.838  1.00 19.54           C  
ATOM   1110  OE1 GLU A 390      -3.901   6.580  12.746  1.00 24.69           O  
ATOM   1111  OE2 GLU A 390      -2.687   6.214  14.537  1.00 24.69           O1-
ATOM   1112  N   ALA A 391      -8.136   3.750  12.636  1.00 14.25           N  
ATOM   1113  CA  ALA A 391      -9.451   4.397  12.565  1.00 13.67           C  
ATOM   1114  C   ALA A 391     -10.502   3.600  13.333  1.00 12.99           C  
ATOM   1115  O   ALA A 391     -11.368   4.175  13.989  1.00 12.81           O  
ATOM   1116  CB  ALA A 391      -9.881   4.592  11.105  1.00 13.51           C  
ATOM   1117  N   LEU A 392     -10.414   2.273  13.252  1.00 12.19           N  
ATOM   1118  CA  LEU A 392     -11.340   1.403  13.977  1.00 12.13           C  
ATOM   1119  C   LEU A 392     -11.115   1.488  15.494  1.00 12.03           C  
ATOM   1120  O   LEU A 392     -12.078   1.556  16.269  1.00 11.00           O  
ATOM   1121  CB  LEU A 392     -11.225  -0.042  13.482  1.00 11.87           C  
ATOM   1122  CG  LEU A 392     -11.850  -0.313  12.108  1.00 13.25           C  
ATOM   1123  CD1 LEU A 392     -11.494  -1.709  11.645  1.00 12.16           C  
ATOM   1124  CD2 LEU A 392     -13.374  -0.125  12.183  1.00 13.81           C  
ATOM   1125  N   ARG A 393      -9.847   1.502  15.908  1.00 11.75           N  
ATOM   1126  CA  ARG A 393      -9.520   1.719  17.323  1.00 12.17           C  
ATOM   1127  C   ARG A 393     -10.113   3.041  17.842  1.00 12.69           C  
ATOM   1128  O   ARG A 393     -10.711   3.085  18.929  1.00 11.72           O  
ATOM   1129  CB  ARG A 393      -8.001   1.688  17.543  1.00 11.97           C  
ATOM   1130  CG  ARG A 393      -7.586   2.089  18.965  1.00 12.04           C  
ATOM   1131  CD  ARG A 393      -6.096   1.988  19.171  1.00 11.75           C  
ATOM   1132  NE  ARG A 393      -5.728   0.626  19.541  1.00 10.82           N  
ATOM   1133  CZ  ARG A 393      -4.683   0.286  20.290  1.00 12.32           C  
ATOM   1134  NH1 ARG A 393      -3.850   1.213  20.783  1.00 10.40           N1+
ATOM   1135  NH2 ARG A 393      -4.476  -1.006  20.551  1.00 11.78           N  
ATOM   1136  N   GLU A 394      -9.937   4.104  17.054  1.00 13.32           N  
ATOM   1137  CA  GLU A 394     -10.446   5.436  17.392  1.00 14.91           C  
ATOM   1138  C   GLU A 394     -11.963   5.437  17.592  1.00 14.37           C  
ATOM   1139  O   GLU A 394     -12.464   6.054  18.543  1.00 14.56           O  
ATOM   1140  CB  GLU A 394     -10.012   6.463  16.335  1.00 14.83           C  
ATOM   1141  CG  GLU A 394      -8.535   6.817  16.417  1.00 17.55           C  
ATOM   1142  CD  GLU A 394      -7.997   7.563  15.196  1.00 18.48           C  
ATOM   1143  OE1 GLU A 394      -8.753   7.786  14.223  1.00 22.86           O  
ATOM   1144  OE2 GLU A 394      -6.798   7.926  15.218  1.00 24.08           O1-
ATOM   1145  N   LYS A 395     -12.677   4.724  16.722  1.00 13.91           N  
ATOM   1146  CA  LYS A 395     -14.139   4.595  16.834  1.00 13.45           C  
ATOM   1147  C   LYS A 395     -14.561   3.867  18.105  1.00 12.67           C  
ATOM   1148  O   LYS A 395     -15.506   4.282  18.783  1.00 11.81           O  
ATOM   1149  CB  LYS A 395     -14.731   3.909  15.598  1.00 13.79           C  
ATOM   1150  CG  LYS A 395     -14.709   4.779  14.347  1.00 15.93           C  
ATOM   1151  CD  LYS A 395     -15.140   3.989  13.130  1.00 19.28           C  
ATOM   1152  CE  LYS A 395     -15.226   4.879  11.897  1.00 22.22           C  
ATOM   1153  NZ  LYS A 395     -15.757   4.114  10.718  1.00 23.12           N1+
ATOM   1154  N   VAL A 396     -13.841   2.793  18.444  1.00 12.14           N  
ATOM   1155  CA  VAL A 396     -14.113   2.082  19.690  1.00 12.33           C  
ATOM   1156  C   VAL A 396     -13.930   2.998  20.903  1.00 12.24           C  
ATOM   1157  O   VAL A 396     -14.810   3.081  21.769  1.00 11.59           O  
ATOM   1158  CB  VAL A 396     -13.215   0.834  19.875  1.00 12.33           C  
ATOM   1159  CG1 VAL A 396     -13.544   0.161  21.206  1.00 12.11           C  
ATOM   1160  CG2 VAL A 396     -13.404  -0.143  18.723  1.00 12.35           C  
ATOM   1161  N   TYR A 397     -12.794   3.684  20.984  1.00 12.32           N  
ATOM   1162  CA  TYR A 397     -12.585   4.501  22.163  1.00 12.74           C  
ATOM   1163  C   TYR A 397     -13.483   5.731  22.258  1.00 12.88           C  
ATOM   1164  O   TYR A 397     -13.845   6.138  23.367  1.00 13.04           O  
ATOM   1165  CB  TYR A 397     -11.104   4.741  22.510  1.00 13.00           C  
ATOM   1166  CG  TYR A 397     -10.227   5.615  21.629  1.00 13.53           C  
ATOM   1167  CD1 TYR A 397     -10.462   6.988  21.473  1.00 13.22           C  
ATOM   1168  CD2 TYR A 397      -9.073   5.079  21.043  1.00 13.61           C  
ATOM   1169  CE1 TYR A 397      -9.580   7.787  20.706  1.00 13.57           C  
ATOM   1170  CE2 TYR A 397      -8.200   5.864  20.282  1.00 12.43           C  
ATOM   1171  CZ  TYR A 397      -8.450   7.207  20.125  1.00 14.25           C  
ATOM   1172  OH  TYR A 397      -7.560   7.951  19.366  1.00 14.92           O  
ATOM   1173  N   ALA A 398     -13.860   6.298  21.112  1.00 12.66           N  
ATOM   1174  CA  ALA A 398     -14.884   7.352  21.086  1.00 12.92           C  
ATOM   1175  C   ALA A 398     -16.200   6.824  21.672  1.00 13.21           C  
ATOM   1176  O   ALA A 398     -16.808   7.468  22.532  1.00 13.17           O  
ATOM   1177  CB  ALA A 398     -15.098   7.884  19.654  1.00 12.85           C  
ATOM   1178  N   SER A 399     -16.623   5.645  21.215  1.00 13.41           N  
ATOM   1179  CA  SER A 399     -17.860   5.021  21.703  1.00 13.97           C  
ATOM   1180  C   SER A 399     -17.770   4.676  23.196  1.00 13.91           C  
ATOM   1181  O   SER A 399     -18.740   4.842  23.942  1.00 13.67           O  
ATOM   1182  CB  SER A 399     -18.226   3.785  20.870  1.00 14.06           C  
ATOM   1183  OG  SER A 399     -18.630   4.160  19.561  1.00 15.92           O  
ATOM   1184  N   LEU A 400     -16.601   4.211  23.632  1.00 13.56           N  
ATOM   1185  CA  LEU A 400     -16.387   3.889  25.042  1.00 13.53           C  
ATOM   1186  C   LEU A 400     -16.490   5.127  25.920  1.00 13.68           C  
ATOM   1187  O   LEU A 400     -17.181   5.109  26.945  1.00 13.34           O  
ATOM   1188  CB  LEU A 400     -15.030   3.202  25.248  1.00 13.08           C  
ATOM   1189  CG  LEU A 400     -14.629   2.892  26.694  1.00 14.22           C  
ATOM   1190  CD1 LEU A 400     -15.676   2.030  27.401  1.00 13.83           C  
ATOM   1191  CD2 LEU A 400     -13.254   2.229  26.706  1.00 12.93           C  
ATOM   1192  N   GLU A 401     -15.817   6.204  25.520  1.00 14.56           N  
ATOM   1193  CA  GLU A 401     -15.903   7.443  26.299  1.00 15.18           C  
ATOM   1194  C   GLU A 401     -17.351   7.919  26.429  1.00 15.27           C  
ATOM   1195  O   GLU A 401     -17.823   8.167  27.539  1.00 15.29           O  
ATOM   1196  CB  GLU A 401     -15.032   8.549  25.730  1.00 15.40           C  
ATOM   1197  CG  GLU A 401     -15.003   9.759  26.653  1.00 16.84           C  
ATOM   1198  CD  GLU A 401     -13.968  10.765  26.278  1.00 19.69           C  
ATOM   1199  OE1 GLU A 401     -13.609  10.837  25.083  1.00 21.82           O  
ATOM   1200  OE2 GLU A 401     -13.508  11.488  27.185  1.00 20.88           O1-
ATOM   1201  N   ALA A 402     -18.056   8.015  25.301  1.00 15.37           N  
ATOM   1202  CA  ALA A 402     -19.463   8.426  25.316  1.00 15.63           C  
ATOM   1203  C   ALA A 402     -20.291   7.532  26.242  1.00 15.90           C  
ATOM   1204  O   ALA A 402     -21.147   8.027  26.984  1.00 15.96           O  
ATOM   1205  CB  ALA A 402     -20.046   8.437  23.907  1.00 15.12           C  
ATOM   1206  N   TYR A 403     -20.016   6.228  26.210  1.00 15.53           N  
ATOM   1207  CA  TYR A 403     -20.703   5.265  27.072  1.00 15.82           C  
ATOM   1208  C   TYR A 403     -20.437   5.538  28.552  1.00 16.03           C  
ATOM   1209  O   TYR A 403     -21.368   5.584  29.357  1.00 16.40           O  
ATOM   1210  CB  TYR A 403     -20.325   3.817  26.714  1.00 15.41           C  
ATOM   1211  CG  TYR A 403     -20.865   2.793  27.694  1.00 14.88           C  
ATOM   1212  CD1 TYR A 403     -22.178   2.318  27.587  1.00 15.48           C  
ATOM   1213  CD2 TYR A 403     -20.076   2.314  28.741  1.00 15.05           C  
ATOM   1214  CE1 TYR A 403     -22.685   1.384  28.490  1.00 15.19           C  
ATOM   1215  CE2 TYR A 403     -20.572   1.382  29.654  1.00 14.11           C  
ATOM   1216  CZ  TYR A 403     -21.880   0.922  29.522  1.00 15.88           C  
ATOM   1217  OH  TYR A 403     -22.380   0.005  30.423  1.00 14.98           O  
ATOM   1218  N   CYS A 404     -19.169   5.722  28.902  1.00 16.32           N  
ATOM   1219  CA  CYS A 404     -18.786   6.018  30.278  1.00 16.77           C  
ATOM   1220  C   CYS A 404     -19.410   7.318  30.786  1.00 17.31           C  
ATOM   1221  O   CYS A 404     -19.937   7.362  31.897  1.00 17.19           O  
ATOM   1222  CB  CYS A 404     -17.261   6.072  30.410  1.00 16.45           C  
ATOM   1223  SG  CYS A 404     -16.495   4.459  30.172  1.00 17.16           S  
ATOM   1224  N   LYS A 405     -19.350   8.361  29.962  1.00 18.04           N  
ATOM   1225  CA  LYS A 405     -19.921   9.668  30.310  1.00 19.01           C  
ATOM   1226  C   LYS A 405     -21.439   9.585  30.527  1.00 19.18           C  
ATOM   1227  O   LYS A 405     -21.986  10.273  31.400  1.00 19.14           O  
ATOM   1228  CB  LYS A 405     -19.590  10.710  29.229  1.00 19.31           C  
ATOM   1229  CG  LYS A 405     -18.105  11.011  29.039  1.00 21.64           C  
ATOM   1230  CD  LYS A 405     -17.564  12.006  30.054  1.00 26.14           C  
ATOM   1231  CE  LYS A 405     -16.087  12.318  29.810  1.00 27.49           C  
ATOM   1232  NZ  LYS A 405     -15.172  11.372  30.519  1.00 29.56           N1+
ATOM   1233  N   HIS A 406     -22.105   8.732  29.746  1.00 19.37           N  
ATOM   1234  CA  HIS A 406     -23.558   8.555  29.836  1.00 19.98           C  
ATOM   1235  C   HIS A 406     -24.000   7.697  31.021  1.00 19.27           C  
ATOM   1236  O   HIS A 406     -24.962   8.050  31.717  1.00 19.06           O  
ATOM   1237  CB  HIS A 406     -24.127   7.966  28.538  1.00 20.69           C  
ATOM   1238  CG  HIS A 406     -25.589   7.653  28.617  1.00 23.53           C  
ATOM   1239  CD2 HIS A 406     -26.674   8.462  28.615  1.00 26.15           C  
ATOM   1240  ND1 HIS A 406     -26.069   6.367  28.754  1.00 25.99           N  
ATOM   1241  CE1 HIS A 406     -27.389   6.397  28.815  1.00 26.80           C  
ATOM   1242  NE2 HIS A 406     -27.782   7.656  28.729  1.00 27.50           N  
ATOM   1243  N   LYS A 407     -23.303   6.583  31.243  1.00 18.36           N  
ATOM   1244  CA  LYS A 407     -23.699   5.576  32.239  1.00 17.90           C  
ATOM   1245  C   LYS A 407     -23.187   5.911  33.639  1.00 17.18           C  
ATOM   1246  O   LYS A 407     -23.854   5.624  34.638  1.00 17.21           O  
ATOM   1247  CB  LYS A 407     -23.197   4.189  31.815  1.00 18.52           C  
ATOM   1248  CG  LYS A 407     -23.548   3.049  32.765  1.00 19.90           C  
ATOM   1249  CD  LYS A 407     -24.735   2.230  32.272  1.00 24.03           C  
ATOM   1250  CE  LYS A 407     -25.054   1.089  33.239  1.00 25.95           C  
ATOM   1251  NZ  LYS A 407     -23.867   0.212  33.534  1.00 27.97           N1+
ATOM   1252  N   TYR A 408     -22.006   6.524  33.696  1.00 15.82           N  
ATOM   1253  CA  TYR A 408     -21.348   6.862  34.953  1.00 15.78           C  
ATOM   1254  C   TYR A 408     -20.948   8.346  34.968  1.00 15.63           C  
ATOM   1255  O   TYR A 408     -19.767   8.670  35.098  1.00 15.26           O  
ATOM   1256  CB  TYR A 408     -20.114   5.975  35.142  1.00 15.47           C  
ATOM   1257  CG  TYR A 408     -20.376   4.485  35.042  1.00 15.52           C  
ATOM   1258  CD1 TYR A 408     -20.056   3.773  33.877  1.00 15.49           C  
ATOM   1259  CD2 TYR A 408     -20.939   3.779  36.110  1.00 15.52           C  
ATOM   1260  CE1 TYR A 408     -20.296   2.404  33.782  1.00 14.81           C  
ATOM   1261  CE2 TYR A 408     -21.175   2.411  36.027  1.00 15.33           C  
ATOM   1262  CZ  TYR A 408     -20.850   1.730  34.857  1.00 15.50           C  
ATOM   1263  OH  TYR A 408     -21.095   0.381  34.775  1.00 16.25           O  
ATOM   1264  N   PRO A 409     -21.934   9.257  34.850  1.00 15.45           N  
ATOM   1265  CA  PRO A 409     -21.641  10.693  34.772  1.00 15.53           C  
ATOM   1266  C   PRO A 409     -20.921  11.238  36.014  1.00 15.38           C  
ATOM   1267  O   PRO A 409     -20.204  12.232  35.916  1.00 15.71           O  
ATOM   1268  CB  PRO A 409     -23.031  11.326  34.635  1.00 15.46           C  
ATOM   1269  CG  PRO A 409     -23.962  10.313  35.196  1.00 15.51           C  
ATOM   1270  CD  PRO A 409     -23.385   9.005  34.797  1.00 15.71           C  
ATOM   1271  N   GLU A 410     -21.101  10.572  37.152  1.00 14.99           N  
ATOM   1272  CA  GLU A 410     -20.485  10.979  38.420  1.00 15.31           C  
ATOM   1273  C   GLU A 410     -19.027  10.525  38.559  1.00 14.89           C  
ATOM   1274  O   GLU A 410     -18.374  10.804  39.575  1.00 14.65           O  
ATOM   1275  CB  GLU A 410     -21.330  10.475  39.607  1.00 15.53           C  
ATOM   1276  CG  GLU A 410     -21.110   9.015  40.044  1.00 16.02           C  
ATOM   1277  CD  GLU A 410     -21.609   7.965  39.050  1.00 18.91           C  
ATOM   1278  OE1 GLU A 410     -22.249   8.325  38.038  1.00 18.80           O  
ATOM   1279  OE2 GLU A 410     -21.359   6.764  39.296  1.00 18.27           O1-
ATOM   1280  N   GLN A 411     -18.524   9.828  37.535  1.00 15.29           N  
ATOM   1281  CA  GLN A 411     -17.141   9.337  37.525  1.00 15.92           C  
ATOM   1282  C   GLN A 411     -16.358   9.873  36.322  1.00 15.83           C  
ATOM   1283  O   GLN A 411     -16.074   9.124  35.382  1.00 15.66           O  
ATOM   1284  CB  GLN A 411     -17.125   7.806  37.531  1.00 15.68           C  
ATOM   1285  CG  GLN A 411     -17.724   7.182  38.777  1.00 16.25           C  
ATOM   1286  CD  GLN A 411     -17.799   5.668  38.688  1.00 16.88           C  
ATOM   1287  NE2 GLN A 411     -16.671   5.037  38.430  1.00 15.94           N  
ATOM   1288  OE1 GLN A 411     -18.868   5.078  38.843  1.00 21.17           O  
ATOM   1289  N   PRO A 412     -16.022  11.182  36.329  1.00 16.21           N  
ATOM   1290  CA  PRO A 412     -15.328  11.777  35.171  1.00 16.25           C  
ATOM   1291  C   PRO A 412     -13.978  11.113  34.826  1.00 15.78           C  
ATOM   1292  O   PRO A 412     -13.525  11.209  33.684  1.00 15.82           O  
ATOM   1293  CB  PRO A 412     -15.129  13.245  35.585  1.00 16.70           C  
ATOM   1294  CG  PRO A 412     -15.330  13.281  37.055  1.00 17.14           C  
ATOM   1295  CD  PRO A 412     -16.283  12.184  37.381  1.00 16.70           C  
ATOM   1296  N   GLY A 413     -13.358  10.441  35.788  1.00 15.35           N  
ATOM   1297  CA  GLY A 413     -12.056   9.792  35.545  1.00 14.53           C  
ATOM   1298  C   GLY A 413     -12.125   8.379  34.984  1.00 14.11           C  
ATOM   1299  O   GLY A 413     -11.085   7.766  34.698  1.00 12.72           O  
ATOM   1300  N   ARG A 414     -13.342   7.858  34.814  1.00 13.14           N  
ATOM   1301  CA  ARG A 414     -13.529   6.412  34.569  1.00 12.71           C  
ATOM   1302  C   ARG A 414     -12.950   5.919  33.242  1.00 12.07           C  
ATOM   1303  O   ARG A 414     -12.360   4.836  33.192  1.00 11.47           O  
ATOM   1304  CB  ARG A 414     -15.007   6.021  34.666  1.00 13.00           C  
ATOM   1305  CG  ARG A 414     -15.249   4.512  34.737  1.00 13.19           C  
ATOM   1306  CD  ARG A 414     -16.732   4.202  34.956  1.00 13.71           C  
ATOM   1307  NE  ARG A 414     -16.979   2.764  34.915  1.00 13.01           N  
ATOM   1308  CZ  ARG A 414     -16.924   1.949  35.963  1.00 13.06           C  
ATOM   1309  NH1 ARG A 414     -16.644   2.416  37.181  1.00 13.57           N1+
ATOM   1310  NH2 ARG A 414     -17.155   0.654  35.795  1.00 12.57           N  
ATOM   1311  N   PHE A 415     -13.154   6.698  32.179  1.00 11.41           N  
ATOM   1312  CA  PHE A 415     -12.633   6.364  30.852  1.00 11.73           C  
ATOM   1313  C   PHE A 415     -11.104   6.230  30.904  1.00 11.44           C  
ATOM   1314  O   PHE A 415     -10.554   5.206  30.477  1.00 11.44           O  
ATOM   1315  CB  PHE A 415     -13.099   7.420  29.838  1.00 11.68           C  
ATOM   1316  CG  PHE A 415     -12.514   7.280  28.463  1.00 11.21           C  
ATOM   1317  CD1 PHE A 415     -12.735   6.134  27.693  1.00 10.87           C  
ATOM   1318  CD2 PHE A 415     -11.797   8.334  27.907  1.00 11.28           C  
ATOM   1319  CE1 PHE A 415     -12.215   6.030  26.410  1.00 11.59           C  
ATOM   1320  CE2 PHE A 415     -11.270   8.239  26.619  1.00 11.38           C  
ATOM   1321  CZ  PHE A 415     -11.481   7.083  25.871  1.00 11.50           C  
ATOM   1322  N   ALA A 416     -10.429   7.241  31.445  1.00 11.85           N  
ATOM   1323  CA  ALA A 416      -8.979   7.172  31.630  1.00 11.72           C  
ATOM   1324  C   ALA A 416      -8.582   5.964  32.487  1.00 12.08           C  
ATOM   1325  O   ALA A 416      -7.627   5.248  32.167  1.00 11.68           O  
ATOM   1326  CB  ALA A 416      -8.445   8.476  32.242  1.00 11.94           C  
ATOM   1327  N   LYS A 417      -9.315   5.738  33.574  1.00 12.16           N  
ATOM   1328  CA  LYS A 417      -9.061   4.591  34.451  1.00 12.11           C  
ATOM   1329  C   LYS A 417      -9.080   3.261  33.677  1.00 11.44           C  
ATOM   1330  O   LYS A 417      -8.191   2.421  33.855  1.00 11.05           O  
ATOM   1331  CB  LYS A 417     -10.076   4.575  35.603  1.00 12.64           C  
ATOM   1332  CG  LYS A 417      -9.747   3.594  36.712  1.00 15.83           C  
ATOM   1333  CD  LYS A 417     -10.577   3.885  37.963  1.00 18.59           C  
ATOM   1334  CE  LYS A 417      -9.943   3.237  39.191  1.00 22.71           C  
ATOM   1335  NZ  LYS A 417      -8.781   4.023  39.716  1.00 26.52           N1+
ATOM   1336  N   LEU A 418     -10.079   3.081  32.806  1.00 10.69           N  
ATOM   1337  CA  LEU A 418     -10.155   1.895  31.949  1.00 10.55           C  
ATOM   1338  C   LEU A 418      -8.933   1.769  31.052  1.00 10.68           C  
ATOM   1339  O   LEU A 418      -8.280   0.724  31.026  1.00 10.20           O  
ATOM   1340  CB  LEU A 418     -11.414   1.924  31.073  1.00 10.68           C  
ATOM   1341  CG  LEU A 418     -12.753   1.798  31.807  1.00 10.57           C  
ATOM   1342  CD1 LEU A 418     -13.877   2.092  30.840  1.00  9.22           C  
ATOM   1343  CD2 LEU A 418     -12.970   0.420  32.448  1.00 10.87           C  
ATOM   1344  N   LEU A 419      -8.617   2.839  30.321  1.00 10.47           N  
ATOM   1345  CA  LEU A 419      -7.489   2.815  29.384  1.00 10.21           C  
ATOM   1346  C   LEU A 419      -6.163   2.550  30.091  1.00 10.40           C  
ATOM   1347  O   LEU A 419      -5.256   1.909  29.527  1.00 10.38           O  
ATOM   1348  CB  LEU A 419      -7.412   4.123  28.587  1.00 10.14           C  
ATOM   1349  CG  LEU A 419      -8.594   4.471  27.674  1.00 10.32           C  
ATOM   1350  CD1 LEU A 419      -8.263   5.769  26.933  1.00 12.88           C  
ATOM   1351  CD2 LEU A 419      -8.945   3.331  26.715  1.00 11.83           C  
ATOM   1352  N   LEU A 420      -6.061   3.013  31.331  1.00  9.59           N  
ATOM   1353  CA  LEU A 420      -4.819   2.848  32.091  1.00  9.87           C  
ATOM   1354  C   LEU A 420      -4.605   1.469  32.705  1.00 10.16           C  
ATOM   1355  O   LEU A 420      -3.598   1.247  33.387  1.00 10.88           O  
ATOM   1356  CB  LEU A 420      -4.656   3.964  33.129  1.00  9.40           C  
ATOM   1357  CG  LEU A 420      -4.343   5.292  32.430  1.00 10.25           C  
ATOM   1358  CD1 LEU A 420      -4.561   6.462  33.377  1.00  9.76           C  
ATOM   1359  CD2 LEU A 420      -2.908   5.310  31.834  1.00 10.21           C  
ATOM   1360  N   ARG A 421      -5.527   0.536  32.460  1.00  9.51           N  
ATOM   1361  CA  ARG A 421      -5.210  -0.883  32.714  1.00  9.79           C  
ATOM   1362  C   ARG A 421      -4.499  -1.578  31.550  1.00 10.13           C  
ATOM   1363  O   ARG A 421      -4.006  -2.697  31.707  1.00  9.95           O  
ATOM   1364  CB  ARG A 421      -6.461  -1.664  33.119  1.00  9.26           C  
ATOM   1365  CG  ARG A 421      -7.026  -1.244  34.472  1.00 10.19           C  
ATOM   1366  CD  ARG A 421      -6.070  -1.569  35.618  1.00 12.09           C  
ATOM   1367  NE  ARG A 421      -5.112  -0.491  35.887  1.00 10.39           N  
ATOM   1368  CZ  ARG A 421      -3.960  -0.656  36.524  1.00 11.46           C  
ATOM   1369  NH1 ARG A 421      -3.600  -1.869  36.936  1.00 11.69           N1+
ATOM   1370  NH2 ARG A 421      -3.163   0.392  36.750  1.00 11.31           N  
ATOM   1371  N   LEU A 422      -4.452  -0.928  30.384  1.00  9.43           N  
ATOM   1372  CA  LEU A 422      -3.840  -1.564  29.205  1.00  9.15           C  
ATOM   1373  C   LEU A 422      -2.316  -1.781  29.292  1.00  9.28           C  
ATOM   1374  O   LEU A 422      -1.829  -2.789  28.781  1.00  9.75           O  
ATOM   1375  CB  LEU A 422      -4.228  -0.866  27.899  1.00  8.97           C  
ATOM   1376  CG  LEU A 422      -5.730  -0.901  27.608  1.00  9.24           C  
ATOM   1377  CD1 LEU A 422      -6.018  -0.115  26.348  1.00 11.22           C  
ATOM   1378  CD2 LEU A 422      -6.271  -2.346  27.485  1.00 10.05           C  
ATOM   1379  N   PRO A 423      -1.569  -0.850  29.915  1.00  9.34           N  
ATOM   1380  CA  PRO A 423      -0.127  -1.151  30.085  1.00  9.09           C  
ATOM   1381  C   PRO A 423       0.120  -2.389  30.961  1.00  9.21           C  
ATOM   1382  O   PRO A 423       0.939  -3.246  30.608  1.00  9.32           O  
ATOM   1383  CB  PRO A 423       0.425   0.122  30.737  1.00  9.64           C  
ATOM   1384  CG  PRO A 423      -0.548   1.209  30.307  1.00  9.59           C  
ATOM   1385  CD  PRO A 423      -1.894   0.503  30.413  1.00  8.96           C  
ATOM   1386  N   ALA A 424      -0.599  -2.502  32.075  1.00  9.22           N  
ATOM   1387  CA  ALA A 424      -0.522  -3.718  32.892  1.00  9.71           C  
ATOM   1388  C   ALA A 424      -0.889  -4.964  32.073  1.00  9.69           C  
ATOM   1389  O   ALA A 424      -0.210  -5.987  32.142  1.00  9.72           O  
ATOM   1390  CB  ALA A 424      -1.399  -3.598  34.144  1.00  9.78           C  
ATOM   1391  N   LEU A 425      -1.959  -4.876  31.292  1.00  9.61           N  
ATOM   1392  CA  LEU A 425      -2.381  -6.006  30.483  1.00  9.40           C  
ATOM   1393  C   LEU A 425      -1.286  -6.415  29.502  1.00  9.75           C  
ATOM   1394  O   LEU A 425      -1.033  -7.605  29.312  1.00  9.81           O  
ATOM   1395  CB  LEU A 425      -3.685  -5.671  29.743  1.00  9.68           C  
ATOM   1396  CG  LEU A 425      -4.309  -6.791  28.908  1.00  9.20           C  
ATOM   1397  CD1 LEU A 425      -4.667  -8.005  29.786  1.00 12.02           C  
ATOM   1398  CD2 LEU A 425      -5.553  -6.269  28.193  1.00  9.31           C  
ATOM   1399  N   ARG A 426      -0.654  -5.421  28.872  1.00  9.47           N  
ATOM   1400  CA  ARG A 426       0.449  -5.653  27.934  1.00  9.69           C  
ATOM   1401  C   ARG A 426       1.598  -6.393  28.630  1.00  9.61           C  
ATOM   1402  O   ARG A 426       2.081  -7.422  28.137  1.00  8.54           O  
ATOM   1403  CB  ARG A 426       0.917  -4.311  27.329  1.00  9.31           C  
ATOM   1404  CG  ARG A 426       2.147  -4.330  26.392  1.00 10.09           C  
ATOM   1405  CD  ARG A 426       1.886  -5.124  25.089  1.00 11.44           C  
ATOM   1406  NE  ARG A 426       0.816  -4.561  24.253  1.00 12.84           N  
ATOM   1407  CZ  ARG A 426       0.991  -3.564  23.390  1.00 14.12           C  
ATOM   1408  NH1 ARG A 426       2.182  -2.996  23.269  1.00 11.43           N1+
ATOM   1409  NH2 ARG A 426      -0.018  -3.128  22.646  1.00 12.88           N  
ATOM   1410  N   SER A 427       2.017  -5.886  29.786  1.00  9.81           N  
ATOM   1411  CA  SER A 427       3.141  -6.480  30.526  1.00 11.06           C  
ATOM   1412  C   SER A 427       2.838  -7.927  30.973  1.00 10.60           C  
ATOM   1413  O   SER A 427       3.682  -8.841  30.847  1.00 10.78           O  
ATOM   1414  CB  SER A 427       3.476  -5.589  31.733  1.00 11.46           C  
ATOM   1415  OG  SER A 427       4.451  -6.224  32.540  1.00 17.21           O  
ATOM   1416  N   ILE A 428       1.628  -8.121  31.491  1.00 10.26           N  
ATOM   1417  CA  ILE A 428       1.182  -9.436  31.969  1.00 10.22           C  
ATOM   1418  C   ILE A 428       1.099 -10.442  30.821  1.00 10.14           C  
ATOM   1419  O   ILE A 428       1.538 -11.583  30.968  1.00 10.35           O  
ATOM   1420  CB  ILE A 428      -0.138  -9.316  32.783  1.00 10.02           C  
ATOM   1421  CG1 ILE A 428       0.164  -8.614  34.124  1.00  9.78           C  
ATOM   1422  CG2 ILE A 428      -0.765 -10.707  33.023  1.00 10.93           C  
ATOM   1423  CD1 ILE A 428      -1.084  -8.214  34.947  1.00 10.82           C  
ATOM   1424  N   GLY A 429       0.561 -10.009  29.678  1.00  9.90           N  
ATOM   1425  CA  GLY A 429       0.502 -10.844  28.462  1.00 10.16           C  
ATOM   1426  C   GLY A 429       1.887 -11.324  28.054  1.00 10.66           C  
ATOM   1427  O   GLY A 429       2.096 -12.504  27.761  1.00 10.54           O  
ATOM   1428  N   LEU A 430       2.847 -10.405  28.072  1.00 10.74           N  
ATOM   1429  CA  LEU A 430       4.215 -10.735  27.699  1.00 10.55           C  
ATOM   1430  C   LEU A 430       4.842 -11.762  28.654  1.00 10.03           C  
ATOM   1431  O   LEU A 430       5.490 -12.722  28.211  1.00  9.84           O  
ATOM   1432  CB  LEU A 430       5.064  -9.467  27.642  1.00 10.46           C  
ATOM   1433  CG  LEU A 430       4.779  -8.612  26.408  1.00 11.60           C  
ATOM   1434  CD1 LEU A 430       5.434  -7.240  26.558  1.00 13.02           C  
ATOM   1435  CD2 LEU A 430       5.233  -9.323  25.119  1.00 14.85           C  
ATOM   1436  N   LYS A 431       4.604 -11.579  29.948  1.00  9.89           N  
ATOM   1437  CA  LYS A 431       5.155 -12.478  30.964  1.00 10.26           C  
ATOM   1438  C   LYS A 431       4.517 -13.863  30.916  1.00 10.32           C  
ATOM   1439  O   LYS A 431       5.211 -14.870  31.019  1.00  9.93           O  
ATOM   1440  CB  LYS A 431       5.018 -11.868  32.365  1.00 10.59           C  
ATOM   1441  CG  LYS A 431       5.821 -12.600  33.462  1.00 11.68           C  
ATOM   1442  CD  LYS A 431       7.277 -12.935  33.058  1.00 14.74           C  
ATOM   1443  CE  LYS A 431       8.207 -11.761  33.130  1.00 17.21           C  
ATOM   1444  NZ  LYS A 431       9.645 -12.237  33.136  1.00 17.74           N1+
ATOM   1445  N   CYS A 432       3.196 -13.918  30.755  1.00 10.84           N  
ATOM   1446  CA  CYS A 432       2.514 -15.207  30.563  1.00 11.01           C  
ATOM   1447  C   CYS A 432       3.039 -15.930  29.327  1.00 10.91           C  
ATOM   1448  O   CYS A 432       3.229 -17.144  29.352  1.00 10.66           O  
ATOM   1449  CB  CYS A 432       1.000 -15.012  30.467  1.00 10.91           C  
ATOM   1450  SG  CYS A 432       0.263 -14.517  32.046  1.00 11.46           S  
ATOM   1451  N   LEU A 433       3.271 -15.185  28.251  1.00 11.53           N  
ATOM   1452  CA  LEU A 433       3.847 -15.760  27.028  1.00 12.07           C  
ATOM   1453  C   LEU A 433       5.229 -16.345  27.288  1.00 11.63           C  
ATOM   1454  O   LEU A 433       5.539 -17.451  26.825  1.00 11.35           O  
ATOM   1455  CB  LEU A 433       3.942 -14.707  25.916  1.00 12.59           C  
ATOM   1456  CG  LEU A 433       3.532 -15.008  24.466  1.00 16.68           C  
ATOM   1457  CD1 LEU A 433       4.449 -14.259  23.480  1.00 16.83           C  
ATOM   1458  CD2 LEU A 433       3.417 -16.511  24.106  1.00 15.60           C  
ATOM   1459  N   GLU A 434       6.062 -15.604  28.021  1.00 12.02           N  
ATOM   1460  CA  GLU A 434       7.414 -16.071  28.359  1.00 12.74           C  
ATOM   1461  C   GLU A 434       7.364 -17.412  29.103  1.00 12.58           C  
ATOM   1462  O   GLU A 434       8.117 -18.340  28.778  1.00 11.91           O  
ATOM   1463  CB  GLU A 434       8.127 -15.035  29.219  1.00 13.09           C  
ATOM   1464  CG  GLU A 434       9.554 -15.383  29.583  1.00 17.58           C  
ATOM   1465  CD  GLU A 434      10.167 -14.344  30.486  1.00 22.60           C  
ATOM   1466  OE1 GLU A 434      10.114 -13.151  30.120  1.00 22.39           O  
ATOM   1467  OE2 GLU A 434      10.682 -14.723  31.562  1.00 27.50           O1-
ATOM   1468  N   HIS A 435       6.485 -17.504  30.104  1.00 11.57           N  
ATOM   1469  CA  HIS A 435       6.273 -18.760  30.828  1.00 11.42           C  
ATOM   1470  C   HIS A 435       5.838 -19.880  29.890  1.00 11.12           C  
ATOM   1471  O   HIS A 435       6.347 -20.996  29.974  1.00 10.81           O  
ATOM   1472  CB  HIS A 435       5.228 -18.587  31.935  1.00 11.57           C  
ATOM   1473  CG  HIS A 435       5.734 -17.866  33.148  1.00 13.53           C  
ATOM   1474  CD2 HIS A 435       5.676 -16.557  33.499  1.00 14.91           C  
ATOM   1475  ND1 HIS A 435       6.352 -18.515  34.196  1.00 17.55           N  
ATOM   1476  CE1 HIS A 435       6.674 -17.636  35.131  1.00 16.47           C  
ATOM   1477  NE2 HIS A 435       6.281 -16.439  34.730  1.00 15.97           N  
ATOM   1478  N   LEU A 436       4.878 -19.591  29.010  1.00 11.28           N  
ATOM   1479  CA  LEU A 436       4.387 -20.599  28.067  1.00 11.28           C  
ATOM   1480  C   LEU A 436       5.503 -21.140  27.161  1.00 11.11           C  
ATOM   1481  O   LEU A 436       5.591 -22.343  26.949  1.00 11.26           O  
ATOM   1482  CB  LEU A 436       3.231 -20.044  27.232  1.00 11.19           C  
ATOM   1483  CG  LEU A 436       2.550 -20.996  26.248  1.00 12.12           C  
ATOM   1484  CD1 LEU A 436       2.135 -22.319  26.905  1.00 14.26           C  
ATOM   1485  CD2 LEU A 436       1.336 -20.293  25.655  1.00 11.90           C  
ATOM   1486  N   PHE A 437       6.365 -20.262  26.650  1.00 11.63           N  
ATOM   1487  CA  PHE A 437       7.499 -20.717  25.841  1.00 11.94           C  
ATOM   1488  C   PHE A 437       8.413 -21.636  26.650  1.00 12.05           C  
ATOM   1489  O   PHE A 437       8.949 -22.619  26.125  1.00 11.44           O  
ATOM   1490  CB  PHE A 437       8.301 -19.547  25.285  1.00 12.50           C  
ATOM   1491  CG  PHE A 437       7.781 -19.030  23.969  1.00 13.61           C  
ATOM   1492  CD1 PHE A 437       7.220 -17.767  23.882  1.00 15.19           C  
ATOM   1493  CD2 PHE A 437       7.857 -19.815  22.818  1.00 14.11           C  
ATOM   1494  CE1 PHE A 437       6.740 -17.272  22.652  1.00 16.29           C  
ATOM   1495  CE2 PHE A 437       7.373 -19.329  21.596  1.00 15.32           C  
ATOM   1496  CZ  PHE A 437       6.816 -18.066  21.519  1.00 13.70           C  
ATOM   1497  N   PHE A 438       8.588 -21.305  27.927  1.00 11.96           N  
ATOM   1498  CA  PHE A 438       9.346 -22.175  28.821  1.00 12.58           C  
ATOM   1499  C   PHE A 438       8.674 -23.539  29.010  1.00 12.69           C  
ATOM   1500  O   PHE A 438       9.356 -24.570  28.942  1.00 13.11           O  
ATOM   1501  CB  PHE A 438       9.618 -21.503  30.170  1.00 12.95           C  
ATOM   1502  CG  PHE A 438      10.501 -22.317  31.065  1.00 13.40           C  
ATOM   1503  CD1 PHE A 438      11.862 -22.433  30.789  1.00 14.51           C  
ATOM   1504  CD2 PHE A 438       9.969 -22.994  32.161  1.00 14.95           C  
ATOM   1505  CE1 PHE A 438      12.695 -23.201  31.612  1.00 16.63           C  
ATOM   1506  CE2 PHE A 438      10.787 -23.763  32.988  1.00 16.04           C  
ATOM   1507  CZ  PHE A 438      12.147 -23.868  32.710  1.00 15.59           C  
ATOM   1508  N   PHE A 439       7.351 -23.565  29.203  1.00 12.54           N  
ATOM   1509  CA  PHE A 439       6.642 -24.854  29.347  1.00 12.92           C  
ATOM   1510  C   PHE A 439       6.878 -25.727  28.129  1.00 13.45           C  
ATOM   1511  O   PHE A 439       7.095 -26.947  28.258  1.00 12.74           O  
ATOM   1512  CB  PHE A 439       5.130 -24.694  29.542  1.00 13.16           C  
ATOM   1513  CG  PHE A 439       4.740 -23.823  30.704  1.00 12.70           C  
ATOM   1514  CD1 PHE A 439       3.551 -23.107  30.659  1.00 12.72           C  
ATOM   1515  CD2 PHE A 439       5.548 -23.724  31.843  1.00 14.20           C  
ATOM   1516  CE1 PHE A 439       3.175 -22.288  31.719  1.00 12.53           C  
ATOM   1517  CE2 PHE A 439       5.178 -22.910  32.908  1.00 14.37           C  
ATOM   1518  CZ  PHE A 439       3.996 -22.194  32.849  1.00 13.67           C  
ATOM   1519  N   LYS A 440       6.833 -25.090  26.957  1.00 13.88           N  
ATOM   1520  CA  LYS A 440       7.122 -25.746  25.676  1.00 15.36           C  
ATOM   1521  C   LYS A 440       8.558 -26.278  25.647  1.00 15.69           C  
ATOM   1522  O   LYS A 440       8.798 -27.452  25.293  1.00 15.46           O  
ATOM   1523  CB  LYS A 440       6.872 -24.770  24.512  1.00 15.54           C  
ATOM   1524  CG  LYS A 440       7.121 -25.354  23.112  1.00 16.48           C  
ATOM   1525  CD  LYS A 440       7.016 -24.281  22.009  1.00 16.42           C  
ATOM   1526  CE  LYS A 440       7.482 -24.850  20.656  1.00 19.15           C  
ATOM   1527  NZ  LYS A 440       7.538 -23.809  19.578  1.00 22.11           N1+
ATOM   1528  N   LEU A 441       9.497 -25.425  26.045  1.00 16.11           N  
ATOM   1529  CA  LEU A 441      10.920 -25.761  26.041  1.00 17.34           C  
ATOM   1530  C   LEU A 441      11.220 -26.984  26.909  1.00 18.39           C  
ATOM   1531  O   LEU A 441      11.908 -27.900  26.460  1.00 18.42           O  
ATOM   1532  CB  LEU A 441      11.785 -24.575  26.490  1.00 16.94           C  
ATOM   1533  CG  LEU A 441      13.299 -24.853  26.578  1.00 17.07           C  
ATOM   1534  CD1 LEU A 441      13.880 -25.177  25.201  1.00 18.88           C  
ATOM   1535  CD2 LEU A 441      14.066 -23.710  27.232  1.00 17.66           C  
ATOM   1536  N   ILE A 442      10.697 -26.993  28.134  1.00 19.97           N  
ATOM   1537  CA  ILE A 442      10.927 -28.102  29.077  1.00 22.16           C  
ATOM   1538  C   ILE A 442      10.208 -29.380  28.651  1.00 23.00           C  
ATOM   1539  O   ILE A 442      10.698 -30.487  28.894  1.00 23.78           O  
ATOM   1540  CB  ILE A 442      10.550 -27.715  30.532  1.00 22.30           C  
ATOM   1541  CG1 ILE A 442      11.489 -26.625  31.040  1.00 23.17           C  
ATOM   1542  CG2 ILE A 442      10.613 -28.930  31.470  1.00 23.29           C  
ATOM   1543  CD1 ILE A 442      12.939 -27.076  31.282  1.00 24.61           C  
ATOM   1544  N   GLY A 443       9.044 -29.230  28.028  1.00 23.93           N  
ATOM   1545  CA  GLY A 443       8.367 -30.356  27.385  1.00 25.23           C  
ATOM   1546  C   GLY A 443       7.556 -31.294  28.265  1.00 26.11           C  
ATOM   1547  O   GLY A 443       7.088 -32.334  27.786  1.00 26.94           O  
ATOM   1548  N   ASP A 444       7.375 -30.939  29.534  1.00 26.41           N  
ATOM   1549  CA  ASP A 444       6.571 -31.754  30.450  1.00 27.07           C  
ATOM   1550  C   ASP A 444       5.075 -31.495  30.247  1.00 26.47           C  
ATOM   1551  O   ASP A 444       4.278 -32.445  30.156  1.00 27.06           O  
ATOM   1552  CB  ASP A 444       6.948 -31.482  31.917  1.00 27.90           C  
ATOM   1553  CG  ASP A 444       8.367 -31.929  32.274  1.00 30.78           C  
ATOM   1554  OD1 ASP A 444       8.985 -32.723  31.522  1.00 33.94           O  
ATOM   1555  OD2 ASP A 444       8.863 -31.482  33.334  1.00 32.87           O1-
ATOM   1556  N   THR A 445       4.713 -30.211  30.165  1.00 25.07           N  
ATOM   1557  CA  THR A 445       3.317 -29.757  30.085  1.00 23.83           C  
ATOM   1558  C   THR A 445       2.732 -29.944  28.682  1.00 22.73           C  
ATOM   1559  O   THR A 445       3.300 -29.430  27.712  1.00 22.64           O  
ATOM   1560  CB  THR A 445       3.199 -28.250  30.451  1.00 23.70           C  
ATOM   1561  CG2 THR A 445       1.759 -27.757  30.327  1.00 24.32           C  
ATOM   1562  OG1 THR A 445       3.658 -28.030  31.790  1.00 25.08           O  
ATOM   1563  N   PRO A 446       1.593 -30.667  28.573  1.00 21.66           N  
ATOM   1564  CA  PRO A 446       0.849 -30.780  27.314  1.00 20.41           C  
ATOM   1565  C   PRO A 446       0.362 -29.407  26.839  1.00 19.37           C  
ATOM   1566  O   PRO A 446      -0.223 -28.643  27.615  1.00 19.34           O  
ATOM   1567  CB  PRO A 446      -0.355 -31.658  27.687  1.00 20.94           C  
ATOM   1568  CG  PRO A 446       0.048 -32.372  28.925  1.00 21.33           C  
ATOM   1569  CD  PRO A 446       0.958 -31.440  29.655  1.00 21.53           C  
ATOM   1570  N   ILE A 447       0.640 -29.099  25.580  1.00 17.63           N  
ATOM   1571  CA  ILE A 447       0.175 -27.871  24.951  1.00 16.66           C  
ATOM   1572  C   ILE A 447      -0.582 -28.291  23.682  1.00 15.95           C  
ATOM   1573  O   ILE A 447      -0.003 -28.918  22.791  1.00 15.94           O  
ATOM   1574  CB  ILE A 447       1.370 -26.920  24.637  1.00 16.79           C  
ATOM   1575  CG1 ILE A 447       2.085 -26.511  25.941  1.00 15.73           C  
ATOM   1576  CG2 ILE A 447       0.907 -25.695  23.831  1.00 16.73           C  
ATOM   1577  CD1 ILE A 447       3.429 -25.825  25.745  1.00 16.64           C  
ATOM   1578  N   ASP A 448      -1.878 -27.983  23.622  1.00 15.08           N  
ATOM   1579  CA  ASP A 448      -2.713 -28.438  22.502  1.00 14.64           C  
ATOM   1580  C   ASP A 448      -2.491 -27.601  21.234  1.00 13.60           C  
ATOM   1581  O   ASP A 448      -1.755 -26.618  21.260  1.00 12.48           O  
ATOM   1582  CB  ASP A 448      -4.194 -28.511  22.900  1.00 15.22           C  
ATOM   1583  CG  ASP A 448      -4.914 -29.725  22.286  1.00 18.06           C  
ATOM   1584  OD1 ASP A 448      -4.454 -30.266  21.251  1.00 19.63           O  
ATOM   1585  OD2 ASP A 448      -5.949 -30.148  22.845  1.00 21.30           O1-
ATOM   1586  N   THR A 449      -3.128 -27.997  20.133  1.00 13.00           N  
ATOM   1587  CA  THR A 449      -2.724 -27.532  18.799  1.00 12.40           C  
ATOM   1588  C   THR A 449      -2.832 -26.021  18.545  1.00 12.24           C  
ATOM   1589  O   THR A 449      -1.955 -25.453  17.900  1.00 12.27           O  
ATOM   1590  CB  THR A 449      -3.495 -28.256  17.675  1.00 12.50           C  
ATOM   1591  CG2 THR A 449      -3.225 -29.747  17.706  1.00 12.74           C  
ATOM   1592  OG1 THR A 449      -4.894 -28.019  17.856  1.00 12.87           O  
ATOM   1593  N   PHE A 450      -3.908 -25.382  19.004  1.00 11.84           N  
ATOM   1594  CA  PHE A 450      -4.130 -23.961  18.680  1.00 12.14           C  
ATOM   1595  C   PHE A 450      -3.151 -23.102  19.504  1.00 12.19           C  
ATOM   1596  O   PHE A 450      -2.525 -22.165  18.986  1.00 11.77           O  
ATOM   1597  CB  PHE A 450      -5.588 -23.563  18.947  1.00 12.27           C  
ATOM   1598  CG  PHE A 450      -6.086 -22.370  18.140  1.00 12.23           C  
ATOM   1599  CD1 PHE A 450      -7.450 -22.078  18.121  1.00 12.97           C  
ATOM   1600  CD2 PHE A 450      -5.221 -21.545  17.417  1.00 11.93           C  
ATOM   1601  CE1 PHE A 450      -7.946 -20.972  17.419  1.00 10.78           C  
ATOM   1602  CE2 PHE A 450      -5.709 -20.444  16.693  1.00 13.01           C  
ATOM   1603  CZ  PHE A 450      -7.075 -20.165  16.689  1.00 11.69           C  
ATOM   1604  N   LEU A 451      -3.013 -23.437  20.783  1.00 12.34           N  
ATOM   1605  CA  LEU A 451      -2.046 -22.763  21.642  1.00 12.37           C  
ATOM   1606  C   LEU A 451      -0.637 -22.918  21.066  1.00 12.74           C  
ATOM   1607  O   LEU A 451       0.131 -21.953  21.006  1.00 12.20           O  
ATOM   1608  CB  LEU A 451      -2.119 -23.325  23.069  1.00 12.73           C  
ATOM   1609  CG  LEU A 451      -1.406 -22.550  24.180  1.00 12.76           C  
ATOM   1610  CD1 LEU A 451      -1.926 -21.116  24.253  1.00 12.04           C  
ATOM   1611  CD2 LEU A 451      -1.600 -23.288  25.515  1.00 12.37           C  
ATOM   1612  N   MET A 452      -0.309 -24.136  20.633  1.00 12.89           N  
ATOM   1613  CA  MET A 452       0.979 -24.417  19.999  1.00 13.34           C  
ATOM   1614  C   MET A 452       1.178 -23.595  18.726  1.00 13.15           C  
ATOM   1615  O   MET A 452       2.264 -23.070  18.488  1.00 12.76           O  
ATOM   1616  CB  MET A 452       1.124 -25.915  19.707  1.00 13.91           C  
ATOM   1617  CG  MET A 452       2.519 -26.354  19.308  1.00 15.41           C  
ATOM   1618  SD  MET A 452       3.715 -26.259  20.664  1.00 18.80           S  
ATOM   1619  CE  MET A 452       3.355 -27.766  21.553  1.00 17.93           C  
ATOM   1620  N   GLU A 453       0.126 -23.477  17.917  1.00 12.81           N  
ATOM   1621  CA  GLU A 453       0.196 -22.664  16.716  1.00 13.21           C  
ATOM   1622  C   GLU A 453       0.524 -21.211  17.043  1.00 13.02           C  
ATOM   1623  O   GLU A 453       1.249 -20.560  16.307  1.00 13.17           O  
ATOM   1624  CB  GLU A 453      -1.117 -22.736  15.931  1.00 12.65           C  
ATOM   1625  CG  GLU A 453      -1.057 -21.967  14.606  1.00 14.20           C  
ATOM   1626  CD  GLU A 453      -2.317 -22.127  13.781  1.00 14.35           C  
ATOM   1627  OE1 GLU A 453      -3.064 -21.121  13.616  1.00 14.28           O  
ATOM   1628  OE2 GLU A 453      -2.542 -23.267  13.313  1.00 16.29           O1-
ATOM   1629  N   MET A 454      -0.022 -20.706  18.142  1.00 13.44           N  
ATOM   1630  CA  MET A 454       0.249 -19.323  18.550  1.00 14.47           C  
ATOM   1631  C   MET A 454       1.716 -19.107  18.941  1.00 14.91           C  
ATOM   1632  O   MET A 454       2.205 -17.964  18.934  1.00 15.32           O  
ATOM   1633  CB  MET A 454      -0.695 -18.888  19.677  1.00 14.39           C  
ATOM   1634  CG  MET A 454      -2.152 -18.697  19.227  1.00 15.60           C  
ATOM   1635  SD  MET A 454      -2.240 -17.559  17.824  1.00 16.58           S  
ATOM   1636  CE  MET A 454      -3.953 -17.048  17.882  1.00 16.96           C  
ATOM   1637  N   LEU A 455       2.400 -20.201  19.270  1.00 15.30           N  
ATOM   1638  CA  LEU A 455       3.834 -20.178  19.634  1.00 16.40           C  
ATOM   1639  C   LEU A 455       4.784 -20.350  18.443  1.00 17.53           C  
ATOM   1640  O   LEU A 455       6.019 -20.326  18.603  1.00 17.66           O  
ATOM   1641  CB  LEU A 455       4.127 -21.234  20.713  1.00 16.25           C  
ATOM   1642  CG  LEU A 455       3.357 -21.142  22.045  1.00 15.70           C  
ATOM   1643  CD1 LEU A 455       3.701 -22.322  22.955  1.00 16.14           C  
ATOM   1644  CD2 LEU A 455       3.628 -19.825  22.763  1.00 17.20           C  
ATOM   1645  N   GLU A 456       4.218 -20.540  17.256  1.00 18.68           N  
ATOM   1646  CA  GLU A 456       5.001 -20.594  16.016  1.00 20.36           C  
ATOM   1647  C   GLU A 456       5.549 -19.219  15.664  1.00 20.85           C  
ATOM   1648  O   GLU A 456       4.958 -18.197  16.023  1.00 20.21           O  
ATOM   1649  CB  GLU A 456       4.134 -21.070  14.843  1.00 20.22           C  
ATOM   1650  CG  GLU A 456       3.690 -22.525  14.907  1.00 21.53           C  
ATOM   1651  CD  GLU A 456       2.737 -22.913  13.772  1.00 22.43           C  
ATOM   1652  OE1 GLU A 456       2.532 -22.096  12.841  1.00 26.15           O  
ATOM   1653  OE2 GLU A 456       2.186 -24.034  13.814  1.00 23.22           O1-
ATOM   1654  N   ALA A 457       6.665 -19.196  14.937  1.00 21.88           N  
ATOM   1655  CA  ALA A 457       7.156 -17.952  14.335  1.00 23.43           C  
ATOM   1656  C   ALA A 457       6.189 -17.468  13.242  1.00 24.42           C  
ATOM   1657  O   ALA A 457       5.439 -18.278  12.688  1.00 24.63           O  
ATOM   1658  CB  ALA A 457       8.562 -18.152  13.764  1.00 23.55           C  
ATOM   1659  N   PRO A 458       6.194 -16.151  12.940  1.00 25.42           N  
ATOM   1660  CA  PRO A 458       5.386 -15.629  11.829  1.00 26.20           C  
ATOM   1661  C   PRO A 458       5.963 -16.052  10.475  1.00 26.85           C  
ATOM   1662  O   PRO A 458       5.344 -15.820   9.428  1.00 27.92           O  
ATOM   1663  CB  PRO A 458       5.487 -14.101  11.986  1.00 26.41           C  
ATOM   1664  CG  PRO A 458       6.181 -13.851  13.301  1.00 25.92           C  
ATOM   1665  CD  PRO A 458       6.960 -15.085  13.614  1.00 25.65           C  
ATOM   1666  N   HIS B 687       0.163 -20.822   9.813  1.00 20.62           N  
ATOM   1667  CA  HIS B 687      -0.908 -20.672  10.855  1.00 20.33           C  
ATOM   1668  C   HIS B 687      -2.239 -21.241  10.357  1.00 20.16           C  
ATOM   1669  O   HIS B 687      -3.236 -20.508  10.203  1.00 19.93           O  
ATOM   1670  CB  HIS B 687      -1.058 -19.201  11.269  1.00 20.47           C  
ATOM   1671  CG  HIS B 687       0.228 -18.437  11.241  1.00 20.67           C  
ATOM   1672  CD2 HIS B 687       0.569 -17.290  10.607  1.00 21.53           C  
ATOM   1673  ND1 HIS B 687       1.354 -18.847  11.924  1.00 21.80           N  
ATOM   1674  CE1 HIS B 687       2.334 -17.985  11.710  1.00 22.46           C  
ATOM   1675  NE2 HIS B 687       1.881 -17.029  10.916  1.00 22.55           N  
ATOM   1676  N   LYS B 688      -2.268 -22.552  10.124  1.00 19.51           N  
ATOM   1677  CA  LYS B 688      -3.419 -23.133   9.419  1.00 19.04           C  
ATOM   1678  C   LYS B 688      -4.742 -23.131  10.191  1.00 17.62           C  
ATOM   1679  O   LYS B 688      -5.784 -22.945   9.587  1.00 17.08           O  
ATOM   1680  CB  LYS B 688      -3.114 -24.489   8.755  1.00 19.56           C  
ATOM   1681  CG  LYS B 688      -2.879 -25.678   9.667  1.00 20.55           C  
ATOM   1682  CD  LYS B 688      -2.567 -26.932   8.834  1.00 20.66           C  
ATOM   1683  CE  LYS B 688      -1.360 -26.711   7.916  1.00 23.10           C  
ATOM   1684  NZ  LYS B 688      -1.277 -27.697   6.794  1.00 24.55           N1+
ATOM   1685  N   ILE B 689      -4.707 -23.325  11.506  1.00 16.75           N  
ATOM   1686  CA  ILE B 689      -5.957 -23.357  12.281  1.00 16.01           C  
ATOM   1687  C   ILE B 689      -6.657 -22.000  12.227  1.00 16.03           C  
ATOM   1688  O   ILE B 689      -7.837 -21.924  11.885  1.00 15.73           O  
ATOM   1689  CB  ILE B 689      -5.746 -23.833  13.742  1.00 15.83           C  
ATOM   1690  CG1 ILE B 689      -5.148 -25.250  13.762  1.00 15.39           C  
ATOM   1691  CG2 ILE B 689      -7.068 -23.812  14.506  1.00 15.98           C  
ATOM   1692  CD1 ILE B 689      -4.434 -25.617  15.080  1.00 15.80           C  
ATOM   1693  N   LEU B 690      -5.918 -20.936  12.543  1.00 15.48           N  
ATOM   1694  CA  LEU B 690      -6.460 -19.576  12.512  1.00 15.58           C  
ATOM   1695  C   LEU B 690      -7.051 -19.205  11.142  1.00 16.02           C  
ATOM   1696  O   LEU B 690      -8.175 -18.693  11.067  1.00 16.35           O  
ATOM   1697  CB  LEU B 690      -5.394 -18.570  12.955  1.00 15.94           C  
ATOM   1698  CG  LEU B 690      -5.820 -17.117  13.168  1.00 15.39           C  
ATOM   1699  CD1 LEU B 690      -6.959 -17.018  14.193  1.00 15.39           C  
ATOM   1700  CD2 LEU B 690      -4.612 -16.310  13.635  1.00 14.77           C  
ATOM   1701  N   HIS B 691      -6.318 -19.485  10.062  1.00 15.88           N  
ATOM   1702  CA  HIS B 691      -6.802 -19.161   8.720  1.00 15.76           C  
ATOM   1703  C   HIS B 691      -8.108 -19.908   8.429  1.00 15.58           C  
ATOM   1704  O   HIS B 691      -9.039 -19.335   7.856  1.00 15.80           O  
ATOM   1705  CB  HIS B 691      -5.766 -19.493   7.638  1.00 15.72           C  
ATOM   1706  CG  HIS B 691      -4.645 -18.501   7.524  1.00 18.13           C  
ATOM   1707  CD2 HIS B 691      -3.454 -18.420   8.164  1.00 17.80           C  
ATOM   1708  ND1 HIS B 691      -4.671 -17.446   6.637  1.00 19.97           N  
ATOM   1709  CE1 HIS B 691      -3.549 -16.754   6.740  1.00 17.37           C  
ATOM   1710  NE2 HIS B 691      -2.791 -17.326   7.658  1.00 18.23           N  
ATOM   1711  N   ARG B 692      -8.165 -21.187   8.803  1.00 15.12           N  
ATOM   1712  CA  ARG B 692      -9.345 -22.026   8.534  1.00 15.13           C  
ATOM   1713  C   ARG B 692     -10.569 -21.513   9.276  1.00 15.09           C  
ATOM   1714  O   ARG B 692     -11.670 -21.470   8.725  1.00 14.57           O  
ATOM   1715  CB  ARG B 692      -9.069 -23.487   8.911  1.00 14.88           C  
ATOM   1716  CG  ARG B 692      -8.143 -24.189   7.926  1.00 14.61           C  
ATOM   1717  CD  ARG B 692      -7.660 -25.535   8.441  1.00 14.53           C  
ATOM   1718  NE  ARG B 692      -6.748 -26.164   7.488  1.00 15.11           N  
ATOM   1719  CZ  ARG B 692      -6.019 -27.246   7.738  1.00 15.51           C  
ATOM   1720  NH1 ARG B 692      -6.091 -27.841   8.921  1.00 15.13           N1+
ATOM   1721  NH2 ARG B 692      -5.219 -27.745   6.793  1.00 14.53           N  
ATOM   1722  N   LEU B 693     -10.369 -21.126  10.535  1.00 15.54           N  
ATOM   1723  CA  LEU B 693     -11.472 -20.625  11.360  1.00 15.73           C  
ATOM   1724  C   LEU B 693     -11.969 -19.259  10.903  1.00 15.82           C  
ATOM   1725  O   LEU B 693     -13.158 -18.955  11.032  1.00 15.38           O  
ATOM   1726  CB  LEU B 693     -11.069 -20.564  12.831  1.00 15.86           C  
ATOM   1727  CG  LEU B 693     -10.778 -21.935  13.459  1.00 16.27           C  
ATOM   1728  CD1 LEU B 693     -10.160 -21.717  14.829  1.00 16.11           C  
ATOM   1729  CD2 LEU B 693     -12.026 -22.815  13.554  1.00 17.02           C  
ATOM   1730  N   LEU B 694     -11.055 -18.441  10.392  1.00 16.33           N  
ATOM   1731  CA  LEU B 694     -11.396 -17.080   9.970  1.00 17.26           C  
ATOM   1732  C   LEU B 694     -12.053 -17.050   8.602  1.00 18.58           C  
ATOM   1733  O   LEU B 694     -12.799 -16.113   8.288  1.00 19.00           O  
ATOM   1734  CB  LEU B 694     -10.164 -16.177   9.978  1.00 17.29           C  
ATOM   1735  CG  LEU B 694      -9.701 -15.645  11.341  1.00 16.82           C  
ATOM   1736  CD1 LEU B 694      -8.305 -15.062  11.236  1.00 17.31           C  
ATOM   1737  CD2 LEU B 694     -10.674 -14.602  11.869  1.00 16.38           C  
ATOM   1738  N   GLN B 695     -11.742 -18.057   7.787  1.00 20.20           N  
ATOM   1739  CA  GLN B 695     -12.366 -18.258   6.484  1.00 22.14           C  
ATOM   1740  C   GLN B 695     -13.849 -18.523   6.721  1.00 23.11           C  
ATOM   1741  O   GLN B 695     -14.707 -17.766   6.240  1.00 23.33           O  
ATOM   1742  CB  GLN B 695     -11.716 -19.457   5.773  1.00 22.19           C  
ATOM   1743  CG  GLN B 695     -12.616 -20.161   4.759  1.00 23.50           C  
ATOM   1744  CD  GLN B 695     -12.675 -21.678   4.942  1.00 23.19           C  
ATOM   1745  NE2 GLN B 695     -13.316 -22.347   3.996  1.00 22.40           N  
ATOM   1746  OE1 GLN B 695     -12.152 -22.240   5.918  1.00 24.28           O  
ATOM   1747  N   ASP B 696     -14.117 -19.597   7.472  1.00 24.49           N  
ATOM   1748  CA  ASP B 696     -15.457 -20.030   7.902  1.00 25.17           C  
ATOM   1749  C   ASP B 696     -15.409 -21.487   8.387  1.00 25.64           C  
ATOM   1750  O   ASP B 696     -14.510 -21.880   9.150  1.00 25.94           O  
ATOM   1751  CB  ASP B 696     -16.494 -19.875   6.784  1.00 25.51           C  
END
