# Supplementary material for: Sample efficient reinforcement learning with active learning for molecular design
Source: Chem Sci. 2024 Feb 8;15(11):4146–60. doi: 10.1039/d3sc04653b (PMC10935729; doi:10.1039/d3sc04653b)
Supplement: SC-015-D3SC04653B-s001 [file SC-015-D3SC04653B-s001.zip › reinforcement-learning-active-learning-main/data/RXRa/2p1t_apo_explicitH.pdb]

ATOM      1  N   ASP A 229       0.000   0.000   0.000  1.00 27.29           N  
ATOM      2  CA  ASP A 229       0.000   0.000   0.000  1.00 26.73           C  
ATOM      3  C   ASP A 229       0.000   0.000   0.000  1.00 25.50           C  
ATOM      4  O   ASP A 229       0.000   0.000   0.000  1.00 25.75           O  
ATOM      5  CB  ASP A 229       0.000   0.000   0.000  1.00 27.75           C  
ATOM      6  CG  ASP A 229       0.000   0.000   0.000  1.00 30.09           C  
ATOM      7  OD1 ASP A 229       0.000   0.000   0.000  1.00 32.98           O  
ATOM      8  OD2 ASP A 229       0.000   0.000   0.000  1.00 32.85           O1-
ATOM      9  N   MET A 230       0.000   0.000   0.000  1.00 23.29           N  
ATOM     10  CA  MET A 230       0.000   0.000   0.000  1.00 21.72           C  
ATOM     11  C   MET A 230       0.000   0.000   0.000  1.00 20.92           C  
ATOM     12  O   MET A 230       0.000   0.000   0.000  1.00 20.55           O  
ATOM     13  CB  MET A 230       0.000   0.000   0.000  1.00 21.15           C  
ATOM     14  CG  MET A 230       0.000   0.000   0.000  1.00 20.28           C  
ATOM     15  SD  MET A 230       0.000   0.000   0.000  1.00 18.11           S  
ATOM     16  CE  MET A 230       0.000   0.000   0.000  1.00 17.28           C  
ATOM     17  N   PRO A 231       0.000   0.000   0.000  1.00 20.38           N  
ATOM     18  CA  PRO A 231       0.000   0.000   0.000  1.00 19.70           C  
ATOM     19  C   PRO A 231       0.000   0.000   0.000  1.00 19.03           C  
ATOM     20  O   PRO A 231       0.000   0.000   0.000  1.00 18.60           O  
ATOM     21  CB  PRO A 231       0.000   0.000   0.000  1.00 19.75           C  
ATOM     22  CG  PRO A 231       0.000   0.000   0.000  1.00 20.24           C  
ATOM     23  CD  PRO A 231       0.000   0.000   0.000  1.00 20.30           C  
ATOM     24  N   VAL A 232       0.000   0.000   0.000  1.00 18.72           N  
ATOM     25  CA  VAL A 232       0.000   0.000   0.000  1.00 18.45           C  
ATOM     26  C   VAL A 232       0.000   0.000   0.000  1.00 18.26           C  
ATOM     27  O   VAL A 232       0.000   0.000   0.000  1.00 17.90           O  
ATOM     28  CB  VAL A 232       0.000   0.000   0.000  1.00 18.59           C  
ATOM     29  CG1 VAL A 232       0.000   0.000   0.000  1.00 18.35           C  
ATOM     30  CG2 VAL A 232       0.000   0.000   0.000  1.00 19.03           C  
ATOM     31  N   GLU A 233       0.000   0.000   0.000  1.00 18.08           N  
ATOM     32  CA  GLU A 233       0.000   0.000   0.000  1.00 18.27           C  
ATOM     33  C   GLU A 233       0.000   0.000   0.000  1.00 17.75           C  
ATOM     34  O   GLU A 233       0.000   0.000   0.000  1.00 17.43           O  
ATOM     35  CB  GLU A 233       0.000   0.000   0.000  1.00 18.64           C  
ATOM     36  CG  GLU A 233       0.000   0.000   0.000  1.00 21.89           C  
ATOM     37  CD  GLU A 233       0.000   0.000   0.000  1.00 25.43           C  
ATOM     38  OE1 GLU A 233       0.000   0.000   0.000  1.00 27.34           O  
ATOM     39  OE2 GLU A 233       0.000   0.000   0.000  1.00 26.39           O1-
ATOM     40  N   ARG A 234       0.000   0.000   0.000  1.00 17.37           N  
ATOM     41  CA  ARG A 234       0.000   0.000   0.000  1.00 17.04           C  
ATOM     42  C   ARG A 234       0.000   0.000   0.000  1.00 16.19           C  
ATOM     43  O   ARG A 234       0.000   0.000   0.000  1.00 15.35           O  
ATOM     44  CB  ARG A 234       0.000   0.000   0.000  1.00 17.67           C  
ATOM     45  CG  ARG A 234       0.000   0.000   0.000  1.00 20.28           C  
ATOM     46  CD  ARG A 234       0.000   0.000   0.000  1.00 24.71           C  
ATOM     47  NE  ARG A 234       0.000   0.000   0.000  1.00 27.10           N  
ATOM     48  CZ  ARG A 234       0.000   0.000   0.000  1.00 28.50           C  
ATOM     49  NH1 ARG A 234       0.000   0.000   0.000  1.00 27.39           N1+
ATOM     50  NH2 ARG A 234       0.000   0.000   0.000  1.00 28.41           N  
ATOM     51  N   ILE A 235       0.000   0.000   0.000  1.00 15.61           N  
ATOM     52  CA  ILE A 235       0.000   0.000   0.000  1.00 15.25           C  
ATOM     53  C   ILE A 235       0.000   0.000   0.000  1.00 15.42           C  
ATOM     54  O   ILE A 235       0.000   0.000   0.000  1.00 15.28           O  
ATOM     55  CB  ILE A 235       0.000   0.000   0.000  1.00 15.43           C  
ATOM     56  CG1 ILE A 235       0.000   0.000   0.000  1.00 15.33           C  
ATOM     57  CG2 ILE A 235       0.000   0.000   0.000  1.00 14.86           C  
ATOM     58  CD1 ILE A 235       0.000   0.000   0.000  1.00 15.26           C  
ATOM     59  N   LEU A 236       0.000   0.000   0.000  1.00 15.41           N  
ATOM     60  CA  LEU A 236       0.000   0.000   0.000  1.00 16.00           C  
ATOM     61  C   LEU A 236       0.000   0.000   0.000  1.00 16.20           C  
ATOM     62  O   LEU A 236       0.000   0.000   0.000  1.00 15.81           O  
ATOM     63  CB  LEU A 236       0.000   0.000   0.000  1.00 16.08           C  
ATOM     64  CG  LEU A 236       0.000   0.000   0.000  1.00 17.30           C  
ATOM     65  CD1 LEU A 236       0.000   0.000   0.000  1.00 19.15           C  
ATOM     66  CD2 LEU A 236       0.000   0.000   0.000  1.00 18.14           C  
ATOM     67  N   GLU A 237       0.000   0.000   0.000  1.00 16.86           N  
ATOM     68  CA  GLU A 237       0.000   0.000   0.000  1.00 17.82           C  
ATOM     69  C   GLU A 237       0.000   0.000   0.000  1.00 17.11           C  
ATOM     70  O   GLU A 237       0.000   0.000   0.000  1.00 16.67           O  
ATOM     71  CB  GLU A 237       0.000   0.000   0.000  1.00 18.16           C  
ATOM     72  CG  GLU A 237       0.000   0.000   0.000  1.00 20.40           C  
ATOM     73  CD  GLU A 237       0.000   0.000   0.000  1.00 21.37           C  
ATOM     74  OE1 GLU A 237       0.000   0.000   0.000  1.00 25.80           O  
ATOM     75  OE2 GLU A 237       0.000   0.000   0.000  1.00 26.56           O1-
ATOM     76  N   ALA A 238       0.000   0.000   0.000  1.00 16.54           N  
ATOM     77  CA  ALA A 238       0.000   0.000   0.000  1.00 16.27           C  
ATOM     78  C   ALA A 238       0.000   0.000   0.000  1.00 16.24           C  
ATOM     79  O   ALA A 238       0.000   0.000   0.000  1.00 16.46           O  
ATOM     80  CB  ALA A 238       0.000   0.000   0.000  1.00 15.81           C  
ATOM     81  N   GLU A 239       0.000   0.000   0.000  1.00 16.43           N  
ATOM     82  CA  GLU A 239       0.000   0.000   0.000  1.00 16.71           C  
ATOM     83  C   GLU A 239       0.000   0.000   0.000  1.00 17.33           C  
ATOM     84  O   GLU A 239       0.000   0.000   0.000  1.00 17.09           O  
ATOM     85  CB  GLU A 239       0.000   0.000   0.000  1.00 16.48           C  
ATOM     86  CG  GLU A 239       0.000   0.000   0.000  1.00 16.05           C  
ATOM     87  CD  GLU A 239       0.000   0.000   0.000  1.00 15.05           C  
ATOM     88  OE1 GLU A 239       0.000   0.000   0.000  1.00 12.79           O  
ATOM     89  OE2 GLU A 239       0.000   0.000   0.000  1.00 15.47           O1-
ATOM     90  N   LEU A 240       0.000   0.000   0.000  1.00 18.36           N  
ATOM     91  CA  LEU A 240       0.000   0.000   0.000  1.00 19.52           C  
ATOM     92  C   LEU A 240       0.000   0.000   0.000  1.00 19.98           C  
ATOM     93  O   LEU A 240       0.000   0.000   0.000  1.00 20.09           O  
ATOM     94  CB  LEU A 240       0.000   0.000   0.000  1.00 19.57           C  
ATOM     95  CG  LEU A 240       0.000   0.000   0.000  1.00 20.21           C  
ATOM     96  CD1 LEU A 240       0.000   0.000   0.000  1.00 21.79           C  
ATOM     97  CD2 LEU A 240       0.000   0.000   0.000  1.00 21.68           C  
ATOM     98  N   ALA A 241       0.000   0.000   0.000  1.00 20.89           N  
ATOM     99  CA  ALA A 241       0.000   0.000   0.000  1.00 21.81           C  
ATOM    100  C   ALA A 241       0.000   0.000   0.000  1.00 22.66           C  
ATOM    101  O   ALA A 241       0.000   0.000   0.000  1.00 22.52           O  
ATOM    102  CB  ALA A 241       0.000   0.000   0.000  1.00 21.60           C  
ATOM    103  N   VAL A 242       0.000   0.000   0.000  1.00 23.65           N  
ATOM    104  CA  VAL A 242       0.000   0.000   0.000  1.00 25.29           C  
ATOM    105  C   VAL A 242       0.000   0.000   0.000  1.00 26.42           C  
ATOM    106  O   VAL A 242       0.000   0.000   0.000  1.00 26.73           O  
ATOM    107  CB  VAL A 242       0.000   0.000   0.000  1.00 25.03           C  
ATOM    108  CG1 VAL A 242       0.000   0.000   0.000  1.00 25.30           C  
ATOM    109  CG2 VAL A 242       0.000   0.000   0.000  1.00 25.02           C  
ATOM    110  N   GLU A 243       0.000   0.000   0.000  1.00 27.93           N  
ATOM    111  CA  GLU A 243       0.000   0.000   0.000  1.00 29.50           C  
ATOM    112  C   GLU A 243       0.000   0.000   0.000  1.00 29.61           C  
ATOM    113  O   GLU A 243       0.000   0.000   0.000  1.00 30.20           O  
ATOM    114  CB  GLU A 243       0.000   0.000   0.000  1.00 29.64           C  
ATOM    115  CG  GLU A 243       0.000   0.000   0.000  1.00 32.25           C  
ATOM    116  CD  GLU A 243       0.000   0.000   0.000  1.00 35.38           C  
ATOM    117  OE1 GLU A 243       0.000   0.000   0.000  1.00 36.58           O  
ATOM    118  OE2 GLU A 243       0.000   0.000   0.000  1.00 36.38           O1-
ATOM    119  N   ASP A 263       0.000   0.000   0.000  1.00 24.17           N  
ATOM    120  CA  ASP A 263       0.000   0.000   0.000  1.00 23.83           C  
ATOM    121  C   ASP A 263       0.000   0.000   0.000  1.00 22.36           C  
ATOM    122  O   ASP A 263       0.000   0.000   0.000  1.00 23.09           O  
ATOM    123  CB  ASP A 263       0.000   0.000   0.000  1.00 24.46           C  
ATOM    124  CG  ASP A 263       0.000   0.000   0.000  1.00 26.94           C  
ATOM    125  OD1 ASP A 263       0.000   0.000   0.000  1.00 24.49           O  
ATOM    126  OD2 ASP A 263       0.000   0.000   0.000  1.00 29.78           O1-
ATOM    127  N   PRO A 264       0.000   0.000   0.000  1.00 20.55           N  
ATOM    128  CA  PRO A 264       0.000   0.000   0.000  1.00 18.82           C  
ATOM    129  C   PRO A 264       0.000   0.000   0.000  1.00 17.77           C  
ATOM    130  O   PRO A 264       0.000   0.000   0.000  1.00 16.74           O  
ATOM    131  CB  PRO A 264       0.000   0.000   0.000  1.00 19.15           C  
ATOM    132  CG  PRO A 264       0.000   0.000   0.000  1.00 19.39           C  
ATOM    133  CD  PRO A 264       0.000   0.000   0.000  1.00 20.17           C  
ATOM    134  N   VAL A 265       0.000   0.000   0.000  1.00 16.34           N  
ATOM    135  CA  VAL A 265       0.000   0.000   0.000  1.00 15.90           C  
ATOM    136  C   VAL A 265       0.000   0.000   0.000  1.00 15.82           C  
ATOM    137  O   VAL A 265       0.000   0.000   0.000  1.00 15.26           O  
ATOM    138  CB  VAL A 265       0.000   0.000   0.000  1.00 15.85           C  
ATOM    139  CG1 VAL A 265       0.000   0.000   0.000  1.00 15.04           C  
ATOM    140  CG2 VAL A 265       0.000   0.000   0.000  1.00 16.15           C  
ATOM    141  N   THR A 266       0.000   0.000   0.000  1.00 15.80           N  
ATOM    142  CA  THR A 266       0.000   0.000   0.000  1.00 16.26           C  
ATOM    143  C   THR A 266       0.000   0.000   0.000  1.00 16.13           C  
ATOM    144  O   THR A 266       0.000   0.000   0.000  1.00 16.08           O  
ATOM    145  CB  THR A 266       0.000   0.000   0.000  1.00 16.76           C  
ATOM    146  CG2 THR A 266       0.000   0.000   0.000  1.00 16.64           C  
ATOM    147  OG1 THR A 266       0.000   0.000   0.000  1.00 18.36           O  
ATOM    148  N   ASN A 267       0.000   0.000   0.000  1.00 15.86           N  
ATOM    149  CA  ASN A 267       0.000   0.000   0.000  1.00 15.80           C  
ATOM    150  C   ASN A 267       0.000   0.000   0.000  1.00 15.17           C  
ATOM    151  O   ASN A 267       0.000   0.000   0.000  1.00 14.76           O  
ATOM    152  CB  ASN A 267       0.000   0.000   0.000  1.00 16.47           C  
ATOM    153  CG  ASN A 267       0.000   0.000   0.000  1.00 18.74           C  
ATOM    154  ND2 ASN A 267       0.000   0.000   0.000  1.00 21.31           N  
ATOM    155  OD1 ASN A 267       0.000   0.000   0.000  1.00 21.92           O  
ATOM    156  N   ILE A 268       0.000   0.000   0.000  1.00 14.41           N  
ATOM    157  CA  ILE A 268       0.000   0.000   0.000  1.00 14.01           C  
ATOM    158  C   ILE A 268       0.000   0.000   0.000  1.00 13.89           C  
ATOM    159  O   ILE A 268       0.000   0.000   0.000  1.00 13.76           O  
ATOM    160  CB  ILE A 268       0.000   0.000   0.000  1.00 14.05           C  
ATOM    161  CG1 ILE A 268       0.000   0.000   0.000  1.00 12.88           C  
ATOM    162  CG2 ILE A 268       0.000   0.000   0.000  1.00 13.76           C  
ATOM    163  CD1 ILE A 268       0.000   0.000   0.000  1.00 14.17           C  
ATOM    164  N   CYS A 269       0.000   0.000   0.000  1.00 13.50           N  
ATOM    165  CA  CYS A 269       0.000   0.000   0.000  1.00 13.77           C  
ATOM    166  C   CYS A 269       0.000   0.000   0.000  1.00 13.99           C  
ATOM    167  O   CYS A 269       0.000   0.000   0.000  1.00 13.99           O  
ATOM    168  CB  CYS A 269       0.000   0.000   0.000  1.00 13.70           C  
ATOM    169  SG  CYS A 269       0.000   0.000   0.000  1.00 14.62           S  
ATOM    170  N   GLN A 270       0.000   0.000   0.000  1.00 14.42           N  
ATOM    171  CA  GLN A 270       0.000   0.000   0.000  1.00 15.27           C  
ATOM    172  C   GLN A 270       0.000   0.000   0.000  1.00 14.21           C  
ATOM    173  O   GLN A 270       0.000   0.000   0.000  1.00 13.31           O  
ATOM    174  CB  GLN A 270       0.000   0.000   0.000  1.00 15.25           C  
ATOM    175  CG  GLN A 270       0.000   0.000   0.000  1.00 18.27           C  
ATOM    176  CD  GLN A 270       0.000   0.000   0.000  1.00 19.07           C  
ATOM    177  NE2 GLN A 270       0.000   0.000   0.000  1.00 24.41           N  
ATOM    178  OE1 GLN A 270       0.000   0.000   0.000  1.00 24.29           O  
ATOM    179  N   ALA A 271       0.000   0.000   0.000  1.00 13.66           N  
ATOM    180  CA  ALA A 271       0.000   0.000   0.000  1.00 13.21           C  
ATOM    181  C   ALA A 271       0.000   0.000   0.000  1.00 13.06           C  
ATOM    182  O   ALA A 271       0.000   0.000   0.000  1.00 12.34           O  
ATOM    183  CB  ALA A 271       0.000   0.000   0.000  1.00 13.22           C  
ATOM    184  N   ALA A 272       0.000   0.000   0.000  1.00 12.09           N  
ATOM    185  CA  ALA A 272       0.000   0.000   0.000  1.00 12.32           C  
ATOM    186  C   ALA A 272       0.000   0.000   0.000  1.00 12.22           C  
ATOM    187  O   ALA A 272       0.000   0.000   0.000  1.00 12.57           O  
ATOM    188  CB  ALA A 272       0.000   0.000   0.000  1.00 12.02           C  
ATOM    189  N   ASP A 273       0.000   0.000   0.000  1.00 12.15           N  
ATOM    190  CA  ASP A 273       0.000   0.000   0.000  1.00 12.21           C  
ATOM    191  C   ASP A 273       0.000   0.000   0.000  1.00 12.26           C  
ATOM    192  O   ASP A 273       0.000   0.000   0.000  1.00 11.99           O  
ATOM    193  CB  ASP A 273       0.000   0.000   0.000  1.00 12.13           C  
ATOM    194  CG  ASP A 273       0.000   0.000   0.000  1.00 11.90           C  
ATOM    195  OD1 ASP A 273       0.000   0.000   0.000  1.00 11.65           O  
ATOM    196  OD2 ASP A 273       0.000   0.000   0.000  1.00 13.20           O1-
ATOM    197  N   LYS A 274       0.000   0.000   0.000  1.00 12.14           N  
ATOM    198  CA  LYS A 274       0.000   0.000   0.000  1.00 12.29           C  
ATOM    199  C   LYS A 274       0.000   0.000   0.000  1.00 11.64           C  
ATOM    200  O   LYS A 274       0.000   0.000   0.000  1.00 11.28           O  
ATOM    201  CB  LYS A 274       0.000   0.000   0.000  1.00 12.31           C  
ATOM    202  CG  LYS A 274       0.000   0.000   0.000  1.00 14.18           C  
ATOM    203  CD  LYS A 274       0.000   0.000   0.000  1.00 16.90           C  
ATOM    204  CE  LYS A 274       0.000   0.000   0.000  1.00 19.75           C  
ATOM    205  NZ  LYS A 274       0.000   0.000   0.000  1.00 20.97           N1+
ATOM    206  N   GLN A 275       0.000   0.000   0.000  1.00 11.63           N  
ATOM    207  CA  GLN A 275       0.000   0.000   0.000  1.00 11.43           C  
ATOM    208  C   GLN A 275       0.000   0.000   0.000  1.00 11.31           C  
ATOM    209  O   GLN A 275       0.000   0.000   0.000  1.00 11.23           O  
ATOM    210  CB  GLN A 275       0.000   0.000   0.000  1.00 11.52           C  
ATOM    211  CG  GLN A 275       0.000   0.000   0.000  1.00 11.68           C  
ATOM    212  CD  GLN A 275       0.000   0.000   0.000  1.00 12.47           C  
ATOM    213  NE2 GLN A 275       0.000   0.000   0.000  1.00 14.28           N  
ATOM    214  OE1 GLN A 275       0.000   0.000   0.000  1.00 13.12           O  
ATOM    215  N   LEU A 276       0.000   0.000   0.000  1.00 10.51           N  
ATOM    216  CA  LEU A 276       0.000   0.000   0.000  1.00 10.39           C  
ATOM    217  C   LEU A 276       0.000   0.000   0.000  1.00 10.69           C  
ATOM    218  O   LEU A 276       0.000   0.000   0.000  1.00 10.81           O  
ATOM    219  CB  LEU A 276       0.000   0.000   0.000  1.00 10.31           C  
ATOM    220  CG  LEU A 276       0.000   0.000   0.000  1.00  9.46           C  
ATOM    221  CD1 LEU A 276       0.000   0.000   0.000  1.00 10.66           C  
ATOM    222  CD2 LEU A 276       0.000   0.000   0.000  1.00 10.49           C  
ATOM    223  N   PHE A 277       0.000   0.000   0.000  1.00 10.92           N  
ATOM    224  CA  PHE A 277       0.000   0.000   0.000  1.00 11.77           C  
ATOM    225  C   PHE A 277       0.000   0.000   0.000  1.00 12.18           C  
ATOM    226  O   PHE A 277       0.000   0.000   0.000  1.00 12.22           O  
ATOM    227  CB  PHE A 277       0.000   0.000   0.000  1.00 11.78           C  
ATOM    228  CG  PHE A 277       0.000   0.000   0.000  1.00 12.39           C  
ATOM    229  CD1 PHE A 277       0.000   0.000   0.000  1.00 12.18           C  
ATOM    230  CD2 PHE A 277       0.000   0.000   0.000  1.00 12.11           C  
ATOM    231  CE1 PHE A 277       0.000   0.000   0.000  1.00 13.15           C  
ATOM    232  CE2 PHE A 277       0.000   0.000   0.000  1.00 11.05           C  
ATOM    233  CZ  PHE A 277       0.000   0.000   0.000  1.00 12.71           C  
ATOM    234  N   THR A 278       0.000   0.000   0.000  1.00 12.74           N  
ATOM    235  CA  THR A 278       0.000   0.000   0.000  1.00 13.43           C  
ATOM    236  C   THR A 278       0.000   0.000   0.000  1.00 12.89           C  
ATOM    237  O   THR A 278       0.000   0.000   0.000  1.00 12.99           O  
ATOM    238  CB  THR A 278       0.000   0.000   0.000  1.00 13.73           C  
ATOM    239  CG2 THR A 278       0.000   0.000   0.000  1.00 14.89           C  
ATOM    240  OG1 THR A 278       0.000   0.000   0.000  1.00 15.31           O  
ATOM    241  N   LEU A 279       0.000   0.000   0.000  1.00 12.11           N  
ATOM    242  CA  LEU A 279       0.000   0.000   0.000  1.00 11.70           C  
ATOM    243  C   LEU A 279       0.000   0.000   0.000  1.00 11.44           C  
ATOM    244  O   LEU A 279       0.000   0.000   0.000  1.00 10.63           O  
ATOM    245  CB  LEU A 279       0.000   0.000   0.000  1.00 11.32           C  
ATOM    246  CG  LEU A 279       0.000   0.000   0.000  1.00 12.10           C  
ATOM    247  CD1 LEU A 279       0.000   0.000   0.000  1.00 13.42           C  
ATOM    248  CD2 LEU A 279       0.000   0.000   0.000  1.00 11.55           C  
ATOM    249  N   VAL A 280       0.000   0.000   0.000  1.00 11.80           N  
ATOM    250  CA  VAL A 280       0.000   0.000   0.000  1.00 12.18           C  
ATOM    251  C   VAL A 280       0.000   0.000   0.000  1.00 12.46           C  
ATOM    252  O   VAL A 280       0.000   0.000   0.000  1.00 11.67           O  
ATOM    253  CB  VAL A 280       0.000   0.000   0.000  1.00 12.25           C  
ATOM    254  CG1 VAL A 280       0.000   0.000   0.000  1.00 14.15           C  
ATOM    255  CG2 VAL A 280       0.000   0.000   0.000  1.00 13.10           C  
ATOM    256  N   GLU A 281       0.000   0.000   0.000  1.00 12.27           N  
ATOM    257  CA  GLU A 281       0.000   0.000   0.000  1.00 13.37           C  
ATOM    258  C   GLU A 281       0.000   0.000   0.000  1.00 12.87           C  
ATOM    259  O   GLU A 281       0.000   0.000   0.000  1.00 13.44           O  
ATOM    260  CB  GLU A 281       0.000   0.000   0.000  1.00 13.92           C  
ATOM    261  CG  GLU A 281       0.000   0.000   0.000  1.00 18.23           C  
ATOM    262  CD  GLU A 281       0.000   0.000   0.000  1.00 23.43           C  
ATOM    263  OE1 GLU A 281       0.000   0.000   0.000  1.00 27.33           O  
ATOM    264  OE2 GLU A 281       0.000   0.000   0.000  1.00 26.19           O1-
ATOM    265  N   TRP A 282       0.000   0.000   0.000  1.00 12.38           N  
ATOM    266  CA  TRP A 282       0.000   0.000   0.000  1.00 11.78           C  
ATOM    267  C   TRP A 282       0.000   0.000   0.000  1.00 11.68           C  
ATOM    268  O   TRP A 282       0.000   0.000   0.000  1.00 11.78           O  
ATOM    269  CB  TRP A 282       0.000   0.000   0.000  1.00 11.69           C  
ATOM    270  CG  TRP A 282       0.000   0.000   0.000  1.00 11.69           C  
ATOM    271  CD1 TRP A 282       0.000   0.000   0.000  1.00 11.71           C  
ATOM    272  CD2 TRP A 282       0.000   0.000   0.000  1.00 12.54           C  
ATOM    273  CE2 TRP A 282       0.000   0.000   0.000  1.00 12.56           C  
ATOM    274  CE3 TRP A 282       0.000   0.000   0.000  1.00 12.86           C  
ATOM    275  NE1 TRP A 282       0.000   0.000   0.000  1.00 12.24           N  
ATOM    276  CZ2 TRP A 282       0.000   0.000   0.000  1.00 12.88           C  
ATOM    277  CZ3 TRP A 282       0.000   0.000   0.000  1.00 13.05           C  
ATOM    278  CH2 TRP A 282       0.000   0.000   0.000  1.00 11.22           C  
ATOM    279  N   ALA A 283       0.000   0.000   0.000  1.00 11.61           N  
ATOM    280  CA  ALA A 283       0.000   0.000   0.000  1.00 11.77           C  
ATOM    281  C   ALA A 283       0.000   0.000   0.000  1.00 12.18           C  
ATOM    282  O   ALA A 283       0.000   0.000   0.000  1.00 11.81           O  
ATOM    283  CB  ALA A 283       0.000   0.000   0.000  1.00 12.05           C  
ATOM    284  N   LYS A 284       0.000   0.000   0.000  1.00 12.19           N  
ATOM    285  CA  LYS A 284       0.000   0.000   0.000  1.00 13.22           C  
ATOM    286  C   LYS A 284       0.000   0.000   0.000  1.00 13.69           C  
ATOM    287  O   LYS A 284       0.000   0.000   0.000  1.00 13.75           O  
ATOM    288  CB  LYS A 284       0.000   0.000   0.000  1.00 14.12           C  
ATOM    289  CG  LYS A 284       0.000   0.000   0.000  1.00 15.85           C  
ATOM    290  CD  LYS A 284       0.000   0.000   0.000  1.00 19.83           C  
ATOM    291  CE  LYS A 284       0.000   0.000   0.000  1.00 22.76           C  
ATOM    292  NZ  LYS A 284       0.000   0.000   0.000  1.00 24.20           N1+
ATOM    293  N   ARG A 285       0.000   0.000   0.000  1.00 13.44           N  
ATOM    294  CA  ARG A 285       0.000   0.000   0.000  1.00 13.67           C  
ATOM    295  C   ARG A 285       0.000   0.000   0.000  1.00 13.77           C  
ATOM    296  O   ARG A 285       0.000   0.000   0.000  1.00 13.36           O  
ATOM    297  CB  ARG A 285       0.000   0.000   0.000  1.00 14.28           C  
ATOM    298  CG  ARG A 285       0.000   0.000   0.000  1.00 15.94           C  
ATOM    299  CD  ARG A 285       0.000   0.000   0.000  1.00 19.76           C  
ATOM    300  NE  ARG A 285       0.000   0.000   0.000  1.00 22.62           N  
ATOM    301  CZ  ARG A 285       0.000   0.000   0.000  1.00 23.90           C  
ATOM    302  NH1 ARG A 285       0.000   0.000   0.000  1.00 24.61           N1+
ATOM    303  NH2 ARG A 285       0.000   0.000   0.000  1.00 24.10           N  
ATOM    304  N   ILE A 286       0.000   0.000   0.000  1.00 13.08           N  
ATOM    305  CA  ILE A 286       0.000   0.000   0.000  1.00 13.20           C  
ATOM    306  C   ILE A 286       0.000   0.000   0.000  1.00 13.74           C  
ATOM    307  O   ILE A 286       0.000   0.000   0.000  1.00 13.95           O  
ATOM    308  CB  ILE A 286       0.000   0.000   0.000  1.00 12.58           C  
ATOM    309  CG1 ILE A 286       0.000   0.000   0.000  1.00 11.46           C  
ATOM    310  CG2 ILE A 286       0.000   0.000   0.000  1.00 13.32           C  
ATOM    311  CD1 ILE A 286       0.000   0.000   0.000  1.00 12.02           C  
ATOM    312  N   PRO A 287       0.000   0.000   0.000  1.00 13.91           N  
ATOM    313  CA  PRO A 287       0.000   0.000   0.000  1.00 14.27           C  
ATOM    314  C   PRO A 287       0.000   0.000   0.000  1.00 14.33           C  
ATOM    315  O   PRO A 287       0.000   0.000   0.000  1.00 14.21           O  
ATOM    316  CB  PRO A 287       0.000   0.000   0.000  1.00 14.18           C  
ATOM    317  CG  PRO A 287       0.000   0.000   0.000  1.00 14.43           C  
ATOM    318  CD  PRO A 287       0.000   0.000   0.000  1.00 14.17           C  
ATOM    319  N   HIS A 288       0.000   0.000   0.000  1.00 14.68           N  
ATOM    320  CA  HIS A 288       0.000   0.000   0.000  1.00 15.03           C  
ATOM    321  C   HIS A 288       0.000   0.000   0.000  1.00 14.64           C  
ATOM    322  O   HIS A 288       0.000   0.000   0.000  1.00 14.34           O  
ATOM    323  CB  HIS A 288       0.000   0.000   0.000  1.00 15.19           C  
ATOM    324  CG  HIS A 288       0.000   0.000   0.000  1.00 17.51           C  
ATOM    325  CD2 HIS A 288       0.000   0.000   0.000  1.00 18.88           C  
ATOM    326  ND1 HIS A 288       0.000   0.000   0.000  1.00 19.69           N  
ATOM    327  CE1 HIS A 288       0.000   0.000   0.000  1.00 21.53           C  
ATOM    328  NE2 HIS A 288       0.000   0.000   0.000  1.00 20.45           N  
ATOM    329  N   PHE A 289       0.000   0.000   0.000  1.00 14.42           N  
ATOM    330  CA  PHE A 289       0.000   0.000   0.000  1.00 14.44           C  
ATOM    331  C   PHE A 289       0.000   0.000   0.000  1.00 14.34           C  
ATOM    332  O   PHE A 289       0.000   0.000   0.000  1.00 14.59           O  
ATOM    333  CB  PHE A 289       0.000   0.000   0.000  1.00 14.11           C  
ATOM    334  CG  PHE A 289       0.000   0.000   0.000  1.00 14.07           C  
ATOM    335  CD1 PHE A 289       0.000   0.000   0.000  1.00 13.70           C  
ATOM    336  CD2 PHE A 289       0.000   0.000   0.000  1.00 13.04           C  
ATOM    337  CE1 PHE A 289       0.000   0.000   0.000  1.00 12.85           C  
ATOM    338  CE2 PHE A 289       0.000   0.000   0.000  1.00 13.05           C  
ATOM    339  CZ  PHE A 289       0.000   0.000   0.000  1.00 11.93           C  
ATOM    340  N   SER A 290       0.000   0.000   0.000  1.00 14.42           N  
ATOM    341  CA  SER A 290       0.000   0.000   0.000  1.00 15.25           C  
ATOM    342  C   SER A 290       0.000   0.000   0.000  1.00 15.23           C  
ATOM    343  O   SER A 290       0.000   0.000   0.000  1.00 15.22           O  
ATOM    344  CB  SER A 290       0.000   0.000   0.000  1.00 15.35           C  
ATOM    345  OG  SER A 290       0.000   0.000   0.000  1.00 15.89           O  
ATOM    346  N   GLU A 291       0.000   0.000   0.000  1.00 15.31           N  
ATOM    347  CA  GLU A 291       0.000   0.000   0.000  1.00 15.98           C  
ATOM    348  C   GLU A 291       0.000   0.000   0.000  1.00 15.76           C  
ATOM    349  O   GLU A 291       0.000   0.000   0.000  1.00 15.13           O  
ATOM    350  CB  GLU A 291       0.000   0.000   0.000  1.00 16.65           C  
ATOM    351  CG  GLU A 291       0.000   0.000   0.000  1.00 19.05           C  
ATOM    352  CD  GLU A 291       0.000   0.000   0.000  1.00 22.67           C  
ATOM    353  OE1 GLU A 291       0.000   0.000   0.000  1.00 24.19           O  
ATOM    354  OE2 GLU A 291       0.000   0.000   0.000  1.00 23.07           O1-
ATOM    355  N   LEU A 292       0.000   0.000   0.000  1.00 15.30           N  
ATOM    356  CA  LEU A 292       0.000   0.000   0.000  1.00 14.78           C  
ATOM    357  C   LEU A 292       0.000   0.000   0.000  1.00 14.93           C  
ATOM    358  O   LEU A 292       0.000   0.000   0.000  1.00 15.00           O  
ATOM    359  CB  LEU A 292       0.000   0.000   0.000  1.00 14.45           C  
ATOM    360  CG  LEU A 292       0.000   0.000   0.000  1.00 14.47           C  
ATOM    361  CD1 LEU A 292       0.000   0.000   0.000  1.00 15.69           C  
ATOM    362  CD2 LEU A 292       0.000   0.000   0.000  1.00 15.10           C  
ATOM    363  N   PRO A 293       0.000   0.000   0.000  1.00 15.04           N  
ATOM    364  CA  PRO A 293       0.000   0.000   0.000  1.00 15.10           C  
ATOM    365  C   PRO A 293       0.000   0.000   0.000  1.00 15.06           C  
ATOM    366  O   PRO A 293       0.000   0.000   0.000  1.00 14.34           O  
ATOM    367  CB  PRO A 293       0.000   0.000   0.000  1.00 15.21           C  
ATOM    368  CG  PRO A 293       0.000   0.000   0.000  1.00 15.49           C  
ATOM    369  CD  PRO A 293       0.000   0.000   0.000  1.00 15.28           C  
ATOM    370  N   LEU A 294       0.000   0.000   0.000  1.00 14.77           N  
ATOM    371  CA  LEU A 294       0.000   0.000   0.000  1.00 15.03           C  
ATOM    372  C   LEU A 294       0.000   0.000   0.000  1.00 14.46           C  
ATOM    373  O   LEU A 294       0.000   0.000   0.000  1.00 14.39           O  
ATOM    374  CB  LEU A 294       0.000   0.000   0.000  1.00 15.13           C  
ATOM    375  CG  LEU A 294       0.000   0.000   0.000  1.00 15.47           C  
ATOM    376  CD1 LEU A 294       0.000   0.000   0.000  1.00 16.53           C  
ATOM    377  CD2 LEU A 294       0.000   0.000   0.000  1.00 16.08           C  
ATOM    378  N   ASP A 295       0.000   0.000   0.000  1.00 14.08           N  
ATOM    379  CA  ASP A 295       0.000   0.000   0.000  1.00 14.26           C  
ATOM    380  C   ASP A 295       0.000   0.000   0.000  1.00 13.30           C  
ATOM    381  O   ASP A 295       0.000   0.000   0.000  1.00 12.52           O  
ATOM    382  CB  ASP A 295       0.000   0.000   0.000  1.00 15.21           C  
ATOM    383  CG  ASP A 295       0.000   0.000   0.000  1.00 18.56           C  
ATOM    384  OD1 ASP A 295       0.000   0.000   0.000  1.00 23.47           O  
ATOM    385  OD2 ASP A 295       0.000   0.000   0.000  1.00 23.29           O1-
ATOM    386  N   ASP A 296       0.000   0.000   0.000  1.00 13.18           N  
ATOM    387  CA  ASP A 296       0.000   0.000   0.000  1.00 12.97           C  
ATOM    388  C   ASP A 296       0.000   0.000   0.000  1.00 12.75           C  
ATOM    389  O   ASP A 296       0.000   0.000   0.000  1.00 11.84           O  
ATOM    390  CB  ASP A 296       0.000   0.000   0.000  1.00 13.54           C  
ATOM    391  CG  ASP A 296       0.000   0.000   0.000  1.00 15.08           C  
ATOM    392  OD1 ASP A 296       0.000   0.000   0.000  1.00 14.06           O  
ATOM    393  OD2 ASP A 296       0.000   0.000   0.000  1.00 19.78           O1-
ATOM    394  N   GLN A 297       0.000   0.000   0.000  1.00 12.54           N  
ATOM    395  CA  GLN A 297       0.000   0.000   0.000  1.00 11.64           C  
ATOM    396  C   GLN A 297       0.000   0.000   0.000  1.00 11.85           C  
ATOM    397  O   GLN A 297       0.000   0.000   0.000  1.00 10.62           O  
ATOM    398  CB  GLN A 297       0.000   0.000   0.000  1.00 12.39           C  
ATOM    399  CG  GLN A 297       0.000   0.000   0.000  1.00 12.43           C  
ATOM    400  CD  GLN A 297       0.000   0.000   0.000  1.00 14.68           C  
ATOM    401  NE2 GLN A 297       0.000   0.000   0.000  1.00 15.53           N  
ATOM    402  OE1 GLN A 297       0.000   0.000   0.000  1.00 15.24           O  
ATOM    403  N   VAL A 298       0.000   0.000   0.000  1.00 10.86           N  
ATOM    404  CA  VAL A 298       0.000   0.000   0.000  1.00 11.58           C  
ATOM    405  C   VAL A 298       0.000   0.000   0.000  1.00 11.36           C  
ATOM    406  O   VAL A 298       0.000   0.000   0.000  1.00 11.41           O  
ATOM    407  CB  VAL A 298       0.000   0.000   0.000  1.00 11.62           C  
ATOM    408  CG1 VAL A 298       0.000   0.000   0.000  1.00 12.66           C  
ATOM    409  CG2 VAL A 298       0.000   0.000   0.000  1.00 12.23           C  
ATOM    410  N   ILE A 299       0.000   0.000   0.000  1.00 11.10           N  
ATOM    411  CA  ILE A 299       0.000   0.000   0.000  1.00 10.83           C  
ATOM    412  C   ILE A 299       0.000   0.000   0.000  1.00 11.22           C  
ATOM    413  O   ILE A 299       0.000   0.000   0.000  1.00 10.51           O  
ATOM    414  CB  ILE A 299       0.000   0.000   0.000  1.00 11.41           C  
ATOM    415  CG1 ILE A 299       0.000   0.000   0.000  1.00 11.13           C  
ATOM    416  CG2 ILE A 299       0.000   0.000   0.000  1.00 11.01           C  
ATOM    417  CD1 ILE A 299       0.000   0.000   0.000  1.00 11.77           C  
ATOM    418  N   LEU A 300       0.000   0.000   0.000  1.00 10.99           N  
ATOM    419  CA  LEU A 300       0.000   0.000   0.000  1.00 11.32           C  
ATOM    420  C   LEU A 300       0.000   0.000   0.000  1.00 11.39           C  
ATOM    421  O   LEU A 300       0.000   0.000   0.000  1.00 11.95           O  
ATOM    422  CB  LEU A 300       0.000   0.000   0.000  1.00 11.61           C  
ATOM    423  CG  LEU A 300       0.000   0.000   0.000  1.00 10.50           C  
ATOM    424  CD1 LEU A 300       0.000   0.000   0.000  1.00 12.46           C  
ATOM    425  CD2 LEU A 300       0.000   0.000   0.000  1.00 11.73           C  
ATOM    426  N   LEU A 301       0.000   0.000   0.000  1.00 11.22           N  
ATOM    427  CA  LEU A 301       0.000   0.000   0.000  1.00 11.38           C  
ATOM    428  C   LEU A 301       0.000   0.000   0.000  1.00 11.67           C  
ATOM    429  O   LEU A 301       0.000   0.000   0.000  1.00 11.68           O  
ATOM    430  CB  LEU A 301       0.000   0.000   0.000  1.00 11.08           C  
ATOM    431  CG  LEU A 301       0.000   0.000   0.000  1.00 11.04           C  
ATOM    432  CD1 LEU A 301       0.000   0.000   0.000  1.00 11.92           C  
ATOM    433  CD2 LEU A 301       0.000   0.000   0.000  1.00 12.78           C  
ATOM    434  N   ARG A 302       0.000   0.000   0.000  1.00 11.52           N  
ATOM    435  CA  ARG A 302       0.000   0.000   0.000  1.00 12.22           C  
ATOM    436  C   ARG A 302       0.000   0.000   0.000  1.00 12.37           C  
ATOM    437  O   ARG A 302       0.000   0.000   0.000  1.00 12.59           O  
ATOM    438  CB  ARG A 302       0.000   0.000   0.000  1.00 12.28           C  
ATOM    439  CG  ARG A 302       0.000   0.000   0.000  1.00 14.43           C  
ATOM    440  CD  ARG A 302       0.000   0.000   0.000  1.00 17.08           C  
ATOM    441  NE  ARG A 302       0.000   0.000   0.000  1.00 20.39           N  
ATOM    442  CZ  ARG A 302       0.000   0.000   0.000  1.00 22.08           C  
ATOM    443  NH1 ARG A 302       0.000   0.000   0.000  1.00 23.53           N1+
ATOM    444  NH2 ARG A 302       0.000   0.000   0.000  1.00 22.77           N  
ATOM    445  N   ALA A 303       0.000   0.000   0.000  1.00 12.20           N  
ATOM    446  CA  ALA A 303       0.000   0.000   0.000  1.00 12.39           C  
ATOM    447  C   ALA A 303       0.000   0.000   0.000  1.00 12.56           C  
ATOM    448  O   ALA A 303       0.000   0.000   0.000  1.00 13.13           O  
ATOM    449  CB  ALA A 303       0.000   0.000   0.000  1.00 12.08           C  
ATOM    450  N   GLY A 304       0.000   0.000   0.000  1.00 11.94           N  
ATOM    451  CA  GLY A 304       0.000   0.000   0.000  1.00 11.42           C  
ATOM    452  C   GLY A 304       0.000   0.000   0.000  1.00 11.22           C  
ATOM    453  O   GLY A 304       0.000   0.000   0.000  1.00 10.42           O  
ATOM    454  N   TRP A 305       0.000   0.000   0.000  1.00 10.90           N  
ATOM    455  CA  TRP A 305       0.000   0.000   0.000  1.00 10.38           C  
ATOM    456  C   TRP A 305       0.000   0.000   0.000  1.00 10.28           C  
ATOM    457  O   TRP A 305       0.000   0.000   0.000  1.00  9.87           O  
ATOM    458  CB  TRP A 305       0.000   0.000   0.000  1.00 10.92           C  
ATOM    459  CG  TRP A 305       0.000   0.000   0.000  1.00 11.51           C  
ATOM    460  CD1 TRP A 305       0.000   0.000   0.000  1.00 11.84           C  
ATOM    461  CD2 TRP A 305       0.000   0.000   0.000  1.00 11.61           C  
ATOM    462  CE2 TRP A 305       0.000   0.000   0.000  1.00 10.54           C  
ATOM    463  CE3 TRP A 305       0.000   0.000   0.000  1.00 11.72           C  
ATOM    464  NE1 TRP A 305       0.000   0.000   0.000  1.00 12.97           N  
ATOM    465  CZ2 TRP A 305       0.000   0.000   0.000  1.00 13.15           C  
ATOM    466  CZ3 TRP A 305       0.000   0.000   0.000  1.00 11.80           C  
ATOM    467  CH2 TRP A 305       0.000   0.000   0.000  1.00 12.36           C  
ATOM    468  N   ASN A 306       0.000   0.000   0.000  1.00  9.73           N  
ATOM    469  CA  ASN A 306       0.000   0.000   0.000  1.00 10.30           C  
ATOM    470  C   ASN A 306       0.000   0.000   0.000  1.00 10.19           C  
ATOM    471  O   ASN A 306       0.000   0.000   0.000  1.00 10.13           O  
ATOM    472  CB  ASN A 306       0.000   0.000   0.000  1.00 10.22           C  
ATOM    473  CG  ASN A 306       0.000   0.000   0.000  1.00 11.63           C  
ATOM    474  ND2 ASN A 306       0.000   0.000   0.000  1.00 12.55           N  
ATOM    475  OD1 ASN A 306       0.000   0.000   0.000  1.00 12.29           O  
ATOM    476  N   GLU A 307       0.000   0.000   0.000  1.00 10.21           N  
ATOM    477  CA  GLU A 307       0.000   0.000   0.000  1.00 10.50           C  
ATOM    478  C   GLU A 307       0.000   0.000   0.000  1.00 10.36           C  
ATOM    479  O   GLU A 307       0.000   0.000   0.000  1.00 10.36           O  
ATOM    480  CB  GLU A 307       0.000   0.000   0.000  1.00 10.38           C  
ATOM    481  CG  GLU A 307       0.000   0.000   0.000  1.00 11.64           C  
ATOM    482  CD  GLU A 307       0.000   0.000   0.000  1.00 12.48           C  
ATOM    483  OE1 GLU A 307       0.000   0.000   0.000  1.00 19.43           O  
ATOM    484  OE2 GLU A 307       0.000   0.000   0.000  1.00 18.05           O1-
ATOM    485  N   LEU A 308       0.000   0.000   0.000  1.00  9.99           N  
ATOM    486  CA  LEU A 308       0.000   0.000   0.000  1.00 10.14           C  
ATOM    487  C   LEU A 308       0.000   0.000   0.000  1.00  9.92           C  
ATOM    488  O   LEU A 308       0.000   0.000   0.000  1.00  9.74           O  
ATOM    489  CB  LEU A 308       0.000   0.000   0.000  1.00 10.10           C  
ATOM    490  CG  LEU A 308       0.000   0.000   0.000  1.00 10.56           C  
ATOM    491  CD1 LEU A 308       0.000   0.000   0.000  1.00  9.35           C  
ATOM    492  CD2 LEU A 308       0.000   0.000   0.000  1.00 11.38           C  
ATOM    493  N   LEU A 309       0.000   0.000   0.000  1.00  9.47           N  
ATOM    494  CA  LEU A 309       0.000   0.000   0.000  1.00  9.81           C  
ATOM    495  C   LEU A 309       0.000   0.000   0.000  1.00  9.95           C  
ATOM    496  O   LEU A 309       0.000   0.000   0.000  1.00  9.71           O  
ATOM    497  CB  LEU A 309       0.000   0.000   0.000  1.00  9.71           C  
ATOM    498  CG  LEU A 309       0.000   0.000   0.000  1.00 10.85           C  
ATOM    499  CD1 LEU A 309       0.000   0.000   0.000  1.00 12.43           C  
ATOM    500  CD2 LEU A 309       0.000   0.000   0.000  1.00 11.23           C  
ATOM    501  N   ILE A 310       0.000   0.000   0.000  1.00  9.55           N  
ATOM    502  CA  ILE A 310       0.000   0.000   0.000  1.00  9.83           C  
ATOM    503  C   ILE A 310       0.000   0.000   0.000  1.00 10.61           C  
ATOM    504  O   ILE A 310       0.000   0.000   0.000  1.00 10.58           O  
ATOM    505  CB  ILE A 310       0.000   0.000   0.000  1.00  9.99           C  
ATOM    506  CG1 ILE A 310       0.000   0.000   0.000  1.00  9.02           C  
ATOM    507  CG2 ILE A 310       0.000   0.000   0.000  1.00  9.48           C  
ATOM    508  CD1 ILE A 310       0.000   0.000   0.000  1.00  9.53           C  
ATOM    509  N   ALA A 311       0.000   0.000   0.000  1.00 10.22           N  
ATOM    510  CA  ALA A 311       0.000   0.000   0.000  1.00 10.78           C  
ATOM    511  C   ALA A 311       0.000   0.000   0.000  1.00 11.07           C  
ATOM    512  O   ALA A 311       0.000   0.000   0.000  1.00 11.34           O  
ATOM    513  CB  ALA A 311       0.000   0.000   0.000  1.00 10.95           C  
ATOM    514  N   SER A 312       0.000   0.000   0.000  1.00 11.04           N  
ATOM    515  CA  SER A 312       0.000   0.000   0.000  1.00 11.59           C  
ATOM    516  C   SER A 312       0.000   0.000   0.000  1.00 11.14           C  
ATOM    517  O   SER A 312       0.000   0.000   0.000  1.00 10.97           O  
ATOM    518  CB  SER A 312       0.000   0.000   0.000  1.00 11.50           C  
ATOM    519  OG  SER A 312       0.000   0.000   0.000  1.00 14.14           O  
ATOM    520  N   PHE A 313       0.000   0.000   0.000  1.00 10.84           N  
ATOM    521  CA  PHE A 313       0.000   0.000   0.000  1.00 10.79           C  
ATOM    522  C   PHE A 313       0.000   0.000   0.000  1.00 10.73           C  
ATOM    523  O   PHE A 313       0.000   0.000   0.000  1.00 11.37           O  
ATOM    524  CB  PHE A 313       0.000   0.000   0.000  1.00 10.62           C  
ATOM    525  CG  PHE A 313       0.000   0.000   0.000  1.00  9.60           C  
ATOM    526  CD1 PHE A 313       0.000   0.000   0.000  1.00 10.88           C  
ATOM    527  CD2 PHE A 313       0.000   0.000   0.000  1.00 10.25           C  
ATOM    528  CE1 PHE A 313       0.000   0.000   0.000  1.00  9.37           C  
ATOM    529  CE2 PHE A 313       0.000   0.000   0.000  1.00  8.74           C  
ATOM    530  CZ  PHE A 313       0.000   0.000   0.000  1.00  9.96           C  
ATOM    531  N   SER A 314       0.000   0.000   0.000  1.00 10.65           N  
ATOM    532  CA  SER A 314       0.000   0.000   0.000  1.00 10.23           C  
ATOM    533  C   SER A 314       0.000   0.000   0.000  1.00 10.39           C  
ATOM    534  O   SER A 314       0.000   0.000   0.000  1.00 10.24           O  
ATOM    535  CB  SER A 314       0.000   0.000   0.000  1.00 10.48           C  
ATOM    536  OG  SER A 314       0.000   0.000   0.000  1.00  9.69           O  
ATOM    537  N   HIS A 315       0.000   0.000   0.000  1.00 11.05           N  
ATOM    538  CA  HIS A 315       0.000   0.000   0.000  1.00 11.74           C  
ATOM    539  C   HIS A 315       0.000   0.000   0.000  1.00 12.03           C  
ATOM    540  O   HIS A 315       0.000   0.000   0.000  1.00 12.02           O  
ATOM    541  CB  HIS A 315       0.000   0.000   0.000  1.00 12.05           C  
ATOM    542  CG  HIS A 315       0.000   0.000   0.000  1.00 12.37           C  
ATOM    543  CD2 HIS A 315       0.000   0.000   0.000  1.00 13.18           C  
ATOM    544  ND1 HIS A 315       0.000   0.000   0.000  1.00 13.73           N  
ATOM    545  CE1 HIS A 315       0.000   0.000   0.000  1.00 15.46           C  
ATOM    546  NE2 HIS A 315       0.000   0.000   0.000  1.00 14.14           N  
ATOM    547  N   ARG A 316       0.000   0.000   0.000  1.00 12.55           N  
ATOM    548  CA  ARG A 316       0.000   0.000   0.000  1.00 13.05           C  
ATOM    549  C   ARG A 316       0.000   0.000   0.000  1.00 13.46           C  
ATOM    550  O   ARG A 316       0.000   0.000   0.000  1.00 13.52           O  
ATOM    551  CB  ARG A 316       0.000   0.000   0.000  1.00 12.86           C  
ATOM    552  CG  ARG A 316       0.000   0.000   0.000  1.00 13.82           C  
ATOM    553  CD  ARG A 316       0.000   0.000   0.000  1.00 13.56           C  
ATOM    554  NE  ARG A 316       0.000   0.000   0.000  1.00 14.44           N  
ATOM    555  CZ  ARG A 316       0.000   0.000   0.000  1.00 14.68           C  
ATOM    556  NH1 ARG A 316       0.000   0.000   0.000  1.00 14.58           N1+
ATOM    557  NH2 ARG A 316       0.000   0.000   0.000  1.00 14.28           N  
ATOM    558  N   SER A 317       0.000   0.000   0.000  1.00 13.44           N  
ATOM    559  CA  SER A 317       0.000   0.000   0.000  1.00 14.16           C  
ATOM    560  C   SER A 317       0.000   0.000   0.000  1.00 15.04           C  
ATOM    561  O   SER A 317       0.000   0.000   0.000  1.00 14.77           O  
ATOM    562  CB  SER A 317       0.000   0.000   0.000  1.00 13.86           C  
ATOM    563  OG  SER A 317       0.000   0.000   0.000  1.00 13.56           O  
ATOM    564  N   ILE A 318       0.000   0.000   0.000  1.00 16.12           N  
ATOM    565  CA  ILE A 318       0.000   0.000   0.000  1.00 18.17           C  
ATOM    566  C   ILE A 318       0.000   0.000   0.000  1.00 18.79           C  
ATOM    567  O   ILE A 318       0.000   0.000   0.000  1.00 19.55           O  
ATOM    568  CB  ILE A 318       0.000   0.000   0.000  1.00 18.03           C  
ATOM    569  CG1 ILE A 318       0.000   0.000   0.000  1.00 19.15           C  
ATOM    570  CG2 ILE A 318       0.000   0.000   0.000  1.00 18.77           C  
ATOM    571  CD1 ILE A 318       0.000   0.000   0.000  1.00 19.32           C  
ATOM    572  N   ALA A 319       0.000   0.000   0.000  1.00 19.24           N  
ATOM    573  CA  ALA A 319       0.000   0.000   0.000  1.00 19.80           C  
ATOM    574  C   ALA A 319       0.000   0.000   0.000  1.00 20.18           C  
ATOM    575  O   ALA A 319       0.000   0.000   0.000  1.00 20.29           O  
ATOM    576  CB  ALA A 319       0.000   0.000   0.000  1.00 20.42           C  
ATOM    577  N   VAL A 320       0.000   0.000   0.000  1.00 19.84           N  
ATOM    578  CA  VAL A 320       0.000   0.000   0.000  1.00 20.37           C  
ATOM    579  C   VAL A 320       0.000   0.000   0.000  1.00 20.32           C  
ATOM    580  O   VAL A 320       0.000   0.000   0.000  1.00 21.12           O  
ATOM    581  CB  VAL A 320       0.000   0.000   0.000  1.00 20.06           C  
ATOM    582  CG1 VAL A 320       0.000   0.000   0.000  1.00 20.75           C  
ATOM    583  CG2 VAL A 320       0.000   0.000   0.000  1.00 19.82           C  
ATOM    584  N   LYS A 321       0.000   0.000   0.000  1.00 20.40           N  
ATOM    585  CA  LYS A 321       0.000   0.000   0.000  1.00 20.01           C  
ATOM    586  C   LYS A 321       0.000   0.000   0.000  1.00 18.51           C  
ATOM    587  O   LYS A 321       0.000   0.000   0.000  1.00 18.13           O  
ATOM    588  CB  LYS A 321       0.000   0.000   0.000  1.00 20.82           C  
ATOM    589  CG  LYS A 321       0.000   0.000   0.000  1.00 23.11           C  
ATOM    590  CD  LYS A 321       0.000   0.000   0.000  1.00 27.17           C  
ATOM    591  CE  LYS A 321       0.000   0.000   0.000  1.00 28.65           C  
ATOM    592  NZ  LYS A 321       0.000   0.000   0.000  1.00 29.49           N1+
ATOM    593  N   ASP A 322       0.000   0.000   0.000  1.00 17.25           N  
ATOM    594  CA  ASP A 322       0.000   0.000   0.000  1.00 16.34           C  
ATOM    595  C   ASP A 322       0.000   0.000   0.000  1.00 15.10           C  
ATOM    596  O   ASP A 322       0.000   0.000   0.000  1.00 14.56           O  
ATOM    597  CB  ASP A 322       0.000   0.000   0.000  1.00 16.72           C  
ATOM    598  CG  ASP A 322       0.000   0.000   0.000  1.00 18.85           C  
ATOM    599  OD1 ASP A 322       0.000   0.000   0.000  1.00 21.16           O  
ATOM    600  OD2 ASP A 322       0.000   0.000   0.000  1.00 20.02           O1-
ATOM    601  N   GLY A 323       0.000   0.000   0.000  1.00 14.57           N  
ATOM    602  CA  GLY A 323       0.000   0.000   0.000  1.00 13.45           C  
ATOM    603  C   GLY A 323       0.000   0.000   0.000  1.00 13.37           C  
ATOM    604  O   GLY A 323       0.000   0.000   0.000  1.00 12.91           O  
ATOM    605  N   ILE A 324       0.000   0.000   0.000  1.00 13.33           N  
ATOM    606  CA  ILE A 324       0.000   0.000   0.000  1.00 13.77           C  
ATOM    607  C   ILE A 324       0.000   0.000   0.000  1.00 13.99           C  
ATOM    608  O   ILE A 324       0.000   0.000   0.000  1.00 14.19           O  
ATOM    609  CB  ILE A 324       0.000   0.000   0.000  1.00 14.15           C  
ATOM    610  CG1 ILE A 324       0.000   0.000   0.000  1.00 14.63           C  
ATOM    611  CG2 ILE A 324       0.000   0.000   0.000  1.00 12.94           C  
ATOM    612  CD1 ILE A 324       0.000   0.000   0.000  1.00 15.14           C  
ATOM    613  N   LEU A 325       0.000   0.000   0.000  1.00 13.16           N  
ATOM    614  CA  LEU A 325       0.000   0.000   0.000  1.00 13.11           C  
ATOM    615  C   LEU A 325       0.000   0.000   0.000  1.00 12.84           C  
ATOM    616  O   LEU A 325       0.000   0.000   0.000  1.00 12.53           O  
ATOM    617  CB  LEU A 325       0.000   0.000   0.000  1.00 12.77           C  
ATOM    618  CG  LEU A 325       0.000   0.000   0.000  1.00 13.82           C  
ATOM    619  CD1 LEU A 325       0.000   0.000   0.000  1.00 14.21           C  
ATOM    620  CD2 LEU A 325       0.000   0.000   0.000  1.00 13.29           C  
ATOM    621  N   LEU A 326       0.000   0.000   0.000  1.00 12.76           N  
ATOM    622  CA  LEU A 326       0.000   0.000   0.000  1.00 12.72           C  
ATOM    623  C   LEU A 326       0.000   0.000   0.000  1.00 13.25           C  
ATOM    624  O   LEU A 326       0.000   0.000   0.000  1.00 13.37           O  
ATOM    625  CB  LEU A 326       0.000   0.000   0.000  1.00 12.80           C  
ATOM    626  CG  LEU A 326       0.000   0.000   0.000  1.00 12.47           C  
ATOM    627  CD1 LEU A 326       0.000   0.000   0.000  1.00 13.68           C  
ATOM    628  CD2 LEU A 326       0.000   0.000   0.000  1.00 11.78           C  
ATOM    629  N   ALA A 327       0.000   0.000   0.000  1.00 13.96           N  
ATOM    630  CA  ALA A 327       0.000   0.000   0.000  1.00 14.96           C  
ATOM    631  C   ALA A 327       0.000   0.000   0.000  1.00 15.58           C  
ATOM    632  O   ALA A 327       0.000   0.000   0.000  1.00 16.32           O  
ATOM    633  CB  ALA A 327       0.000   0.000   0.000  1.00 15.10           C  
ATOM    634  N   THR A 328       0.000   0.000   0.000  1.00 16.53           N  
ATOM    635  CA  THR A 328       0.000   0.000   0.000  1.00 16.94           C  
ATOM    636  C   THR A 328       0.000   0.000   0.000  1.00 17.15           C  
ATOM    637  O   THR A 328       0.000   0.000   0.000  1.00 17.13           O  
ATOM    638  CB  THR A 328       0.000   0.000   0.000  1.00 17.35           C  
ATOM    639  CG2 THR A 328       0.000   0.000   0.000  1.00 17.68           C  
ATOM    640  OG1 THR A 328       0.000   0.000   0.000  1.00 17.80           O  
ATOM    641  N   GLY A 329       0.000   0.000   0.000  1.00 17.07           N  
ATOM    642  CA  GLY A 329       0.000   0.000   0.000  1.00 17.25           C  
ATOM    643  C   GLY A 329       0.000   0.000   0.000  1.00 17.61           C  
ATOM    644  O   GLY A 329       0.000   0.000   0.000  1.00 17.73           O  
ATOM    645  N   LEU A 330       0.000   0.000   0.000  1.00 17.24           N  
ATOM    646  CA  LEU A 330       0.000   0.000   0.000  1.00 17.05           C  
ATOM    647  C   LEU A 330       0.000   0.000   0.000  1.00 16.91           C  
ATOM    648  O   LEU A 330       0.000   0.000   0.000  1.00 16.40           O  
ATOM    649  CB  LEU A 330       0.000   0.000   0.000  1.00 17.05           C  
ATOM    650  CG  LEU A 330       0.000   0.000   0.000  1.00 17.77           C  
ATOM    651  CD1 LEU A 330       0.000   0.000   0.000  1.00 18.64           C  
ATOM    652  CD2 LEU A 330       0.000   0.000   0.000  1.00 18.43           C  
ATOM    653  N   HIS A 331       0.000   0.000   0.000  1.00 16.49           N  
ATOM    654  CA  HIS A 331       0.000   0.000   0.000  1.00 16.26           C  
ATOM    655  C   HIS A 331       0.000   0.000   0.000  1.00 15.66           C  
ATOM    656  O   HIS A 331       0.000   0.000   0.000  1.00 15.77           O  
ATOM    657  CB  HIS A 331       0.000   0.000   0.000  1.00 16.32           C  
ATOM    658  CG  HIS A 331       0.000   0.000   0.000  1.00 17.55           C  
ATOM    659  CD2 HIS A 331       0.000   0.000   0.000  1.00 19.08           C  
ATOM    660  ND1 HIS A 331       0.000   0.000   0.000  1.00 18.30           N  
ATOM    661  CE1 HIS A 331       0.000   0.000   0.000  1.00 19.52           C  
ATOM    662  NE2 HIS A 331       0.000   0.000   0.000  1.00 18.70           N  
ATOM    663  N   VAL A 332       0.000   0.000   0.000  1.00 14.69           N  
ATOM    664  CA  VAL A 332       0.000   0.000   0.000  1.00 14.22           C  
ATOM    665  C   VAL A 332       0.000   0.000   0.000  1.00 13.25           C  
ATOM    666  O   VAL A 332       0.000   0.000   0.000  1.00 12.69           O  
ATOM    667  CB  VAL A 332       0.000   0.000   0.000  1.00 14.11           C  
ATOM    668  CG1 VAL A 332       0.000   0.000   0.000  1.00 15.14           C  
ATOM    669  CG2 VAL A 332       0.000   0.000   0.000  1.00 15.38           C  
ATOM    670  N   HIS A 333       0.000   0.000   0.000  1.00 12.60           N  
ATOM    671  CA  HIS A 333       0.000   0.000   0.000  1.00 12.17           C  
ATOM    672  C   HIS A 333       0.000   0.000   0.000  1.00 12.08           C  
ATOM    673  O   HIS A 333       0.000   0.000   0.000  1.00 11.61           O  
ATOM    674  CB  HIS A 333       0.000   0.000   0.000  1.00 11.89           C  
ATOM    675  CG  HIS A 333       0.000   0.000   0.000  1.00 11.16           C  
ATOM    676  CD2 HIS A 333       0.000   0.000   0.000  1.00 11.34           C  
ATOM    677  ND1 HIS A 333       0.000   0.000   0.000  1.00 12.19           N  
ATOM    678  CE1 HIS A 333       0.000   0.000   0.000  1.00 11.74           C  
ATOM    679  NE2 HIS A 333       0.000   0.000   0.000  1.00 11.39           N  
ATOM    680  N   ARG A 334       0.000   0.000   0.000  1.00 12.63           N  
ATOM    681  CA  ARG A 334       0.000   0.000   0.000  1.00 13.89           C  
ATOM    682  C   ARG A 334       0.000   0.000   0.000  1.00 13.80           C  
ATOM    683  O   ARG A 334       0.000   0.000   0.000  1.00 13.21           O  
ATOM    684  CB  ARG A 334       0.000   0.000   0.000  1.00 15.02           C  
ATOM    685  CG  ARG A 334       0.000   0.000   0.000  1.00 18.63           C  
ATOM    686  CD  ARG A 334       0.000   0.000   0.000  1.00 19.29           C  
ATOM    687  NE  ARG A 334       0.000   0.000   0.000  1.00 20.64           N  
ATOM    688  CZ  ARG A 334       0.000   0.000   0.000  1.00 22.49           C  
ATOM    689  NH1 ARG A 334       0.000   0.000   0.000  1.00 22.58           N1+
ATOM    690  NH2 ARG A 334       0.000   0.000   0.000  1.00 21.59           N  
ATOM    691  N   ASN A 335       0.000   0.000   0.000  1.00 14.33           N  
ATOM    692  CA  ASN A 335       0.000   0.000   0.000  1.00 14.49           C  
ATOM    693  C   ASN A 335       0.000   0.000   0.000  1.00 13.99           C  
ATOM    694  O   ASN A 335       0.000   0.000   0.000  1.00 13.69           O  
ATOM    695  CB  ASN A 335       0.000   0.000   0.000  1.00 15.26           C  
ATOM    696  CG  ASN A 335       0.000   0.000   0.000  1.00 16.36           C  
ATOM    697  ND2 ASN A 335       0.000   0.000   0.000  1.00 18.34           N  
ATOM    698  OD1 ASN A 335       0.000   0.000   0.000  1.00 19.11           O  
ATOM    699  N   SER A 336       0.000   0.000   0.000  1.00 13.75           N  
ATOM    700  CA  SER A 336       0.000   0.000   0.000  1.00 14.04           C  
ATOM    701  C   SER A 336       0.000   0.000   0.000  1.00 13.21           C  
ATOM    702  O   SER A 336       0.000   0.000   0.000  1.00 12.30           O  
ATOM    703  CB  SER A 336       0.000   0.000   0.000  1.00 14.44           C  
ATOM    704  OG  SER A 336       0.000   0.000   0.000  1.00 19.71           O  
ATOM    705  N   ALA A 337       0.000   0.000   0.000  1.00 12.33           N  
ATOM    706  CA  ALA A 337       0.000   0.000   0.000  1.00 11.93           C  
ATOM    707  C   ALA A 337       0.000   0.000   0.000  1.00 12.11           C  
ATOM    708  O   ALA A 337       0.000   0.000   0.000  1.00 11.81           O  
ATOM    709  CB  ALA A 337       0.000   0.000   0.000  1.00 12.01           C  
ATOM    710  N   HIS A 338       0.000   0.000   0.000  1.00 12.47           N  
ATOM    711  CA  HIS A 338       0.000   0.000   0.000  1.00 13.75           C  
ATOM    712  C   HIS A 338       0.000   0.000   0.000  1.00 13.74           C  
ATOM    713  O   HIS A 338       0.000   0.000   0.000  1.00 13.99           O  
ATOM    714  CB  HIS A 338       0.000   0.000   0.000  1.00 14.10           C  
ATOM    715  CG  HIS A 338       0.000   0.000   0.000  1.00 16.56           C  
ATOM    716  CD2 HIS A 338       0.000   0.000   0.000  1.00 17.04           C  
ATOM    717  ND1 HIS A 338       0.000   0.000   0.000  1.00 17.70           N  
ATOM    718  CE1 HIS A 338       0.000   0.000   0.000  1.00 18.07           C  
ATOM    719  NE2 HIS A 338       0.000   0.000   0.000  1.00 17.42           N  
ATOM    720  N   SER A 339       0.000   0.000   0.000  1.00 13.89           N  
ATOM    721  CA  SER A 339       0.000   0.000   0.000  1.00 14.39           C  
ATOM    722  C   SER A 339       0.000   0.000   0.000  1.00 13.94           C  
ATOM    723  O   SER A 339       0.000   0.000   0.000  1.00 14.23           O  
ATOM    724  CB  SER A 339       0.000   0.000   0.000  1.00 14.63           C  
ATOM    725  OG  SER A 339       0.000   0.000   0.000  1.00 18.75           O  
ATOM    726  N   ALA A 340       0.000   0.000   0.000  1.00 13.29           N  
ATOM    727  CA  ALA A 340       0.000   0.000   0.000  1.00 13.19           C  
ATOM    728  C   ALA A 340       0.000   0.000   0.000  1.00 12.96           C  
ATOM    729  O   ALA A 340       0.000   0.000   0.000  1.00 12.63           O  
ATOM    730  CB  ALA A 340       0.000   0.000   0.000  1.00 13.52           C  
ATOM    731  N   GLY A 341       0.000   0.000   0.000  1.00 12.46           N  
ATOM    732  CA  GLY A 341       0.000   0.000   0.000  1.00 12.08           C  
ATOM    733  C   GLY A 341       0.000   0.000   0.000  1.00 11.79           C  
ATOM    734  O   GLY A 341       0.000   0.000   0.000  1.00 12.40           O  
ATOM    735  N   VAL A 342       0.000   0.000   0.000  1.00 11.26           N  
ATOM    736  CA  VAL A 342       0.000   0.000   0.000  1.00 10.64           C  
ATOM    737  C   VAL A 342       0.000   0.000   0.000  1.00 10.74           C  
ATOM    738  O   VAL A 342       0.000   0.000   0.000  1.00 10.12           O  
ATOM    739  CB  VAL A 342       0.000   0.000   0.000  1.00 10.87           C  
ATOM    740  CG1 VAL A 342       0.000   0.000   0.000  1.00  9.86           C  
ATOM    741  CG2 VAL A 342       0.000   0.000   0.000  1.00 10.92           C  
ATOM    742  N   GLY A 343       0.000   0.000   0.000  1.00 10.32           N  
ATOM    743  CA  GLY A 343       0.000   0.000   0.000  1.00 10.57           C  
ATOM    744  C   GLY A 343       0.000   0.000   0.000  1.00 10.57           C  
ATOM    745  O   GLY A 343       0.000   0.000   0.000  1.00 10.13           O  
ATOM    746  N   ALA A 344       0.000   0.000   0.000  1.00 10.27           N  
ATOM    747  CA  ALA A 344       0.000   0.000   0.000  1.00 10.68           C  
ATOM    748  C   ALA A 344       0.000   0.000   0.000  1.00 10.48           C  
ATOM    749  O   ALA A 344       0.000   0.000   0.000  1.00  9.87           O  
ATOM    750  CB  ALA A 344       0.000   0.000   0.000  1.00 10.87           C  
ATOM    751  N   ILE A 345       0.000   0.000   0.000  1.00  9.91           N  
ATOM    752  CA  ILE A 345       0.000   0.000   0.000  1.00 10.06           C  
ATOM    753  C   ILE A 345       0.000   0.000   0.000  1.00  9.08           C  
ATOM    754  O   ILE A 345       0.000   0.000   0.000  1.00  8.99           O  
ATOM    755  CB  ILE A 345       0.000   0.000   0.000  1.00 10.04           C  
ATOM    756  CG1 ILE A 345       0.000   0.000   0.000  1.00 10.09           C  
ATOM    757  CG2 ILE A 345       0.000   0.000   0.000  1.00 11.04           C  
ATOM    758  CD1 ILE A 345       0.000   0.000   0.000  1.00 10.45           C  
ATOM    759  N   PHE A 346       0.000   0.000   0.000  1.00  8.63           N  
ATOM    760  CA  PHE A 346       0.000   0.000   0.000  1.00  9.30           C  
ATOM    761  C   PHE A 346       0.000   0.000   0.000  1.00  9.25           C  
ATOM    762  O   PHE A 346       0.000   0.000   0.000  1.00  9.78           O  
ATOM    763  CB  PHE A 346       0.000   0.000   0.000  1.00  9.18           C  
ATOM    764  CG  PHE A 346       0.000   0.000   0.000  1.00 10.50           C  
ATOM    765  CD1 PHE A 346       0.000   0.000   0.000  1.00  9.73           C  
ATOM    766  CD2 PHE A 346       0.000   0.000   0.000  1.00 11.27           C  
ATOM    767  CE1 PHE A 346       0.000   0.000   0.000  1.00 11.39           C  
ATOM    768  CE2 PHE A 346       0.000   0.000   0.000  1.00 10.97           C  
ATOM    769  CZ  PHE A 346       0.000   0.000   0.000  1.00 10.62           C  
ATOM    770  N   ASP A 347       0.000   0.000   0.000  1.00  9.67           N  
ATOM    771  CA  ASP A 347       0.000   0.000   0.000  1.00 10.05           C  
ATOM    772  C   ASP A 347       0.000   0.000   0.000  1.00  9.94           C  
ATOM    773  O   ASP A 347       0.000   0.000   0.000  1.00  9.83           O  
ATOM    774  CB  ASP A 347       0.000   0.000   0.000  1.00 10.67           C  
ATOM    775  CG  ASP A 347       0.000   0.000   0.000  1.00 12.01           C  
ATOM    776  OD1 ASP A 347       0.000   0.000   0.000  1.00 15.85           O  
ATOM    777  OD2 ASP A 347       0.000   0.000   0.000  1.00 14.78           O1-
ATOM    778  N   ARG A 348       0.000   0.000   0.000  1.00  9.68           N  
ATOM    779  CA  ARG A 348       0.000   0.000   0.000  1.00  9.57           C  
ATOM    780  C   ARG A 348       0.000   0.000   0.000  1.00  9.40           C  
ATOM    781  O   ARG A 348       0.000   0.000   0.000  1.00  9.55           O  
ATOM    782  CB  ARG A 348       0.000   0.000   0.000  1.00  9.56           C  
ATOM    783  CG  ARG A 348       0.000   0.000   0.000  1.00 11.15           C  
ATOM    784  CD  ARG A 348       0.000   0.000   0.000  1.00 11.04           C  
ATOM    785  NE  ARG A 348       0.000   0.000   0.000  1.00 13.84           N  
ATOM    786  CZ  ARG A 348       0.000   0.000   0.000  1.00 17.90           C  
ATOM    787  NH1 ARG A 348       0.000   0.000   0.000  1.00 19.21           N1+
ATOM    788  NH2 ARG A 348       0.000   0.000   0.000  1.00 18.35           N  
ATOM    789  N   VAL A 349       0.000   0.000   0.000  1.00  9.24           N  
ATOM    790  CA  VAL A 349       0.000   0.000   0.000  1.00  9.63           C  
ATOM    791  C   VAL A 349       0.000   0.000   0.000  1.00  9.95           C  
ATOM    792  O   VAL A 349       0.000   0.000   0.000  1.00  9.18           O  
ATOM    793  CB  VAL A 349       0.000   0.000   0.000  1.00  9.44           C  
ATOM    794  CG1 VAL A 349       0.000   0.000   0.000  1.00 10.34           C  
ATOM    795  CG2 VAL A 349       0.000   0.000   0.000  1.00 10.03           C  
ATOM    796  N   LEU A 350       0.000   0.000   0.000  1.00  9.91           N  
ATOM    797  CA  LEU A 350       0.000   0.000   0.000  1.00 10.20           C  
ATOM    798  C   LEU A 350       0.000   0.000   0.000  1.00 11.20           C  
ATOM    799  O   LEU A 350       0.000   0.000   0.000  1.00 11.57           O  
ATOM    800  CB  LEU A 350       0.000   0.000   0.000  1.00 10.32           C  
ATOM    801  CG  LEU A 350       0.000   0.000   0.000  1.00 10.26           C  
ATOM    802  CD1 LEU A 350       0.000   0.000   0.000  1.00 10.73           C  
ATOM    803  CD2 LEU A 350       0.000   0.000   0.000  1.00 11.31           C  
ATOM    804  N   THR A 351       0.000   0.000   0.000  1.00 11.25           N  
ATOM    805  CA  THR A 351       0.000   0.000   0.000  1.00 11.87           C  
ATOM    806  C   THR A 351       0.000   0.000   0.000  1.00 11.47           C  
ATOM    807  O   THR A 351       0.000   0.000   0.000  1.00 12.31           O  
ATOM    808  CB  THR A 351       0.000   0.000   0.000  1.00 12.59           C  
ATOM    809  CG2 THR A 351       0.000   0.000   0.000  1.00 12.19           C  
ATOM    810  OG1 THR A 351       0.000   0.000   0.000  1.00 14.44           O  
ATOM    811  N   GLU A 352       0.000   0.000   0.000  1.00 11.02           N  
ATOM    812  CA  GLU A 352       0.000   0.000   0.000  1.00 10.95           C  
ATOM    813  C   GLU A 352       0.000   0.000   0.000  1.00 11.26           C  
ATOM    814  O   GLU A 352       0.000   0.000   0.000  1.00 11.59           O  
ATOM    815  CB  GLU A 352       0.000   0.000   0.000  1.00 10.86           C  
ATOM    816  CG  GLU A 352       0.000   0.000   0.000  1.00  9.67           C  
ATOM    817  CD  GLU A 352       0.000   0.000   0.000  1.00 11.64           C  
ATOM    818  OE1 GLU A 352       0.000   0.000   0.000  1.00 13.09           O  
ATOM    819  OE2 GLU A 352       0.000   0.000   0.000  1.00 12.92           O1-
ATOM    820  N   LEU A 353       0.000   0.000   0.000  1.00 11.01           N  
ATOM    821  CA  LEU A 353       0.000   0.000   0.000  1.00 10.65           C  
ATOM    822  C   LEU A 353       0.000   0.000   0.000  1.00 11.31           C  
ATOM    823  O   LEU A 353       0.000   0.000   0.000  1.00 11.78           O  
ATOM    824  CB  LEU A 353       0.000   0.000   0.000  1.00 10.92           C  
ATOM    825  CG  LEU A 353       0.000   0.000   0.000  1.00 10.23           C  
ATOM    826  CD1 LEU A 353       0.000   0.000   0.000  1.00 11.42           C  
ATOM    827  CD2 LEU A 353       0.000   0.000   0.000  1.00 11.41           C  
ATOM    828  N   VAL A 354       0.000   0.000   0.000  1.00 10.88           N  
ATOM    829  CA  VAL A 354       0.000   0.000   0.000  1.00 11.60           C  
ATOM    830  C   VAL A 354       0.000   0.000   0.000  1.00 11.95           C  
ATOM    831  O   VAL A 354       0.000   0.000   0.000  1.00 11.92           O  
ATOM    832  CB  VAL A 354       0.000   0.000   0.000  1.00 11.16           C  
ATOM    833  CG1 VAL A 354       0.000   0.000   0.000  1.00 12.05           C  
ATOM    834  CG2 VAL A 354       0.000   0.000   0.000  1.00 10.28           C  
ATOM    835  N   SER A 355       0.000   0.000   0.000  1.00 12.95           N  
ATOM    836  CA  SER A 355       0.000   0.000   0.000  1.00 13.72           C  
ATOM    837  C   SER A 355       0.000   0.000   0.000  1.00 13.60           C  
ATOM    838  O   SER A 355       0.000   0.000   0.000  1.00 13.72           O  
ATOM    839  CB  SER A 355       0.000   0.000   0.000  1.00 14.31           C  
ATOM    840  OG  SER A 355       0.000   0.000   0.000  1.00 17.77           O  
ATOM    841  N   LYS A 356       0.000   0.000   0.000  1.00 13.30           N  
ATOM    842  CA  LYS A 356       0.000   0.000   0.000  1.00 13.59           C  
ATOM    843  C   LYS A 356       0.000   0.000   0.000  1.00 12.95           C  
ATOM    844  O   LYS A 356       0.000   0.000   0.000  1.00 12.98           O  
ATOM    845  CB  LYS A 356       0.000   0.000   0.000  1.00 13.94           C  
ATOM    846  CG  LYS A 356       0.000   0.000   0.000  1.00 16.08           C  
ATOM    847  CD  LYS A 356       0.000   0.000   0.000  1.00 19.12           C  
ATOM    848  CE  LYS A 356       0.000   0.000   0.000  1.00 18.12           C  
ATOM    849  NZ  LYS A 356       0.000   0.000   0.000  1.00 17.55           N1+
ATOM    850  N   MET A 357       0.000   0.000   0.000  1.00 12.94           N  
ATOM    851  CA  MET A 357       0.000   0.000   0.000  1.00 12.99           C  
ATOM    852  C   MET A 357       0.000   0.000   0.000  1.00 13.79           C  
ATOM    853  O   MET A 357       0.000   0.000   0.000  1.00 13.96           O  
ATOM    854  CB  MET A 357       0.000   0.000   0.000  1.00 13.04           C  
ATOM    855  CG  MET A 357       0.000   0.000   0.000  1.00 11.78           C  
ATOM    856  SD  MET A 357       0.000   0.000   0.000  1.00 12.86           S  
ATOM    857  CE  MET A 357       0.000   0.000   0.000  1.00 12.67           C  
ATOM    858  N   ARG A 358       0.000   0.000   0.000  1.00 14.07           N  
ATOM    859  CA  ARG A 358       0.000   0.000   0.000  1.00 15.99           C  
ATOM    860  C   ARG A 358       0.000   0.000   0.000  1.00 16.37           C  
ATOM    861  O   ARG A 358       0.000   0.000   0.000  1.00 17.15           O  
ATOM    862  CB  ARG A 358       0.000   0.000   0.000  1.00 15.37           C  
ATOM    863  CG  ARG A 358       0.000   0.000   0.000  1.00 15.88           C  
ATOM    864  CD  ARG A 358       0.000   0.000   0.000  1.00 17.86           C  
ATOM    865  NE  ARG A 358       0.000   0.000   0.000  1.00 23.20           N  
ATOM    866  CZ  ARG A 358       0.000   0.000   0.000  1.00 24.28           C  
ATOM    867  NH1 ARG A 358       0.000   0.000   0.000  1.00 24.83           N1+
ATOM    868  NH2 ARG A 358       0.000   0.000   0.000  1.00 25.73           N  
ATOM    869  N   ASP A 359       0.000   0.000   0.000  1.00 17.38           N  
ATOM    870  CA  ASP A 359       0.000   0.000   0.000  1.00 17.94           C  
ATOM    871  C   ASP A 359       0.000   0.000   0.000  1.00 17.76           C  
ATOM    872  O   ASP A 359       0.000   0.000   0.000  1.00 17.42           O  
ATOM    873  CB  ASP A 359       0.000   0.000   0.000  1.00 18.77           C  
ATOM    874  CG  ASP A 359       0.000   0.000   0.000  1.00 20.25           C  
ATOM    875  OD1 ASP A 359       0.000   0.000   0.000  1.00 23.12           O  
ATOM    876  OD2 ASP A 359       0.000   0.000   0.000  1.00 24.28           O1-
ATOM    877  N   MET A 360       0.000   0.000   0.000  1.00 17.25           N  
ATOM    878  CA  MET A 360       0.000   0.000   0.000  1.00 16.79           C  
ATOM    879  C   MET A 360       0.000   0.000   0.000  1.00 16.53           C  
ATOM    880  O   MET A 360       0.000   0.000   0.000  1.00 16.10           O  
ATOM    881  CB  MET A 360       0.000   0.000   0.000  1.00 17.00           C  
ATOM    882  CG  MET A 360       0.000   0.000   0.000  1.00 16.98           C  
ATOM    883  SD  MET A 360       0.000   0.000   0.000  1.00 16.53           S  
ATOM    884  CE  MET A 360       0.000   0.000   0.000  1.00 17.16           C  
ATOM    885  N   GLN A 361       0.000   0.000   0.000  1.00 16.06           N  
ATOM    886  CA  GLN A 361       0.000   0.000   0.000  1.00 16.08           C  
ATOM    887  C   GLN A 361       0.000   0.000   0.000  1.00 15.66           C  
ATOM    888  O   GLN A 361       0.000   0.000   0.000  1.00 15.36           O  
ATOM    889  CB  GLN A 361       0.000   0.000   0.000  1.00 16.51           C  
ATOM    890  CG  GLN A 361       0.000   0.000   0.000  1.00 19.32           C  
ATOM    891  CD  GLN A 361       0.000   0.000   0.000  1.00 23.67           C  
ATOM    892  NE2 GLN A 361       0.000   0.000   0.000  1.00 24.99           N  
ATOM    893  OE1 GLN A 361       0.000   0.000   0.000  1.00 26.71           O  
ATOM    894  N   MET A 362       0.000   0.000   0.000  1.00 14.49           N  
ATOM    895  CA  MET A 362       0.000   0.000   0.000  1.00 13.99           C  
ATOM    896  C   MET A 362       0.000   0.000   0.000  1.00 13.61           C  
ATOM    897  O   MET A 362       0.000   0.000   0.000  1.00 13.63           O  
ATOM    898  CB  MET A 362       0.000   0.000   0.000  1.00 13.72           C  
ATOM    899  CG  MET A 362       0.000   0.000   0.000  1.00 13.86           C  
ATOM    900  SD  MET A 362       0.000   0.000   0.000  1.00 13.48           S  
ATOM    901  CE  MET A 362       0.000   0.000   0.000  1.00 13.12           C  
ATOM    902  N   ASP A 363       0.000   0.000   0.000  1.00 13.73           N  
ATOM    903  CA  ASP A 363       0.000   0.000   0.000  1.00 14.22           C  
ATOM    904  C   ASP A 363       0.000   0.000   0.000  1.00 14.39           C  
ATOM    905  O   ASP A 363       0.000   0.000   0.000  1.00 14.38           O  
ATOM    906  CB  ASP A 363       0.000   0.000   0.000  1.00 13.88           C  
ATOM    907  CG  ASP A 363       0.000   0.000   0.000  1.00 14.97           C  
ATOM    908  OD1 ASP A 363       0.000   0.000   0.000  1.00 14.84           O  
ATOM    909  OD2 ASP A 363       0.000   0.000   0.000  1.00 13.35           O1-
ATOM    910  N   LYS A 364       0.000   0.000   0.000  1.00 14.62           N  
ATOM    911  CA  LYS A 364       0.000   0.000   0.000  1.00 14.93           C  
ATOM    912  C   LYS A 364       0.000   0.000   0.000  1.00 14.41           C  
ATOM    913  O   LYS A 364       0.000   0.000   0.000  1.00 14.40           O  
ATOM    914  CB  LYS A 364       0.000   0.000   0.000  1.00 14.78           C  
ATOM    915  CG  LYS A 364       0.000   0.000   0.000  1.00 16.07           C  
ATOM    916  CD  LYS A 364       0.000   0.000   0.000  1.00 16.99           C  
ATOM    917  CE  LYS A 364       0.000   0.000   0.000  1.00 19.21           C  
ATOM    918  NZ  LYS A 364       0.000   0.000   0.000  1.00 22.31           N1+
ATOM    919  N   THR A 365       0.000   0.000   0.000  1.00 13.73           N  
ATOM    920  CA  THR A 365       0.000   0.000   0.000  1.00 13.37           C  
ATOM    921  C   THR A 365       0.000   0.000   0.000  1.00 12.48           C  
ATOM    922  O   THR A 365       0.000   0.000   0.000  1.00 12.46           O  
ATOM    923  CB  THR A 365       0.000   0.000   0.000  1.00 13.70           C  
ATOM    924  CG2 THR A 365       0.000   0.000   0.000  1.00 14.33           C  
ATOM    925  OG1 THR A 365       0.000   0.000   0.000  1.00 13.96           O  
ATOM    926  N   GLU A 366       0.000   0.000   0.000  1.00 11.85           N  
ATOM    927  CA  GLU A 366       0.000   0.000   0.000  1.00 11.46           C  
ATOM    928  C   GLU A 366       0.000   0.000   0.000  1.00 11.44           C  
ATOM    929  O   GLU A 366       0.000   0.000   0.000  1.00 11.27           O  
ATOM    930  CB  GLU A 366       0.000   0.000   0.000  1.00 11.38           C  
ATOM    931  CG  GLU A 366       0.000   0.000   0.000  1.00 11.26           C  
ATOM    932  CD  GLU A 366       0.000   0.000   0.000  1.00 10.79           C  
ATOM    933  OE1 GLU A 366       0.000   0.000   0.000  1.00 13.48           O  
ATOM    934  OE2 GLU A 366       0.000   0.000   0.000  1.00 11.55           O1-
ATOM    935  N   LEU A 367       0.000   0.000   0.000  1.00 11.19           N  
ATOM    936  CA  LEU A 367       0.000   0.000   0.000  1.00 11.39           C  
ATOM    937  C   LEU A 367       0.000   0.000   0.000  1.00 11.15           C  
ATOM    938  O   LEU A 367       0.000   0.000   0.000  1.00 10.50           O  
ATOM    939  CB  LEU A 367       0.000   0.000   0.000  1.00 11.62           C  
ATOM    940  CG  LEU A 367       0.000   0.000   0.000  1.00 12.20           C  
ATOM    941  CD1 LEU A 367       0.000   0.000   0.000  1.00 11.25           C  
ATOM    942  CD2 LEU A 367       0.000   0.000   0.000  1.00 14.35           C  
ATOM    943  N   GLY A 368       0.000   0.000   0.000  1.00 11.10           N  
ATOM    944  CA  GLY A 368       0.000   0.000   0.000  1.00 11.20           C  
ATOM    945  C   GLY A 368       0.000   0.000   0.000  1.00 10.92           C  
ATOM    946  O   GLY A 368       0.000   0.000   0.000  1.00 11.26           O  
ATOM    947  N   CYS A 369       0.000   0.000   0.000  1.00 11.24           N  
ATOM    948  CA  CYS A 369       0.000   0.000   0.000  1.00 11.04           C  
ATOM    949  C   CYS A 369       0.000   0.000   0.000  1.00 10.70           C  
ATOM    950  O   CYS A 369       0.000   0.000   0.000  1.00 10.95           O  
ATOM    951  CB  CYS A 369       0.000   0.000   0.000  1.00 10.79           C  
ATOM    952  SG  CYS A 369       0.000   0.000   0.000  1.00 12.60           S  
ATOM    953  N   LEU A 370       0.000   0.000   0.000  1.00 10.68           N  
ATOM    954  CA  LEU A 370       0.000   0.000   0.000  1.00 10.35           C  
ATOM    955  C   LEU A 370       0.000   0.000   0.000  1.00  9.93           C  
ATOM    956  O   LEU A 370       0.000   0.000   0.000  1.00  9.18           O  
ATOM    957  CB  LEU A 370       0.000   0.000   0.000  1.00 10.57           C  
ATOM    958  CG  LEU A 370       0.000   0.000   0.000  1.00 10.26           C  
ATOM    959  CD1 LEU A 370       0.000   0.000   0.000  1.00  9.86           C  
ATOM    960  CD2 LEU A 370       0.000   0.000   0.000  1.00 10.68           C  
ATOM    961  N   ARG A 371       0.000   0.000   0.000  1.00  9.79           N  
ATOM    962  CA  ARG A 371       0.000   0.000   0.000  1.00 10.22           C  
ATOM    963  C   ARG A 371       0.000   0.000   0.000  1.00 10.08           C  
ATOM    964  O   ARG A 371       0.000   0.000   0.000  1.00 10.01           O  
ATOM    965  CB  ARG A 371       0.000   0.000   0.000  1.00 10.32           C  
ATOM    966  CG  ARG A 371       0.000   0.000   0.000  1.00 10.44           C  
ATOM    967  CD  ARG A 371       0.000   0.000   0.000  1.00 11.79           C  
ATOM    968  NE  ARG A 371       0.000   0.000   0.000  1.00 13.19           N  
ATOM    969  CZ  ARG A 371       0.000   0.000   0.000  1.00 12.34           C  
ATOM    970  NH1 ARG A 371       0.000   0.000   0.000  1.00 13.30           N1+
ATOM    971  NH2 ARG A 371       0.000   0.000   0.000  1.00 11.12           N  
ATOM    972  N   ALA A 372       0.000   0.000   0.000  1.00 10.72           N  
ATOM    973  CA  ALA A 372       0.000   0.000   0.000  1.00 10.01           C  
ATOM    974  C   ALA A 372       0.000   0.000   0.000  1.00 10.53           C  
ATOM    975  O   ALA A 372       0.000   0.000   0.000  1.00  9.83           O  
ATOM    976  CB  ALA A 372       0.000   0.000   0.000  1.00 10.21           C  
ATOM    977  N   ILE A 373       0.000   0.000   0.000  1.00 10.38           N  
ATOM    978  CA  ILE A 373       0.000   0.000   0.000  1.00 10.14           C  
ATOM    979  C   ILE A 373       0.000   0.000   0.000  1.00 10.07           C  
ATOM    980  O   ILE A 373       0.000   0.000   0.000  1.00 10.78           O  
ATOM    981  CB  ILE A 373       0.000   0.000   0.000  1.00 10.03           C  
ATOM    982  CG1 ILE A 373       0.000   0.000   0.000  1.00  9.56           C  
ATOM    983  CG2 ILE A 373       0.000   0.000   0.000  1.00 10.50           C  
ATOM    984  CD1 ILE A 373       0.000   0.000   0.000  1.00 10.99           C  
ATOM    985  N   VAL A 374       0.000   0.000   0.000  1.00  9.89           N  
ATOM    986  CA  VAL A 374       0.000   0.000   0.000  1.00 10.39           C  
ATOM    987  C   VAL A 374       0.000   0.000   0.000  1.00 10.02           C  
ATOM    988  O   VAL A 374       0.000   0.000   0.000  1.00  9.80           O  
ATOM    989  CB  VAL A 374       0.000   0.000   0.000  1.00 10.15           C  
ATOM    990  CG1 VAL A 374       0.000   0.000   0.000  1.00 11.39           C  
ATOM    991  CG2 VAL A 374       0.000   0.000   0.000  1.00 11.23           C  
ATOM    992  N   LEU A 375       0.000   0.000   0.000  1.00  9.94           N  
ATOM    993  CA  LEU A 375       0.000   0.000   0.000  1.00 10.10           C  
ATOM    994  C   LEU A 375       0.000   0.000   0.000  1.00 10.47           C  
ATOM    995  O   LEU A 375       0.000   0.000   0.000  1.00 10.34           O  
ATOM    996  CB  LEU A 375       0.000   0.000   0.000  1.00 10.06           C  
ATOM    997  CG  LEU A 375       0.000   0.000   0.000  1.00  9.92           C  
ATOM    998  CD1 LEU A 375       0.000   0.000   0.000  1.00 11.08           C  
ATOM    999  CD2 LEU A 375       0.000   0.000   0.000  1.00 10.31           C  
ATOM   1000  N   PHE A 376       0.000   0.000   0.000  1.00 10.83           N  
ATOM   1001  CA  PHE A 376       0.000   0.000   0.000  1.00 11.07           C  
ATOM   1002  C   PHE A 376       0.000   0.000   0.000  1.00 11.03           C  
ATOM   1003  O   PHE A 376       0.000   0.000   0.000  1.00 10.69           O  
ATOM   1004  CB  PHE A 376       0.000   0.000   0.000  1.00 11.25           C  
ATOM   1005  CG  PHE A 376       0.000   0.000   0.000  1.00 11.77           C  
ATOM   1006  CD1 PHE A 376       0.000   0.000   0.000  1.00 12.50           C  
ATOM   1007  CD2 PHE A 376       0.000   0.000   0.000  1.00 13.19           C  
ATOM   1008  CE1 PHE A 376       0.000   0.000   0.000  1.00 13.80           C  
ATOM   1009  CE2 PHE A 376       0.000   0.000   0.000  1.00 13.26           C  
ATOM   1010  CZ  PHE A 376       0.000   0.000   0.000  1.00 12.52           C  
ATOM   1011  N   ASN A 377       0.000   0.000   0.000  1.00 11.31           N  
ATOM   1012  CA  ASN A 377       0.000   0.000   0.000  1.00 11.75           C  
ATOM   1013  C   ASN A 377       0.000   0.000   0.000  1.00 11.63           C  
ATOM   1014  O   ASN A 377       0.000   0.000   0.000  1.00 11.47           O  
ATOM   1015  CB  ASN A 377       0.000   0.000   0.000  1.00 12.06           C  
ATOM   1016  CG  ASN A 377       0.000   0.000   0.000  1.00 12.02           C  
ATOM   1017  ND2 ASN A 377       0.000   0.000   0.000  1.00 12.97           N  
ATOM   1018  OD1 ASN A 377       0.000   0.000   0.000  1.00 12.93           O  
ATOM   1019  N   PRO A 378       0.000   0.000   0.000  1.00 11.73           N  
ATOM   1020  CA  PRO A 378       0.000   0.000   0.000  1.00 12.01           C  
ATOM   1021  C   PRO A 378       0.000   0.000   0.000  1.00 11.84           C  
ATOM   1022  O   PRO A 378       0.000   0.000   0.000  1.00 12.67           O  
ATOM   1023  CB  PRO A 378       0.000   0.000   0.000  1.00 12.52           C  
ATOM   1024  CG  PRO A 378       0.000   0.000   0.000  1.00 12.21           C  
ATOM   1025  CD  PRO A 378       0.000   0.000   0.000  1.00 11.72           C  
ATOM   1026  N   ASP A 379       0.000   0.000   0.000  1.00 11.91           N  
ATOM   1027  CA  ASP A 379       0.000   0.000   0.000  1.00 12.59           C  
ATOM   1028  C   ASP A 379       0.000   0.000   0.000  1.00 13.01           C  
ATOM   1029  O   ASP A 379       0.000   0.000   0.000  1.00 13.13           O  
ATOM   1030  CB  ASP A 379       0.000   0.000   0.000  1.00 12.72           C  
ATOM   1031  CG  ASP A 379       0.000   0.000   0.000  1.00 14.37           C  
ATOM   1032  OD1 ASP A 379       0.000   0.000   0.000  1.00 15.45           O  
ATOM   1033  OD2 ASP A 379       0.000   0.000   0.000  1.00 16.96           O1-
ATOM   1034  N   SER A 380       0.000   0.000   0.000  1.00 13.70           N  
ATOM   1035  CA  SER A 380       0.000   0.000   0.000  1.00 14.19           C  
ATOM   1036  C   SER A 380       0.000   0.000   0.000  1.00 14.40           C  
ATOM   1037  O   SER A 380       0.000   0.000   0.000  1.00 14.92           O  
ATOM   1038  CB  SER A 380       0.000   0.000   0.000  1.00 14.34           C  
ATOM   1039  OG  SER A 380       0.000   0.000   0.000  1.00 14.22           O  
ATOM   1040  N   LYS A 381       0.000   0.000   0.000  1.00 14.95           N  
ATOM   1041  CA  LYS A 381       0.000   0.000   0.000  1.00 15.84           C  
ATOM   1042  C   LYS A 381       0.000   0.000   0.000  1.00 15.95           C  
ATOM   1043  O   LYS A 381       0.000   0.000   0.000  1.00 15.96           O  
ATOM   1044  CB  LYS A 381       0.000   0.000   0.000  1.00 16.75           C  
ATOM   1045  CG  LYS A 381       0.000   0.000   0.000  1.00 17.56           C  
ATOM   1046  CD  LYS A 381       0.000   0.000   0.000  1.00 18.41           C  
ATOM   1047  CE  LYS A 381       0.000   0.000   0.000  1.00 18.56           C  
ATOM   1048  NZ  LYS A 381       0.000   0.000   0.000  1.00 17.06           N1+
ATOM   1049  N   GLY A 382       0.000   0.000   0.000  1.00 15.86           N  
ATOM   1050  CA  GLY A 382       0.000   0.000   0.000  1.00 16.30           C  
ATOM   1051  C   GLY A 382       0.000   0.000   0.000  1.00 16.43           C  
ATOM   1052  O   GLY A 382       0.000   0.000   0.000  1.00 16.27           O  
ATOM   1053  N   LEU A 383       0.000   0.000   0.000  1.00 16.70           N  
ATOM   1054  CA  LEU A 383       0.000   0.000   0.000  1.00 17.07           C  
ATOM   1055  C   LEU A 383       0.000   0.000   0.000  1.00 18.50           C  
ATOM   1056  O   LEU A 383       0.000   0.000   0.000  1.00 18.42           O  
ATOM   1057  CB  LEU A 383       0.000   0.000   0.000  1.00 16.33           C  
ATOM   1058  CG  LEU A 383       0.000   0.000   0.000  1.00 14.79           C  
ATOM   1059  CD1 LEU A 383       0.000   0.000   0.000  1.00 13.95           C  
ATOM   1060  CD2 LEU A 383       0.000   0.000   0.000  1.00 14.97           C  
ATOM   1061  N   SER A 384       0.000   0.000   0.000  1.00 19.43           N  
ATOM   1062  CA  SER A 384       0.000   0.000   0.000  1.00 20.89           C  
ATOM   1063  C   SER A 384       0.000   0.000   0.000  1.00 21.17           C  
ATOM   1064  O   SER A 384       0.000   0.000   0.000  1.00 21.51           O  
ATOM   1065  CB  SER A 384       0.000   0.000   0.000  1.00 20.75           C  
ATOM   1066  OG  SER A 384       0.000   0.000   0.000  1.00 22.93           O  
ATOM   1067  N   ASN A 385       0.000   0.000   0.000  1.00 21.98           N  
ATOM   1068  CA  ASN A 385       0.000   0.000   0.000  1.00 22.53           C  
ATOM   1069  C   ASN A 385       0.000   0.000   0.000  1.00 22.12           C  
ATOM   1070  O   ASN A 385       0.000   0.000   0.000  1.00 22.67           O  
ATOM   1071  CB  ASN A 385       0.000   0.000   0.000  1.00 22.70           C  
ATOM   1072  CG  ASN A 385       0.000   0.000   0.000  1.00 24.28           C  
ATOM   1073  ND2 ASN A 385       0.000   0.000   0.000  1.00 26.29           N  
ATOM   1074  OD1 ASN A 385       0.000   0.000   0.000  1.00 24.77           O  
ATOM   1075  N   PRO A 386       0.000   0.000   0.000  1.00 21.92           N  
ATOM   1076  CA  PRO A 386       0.000   0.000   0.000  1.00 21.31           C  
ATOM   1077  C   PRO A 386       0.000   0.000   0.000  1.00 20.72           C  
ATOM   1078  O   PRO A 386       0.000   0.000   0.000  1.00 20.65           O  
ATOM   1079  CB  PRO A 386       0.000   0.000   0.000  1.00 21.54           C  
ATOM   1080  CG  PRO A 386       0.000   0.000   0.000  1.00 22.02           C  
ATOM   1081  CD  PRO A 386       0.000   0.000   0.000  1.00 21.69           C  
ATOM   1082  N   ALA A 387       0.000   0.000   0.000  1.00 20.19           N  
ATOM   1083  CA  ALA A 387       0.000   0.000   0.000  1.00 19.78           C  
ATOM   1084  C   ALA A 387       0.000   0.000   0.000  1.00 19.22           C  
ATOM   1085  O   ALA A 387       0.000   0.000   0.000  1.00 18.67           O  
ATOM   1086  CB  ALA A 387       0.000   0.000   0.000  1.00 19.69           C  
ATOM   1087  N   GLU A 388       0.000   0.000   0.000  1.00 18.84           N  
ATOM   1088  CA  GLU A 388       0.000   0.000   0.000  1.00 19.00           C  
ATOM   1089  C   GLU A 388       0.000   0.000   0.000  1.00 17.54           C  
ATOM   1090  O   GLU A 388       0.000   0.000   0.000  1.00 16.88           O  
ATOM   1091  CB  GLU A 388       0.000   0.000   0.000  1.00 19.20           C  
ATOM   1092  CG  GLU A 388       0.000   0.000   0.000  1.00 21.63           C  
ATOM   1093  CD  GLU A 388       0.000   0.000   0.000  1.00 21.58           C  
ATOM   1094  OE1 GLU A 388       0.000   0.000   0.000  1.00 26.89           O  
ATOM   1095  OE2 GLU A 388       0.000   0.000   0.000  1.00 25.05           O1-
ATOM   1096  N   VAL A 389       0.000   0.000   0.000  1.00 16.24           N  
ATOM   1097  CA  VAL A 389       0.000   0.000   0.000  1.00 14.98           C  
ATOM   1098  C   VAL A 389       0.000   0.000   0.000  1.00 15.10           C  
ATOM   1099  O   VAL A 389       0.000   0.000   0.000  1.00 14.19           O  
ATOM   1100  CB  VAL A 389       0.000   0.000   0.000  1.00 14.90           C  
ATOM   1101  CG1 VAL A 389       0.000   0.000   0.000  1.00 14.72           C  
ATOM   1102  CG2 VAL A 389       0.000   0.000   0.000  1.00 12.99           C  
ATOM   1103  N   GLU A 390       0.000   0.000   0.000  1.00 15.23           N  
ATOM   1104  CA  GLU A 390       0.000   0.000   0.000  1.00 16.37           C  
ATOM   1105  C   GLU A 390       0.000   0.000   0.000  1.00 15.26           C  
ATOM   1106  O   GLU A 390       0.000   0.000   0.000  1.00 15.20           O  
ATOM   1107  CB  GLU A 390       0.000   0.000   0.000  1.00 16.30           C  
ATOM   1108  CG  GLU A 390       0.000   0.000   0.000  1.00 18.75           C  
ATOM   1109  CD  GLU A 390       0.000   0.000   0.000  1.00 19.54           C  
ATOM   1110  OE1 GLU A 390       0.000   0.000   0.000  1.00 24.69           O  
ATOM   1111  OE2 GLU A 390       0.000   0.000   0.000  1.00 24.69           O1-
ATOM   1112  N   ALA A 391       0.000   0.000   0.000  1.00 14.25           N  
ATOM   1113  CA  ALA A 391       0.000   0.000   0.000  1.00 13.67           C  
ATOM   1114  C   ALA A 391       0.000   0.000   0.000  1.00 12.99           C  
ATOM   1115  O   ALA A 391       0.000   0.000   0.000  1.00 12.81           O  
ATOM   1116  CB  ALA A 391       0.000   0.000   0.000  1.00 13.51           C  
ATOM   1117  N   LEU A 392       0.000   0.000   0.000  1.00 12.19           N  
ATOM   1118  CA  LEU A 392       0.000   0.000   0.000  1.00 12.13           C  
ATOM   1119  C   LEU A 392       0.000   0.000   0.000  1.00 12.03           C  
ATOM   1120  O   LEU A 392       0.000   0.000   0.000  1.00 11.00           O  
ATOM   1121  CB  LEU A 392       0.000   0.000   0.000  1.00 11.87           C  
ATOM   1122  CG  LEU A 392       0.000   0.000   0.000  1.00 13.25           C  
ATOM   1123  CD1 LEU A 392       0.000   0.000   0.000  1.00 12.16           C  
ATOM   1124  CD2 LEU A 392       0.000   0.000   0.000  1.00 13.81           C  
ATOM   1125  N   ARG A 393       0.000   0.000   0.000  1.00 11.75           N  
ATOM   1126  CA  ARG A 393       0.000   0.000   0.000  1.00 12.17           C  
ATOM   1127  C   ARG A 393       0.000   0.000   0.000  1.00 12.69           C  
ATOM   1128  O   ARG A 393       0.000   0.000   0.000  1.00 11.72           O  
ATOM   1129  CB  ARG A 393       0.000   0.000   0.000  1.00 11.97           C  
ATOM   1130  CG  ARG A 393       0.000   0.000   0.000  1.00 12.04           C  
ATOM   1131  CD  ARG A 393       0.000   0.000   0.000  1.00 11.75           C  
ATOM   1132  NE  ARG A 393       0.000   0.000   0.000  1.00 10.82           N  
ATOM   1133  CZ  ARG A 393       0.000   0.000   0.000  1.00 12.32           C  
ATOM   1134  NH1 ARG A 393       0.000   0.000   0.000  1.00 10.40           N1+
ATOM   1135  NH2 ARG A 393       0.000   0.000   0.000  1.00 11.78           N  
ATOM   1136  N   GLU A 394       0.000   0.000   0.000  1.00 13.32           N  
ATOM   1137  CA  GLU A 394       0.000   0.000   0.000  1.00 14.91           C  
ATOM   1138  C   GLU A 394       0.000   0.000   0.000  1.00 14.37           C  
ATOM   1139  O   GLU A 394       0.000   0.000   0.000  1.00 14.56           O  
ATOM   1140  CB  GLU A 394       0.000   0.000   0.000  1.00 14.83           C  
ATOM   1141  CG  GLU A 394       0.000   0.000   0.000  1.00 17.55           C  
ATOM   1142  CD  GLU A 394       0.000   0.000   0.000  1.00 18.48           C  
ATOM   1143  OE1 GLU A 394       0.000   0.000   0.000  1.00 22.86           O  
ATOM   1144  OE2 GLU A 394       0.000   0.000   0.000  1.00 24.08           O1-
ATOM   1145  N   LYS A 395       0.000   0.000   0.000  1.00 13.91           N  
ATOM   1146  CA  LYS A 395       0.000   0.000   0.000  1.00 13.45           C  
ATOM   1147  C   LYS A 395       0.000   0.000   0.000  1.00 12.67           C  
ATOM   1148  O   LYS A 395       0.000   0.000   0.000  1.00 11.81           O  
ATOM   1149  CB  LYS A 395       0.000   0.000   0.000  1.00 13.79           C  
ATOM   1150  CG  LYS A 395       0.000   0.000   0.000  1.00 15.93           C  
ATOM   1151  CD  LYS A 395       0.000   0.000   0.000  1.00 19.28           C  
ATOM   1152  CE  LYS A 395       0.000   0.000   0.000  1.00 22.22           C  
ATOM   1153  NZ  LYS A 395       0.000   0.000   0.000  1.00 23.12           N1+
ATOM   1154  N   VAL A 396       0.000   0.000   0.000  1.00 12.14           N  
ATOM   1155  CA  VAL A 396       0.000   0.000   0.000  1.00 12.33           C  
ATOM   1156  C   VAL A 396       0.000   0.000   0.000  1.00 12.24           C  
ATOM   1157  O   VAL A 396       0.000   0.000   0.000  1.00 11.59           O  
ATOM   1158  CB  VAL A 396       0.000   0.000   0.000  1.00 12.33           C  
ATOM   1159  CG1 VAL A 396       0.000   0.000   0.000  1.00 12.11           C  
ATOM   1160  CG2 VAL A 396       0.000   0.000   0.000  1.00 12.35           C  
ATOM   1161  N   TYR A 397       0.000   0.000   0.000  1.00 12.32           N  
ATOM   1162  CA  TYR A 397       0.000   0.000   0.000  1.00 12.74           C  
ATOM   1163  C   TYR A 397       0.000   0.000   0.000  1.00 12.88           C  
ATOM   1164  O   TYR A 397       0.000   0.000   0.000  1.00 13.04           O  
ATOM   1165  CB  TYR A 397       0.000   0.000   0.000  1.00 13.00           C  
ATOM   1166  CG  TYR A 397       0.000   0.000   0.000  1.00 13.53           C  
ATOM   1167  CD1 TYR A 397       0.000   0.000   0.000  1.00 13.22           C  
ATOM   1168  CD2 TYR A 397       0.000   0.000   0.000  1.00 13.61           C  
ATOM   1169  CE1 TYR A 397       0.000   0.000   0.000  1.00 13.57           C  
ATOM   1170  CE2 TYR A 397       0.000   0.000   0.000  1.00 12.43           C  
ATOM   1171  CZ  TYR A 397       0.000   0.000   0.000  1.00 14.25           C  
ATOM   1172  OH  TYR A 397       0.000   0.000   0.000  1.00 14.92           O  
ATOM   1173  N   ALA A 398       0.000   0.000   0.000  1.00 12.66           N  
ATOM   1174  CA  ALA A 398       0.000   0.000   0.000  1.00 12.92           C  
ATOM   1175  C   ALA A 398       0.000   0.000   0.000  1.00 13.21           C  
ATOM   1176  O   ALA A 398       0.000   0.000   0.000  1.00 13.17           O  
ATOM   1177  CB  ALA A 398       0.000   0.000   0.000  1.00 12.85           C  
ATOM   1178  N   SER A 399       0.000   0.000   0.000  1.00 13.41           N  
ATOM   1179  CA  SER A 399       0.000   0.000   0.000  1.00 13.97           C  
ATOM   1180  C   SER A 399       0.000   0.000   0.000  1.00 13.91           C  
ATOM   1181  O   SER A 399       0.000   0.000   0.000  1.00 13.67           O  
ATOM   1182  CB  SER A 399       0.000   0.000   0.000  1.00 14.06           C  
ATOM   1183  OG  SER A 399       0.000   0.000   0.000  1.00 15.92           O  
ATOM   1184  N   LEU A 400       0.000   0.000   0.000  1.00 13.56           N  
ATOM   1185  CA  LEU A 400       0.000   0.000   0.000  1.00 13.53           C  
ATOM   1186  C   LEU A 400       0.000   0.000   0.000  1.00 13.68           C  
ATOM   1187  O   LEU A 400       0.000   0.000   0.000  1.00 13.34           O  
ATOM   1188  CB  LEU A 400       0.000   0.000   0.000  1.00 13.08           C  
ATOM   1189  CG  LEU A 400       0.000   0.000   0.000  1.00 14.22           C  
ATOM   1190  CD1 LEU A 400       0.000   0.000   0.000  1.00 13.83           C  
ATOM   1191  CD2 LEU A 400       0.000   0.000   0.000  1.00 12.93           C  
ATOM   1192  N   GLU A 401       0.000   0.000   0.000  1.00 14.56           N  
ATOM   1193  CA  GLU A 401       0.000   0.000   0.000  1.00 15.18           C  
ATOM   1194  C   GLU A 401       0.000   0.000   0.000  1.00 15.27           C  
ATOM   1195  O   GLU A 401       0.000   0.000   0.000  1.00 15.29           O  
ATOM   1196  CB  GLU A 401       0.000   0.000   0.000  1.00 15.40           C  
ATOM   1197  CG  GLU A 401       0.000   0.000   0.000  1.00 16.84           C  
ATOM   1198  CD  GLU A 401       0.000   0.000   0.000  1.00 19.69           C  
ATOM   1199  OE1 GLU A 401       0.000   0.000   0.000  1.00 21.82           O  
ATOM   1200  OE2 GLU A 401       0.000   0.000   0.000  1.00 20.88           O1-
ATOM   1201  N   ALA A 402       0.000   0.000   0.000  1.00 15.37           N  
ATOM   1202  CA  ALA A 402       0.000   0.000   0.000  1.00 15.63           C  
ATOM   1203  C   ALA A 402       0.000   0.000   0.000  1.00 15.90           C  
ATOM   1204  O   ALA A 402       0.000   0.000   0.000  1.00 15.96           O  
ATOM   1205  CB  ALA A 402       0.000   0.000   0.000  1.00 15.12           C  
ATOM   1206  N   TYR A 403       0.000   0.000   0.000  1.00 15.53           N  
ATOM   1207  CA  TYR A 403       0.000   0.000   0.000  1.00 15.82           C  
ATOM   1208  C   TYR A 403       0.000   0.000   0.000  1.00 16.03           C  
ATOM   1209  O   TYR A 403       0.000   0.000   0.000  1.00 16.40           O  
ATOM   1210  CB  TYR A 403       0.000   0.000   0.000  1.00 15.41           C  
ATOM   1211  CG  TYR A 403       0.000   0.000   0.000  1.00 14.88           C  
ATOM   1212  CD1 TYR A 403       0.000   0.000   0.000  1.00 15.48           C  
ATOM   1213  CD2 TYR A 403       0.000   0.000   0.000  1.00 15.05           C  
ATOM   1214  CE1 TYR A 403       0.000   0.000   0.000  1.00 15.19           C  
ATOM   1215  CE2 TYR A 403       0.000   0.000   0.000  1.00 14.11           C  
ATOM   1216  CZ  TYR A 403       0.000   0.000   0.000  1.00 15.88           C  
ATOM   1217  OH  TYR A 403       0.000   0.000   0.000  1.00 14.98           O  
ATOM   1218  N   CYS A 404       0.000   0.000   0.000  1.00 16.32           N  
ATOM   1219  CA  CYS A 404       0.000   0.000   0.000  1.00 16.77           C  
ATOM   1220  C   CYS A 404       0.000   0.000   0.000  1.00 17.31           C  
ATOM   1221  O   CYS A 404       0.000   0.000   0.000  1.00 17.19           O  
ATOM   1222  CB  CYS A 404       0.000   0.000   0.000  1.00 16.45           C  
ATOM   1223  SG  CYS A 404       0.000   0.000   0.000  1.00 17.16           S  
ATOM   1224  N   LYS A 405       0.000   0.000   0.000  1.00 18.04           N  
ATOM   1225  CA  LYS A 405       0.000   0.000   0.000  1.00 19.01           C  
ATOM   1226  C   LYS A 405       0.000   0.000   0.000  1.00 19.18           C  
ATOM   1227  O   LYS A 405       0.000   0.000   0.000  1.00 19.14           O  
ATOM   1228  CB  LYS A 405       0.000   0.000   0.000  1.00 19.31           C  
ATOM   1229  CG  LYS A 405       0.000   0.000   0.000  1.00 21.64           C  
ATOM   1230  CD  LYS A 405       0.000   0.000   0.000  1.00 26.14           C  
ATOM   1231  CE  LYS A 405       0.000   0.000   0.000  1.00 27.49           C  
ATOM   1232  NZ  LYS A 405       0.000   0.000   0.000  1.00 29.56           N1+
ATOM   1233  N   HIS A 406       0.000   0.000   0.000  1.00 19.37           N  
ATOM   1234  CA  HIS A 406       0.000   0.000   0.000  1.00 19.98           C  
ATOM   1235  C   HIS A 406       0.000   0.000   0.000  1.00 19.27           C  
ATOM   1236  O   HIS A 406       0.000   0.000   0.000  1.00 19.06           O  
ATOM   1237  CB  HIS A 406       0.000   0.000   0.000  1.00 20.69           C  
ATOM   1238  CG  HIS A 406       0.000   0.000   0.000  1.00 23.53           C  
ATOM   1239  CD2 HIS A 406       0.000   0.000   0.000  1.00 26.15           C  
ATOM   1240  ND1 HIS A 406       0.000   0.000   0.000  1.00 25.99           N  
ATOM   1241  CE1 HIS A 406       0.000   0.000   0.000  1.00 26.80           C  
ATOM   1242  NE2 HIS A 406       0.000   0.000   0.000  1.00 27.50           N  
ATOM   1243  N   LYS A 407       0.000   0.000   0.000  1.00 18.36           N  
ATOM   1244  CA  LYS A 407       0.000   0.000   0.000  1.00 17.90           C  
ATOM   1245  C   LYS A 407       0.000   0.000   0.000  1.00 17.18           C  
ATOM   1246  O   LYS A 407       0.000   0.000   0.000  1.00 17.21           O  
ATOM   1247  CB  LYS A 407       0.000   0.000   0.000  1.00 18.52           C  
ATOM   1248  CG  LYS A 407       0.000   0.000   0.000  1.00 19.90           C  
ATOM   1249  CD  LYS A 407       0.000   0.000   0.000  1.00 24.03           C  
ATOM   1250  CE  LYS A 407       0.000   0.000   0.000  1.00 25.95           C  
ATOM   1251  NZ  LYS A 407       0.000   0.000   0.000  1.00 27.97           N1+
ATOM   1252  N   TYR A 408       0.000   0.000   0.000  1.00 15.82           N  
ATOM   1253  CA  TYR A 408       0.000   0.000   0.000  1.00 15.78           C  
ATOM   1254  C   TYR A 408       0.000   0.000   0.000  1.00 15.63           C  
ATOM   1255  O   TYR A 408       0.000   0.000   0.000  1.00 15.26           O  
ATOM   1256  CB  TYR A 408       0.000   0.000   0.000  1.00 15.47           C  
ATOM   1257  CG  TYR A 408       0.000   0.000   0.000  1.00 15.52           C  
ATOM   1258  CD1 TYR A 408       0.000   0.000   0.000  1.00 15.49           C  
ATOM   1259  CD2 TYR A 408       0.000   0.000   0.000  1.00 15.52           C  
ATOM   1260  CE1 TYR A 408       0.000   0.000   0.000  1.00 14.81           C  
ATOM   1261  CE2 TYR A 408       0.000   0.000   0.000  1.00 15.33           C  
ATOM   1262  CZ  TYR A 408       0.000   0.000   0.000  1.00 15.50           C  
ATOM   1263  OH  TYR A 408       0.000   0.000   0.000  1.00 16.25           O  
ATOM   1264  N   PRO A 409       0.000   0.000   0.000  1.00 15.45           N  
ATOM   1265  CA  PRO A 409       0.000   0.000   0.000  1.00 15.53           C  
ATOM   1266  C   PRO A 409       0.000   0.000   0.000  1.00 15.38           C  
ATOM   1267  O   PRO A 409       0.000   0.000   0.000  1.00 15.71           O  
ATOM   1268  CB  PRO A 409       0.000   0.000   0.000  1.00 15.46           C  
ATOM   1269  CG  PRO A 409       0.000   0.000   0.000  1.00 15.51           C  
ATOM   1270  CD  PRO A 409       0.000   0.000   0.000  1.00 15.71           C  
ATOM   1271  N   GLU A 410       0.000   0.000   0.000  1.00 14.99           N  
ATOM   1272  CA  GLU A 410       0.000   0.000   0.000  1.00 15.31           C  
ATOM   1273  C   GLU A 410       0.000   0.000   0.000  1.00 14.89           C  
ATOM   1274  O   GLU A 410       0.000   0.000   0.000  1.00 14.65           O  
ATOM   1275  CB  GLU A 410       0.000   0.000   0.000  1.00 15.53           C  
ATOM   1276  CG  GLU A 410       0.000   0.000   0.000  1.00 16.02           C  
ATOM   1277  CD  GLU A 410       0.000   0.000   0.000  1.00 18.91           C  
ATOM   1278  OE1 GLU A 410       0.000   0.000   0.000  1.00 18.80           O  
ATOM   1279  OE2 GLU A 410       0.000   0.000   0.000  1.00 18.27           O1-
ATOM   1280  N   GLN A 411       0.000   0.000   0.000  1.00 15.29           N  
ATOM   1281  CA  GLN A 411       0.000   0.000   0.000  1.00 15.92           C  
ATOM   1282  C   GLN A 411       0.000   0.000   0.000  1.00 15.83           C  
ATOM   1283  O   GLN A 411       0.000   0.000   0.000  1.00 15.66           O  
ATOM   1284  CB  GLN A 411       0.000   0.000   0.000  1.00 15.68           C  
ATOM   1285  CG  GLN A 411       0.000   0.000   0.000  1.00 16.25           C  
ATOM   1286  CD  GLN A 411       0.000   0.000   0.000  1.00 16.88           C  
ATOM   1287  NE2 GLN A 411       0.000   0.000   0.000  1.00 15.94           N  
ATOM   1288  OE1 GLN A 411       0.000   0.000   0.000  1.00 21.17           O  
ATOM   1289  N   PRO A 412       0.000   0.000   0.000  1.00 16.21           N  
ATOM   1290  CA  PRO A 412       0.000   0.000   0.000  1.00 16.25           C  
ATOM   1291  C   PRO A 412       0.000   0.000   0.000  1.00 15.78           C  
ATOM   1292  O   PRO A 412       0.000   0.000   0.000  1.00 15.82           O  
ATOM   1293  CB  PRO A 412       0.000   0.000   0.000  1.00 16.70           C  
ATOM   1294  CG  PRO A 412       0.000   0.000   0.000  1.00 17.14           C  
ATOM   1295  CD  PRO A 412       0.000   0.000   0.000  1.00 16.70           C  
ATOM   1296  N   GLY A 413       0.000   0.000   0.000  1.00 15.35           N  
ATOM   1297  CA  GLY A 413       0.000   0.000   0.000  1.00 14.53           C  
ATOM   1298  C   GLY A 413       0.000   0.000   0.000  1.00 14.11           C  
ATOM   1299  O   GLY A 413       0.000   0.000   0.000  1.00 12.72           O  
ATOM   1300  N   ARG A 414       0.000   0.000   0.000  1.00 13.14           N  
ATOM   1301  CA  ARG A 414       0.000   0.000   0.000  1.00 12.71           C  
ATOM   1302  C   ARG A 414       0.000   0.000   0.000  1.00 12.07           C  
ATOM   1303  O   ARG A 414       0.000   0.000   0.000  1.00 11.47           O  
ATOM   1304  CB  ARG A 414       0.000   0.000   0.000  1.00 13.00           C  
ATOM   1305  CG  ARG A 414       0.000   0.000   0.000  1.00 13.19           C  
ATOM   1306  CD  ARG A 414       0.000   0.000   0.000  1.00 13.71           C  
ATOM   1307  NE  ARG A 414       0.000   0.000   0.000  1.00 13.01           N  
ATOM   1308  CZ  ARG A 414       0.000   0.000   0.000  1.00 13.06           C  
ATOM   1309  NH1 ARG A 414       0.000   0.000   0.000  1.00 13.57           N1+
ATOM   1310  NH2 ARG A 414       0.000   0.000   0.000  1.00 12.57           N  
ATOM   1311  N   PHE A 415       0.000   0.000   0.000  1.00 11.41           N  
ATOM   1312  CA  PHE A 415       0.000   0.000   0.000  1.00 11.73           C  
ATOM   1313  C   PHE A 415       0.000   0.000   0.000  1.00 11.44           C  
ATOM   1314  O   PHE A 415       0.000   0.000   0.000  1.00 11.44           O  
ATOM   1315  CB  PHE A 415       0.000   0.000   0.000  1.00 11.68           C  
ATOM   1316  CG  PHE A 415       0.000   0.000   0.000  1.00 11.21           C  
ATOM   1317  CD1 PHE A 415       0.000   0.000   0.000  1.00 10.87           C  
ATOM   1318  CD2 PHE A 415       0.000   0.000   0.000  1.00 11.28           C  
ATOM   1319  CE1 PHE A 415       0.000   0.000   0.000  1.00 11.59           C  
ATOM   1320  CE2 PHE A 415       0.000   0.000   0.000  1.00 11.38           C  
ATOM   1321  CZ  PHE A 415       0.000   0.000   0.000  1.00 11.50           C  
ATOM   1322  N   ALA A 416       0.000   0.000   0.000  1.00 11.85           N  
ATOM   1323  CA  ALA A 416       0.000   0.000   0.000  1.00 11.72           C  
ATOM   1324  C   ALA A 416       0.000   0.000   0.000  1.00 12.08           C  
ATOM   1325  O   ALA A 416       0.000   0.000   0.000  1.00 11.68           O  
ATOM   1326  CB  ALA A 416       0.000   0.000   0.000  1.00 11.94           C  
ATOM   1327  N   LYS A 417       0.000   0.000   0.000  1.00 12.16           N  
ATOM   1328  CA  LYS A 417       0.000   0.000   0.000  1.00 12.11           C  
ATOM   1329  C   LYS A 417       0.000   0.000   0.000  1.00 11.44           C  
ATOM   1330  O   LYS A 417       0.000   0.000   0.000  1.00 11.05           O  
ATOM   1331  CB  LYS A 417       0.000   0.000   0.000  1.00 12.64           C  
ATOM   1332  CG  LYS A 417       0.000   0.000   0.000  1.00 15.83           C  
ATOM   1333  CD  LYS A 417       0.000   0.000   0.000  1.00 18.59           C  
ATOM   1334  CE  LYS A 417       0.000   0.000   0.000  1.00 22.71           C  
ATOM   1335  NZ  LYS A 417       0.000   0.000   0.000  1.00 26.52           N1+
ATOM   1336  N   LEU A 418       0.000   0.000   0.000  1.00 10.69           N  
ATOM   1337  CA  LEU A 418       0.000   0.000   0.000  1.00 10.55           C  
ATOM   1338  C   LEU A 418       0.000   0.000   0.000  1.00 10.68           C  
ATOM   1339  O   LEU A 418       0.000   0.000   0.000  1.00 10.20           O  
ATOM   1340  CB  LEU A 418       0.000   0.000   0.000  1.00 10.68           C  
ATOM   1341  CG  LEU A 418       0.000   0.000   0.000  1.00 10.57           C  
ATOM   1342  CD1 LEU A 418       0.000   0.000   0.000  1.00  9.22           C  
ATOM   1343  CD2 LEU A 418       0.000   0.000   0.000  1.00 10.87           C  
ATOM   1344  N   LEU A 419       0.000   0.000   0.000  1.00 10.47           N  
ATOM   1345  CA  LEU A 419       0.000   0.000   0.000  1.00 10.21           C  
ATOM   1346  C   LEU A 419       0.000   0.000   0.000  1.00 10.40           C  
ATOM   1347  O   LEU A 419       0.000   0.000   0.000  1.00 10.38           O  
ATOM   1348  CB  LEU A 419       0.000   0.000   0.000  1.00 10.14           C  
ATOM   1349  CG  LEU A 419       0.000   0.000   0.000  1.00 10.32           C  
ATOM   1350  CD1 LEU A 419       0.000   0.000   0.000  1.00 12.88           C  
ATOM   1351  CD2 LEU A 419       0.000   0.000   0.000  1.00 11.83           C  
ATOM   1352  N   LEU A 420       0.000   0.000   0.000  1.00  9.59           N  
ATOM   1353  CA  LEU A 420       0.000   0.000   0.000  1.00  9.87           C  
ATOM   1354  C   LEU A 420       0.000   0.000   0.000  1.00 10.16           C  
ATOM   1355  O   LEU A 420       0.000   0.000   0.000  1.00 10.88           O  
ATOM   1356  CB  LEU A 420       0.000   0.000   0.000  1.00  9.40           C  
ATOM   1357  CG  LEU A 420       0.000   0.000   0.000  1.00 10.25           C  
ATOM   1358  CD1 LEU A 420       0.000   0.000   0.000  1.00  9.76           C  
ATOM   1359  CD2 LEU A 420       0.000   0.000   0.000  1.00 10.21           C  
ATOM   1360  N   ARG A 421       0.000   0.000   0.000  1.00  9.51           N  
ATOM   1361  CA  ARG A 421       0.000   0.000   0.000  1.00  9.79           C  
ATOM   1362  C   ARG A 421       0.000   0.000   0.000  1.00 10.13           C  
ATOM   1363  O   ARG A 421       0.000   0.000   0.000  1.00  9.95           O  
ATOM   1364  CB  ARG A 421       0.000   0.000   0.000  1.00  9.26           C  
ATOM   1365  CG  ARG A 421       0.000   0.000   0.000  1.00 10.19           C  
ATOM   1366  CD  ARG A 421       0.000   0.000   0.000  1.00 12.09           C  
ATOM   1367  NE  ARG A 421       0.000   0.000   0.000  1.00 10.39           N  
ATOM   1368  CZ  ARG A 421       0.000   0.000   0.000  1.00 11.46           C  
ATOM   1369  NH1 ARG A 421       0.000   0.000   0.000  1.00 11.69           N1+
ATOM   1370  NH2 ARG A 421       0.000   0.000   0.000  1.00 11.31           N  
ATOM   1371  N   LEU A 422       0.000   0.000   0.000  1.00  9.43           N  
ATOM   1372  CA  LEU A 422       0.000   0.000   0.000  1.00  9.15           C  
ATOM   1373  C   LEU A 422       0.000   0.000   0.000  1.00  9.28           C  
ATOM   1374  O   LEU A 422       0.000   0.000   0.000  1.00  9.75           O  
ATOM   1375  CB  LEU A 422       0.000   0.000   0.000  1.00  8.97           C  
ATOM   1376  CG  LEU A 422       0.000   0.000   0.000  1.00  9.24           C  
ATOM   1377  CD1 LEU A 422       0.000   0.000   0.000  1.00 11.22           C  
ATOM   1378  CD2 LEU A 422       0.000   0.000   0.000  1.00 10.05           C  
ATOM   1379  N   PRO A 423       0.000   0.000   0.000  1.00  9.34           N  
ATOM   1380  CA  PRO A 423       0.000   0.000   0.000  1.00  9.09           C  
ATOM   1381  C   PRO A 423       0.000   0.000   0.000  1.00  9.21           C  
ATOM   1382  O   PRO A 423       0.000   0.000   0.000  1.00  9.32           O  
ATOM   1383  CB  PRO A 423       0.000   0.000   0.000  1.00  9.64           C  
ATOM   1384  CG  PRO A 423       0.000   0.000   0.000  1.00  9.59           C  
ATOM   1385  CD  PRO A 423       0.000   0.000   0.000  1.00  8.96           C  
ATOM   1386  N   ALA A 424       0.000   0.000   0.000  1.00  9.22           N  
ATOM   1387  CA  ALA A 424       0.000   0.000   0.000  1.00  9.71           C  
ATOM   1388  C   ALA A 424       0.000   0.000   0.000  1.00  9.69           C  
ATOM   1389  O   ALA A 424       0.000   0.000   0.000  1.00  9.72           O  
ATOM   1390  CB  ALA A 424       0.000   0.000   0.000  1.00  9.78           C  
ATOM   1391  N   LEU A 425       0.000   0.000   0.000  1.00  9.61           N  
ATOM   1392  CA  LEU A 425       0.000   0.000   0.000  1.00  9.40           C  
ATOM   1393  C   LEU A 425       0.000   0.000   0.000  1.00  9.75           C  
ATOM   1394  O   LEU A 425       0.000   0.000   0.000  1.00  9.81           O  
ATOM   1395  CB  LEU A 425       0.000   0.000   0.000  1.00  9.68           C  
ATOM   1396  CG  LEU A 425       0.000   0.000   0.000  1.00  9.20           C  
ATOM   1397  CD1 LEU A 425       0.000   0.000   0.000  1.00 12.02           C  
ATOM   1398  CD2 LEU A 425       0.000   0.000   0.000  1.00  9.31           C  
ATOM   1399  N   ARG A 426       0.000   0.000   0.000  1.00  9.47           N  
ATOM   1400  CA  ARG A 426       0.000   0.000   0.000  1.00  9.69           C  
ATOM   1401  C   ARG A 426       0.000   0.000   0.000  1.00  9.61           C  
ATOM   1402  O   ARG A 426       0.000   0.000   0.000  1.00  8.54           O  
ATOM   1403  CB  ARG A 426       0.000   0.000   0.000  1.00  9.31           C  
ATOM   1404  CG  ARG A 426       0.000   0.000   0.000  1.00 10.09           C  
ATOM   1405  CD  ARG A 426       0.000   0.000   0.000  1.00 11.44           C  
ATOM   1406  NE  ARG A 426       0.000   0.000   0.000  1.00 12.84           N  
ATOM   1407  CZ  ARG A 426       0.000   0.000   0.000  1.00 14.12           C  
ATOM   1408  NH1 ARG A 426       0.000   0.000   0.000  1.00 11.43           N1+
ATOM   1409  NH2 ARG A 426       0.000   0.000   0.000  1.00 12.88           N  
ATOM   1410  N   SER A 427       0.000   0.000   0.000  1.00  9.81           N  
ATOM   1411  CA  SER A 427       0.000   0.000   0.000  1.00 11.06           C  
ATOM   1412  C   SER A 427       0.000   0.000   0.000  1.00 10.60           C  
ATOM   1413  O   SER A 427       0.000   0.000   0.000  1.00 10.78           O  
ATOM   1414  CB  SER A 427       0.000   0.000   0.000  1.00 11.46           C  
ATOM   1415  OG  SER A 427       0.000   0.000   0.000  1.00 17.21           O  
ATOM   1416  N   ILE A 428       0.000   0.000   0.000  1.00 10.26           N  
ATOM   1417  CA  ILE A 428       0.000   0.000   0.000  1.00 10.22           C  
ATOM   1418  C   ILE A 428       0.000   0.000   0.000  1.00 10.14           C  
ATOM   1419  O   ILE A 428       0.000   0.000   0.000  1.00 10.35           O  
ATOM   1420  CB  ILE A 428       0.000   0.000   0.000  1.00 10.02           C  
ATOM   1421  CG1 ILE A 428       0.000   0.000   0.000  1.00  9.78           C  
ATOM   1422  CG2 ILE A 428       0.000   0.000   0.000  1.00 10.93           C  
ATOM   1423  CD1 ILE A 428       0.000   0.000   0.000  1.00 10.82           C  
ATOM   1424  N   GLY A 429       0.000   0.000   0.000  1.00  9.90           N  
ATOM   1425  CA  GLY A 429       0.000   0.000   0.000  1.00 10.16           C  
ATOM   1426  C   GLY A 429       0.000   0.000   0.000  1.00 10.66           C  
ATOM   1427  O   GLY A 429       0.000   0.000   0.000  1.00 10.54           O  
ATOM   1428  N   LEU A 430       0.000   0.000   0.000  1.00 10.74           N  
ATOM   1429  CA  LEU A 430       0.000   0.000   0.000  1.00 10.55           C  
ATOM   1430  C   LEU A 430       0.000   0.000   0.000  1.00 10.03           C  
ATOM   1431  O   LEU A 430       0.000   0.000   0.000  1.00  9.84           O  
ATOM   1432  CB  LEU A 430       0.000   0.000   0.000  1.00 10.46           C  
ATOM   1433  CG  LEU A 430       0.000   0.000   0.000  1.00 11.60           C  
ATOM   1434  CD1 LEU A 430       0.000   0.000   0.000  1.00 13.02           C  
ATOM   1435  CD2 LEU A 430       0.000   0.000   0.000  1.00 14.85           C  
ATOM   1436  N   LYS A 431       0.000   0.000   0.000  1.00  9.89           N  
ATOM   1437  CA  LYS A 431       0.000   0.000   0.000  1.00 10.26           C  
ATOM   1438  C   LYS A 431       0.000   0.000   0.000  1.00 10.32           C  
ATOM   1439  O   LYS A 431       0.000   0.000   0.000  1.00  9.93           O  
ATOM   1440  CB  LYS A 431       0.000   0.000   0.000  1.00 10.59           C  
ATOM   1441  CG  LYS A 431       0.000   0.000   0.000  1.00 11.68           C  
ATOM   1442  CD  LYS A 431       0.000   0.000   0.000  1.00 14.74           C  
ATOM   1443  CE  LYS A 431       0.000   0.000   0.000  1.00 17.21           C  
ATOM   1444  NZ  LYS A 431       0.000   0.000   0.000  1.00 17.74           N1+
ATOM   1445  N   CYS A 432       0.000   0.000   0.000  1.00 10.84           N  
ATOM   1446  CA  CYS A 432       0.000   0.000   0.000  1.00 11.01           C  
ATOM   1447  C   CYS A 432       0.000   0.000   0.000  1.00 10.91           C  
ATOM   1448  O   CYS A 432       0.000   0.000   0.000  1.00 10.66           O  
ATOM   1449  CB  CYS A 432       0.000   0.000   0.000  1.00 10.91           C  
ATOM   1450  SG  CYS A 432       0.000   0.000   0.000  1.00 11.46           S  
ATOM   1451  N   LEU A 433       0.000   0.000   0.000  1.00 11.53           N  
ATOM   1452  CA  LEU A 433       0.000   0.000   0.000  1.00 12.07           C  
ATOM   1453  C   LEU A 433       0.000   0.000   0.000  1.00 11.63           C  
ATOM   1454  O   LEU A 433       0.000   0.000   0.000  1.00 11.35           O  
ATOM   1455  CB  LEU A 433       0.000   0.000   0.000  1.00 12.59           C  
ATOM   1456  CG  LEU A 433       0.000   0.000   0.000  1.00 16.68           C  
ATOM   1457  CD1 LEU A 433       0.000   0.000   0.000  1.00 16.83           C  
ATOM   1458  CD2 LEU A 433       0.000   0.000   0.000  1.00 15.60           C  
ATOM   1459  N   GLU A 434       0.000   0.000   0.000  1.00 12.02           N  
ATOM   1460  CA  GLU A 434       0.000   0.000   0.000  1.00 12.74           C  
ATOM   1461  C   GLU A 434       0.000   0.000   0.000  1.00 12.58           C  
ATOM   1462  O   GLU A 434       0.000   0.000   0.000  1.00 11.91           O  
ATOM   1463  CB  GLU A 434       0.000   0.000   0.000  1.00 13.09           C  
ATOM   1464  CG  GLU A 434       0.000   0.000   0.000  1.00 17.58           C  
ATOM   1465  CD  GLU A 434       0.000   0.000   0.000  1.00 22.60           C  
ATOM   1466  OE1 GLU A 434       0.000   0.000   0.000  1.00 22.39           O  
ATOM   1467  OE2 GLU A 434       0.000   0.000   0.000  1.00 27.50           O1-
ATOM   1468  N   HIS A 435       0.000   0.000   0.000  1.00 11.57           N  
ATOM   1469  CA  HIS A 435       0.000   0.000   0.000  1.00 11.42           C  
ATOM   1470  C   HIS A 435       0.000   0.000   0.000  1.00 11.12           C  
ATOM   1471  O   HIS A 435       0.000   0.000   0.000  1.00 10.81           O  
ATOM   1472  CB  HIS A 435       0.000   0.000   0.000  1.00 11.57           C  
ATOM   1473  CG  HIS A 435       0.000   0.000   0.000  1.00 13.53           C  
ATOM   1474  CD2 HIS A 435       0.000   0.000   0.000  1.00 14.91           C  
ATOM   1475  ND1 HIS A 435       0.000   0.000   0.000  1.00 17.55           N  
ATOM   1476  CE1 HIS A 435       0.000   0.000   0.000  1.00 16.47           C  
ATOM   1477  NE2 HIS A 435       0.000   0.000   0.000  1.00 15.97           N  
ATOM   1478  N   LEU A 436       0.000   0.000   0.000  1.00 11.28           N  
ATOM   1479  CA  LEU A 436       0.000   0.000   0.000  1.00 11.28           C  
ATOM   1480  C   LEU A 436       0.000   0.000   0.000  1.00 11.11           C  
ATOM   1481  O   LEU A 436       0.000   0.000   0.000  1.00 11.26           O  
ATOM   1482  CB  LEU A 436       0.000   0.000   0.000  1.00 11.19           C  
ATOM   1483  CG  LEU A 436       0.000   0.000   0.000  1.00 12.12           C  
ATOM   1484  CD1 LEU A 436       0.000   0.000   0.000  1.00 14.26           C  
ATOM   1485  CD2 LEU A 436       0.000   0.000   0.000  1.00 11.90           C  
ATOM   1486  N   PHE A 437       0.000   0.000   0.000  1.00 11.63           N  
ATOM   1487  CA  PHE A 437       0.000   0.000   0.000  1.00 11.94           C  
ATOM   1488  C   PHE A 437       0.000   0.000   0.000  1.00 12.05           C  
ATOM   1489  O   PHE A 437       0.000   0.000   0.000  1.00 11.44           O  
ATOM   1490  CB  PHE A 437       0.000   0.000   0.000  1.00 12.50           C  
ATOM   1491  CG  PHE A 437       0.000   0.000   0.000  1.00 13.61           C  
ATOM   1492  CD1 PHE A 437       0.000   0.000   0.000  1.00 15.19           C  
ATOM   1493  CD2 PHE A 437       0.000   0.000   0.000  1.00 14.11           C  
ATOM   1494  CE1 PHE A 437       0.000   0.000   0.000  1.00 16.29           C  
ATOM   1495  CE2 PHE A 437       0.000   0.000   0.000  1.00 15.32           C  
ATOM   1496  CZ  PHE A 437       0.000   0.000   0.000  1.00 13.70           C  
ATOM   1497  N   PHE A 438       0.000   0.000   0.000  1.00 11.96           N  
ATOM   1498  CA  PHE A 438       0.000   0.000   0.000  1.00 12.58           C  
ATOM   1499  C   PHE A 438       0.000   0.000   0.000  1.00 12.69           C  
ATOM   1500  O   PHE A 438       0.000   0.000   0.000  1.00 13.11           O  
ATOM   1501  CB  PHE A 438       0.000   0.000   0.000  1.00 12.95           C  
ATOM   1502  CG  PHE A 438       0.000   0.000   0.000  1.00 13.40           C  
ATOM   1503  CD1 PHE A 438       0.000   0.000   0.000  1.00 14.51           C  
ATOM   1504  CD2 PHE A 438       0.000   0.000   0.000  1.00 14.95           C  
ATOM   1505  CE1 PHE A 438       0.000   0.000   0.000  1.00 16.63           C  
ATOM   1506  CE2 PHE A 438       0.000   0.000   0.000  1.00 16.04           C  
ATOM   1507  CZ  PHE A 438       0.000   0.000   0.000  1.00 15.59           C  
ATOM   1508  N   PHE A 439       0.000   0.000   0.000  1.00 12.54           N  
ATOM   1509  CA  PHE A 439       0.000   0.000   0.000  1.00 12.92           C  
ATOM   1510  C   PHE A 439       0.000   0.000   0.000  1.00 13.45           C  
ATOM   1511  O   PHE A 439       0.000   0.000   0.000  1.00 12.74           O  
ATOM   1512  CB  PHE A 439       0.000   0.000   0.000  1.00 13.16           C  
ATOM   1513  CG  PHE A 439       0.000   0.000   0.000  1.00 12.70           C  
ATOM   1514  CD1 PHE A 439       0.000   0.000   0.000  1.00 12.72           C  
ATOM   1515  CD2 PHE A 439       0.000   0.000   0.000  1.00 14.20           C  
ATOM   1516  CE1 PHE A 439       0.000   0.000   0.000  1.00 12.53           C  
ATOM   1517  CE2 PHE A 439       0.000   0.000   0.000  1.00 14.37           C  
ATOM   1518  CZ  PHE A 439       0.000   0.000   0.000  1.00 13.67           C  
ATOM   1519  N   LYS A 440       0.000   0.000   0.000  1.00 13.88           N  
ATOM   1520  CA  LYS A 440       0.000   0.000   0.000  1.00 15.36           C  
ATOM   1521  C   LYS A 440       0.000   0.000   0.000  1.00 15.69           C  
ATOM   1522  O   LYS A 440       0.000   0.000   0.000  1.00 15.46           O  
ATOM   1523  CB  LYS A 440       0.000   0.000   0.000  1.00 15.54           C  
ATOM   1524  CG  LYS A 440       0.000   0.000   0.000  1.00 16.48           C  
ATOM   1525  CD  LYS A 440       0.000   0.000   0.000  1.00 16.42           C  
ATOM   1526  CE  LYS A 440       0.000   0.000   0.000  1.00 19.15           C  
ATOM   1527  NZ  LYS A 440       0.000   0.000   0.000  1.00 22.11           N1+
ATOM   1528  N   LEU A 441       0.000   0.000   0.000  1.00 16.11           N  
ATOM   1529  CA  LEU A 441       0.000   0.000   0.000  1.00 17.34           C  
ATOM   1530  C   LEU A 441       0.000   0.000   0.000  1.00 18.39           C  
ATOM   1531  O   LEU A 441       0.000   0.000   0.000  1.00 18.42           O  
ATOM   1532  CB  LEU A 441       0.000   0.000   0.000  1.00 16.94           C  
ATOM   1533  CG  LEU A 441       0.000   0.000   0.000  1.00 17.07           C  
ATOM   1534  CD1 LEU A 441       0.000   0.000   0.000  1.00 18.88           C  
ATOM   1535  CD2 LEU A 441       0.000   0.000   0.000  1.00 17.66           C  
ATOM   1536  N   ILE A 442       0.000   0.000   0.000  1.00 19.97           N  
ATOM   1537  CA  ILE A 442       0.000   0.000   0.000  1.00 22.16           C  
ATOM   1538  C   ILE A 442       0.000   0.000   0.000  1.00 23.00           C  
ATOM   1539  O   ILE A 442       0.000   0.000   0.000  1.00 23.78           O  
ATOM   1540  CB  ILE A 442       0.000   0.000   0.000  1.00 22.30           C  
ATOM   1541  CG1 ILE A 442       0.000   0.000   0.000  1.00 23.17           C  
ATOM   1542  CG2 ILE A 442       0.000   0.000   0.000  1.00 23.29           C  
ATOM   1543  CD1 ILE A 442       0.000   0.000   0.000  1.00 24.61           C  
ATOM   1544  N   GLY A 443       0.000   0.000   0.000  1.00 23.93           N  
ATOM   1545  CA  GLY A 443       0.000   0.000   0.000  1.00 25.23           C  
ATOM   1546  C   GLY A 443       0.000   0.000   0.000  1.00 26.11           C  
ATOM   1547  O   GLY A 443       0.000   0.000   0.000  1.00 26.94           O  
ATOM   1548  N   ASP A 444       0.000   0.000   0.000  1.00 26.41           N  
ATOM   1549  CA  ASP A 444       0.000   0.000   0.000  1.00 27.07           C  
ATOM   1550  C   ASP A 444       0.000   0.000   0.000  1.00 26.47           C  
ATOM   1551  O   ASP A 444       0.000   0.000   0.000  1.00 27.06           O  
ATOM   1552  CB  ASP A 444       0.000   0.000   0.000  1.00 27.90           C  
ATOM   1553  CG  ASP A 444       0.000   0.000   0.000  1.00 30.78           C  
ATOM   1554  OD1 ASP A 444       0.000   0.000   0.000  1.00 33.94           O  
ATOM   1555  OD2 ASP A 444       0.000   0.000   0.000  1.00 32.87           O1-
ATOM   1556  N   THR A 445       0.000   0.000   0.000  1.00 25.07           N  
ATOM   1557  CA  THR A 445       0.000   0.000   0.000  1.00 23.83           C  
ATOM   1558  C   THR A 445       0.000   0.000   0.000  1.00 22.73           C  
ATOM   1559  O   THR A 445       0.000   0.000   0.000  1.00 22.64           O  
ATOM   1560  CB  THR A 445       0.000   0.000   0.000  1.00 23.70           C  
ATOM   1561  CG2 THR A 445       0.000   0.000   0.000  1.00 24.32           C  
ATOM   1562  OG1 THR A 445       0.000   0.000   0.000  1.00 25.08           O  
ATOM   1563  N   PRO A 446       0.000   0.000   0.000  1.00 21.66           N  
ATOM   1564  CA  PRO A 446       0.000   0.000   0.000  1.00 20.41           C  
ATOM   1565  C   PRO A 446       0.000   0.000   0.000  1.00 19.37           C  
ATOM   1566  O   PRO A 446       0.000   0.000   0.000  1.00 19.34           O  
ATOM   1567  CB  PRO A 446       0.000   0.000   0.000  1.00 20.94           C  
ATOM   1568  CG  PRO A 446       0.000   0.000   0.000  1.00 21.33           C  
ATOM   1569  CD  PRO A 446       0.000   0.000   0.000  1.00 21.53           C  
ATOM   1570  N   ILE A 447       0.000   0.000   0.000  1.00 17.63           N  
ATOM   1571  CA  ILE A 447       0.000   0.000   0.000  1.00 16.66           C  
ATOM   1572  C   ILE A 447       0.000   0.000   0.000  1.00 15.95           C  
ATOM   1573  O   ILE A 447       0.000   0.000   0.000  1.00 15.94           O  
ATOM   1574  CB  ILE A 447       0.000   0.000   0.000  1.00 16.79           C  
ATOM   1575  CG1 ILE A 447       0.000   0.000   0.000  1.00 15.73           C  
ATOM   1576  CG2 ILE A 447       0.000   0.000   0.000  1.00 16.73           C  
ATOM   1577  CD1 ILE A 447       0.000   0.000   0.000  1.00 16.64           C  
ATOM   1578  N   ASP A 448       0.000   0.000   0.000  1.00 15.08           N  
ATOM   1579  CA  ASP A 448       0.000   0.000   0.000  1.00 14.64           C  
ATOM   1580  C   ASP A 448       0.000   0.000   0.000  1.00 13.60           C  
ATOM   1581  O   ASP A 448       0.000   0.000   0.000  1.00 12.48           O  
ATOM   1582  CB  ASP A 448       0.000   0.000   0.000  1.00 15.22           C  
ATOM   1583  CG  ASP A 448       0.000   0.000   0.000  1.00 18.06           C  
ATOM   1584  OD1 ASP A 448       0.000   0.000   0.000  1.00 19.63           O  
ATOM   1585  OD2 ASP A 448       0.000   0.000   0.000  1.00 21.30           O1-
ATOM   1586  N   THR A 449       0.000   0.000   0.000  1.00 13.00           N  
ATOM   1587  CA  THR A 449       0.000   0.000   0.000  1.00 12.40           C  
ATOM   1588  C   THR A 449       0.000   0.000   0.000  1.00 12.24           C  
ATOM   1589  O   THR A 449       0.000   0.000   0.000  1.00 12.27           O  
ATOM   1590  CB  THR A 449       0.000   0.000   0.000  1.00 12.50           C  
ATOM   1591  CG2 THR A 449       0.000   0.000   0.000  1.00 12.74           C  
ATOM   1592  OG1 THR A 449       0.000   0.000   0.000  1.00 12.87           O  
ATOM   1593  N   PHE A 450       0.000   0.000   0.000  1.00 11.84           N  
ATOM   1594  CA  PHE A 450       0.000   0.000   0.000  1.00 12.14           C  
ATOM   1595  C   PHE A 450       0.000   0.000   0.000  1.00 12.19           C  
ATOM   1596  O   PHE A 450       0.000   0.000   0.000  1.00 11.77           O  
ATOM   1597  CB  PHE A 450       0.000   0.000   0.000  1.00 12.27           C  
ATOM   1598  CG  PHE A 450       0.000   0.000   0.000  1.00 12.23           C  
ATOM   1599  CD1 PHE A 450       0.000   0.000   0.000  1.00 12.97           C  
ATOM   1600  CD2 PHE A 450       0.000   0.000   0.000  1.00 11.93           C  
ATOM   1601  CE1 PHE A 450       0.000   0.000   0.000  1.00 10.78           C  
ATOM   1602  CE2 PHE A 450       0.000   0.000   0.000  1.00 13.01           C  
ATOM   1603  CZ  PHE A 450       0.000   0.000   0.000  1.00 11.69           C  
ATOM   1604  N   LEU A 451       0.000   0.000   0.000  1.00 12.34           N  
ATOM   1605  CA  LEU A 451       0.000   0.000   0.000  1.00 12.37           C  
ATOM   1606  C   LEU A 451       0.000   0.000   0.000  1.00 12.74           C  
ATOM   1607  O   LEU A 451       0.000   0.000   0.000  1.00 12.20           O  
ATOM   1608  CB  LEU A 451       0.000   0.000   0.000  1.00 12.73           C  
ATOM   1609  CG  LEU A 451       0.000   0.000   0.000  1.00 12.76           C  
ATOM   1610  CD1 LEU A 451       0.000   0.000   0.000  1.00 12.04           C  
ATOM   1611  CD2 LEU A 451       0.000   0.000   0.000  1.00 12.37           C  
ATOM   1612  N   MET A 452       0.000   0.000   0.000  1.00 12.89           N  
ATOM   1613  CA  MET A 452       0.000   0.000   0.000  1.00 13.34           C  
ATOM   1614  C   MET A 452       0.000   0.000   0.000  1.00 13.15           C  
ATOM   1615  O   MET A 452       0.000   0.000   0.000  1.00 12.76           O  
ATOM   1616  CB  MET A 452       0.000   0.000   0.000  1.00 13.91           C  
ATOM   1617  CG  MET A 452       0.000   0.000   0.000  1.00 15.41           C  
ATOM   1618  SD  MET A 452       0.000   0.000   0.000  1.00 18.80           S  
ATOM   1619  CE  MET A 452       0.000   0.000   0.000  1.00 17.93           C  
ATOM   1620  N   GLU A 453       0.000   0.000   0.000  1.00 12.81           N  
ATOM   1621  CA  GLU A 453       0.000   0.000   0.000  1.00 13.21           C  
ATOM   1622  C   GLU A 453       0.000   0.000   0.000  1.00 13.02           C  
ATOM   1623  O   GLU A 453       0.000   0.000   0.000  1.00 13.17           O  
ATOM   1624  CB  GLU A 453       0.000   0.000   0.000  1.00 12.65           C  
ATOM   1625  CG  GLU A 453       0.000   0.000   0.000  1.00 14.20           C  
ATOM   1626  CD  GLU A 453       0.000   0.000   0.000  1.00 14.35           C  
ATOM   1627  OE1 GLU A 453       0.000   0.000   0.000  1.00 14.28           O  
ATOM   1628  OE2 GLU A 453       0.000   0.000   0.000  1.00 16.29           O1-
ATOM   1629  N   MET A 454       0.000   0.000   0.000  1.00 13.44           N  
ATOM   1630  CA  MET A 454       0.000   0.000   0.000  1.00 14.47           C  
ATOM   1631  C   MET A 454       0.000   0.000   0.000  1.00 14.91           C  
ATOM   1632  O   MET A 454       0.000   0.000   0.000  1.00 15.32           O  
ATOM   1633  CB  MET A 454       0.000   0.000   0.000  1.00 14.39           C  
ATOM   1634  CG  MET A 454       0.000   0.000   0.000  1.00 15.60           C  
ATOM   1635  SD  MET A 454       0.000   0.000   0.000  1.00 16.58           S  
ATOM   1636  CE  MET A 454       0.000   0.000   0.000  1.00 16.96           C  
ATOM   1637  N   LEU A 455       0.000   0.000   0.000  1.00 15.30           N  
ATOM   1638  CA  LEU A 455       0.000   0.000   0.000  1.00 16.40           C  
ATOM   1639  C   LEU A 455       0.000   0.000   0.000  1.00 17.53           C  
ATOM   1640  O   LEU A 455       0.000   0.000   0.000  1.00 17.66           O  
ATOM   1641  CB  LEU A 455       0.000   0.000   0.000  1.00 16.25           C  
ATOM   1642  CG  LEU A 455       0.000   0.000   0.000  1.00 15.70           C  
ATOM   1643  CD1 LEU A 455       0.000   0.000   0.000  1.00 16.14           C  
ATOM   1644  CD2 LEU A 455       0.000   0.000   0.000  1.00 17.20           C  
ATOM   1645  N   GLU A 456       0.000   0.000   0.000  1.00 18.68           N  
ATOM   1646  CA  GLU A 456       0.000   0.000   0.000  1.00 20.36           C  
ATOM   1647  C   GLU A 456       0.000   0.000   0.000  1.00 20.85           C  
ATOM   1648  O   GLU A 456       0.000   0.000   0.000  1.00 20.21           O  
ATOM   1649  CB  GLU A 456       0.000   0.000   0.000  1.00 20.22           C  
ATOM   1650  CG  GLU A 456       0.000   0.000   0.000  1.00 21.53           C  
ATOM   1651  CD  GLU A 456       0.000   0.000   0.000  1.00 22.43           C  
ATOM   1652  OE1 GLU A 456       0.000   0.000   0.000  1.00 26.15           O  
ATOM   1653  OE2 GLU A 456       0.000   0.000   0.000  1.00 23.22           O1-
ATOM   1654  N   ALA A 457       0.000   0.000   0.000  1.00 21.88           N  
ATOM   1655  CA  ALA A 457       0.000   0.000   0.000  1.00 23.43           C  
ATOM   1656  C   ALA A 457       0.000   0.000   0.000  1.00 24.42           C  
ATOM   1657  O   ALA A 457       0.000   0.000   0.000  1.00 24.63           O  
ATOM   1658  CB  ALA A 457       0.000   0.000   0.000  1.00 23.55           C  
ATOM   1659  N   PRO A 458       0.000   0.000   0.000  1.00 25.42           N  
ATOM   1660  CA  PRO A 458       0.000   0.000   0.000  1.00 26.20           C  
ATOM   1661  C   PRO A 458       0.000   0.000   0.000  1.00 26.85           C  
ATOM   1662  O   PRO A 458       0.000   0.000   0.000  1.00 27.92           O  
ATOM   1663  CB  PRO A 458       0.000   0.000   0.000  1.00 26.41           C  
ATOM   1664  CG  PRO A 458       0.000   0.000   0.000  1.00 25.92           C  
ATOM   1665  CD  PRO A 458       0.000   0.000   0.000  1.00 25.65           C  
ATOM   1666  N   HIS B 687       0.000   0.000   0.000  1.00 20.62           N  
ATOM   1667  CA  HIS B 687       0.000   0.000   0.000  1.00 20.33           C  
ATOM   1668  C   HIS B 687       0.000   0.000   0.000  1.00 20.16           C  
ATOM   1669  O   HIS B 687       0.000   0.000   0.000  1.00 19.93           O  
ATOM   1670  CB  HIS B 687       0.000   0.000   0.000  1.00 20.47           C  
ATOM   1671  CG  HIS B 687       0.000   0.000   0.000  1.00 20.67           C  
ATOM   1672  CD2 HIS B 687       0.000   0.000   0.000  1.00 21.53           C  
ATOM   1673  ND1 HIS B 687       0.000   0.000   0.000  1.00 21.80           N  
ATOM   1674  CE1 HIS B 687       0.000   0.000   0.000  1.00 22.46           C  
ATOM   1675  NE2 HIS B 687       0.000   0.000   0.000  1.00 22.55           N  
ATOM   1676  N   LYS B 688       0.000   0.000   0.000  1.00 19.51           N  
ATOM   1677  CA  LYS B 688       0.000   0.000   0.000  1.00 19.04           C  
ATOM   1678  C   LYS B 688       0.000   0.000   0.000  1.00 17.62           C  
ATOM   1679  O   LYS B 688       0.000   0.000   0.000  1.00 17.08           O  
ATOM   1680  CB  LYS B 688       0.000   0.000   0.000  1.00 19.56           C  
ATOM   1681  CG  LYS B 688       0.000   0.000   0.000  1.00 20.55           C  
ATOM   1682  CD  LYS B 688       0.000   0.000   0.000  1.00 20.66           C  
ATOM   1683  CE  LYS B 688       0.000   0.000   0.000  1.00 23.10           C  
ATOM   1684  NZ  LYS B 688       0.000   0.000   0.000  1.00 24.55           N1+
ATOM   1685  N   ILE B 689       0.000   0.000   0.000  1.00 16.75           N  
ATOM   1686  CA  ILE B 689       0.000   0.000   0.000  1.00 16.01           C  
ATOM   1687  C   ILE B 689       0.000   0.000   0.000  1.00 16.03           C  
ATOM   1688  O   ILE B 689       0.000   0.000   0.000  1.00 15.73           O  
ATOM   1689  CB  ILE B 689       0.000   0.000   0.000  1.00 15.83           C  
ATOM   1690  CG1 ILE B 689       0.000   0.000   0.000  1.00 15.39           C  
ATOM   1691  CG2 ILE B 689       0.000   0.000   0.000  1.00 15.98           C  
ATOM   1692  CD1 ILE B 689       0.000   0.000   0.000  1.00 15.80           C  
ATOM   1693  N   LEU B 690       0.000   0.000   0.000  1.00 15.48           N  
ATOM   1694  CA  LEU B 690       0.000   0.000   0.000  1.00 15.58           C  
ATOM   1695  C   LEU B 690       0.000   0.000   0.000  1.00 16.02           C  
ATOM   1696  O   LEU B 690       0.000   0.000   0.000  1.00 16.35           O  
ATOM   1697  CB  LEU B 690       0.000   0.000   0.000  1.00 15.94           C  
ATOM   1698  CG  LEU B 690       0.000   0.000   0.000  1.00 15.39           C  
ATOM   1699  CD1 LEU B 690       0.000   0.000   0.000  1.00 15.39           C  
ATOM   1700  CD2 LEU B 690       0.000   0.000   0.000  1.00 14.77           C  
ATOM   1701  N   HIS B 691       0.000   0.000   0.000  1.00 15.88           N  
ATOM   1702  CA  HIS B 691       0.000   0.000   0.000  1.00 15.76           C  
ATOM   1703  C   HIS B 691       0.000   0.000   0.000  1.00 15.58           C  
ATOM   1704  O   HIS B 691       0.000   0.000   0.000  1.00 15.80           O  
ATOM   1705  CB  HIS B 691       0.000   0.000   0.000  1.00 15.72           C  
ATOM   1706  CG  HIS B 691       0.000   0.000   0.000  1.00 18.13           C  
ATOM   1707  CD2 HIS B 691       0.000   0.000   0.000  1.00 17.80           C  
ATOM   1708  ND1 HIS B 691       0.000   0.000   0.000  1.00 19.97           N  
ATOM   1709  CE1 HIS B 691       0.000   0.000   0.000  1.00 17.37           C  
ATOM   1710  NE2 HIS B 691       0.000   0.000   0.000  1.00 18.23           N  
ATOM   1711  N   ARG B 692       0.000   0.000   0.000  1.00 15.12           N  
ATOM   1712  CA  ARG B 692       0.000   0.000   0.000  1.00 15.13           C  
ATOM   1713  C   ARG B 692       0.000   0.000   0.000  1.00 15.09           C  
ATOM   1714  O   ARG B 692       0.000   0.000   0.000  1.00 14.57           O  
ATOM   1715  CB  ARG B 692       0.000   0.000   0.000  1.00 14.88           C  
ATOM   1716  CG  ARG B 692       0.000   0.000   0.000  1.00 14.61           C  
ATOM   1717  CD  ARG B 692       0.000   0.000   0.000  1.00 14.53           C  
ATOM   1718  NE  ARG B 692       0.000   0.000   0.000  1.00 15.11           N  
ATOM   1719  CZ  ARG B 692       0.000   0.000   0.000  1.00 15.51           C  
ATOM   1720  NH1 ARG B 692       0.000   0.000   0.000  1.00 15.13           N1+
ATOM   1721  NH2 ARG B 692       0.000   0.000   0.000  1.00 14.53           N  
ATOM   1722  N   LEU B 693       0.000   0.000   0.000  1.00 15.54           N  
ATOM   1723  CA  LEU B 693       0.000   0.000   0.000  1.00 15.73           C  
ATOM   1724  C   LEU B 693       0.000   0.000   0.000  1.00 15.82           C  
ATOM   1725  O   LEU B 693       0.000   0.000   0.000  1.00 15.38           O  
ATOM   1726  CB  LEU B 693       0.000   0.000   0.000  1.00 15.86           C  
ATOM   1727  CG  LEU B 693       0.000   0.000   0.000  1.00 16.27           C  
ATOM   1728  CD1 LEU B 693       0.000   0.000   0.000  1.00 16.11           C  
ATOM   1729  CD2 LEU B 693       0.000   0.000   0.000  1.00 17.02           C  
ATOM   1730  N   LEU B 694       0.000   0.000   0.000  1.00 16.33           N  
ATOM   1731  CA  LEU B 694       0.000   0.000   0.000  1.00 17.26           C  
ATOM   1732  C   LEU B 694       0.000   0.000   0.000  1.00 18.58           C  
ATOM   1733  O   LEU B 694       0.000   0.000   0.000  1.00 19.00           O  
ATOM   1734  CB  LEU B 694       0.000   0.000   0.000  1.00 17.29           C  
ATOM   1735  CG  LEU B 694       0.000   0.000   0.000  1.00 16.82           C  
ATOM   1736  CD1 LEU B 694       0.000   0.000   0.000  1.00 17.31           C  
ATOM   1737  CD2 LEU B 694       0.000   0.000   0.000  1.00 16.38           C  
ATOM   1738  N   GLN B 695       0.000   0.000   0.000  1.00 20.20           N  
ATOM   1739  CA  GLN B 695       0.000   0.000   0.000  1.00 22.14           C  
ATOM   1740  C   GLN B 695       0.000   0.000   0.000  1.00 23.11           C  
ATOM   1741  O   GLN B 695       0.000   0.000   0.000  1.00 23.33           O  
ATOM   1742  CB  GLN B 695       0.000   0.000   0.000  1.00 22.19           C  
ATOM   1743  CG  GLN B 695       0.000   0.000   0.000  1.00 23.50           C  
ATOM   1744  CD  GLN B 695       0.000   0.000   0.000  1.00 23.19           C  
ATOM   1745  NE2 GLN B 695       0.000   0.000   0.000  1.00 22.40           N  
ATOM   1746  OE1 GLN B 695       0.000   0.000   0.000  1.00 24.28           O  
ATOM   1747  N   ASP B 696       0.000   0.000   0.000  1.00 24.49           N  
ATOM   1748  CA  ASP B 696       0.000   0.000   0.000  1.00 25.17           C  
ATOM   1749  C   ASP B 696       0.000   0.000   0.000  1.00 25.64           C  
ATOM   1750  O   ASP B 696       0.000   0.000   0.000  1.00 25.94           O  
ATOM   1751  CB  ASP B 696       0.000   0.000   0.000  1.00 25.51           C  
HETATM 1752  H1  UNL     1       0.000   0.000   0.000  1.00  0.00           H  
HETATM 1753  H2  UNL     1       0.000   0.000   0.000  1.00  0.00           H  
HETATM 1754  H3  UNL     1       0.000   0.000   0.000  1.00  0.00           H  
HETATM 1755  H4  UNL     1       0.000   0.000   0.000  1.00  0.00           H  
HETATM 1756  H5  UNL     1       0.000   0.000   0.000  1.00  0.00           H  
HETATM 1757  H6  UNL     1       0.000   0.000   0.000  1.00  0.00           H  
HETATM 1758  H7  UNL     1       0.000   0.000   0.000  1.00  0.00           H  
HETATM 1759  H8  UNL     1       0.000   0.000   0.000  1.00  0.00           H  
HETATM 1760  H9  UNL     1       0.000   0.000   0.000  1.00  0.00           H  
HETATM 1761  H10 UNL     1       0.000   0.000   0.000  1.00  0.00           H  
HETATM 1762  H11 UNL     1       0.000   0.000   0.000  1.00  0.00           H  
HETATM 1763  H12 UNL     1       0.000   0.000   0.000  1.00  0.00           H  
HETATM 1764  H13 UNL     1       0.000   0.000   0.000  1.00  0.00           H  
HETATM 1765  H14 UNL     1       0.000   0.000   0.000  1.00  0.00           H  
HETATM 1766  H15 UNL     1       0.000   0.000   0.000  1.00  0.00           H  
HETATM 1767  H16 UNL     1       0.000   0.000   0.000  1.00  0.00           H  
HETATM 1768  H17 UNL     1       0.000   0.000   0.000  1.00  0.00           H  
HETATM 1769  H18 UNL     1       0.000   0.000   0.000  1.00  0.00           H  
HETATM 1770  H19 UNL     1       0.000   0.000   0.000  1.00  0.00           H  
HETATM 1771  H20 UNL     1       0.000   0.000   0.000  1.00  0.00           H  
HETATM 1772  H21 UNL     1       0.000   0.000   0.000  1.00  0.00           H  
HETATM 1773  H22 UNL     1       0.000   0.000   0.000  1.00  0.00           H  
HETATM 1774  H23 UNL     1       0.000   0.000   0.000  1.00  0.00           H  
HETATM 1775  H24 UNL     1       0.000   0.000   0.000  1.00  0.00           H  
HETATM 1776  H25 UNL     1       0.000   0.000   0.000  1.00  0.00           H  
HETATM 1777  H26 UNL     1       0.000   0.000   0.000  1.00  0.00           H  
HETATM 1778  H27 UNL     1       0.000   0.000   0.000  1.00  0.00           H  
HETATM 1779  H28 UNL     1       0.000   0.000   0.000  1.00  0.00           H  
HETATM 1780  H29 UNL     1       0.000   0.000   0.000  1.00  0.00           H  
HETATM 1781  H30 UNL     1       0.000   0.000   0.000  1.00  0.00           H  
HETATM 1782  H31 UNL     1       0.000   0.000   0.000  1.00  0.00           H  
HETATM 1783  H32 UNL     1       0.000   0.000   0.000  1.00  0.00           H  
HETATM 1784  H33 UNL     1       0.000   0.000   0.000  1.00  0.00           H  
HETATM 1785  H34 UNL     1       0.000   0.000   0.000  1.00  0.00           H  
HETATM 1786  H35 UNL     1       0.000   0.000   0.000  1.00  0.00           H  
HETATM 1787  H36 UNL     1       0.000   0.000   0.000  1.00  0.00           H  
HETATM 1788  H37 UNL     1       0.000   0.000   0.000  1.00  0.00           H  
HETATM 1789  H38 UNL     1       0.000   0.000   0.000  1.00  0.00           H  
HETATM 1790  H39 UNL     1       0.000   0.000   0.000  1.00  0.00           H  
HETATM 1791  H40 UNL     1       0.000   0.000   0.000  1.00  0.00           H  
HETATM 1792  H41 UNL     1       0.000   0.000   0.000  1.00  0.00           H  
HETATM 1793  H42 UNL     1       0.000   0.000   0.000  1.00  0.00           H  
HETATM 1794  H43 UNL     1       0.000   0.000   0.000  1.00  0.00           H  
HETATM 1795  H44 UNL     1       0.000   0.000   0.000  1.00  0.00           H  
HETATM 1796  H45 UNL     1       0.000   0.000   0.000  1.00  0.00           H  
HETATM 1797  H46 UNL     1       0.000   0.000   0.000  1.00  0.00           H  
HETATM 1798  H47 UNL     1       0.000   0.000   0.000  1.00  0.00           H  
HETATM 1799  H48 UNL     1       0.000   0.000   0.000  1.00  0.00           H  
HETATM 1800  H49 UNL     1       0.000   0.000   0.000  1.00  0.00           H  
HETATM 1801  H50 UNL     1       0.000   0.000   0.000  1.00  0.00           H  
HETATM 1802  H51 UNL     1       0.000   0.000   0.000  1.00  0.00           H  
HETATM 1803  H52 UNL     1       0.000   0.000   0.000  1.00  0.00           H  
HETATM 1804  H53 UNL     1       0.000   0.000   0.000  1.00  0.00           H  
HETATM 1805  H54 UNL     1       0.000   0.000   0.000  1.00  0.00           H  
HETATM 1806  H55 UNL     1       0.000   0.000   0.000  1.00  0.00           H  
HETATM 1807  H56 UNL     1       0.000   0.000   0.000  1.00  0.00           H  
HETATM 1808  H57 UNL     1       0.000   0.000   0.000  1.00  0.00           H  
HETATM 1809  H58 UNL     1       0.000   0.000   0.000  1.00  0.00           H  
HETATM 1810  H59 UNL     1       0.000   0.000   0.000  1.00  0.00           H  
HETATM 1811  H60 UNL     1       0.000   0.000   0.000  1.00  0.00           H  
HETATM 1812  H61 UNL     1       0.000   0.000   0.000  1.00  0.00           H  
HETATM 1813  H62 UNL     1       0.000   0.000   0.000  1.00  0.00           H  
HETATM 1814  H63 UNL     1       0.000   0.000   0.000  1.00  0.00           H  
HETATM 1815  H64 UNL     1       0.000   0.000   0.000  1.00  0.00           H  
HETATM 1816  H65 UNL     1       0.000   0.000   0.000  1.00  0.00           H  
HETATM 1817  H66 UNL     1       0.000   0.000   0.000  1.00  0.00           H  
HETATM 1818  H67 UNL     1       0.000   0.000   0.000  1.00  0.00           H  
HETATM 1819  H68 UNL     1       0.000   0.000   0.000  1.00  0.00           H  
HETATM 1820  H69 UNL     1       0.000   0.000   0.000  1.00  0.00           H  
HETATM 1821  H70 UNL     1       0.000   0.000   0.000  1.00  0.00           H  
HETATM 1822  H71 UNL     1       0.000   0.000   0.000  1.00  0.00           H  
HETATM 1823  H72 UNL     1       0.000   0.000   0.000  1.00  0.00           H  
HETATM 1824  H73 UNL     1       0.000   0.000   0.000  1.00  0.00           H  
HETATM 1825  H74 UNL     1       0.000   0.000   0.000  1.00  0.00           H  
HETATM 1826  H75 UNL     1       0.000   0.000   0.000  1.00  0.00           H  
HETATM 1827  H76 UNL     1       0.000   0.000   0.000  1.00  0.00           H  
HETATM 1828  H77 UNL     1       0.000   0.000   0.000  1.00  0.00           H  
HETATM 1829  H78 UNL     1       0.000   0.000   0.000  1.00  0.00           H  
HETATM 1830  H79 UNL     1       0.000   0.000   0.000  1.00  0.00           H  
HETATM 1831  H80 UNL     1       0.000   0.000   0.000  1.00  0.00           H  
HETATM 1832  H81 UNL     1       0.000   0.000   0.000  1.00  0.00           H  
HETATM 1833  H82 UNL     1       0.000   0.000   0.000  1.00  0.00           H  
HETATM 1834  H83 UNL     1       0.000   0.000   0.000  1.00  0.00           H  
HETATM 1835  H84 UNL     1       0.000   0.000   0.000  1.00  0.00           H  
HETATM 1836  H85 UNL     1       0.000   0.000   0.000  1.00  0.00           H  
HETATM 1837  H86 UNL     1       0.000   0.000   0.000  1.00  0.00           H  
HETATM 1838  H87 UNL     1       0.000   0.000   0.000  1.00  0.00           H  
HETATM 1839  H88 UNL     1       0.000   0.000   0.000  1.00  0.00           H  
HETATM 1840  H89 UNL     1       0.000   0.000   0.000  1.00  0.00           H  
HETATM 1841  H90 UNL     1       0.000   0.000   0.000  1.00  0.00           H  
HETATM 1842  H91 UNL     1       0.000   0.000   0.000  1.00  0.00           H  
HETATM 1843  H92 UNL     1       0.000   0.000   0.000  1.00  0.00           H  
HETATM 1844  H93 UNL     1       0.000   0.000   0.000  1.00  0.00           H  
HETATM 1845  H94 UNL     1       0.000   0.000   0.000  1.00  0.00           H  
HETATM 1846  H95 UNL     1       0.000   0.000   0.000  1.00  0.00           H  
HETATM 1847  H96 UNL     1       0.000   0.000   0.000  1.00  0.00           H  
HETATM 1848  H97 UNL     1       0.000   0.000   0.000  1.00  0.00           H  
HETATM 1849  H98 UNL     1       0.000   0.000   0.000  1.00  0.00           H  
HETATM 1850  H99 UNL     1       0.000   0.000   0.000  1.00  0.00           H  
HETATM 1851  HA0 UNL     1       0.000   0.000   0.000  1.00  0.00           H  
HETATM 1852  HA1 UNL     1       0.000   0.000   0.000  1.00  0.00           H  
HETATM 1853  HA2 UNL     1       0.000   0.000   0.000  1.00  0.00           H  
HETATM 1854  HA3 UNL     1       0.000   0.000   0.000  1.00  0.00           H  
HETATM 1855  HA4 UNL     1       0.000   0.000   0.000  1.00  0.00           H  
HETATM 1856  HA5 UNL     1       0.000   0.000   0.000  1.00  0.00           H  
HETATM 1857  HA6 UNL     1       0.000   0.000   0.000  1.00  0.00           H  
HETATM 1858  HA7 UNL     1       0.000   0.000   0.000  1.00  0.00           H  
HETATM 1859  HA8 UNL     1       0.000   0.000   0.000  1.00  0.00           H  
HETATM 1860  HA9 UNL     1       0.000   0.000   0.000  1.00  0.00           H  
HETATM 1861  HB0 UNL     1       0.000   0.000   0.000  1.00  0.00           H  
HETATM 1862  HB1 UNL     1       0.000   0.000   0.000  1.00  0.00           H  
HETATM 1863  HB2 UNL     1       0.000   0.000   0.000  1.00  0.00           H  
HETATM 1864  HB3 UNL     1       0.000   0.000   0.000  1.00  0.00           H  
HETATM 1865  HB4 UNL     1       0.000   0.000   0.000  1.00  0.00           H  
HETATM 1866  HB5 UNL     1       0.000   0.000   0.000  1.00  0.00           H  
HETATM 1867  HB6 UNL     1       0.000   0.000   0.000  1.00  0.00           H  
HETATM 1868  HB7 UNL     1       0.000   0.000   0.000  1.00  0.00           H  
HETATM 1869  HB8 UNL     1       0.000   0.000   0.000  1.00  0.00           H  
HETATM 1870  HB9 UNL     1       0.000   0.000   0.000  1.00  0.00           H  
HETATM 1871  HC0 UNL     1       0.000   0.000   0.000  1.00  0.00           H  
HETATM 1872  HC1 UNL     1       0.000   0.000   0.000  1.00  0.00           H  
HETATM 1873  HC2 UNL     1       0.000   0.000   0.000  1.00  0.00           H  
HETATM 1874  HC3 UNL     1       0.000   0.000   0.000  1.00  0.00           H  
HETATM 1875  HC4 UNL     1       0.000   0.000   0.000  1.00  0.00           H  
HETATM 1876  HC5 UNL     1       0.000   0.000   0.000  1.00  0.00           H  
HETATM 1877  HC6 UNL     1       0.000   0.000   0.000  1.00  0.00           H  
HETATM 1878  HC7 UNL     1       0.000   0.000   0.000  1.00  0.00           H  
HETATM 1879  HC8 UNL     1       0.000   0.000   0.000  1.00  0.00           H  
HETATM 1880  HC9 UNL     1       0.000   0.000   0.000  1.00  0.00           H  
HETATM 1881  HD0 UNL     1       0.000   0.000   0.000  1.00  0.00           H  
HETATM 1882  HD1 UNL     1       0.000   0.000   0.000  1.00  0.00           H  
HETATM 1883  HD2 UNL     1       0.000   0.000   0.000  1.00  0.00           H  
HETATM 1884  HD3 UNL     1       0.000   0.000   0.000  1.00  0.00           H  
HETATM 1885  HD4 UNL     1       0.000   0.000   0.000  1.00  0.00           H  
HETATM 1886  HD5 UNL     1       0.000   0.000   0.000  1.00  0.00           H  
HETATM 1887  HD6 UNL     1       0.000   0.000   0.000  1.00  0.00           H  
HETATM 1888  HD7 UNL     1       0.000   0.000   0.000  1.00  0.00           H  
HETATM 1889  HD8 UNL     1       0.000   0.000   0.000  1.00  0.00           H  
HETATM 1890  HD9 UNL     1       0.000   0.000   0.000  1.00  0.00           H  
HETATM 1891  HE0 UNL     1       0.000   0.000   0.000  1.00  0.00           H  
HETATM 1892  HE1 UNL     1       0.000   0.000   0.000  1.00  0.00           H  
HETATM 1893  HE2 UNL     1       0.000   0.000   0.000  1.00  0.00           H  
HETATM 1894  HE3 UNL     1       0.000   0.000   0.000  1.00  0.00           H  
HETATM 1895  HE4 UNL     1       0.000   0.000   0.000  1.00  0.00           H  
HETATM 1896  HE5 UNL     1       0.000   0.000   0.000  1.00  0.00           H  
HETATM 1897  HE6 UNL     1       0.000   0.000   0.000  1.00  0.00           H  
HETATM 1898  HE7 UNL     1       0.000   0.000   0.000  1.00  0.00           H  
HETATM 1899  HE8 UNL     1       0.000   0.000   0.000  1.00  0.00           H  
HETATM 1900  HE9 UNL     1       0.000   0.000   0.000  1.00  0.00           H  
HETATM 1901  HF0 UNL     1       0.000   0.000   0.000  1.00  0.00           H  
HETATM 1902  HF1 UNL     1       0.000   0.000   0.000  1.00  0.00           H  
HETATM 1903  HF2 UNL     1       0.000   0.000   0.000  1.00  0.00           H  
HETATM 1904  HF3 UNL     1       0.000   0.000   0.000  1.00  0.00           H  
HETATM 1905  HF4 UNL     1       0.000   0.000   0.000  1.00  0.00           H  
HETATM 1906  HF5 UNL     1       0.000   0.000   0.000  1.00  0.00           H  
HETATM 1907  HF6 UNL     1       0.000   0.000   0.000  1.00  0.00           H  
HETATM 1908  HF7 UNL     1       0.000   0.000   0.000  1.00  0.00           H  
HETATM 1909  HF8 UNL     1       0.000   0.000   0.000  1.00  0.00           H  
HETATM 1910  HF9 UNL     1       0.000   0.000   0.000  1.00  0.00           H  
HETATM 1911  HG0 UNL     1       0.000   0.000   0.000  1.00  0.00           H  
HETATM 1912  HG1 UNL     1       0.000   0.000   0.000  1.00  0.00           H  
HETATM 1913  HG2 UNL     1       0.000   0.000   0.000  1.00  0.00           H  
HETATM 1914  HG3 UNL     1       0.000   0.000   0.000  1.00  0.00           H  
HETATM 1915  HG4 UNL     1       0.000   0.000   0.000  1.00  0.00           H  
HETATM 1916  HG5 UNL     1       0.000   0.000   0.000  1.00  0.00           H  
HETATM 1917  HG6 UNL     1       0.000   0.000   0.000  1.00  0.00           H  
HETATM 1918  HG7 UNL     1       0.000   0.000   0.000  1.00  0.00           H  
HETATM 1919  HG8 UNL     1       0.000   0.000   0.000  1.00  0.00           H  
HETATM 1920  HG9 UNL     1       0.000   0.000   0.000  1.00  0.00           H  
HETATM 1921  HH0 UNL     1       0.000   0.000   0.000  1.00  0.00           H  
HETATM 1922  HH1 UNL     1       0.000   0.000   0.000  1.00  0.00           H  
HETATM 1923  HH2 UNL     1       0.000   0.000   0.000  1.00  0.00           H  
HETATM 1924  HH3 UNL     1       0.000   0.000   0.000  1.00  0.00           H  
HETATM 1925  HH4 UNL     1       0.000   0.000   0.000  1.00  0.00           H  
HETATM 1926  HH5 UNL     1       0.000   0.000   0.000  1.00  0.00           H  
HETATM 1927  HH6 UNL     1       0.000   0.000   0.000  1.00  0.00           H  
HETATM 1928  HH7 UNL     1       0.000   0.000   0.000  1.00  0.00           H  
HETATM 1929  HH8 UNL     1       0.000   0.000   0.000  1.00  0.00           H  
HETATM 1930  HH9 UNL     1       0.000   0.000   0.000  1.00  0.00           H  
HETATM 1931  HI0 UNL     1       0.000   0.000   0.000  1.00  0.00           H  
HETATM 1932  HI1 UNL     1       0.000   0.000   0.000  1.00  0.00           H  
HETATM 1933  HI2 UNL     1       0.000   0.000   0.000  1.00  0.00           H  
HETATM 1934  HI3 UNL     1       0.000   0.000   0.000  1.00  0.00           H  
HETATM 1935  HI4 UNL     1       0.000   0.000   0.000  1.00  0.00           H  
HETATM 1936  HI5 UNL     1       0.000   0.000   0.000  1.00  0.00           H  
HETATM 1937  HI6 UNL     1       0.000   0.000   0.000  1.00  0.00           H  
HETATM 1938  HI7 UNL     1       0.000   0.000   0.000  1.00  0.00           H  
HETATM 1939  HI8 UNL     1       0.000   0.000   0.000  1.00  0.00           H  
HETATM 1940  HI9 UNL     1       0.000   0.000   0.000  1.00  0.00           H  
HETATM 1941  HJ0 UNL     1       0.000   0.000   0.000  1.00  0.00           H  
HETATM 1942  HJ1 UNL     1       0.000   0.000   0.000  1.00  0.00           H  
HETATM 1943  HJ2 UNL     1       0.000   0.000   0.000  1.00  0.00           H  
HETATM 1944  HJ3 UNL     1       0.000   0.000   0.000  1.00  0.00           H  
HETATM 1945  HJ4 UNL     1       0.000   0.000   0.000  1.00  0.00           H  
HETATM 1946  HJ5 UNL     1       0.000   0.000   0.000  1.00  0.00           H  
HETATM 1947  HJ6 UNL     1       0.000   0.000   0.000  1.00  0.00           H  
HETATM 1948  HJ7 UNL     1       0.000   0.000   0.000  1.00  0.00           H  
HETATM 1949  HJ8 UNL     1       0.000   0.000   0.000  1.00  0.00           H  
HETATM 1950  HJ9 UNL     1       0.000   0.000   0.000  1.00  0.00           H  
HETATM 1951  HK0 UNL     1       0.000   0.000   0.000  1.00  0.00           H  
HETATM 1952  HK1 UNL     1       0.000   0.000   0.000  1.00  0.00           H  
HETATM 1953  HK2 UNL     1       0.000   0.000   0.000  1.00  0.00           H  
HETATM 1954  HK3 UNL     1       0.000   0.000   0.000  1.00  0.00           H  
HETATM 1955  HK4 UNL     1       0.000   0.000   0.000  1.00  0.00           H  
HETATM 1956  HK5 UNL     1       0.000   0.000   0.000  1.00  0.00           H  
HETATM 1957  HK6 UNL     1       0.000   0.000   0.000  1.00  0.00           H  
HETATM 1958  HK7 UNL     1       0.000   0.000   0.000  1.00  0.00           H  
HETATM 1959  HK8 UNL     1       0.000   0.000   0.000  1.00  0.00           H  
HETATM 1960  HK9 UNL     1       0.000   0.000   0.000  1.00  0.00           H  
HETATM 1961  HL0 UNL     1       0.000   0.000   0.000  1.00  0.00           H  
HETATM 1962  HL1 UNL     1       0.000   0.000   0.000  1.00  0.00           H  
HETATM 1963  HL2 UNL     1       0.000   0.000   0.000  1.00  0.00           H  
HETATM 1964  HL3 UNL     1       0.000   0.000   0.000  1.00  0.00           H  
HETATM 1965  HL4 UNL     1       0.000   0.000   0.000  1.00  0.00           H  
HETATM 1966  HL5 UNL     1       0.000   0.000   0.000  1.00  0.00           H  
HETATM 1967  HL6 UNL     1       0.000   0.000   0.000  1.00  0.00           H  
HETATM 1968  HL7 UNL     1       0.000   0.000   0.000  1.00  0.00           H  
HETATM 1969  HL8 UNL     1       0.000   0.000   0.000  1.00  0.00           H  
HETATM 1970  HL9 UNL     1       0.000   0.000   0.000  1.00  0.00           H  
HETATM 1971  HM0 UNL     1       0.000   0.000   0.000  1.00  0.00           H  
HETATM 1972  HM1 UNL     1       0.000   0.000   0.000  1.00  0.00           H  
HETATM 1973  HM2 UNL     1       0.000   0.000   0.000  1.00  0.00           H  
HETATM 1974  HM3 UNL     1       0.000   0.000   0.000  1.00  0.00           H  
HETATM 1975  HM4 UNL     1       0.000   0.000   0.000  1.00  0.00           H  
HETATM 1976  HM5 UNL     1       0.000   0.000   0.000  1.00  0.00           H  
HETATM 1977  HM6 UNL     1       0.000   0.000   0.000  1.00  0.00           H  
HETATM 1978  HM7 UNL     1       0.000   0.000   0.000  1.00  0.00           H  
HETATM 1979  HM8 UNL     1       0.000   0.000   0.000  1.00  0.00           H  
HETATM 1980  HM9 UNL     1       0.000   0.000   0.000  1.00  0.00           H  
HETATM 1981  HN0 UNL     1       0.000   0.000   0.000  1.00  0.00           H  
HETATM 1982  HN1 UNL     1       0.000   0.000   0.000  1.00  0.00           H  
HETATM 1983  HN2 UNL     1       0.000   0.000   0.000  1.00  0.00           H  
HETATM 1984  HN3 UNL     1       0.000   0.000   0.000  1.00  0.00           H  
HETATM 1985  HN4 UNL     1       0.000   0.000   0.000  1.00  0.00           H  
HETATM 1986  HN5 UNL     1       0.000   0.000   0.000  1.00  0.00           H  
HETATM 1987  HN6 UNL     1       0.000   0.000   0.000  1.00  0.00           H  
HETATM 1988  HN7 UNL     1       0.000   0.000   0.000  1.00  0.00           H  
HETATM 1989  HN8 UNL     1       0.000   0.000   0.000  1.00  0.00           H  
HETATM 1990  HN9 UNL     1       0.000   0.000   0.000  1.00  0.00           H  
HETATM 1991  HO0 UNL     1       0.000   0.000   0.000  1.00  0.00           H  
HETATM 1992  HO1 UNL     1       0.000   0.000   0.000  1.00  0.00           H  
HETATM 1993  HO2 UNL     1       0.000   0.000   0.000  1.00  0.00           H  
HETATM 1994  HO3 UNL     1       0.000   0.000   0.000  1.00  0.00           H  
HETATM 1995  HO4 UNL     1       0.000   0.000   0.000  1.00  0.00           H  
HETATM 1996  HO5 UNL     1       0.000   0.000   0.000  1.00  0.00           H  
HETATM 1997  HO6 UNL     1       0.000   0.000   0.000  1.00  0.00           H  
HETATM 1998  HO7 UNL     1       0.000   0.000   0.000  1.00  0.00           H  
HETATM 1999  HO8 UNL     1       0.000   0.000   0.000  1.00  0.00           H  
HETATM 2000  HO9 UNL     1       0.000   0.000   0.000  1.00  0.00           H  
HETATM 2001  HP0 UNL     1       0.000   0.000   0.000  1.00  0.00           H  
HETATM 2002  HP1 UNL     1       0.000   0.000   0.000  1.00  0.00           H  
HETATM 2003  HP2 UNL     1       0.000   0.000   0.000  1.00  0.00           H  
HETATM 2004  HP3 UNL     1       0.000   0.000   0.000  1.00  0.00           H  
HETATM 2005  HP4 UNL     1       0.000   0.000   0.000  1.00  0.00           H  
HETATM 2006  HP5 UNL     1       0.000   0.000   0.000  1.00  0.00           H  
HETATM 2007  HP6 UNL     1       0.000   0.000   0.000  1.00  0.00           H  
HETATM 2008  HP7 UNL     1       0.000   0.000   0.000  1.00  0.00           H  
HETATM 2009  HP8 UNL     1       0.000   0.000   0.000  1.00  0.00           H  
HETATM 2010  HP9 UNL     1       0.000   0.000   0.000  1.00  0.00           H  
HETATM 2011  HQ0 UNL     1       0.000   0.000   0.000  1.00  0.00           H  
HETATM 2012  HQ1 UNL     1       0.000   0.000   0.000  1.00  0.00           H  
HETATM 2013  HQ2 UNL     1       0.000   0.000   0.000  1.00  0.00           H  
HETATM 2014  HQ3 UNL     1       0.000   0.000   0.000  1.00  0.00           H  
HETATM 2015  HQ4 UNL     1       0.000   0.000   0.000  1.00  0.00           H  
HETATM 2016  HQ5 UNL     1       0.000   0.000   0.000  1.00  0.00           H  
HETATM 2017  HQ6 UNL     1       0.000   0.000   0.000  1.00  0.00           H  
HETATM 2018  HQ7 UNL     1       0.000   0.000   0.000  1.00  0.00           H  
HETATM 2019  HQ8 UNL     1       0.000   0.000   0.000  1.00  0.00           H  
HETATM 2020  HQ9 UNL     1       0.000   0.000   0.000  1.00  0.00           H  
HETATM 2021  HR0 UNL     1       0.000   0.000   0.000  1.00  0.00           H  
HETATM 2022  HR1 UNL     1       0.000   0.000   0.000  1.00  0.00           H  
HETATM 2023  HR2 UNL     1       0.000   0.000   0.000  1.00  0.00           H  
HETATM 2024  HR3 UNL     1       0.000   0.000   0.000  1.00  0.00           H  
HETATM 2025  HR4 UNL     1       0.000   0.000   0.000  1.00  0.00           H  
HETATM 2026  HR5 UNL     1       0.000   0.000   0.000  1.00  0.00           H  
HETATM 2027  HR6 UNL     1       0.000   0.000   0.000  1.00  0.00           H  
HETATM 2028  HR7 UNL     1       0.000   0.000   0.000  1.00  0.00           H  
HETATM 2029  HR8 UNL     1       0.000   0.000   0.000  1.00  0.00           H  
HETATM 2030  HR9 UNL     1       0.000   0.000   0.000  1.00  0.00           H  
HETATM 2031  HS0 UNL     1       0.000   0.000   0.000  1.00  0.00           H  
HETATM 2032  HS1 UNL     1       0.000   0.000   0.000  1.00  0.00           H  
HETATM 2033  HS2 UNL     1       0.000   0.000   0.000  1.00  0.00           H  
HETATM 2034  HS3 UNL     1       0.000   0.000   0.000  1.00  0.00           H  
HETATM 2035  HS4 UNL     1       0.000   0.000   0.000  1.00  0.00           H  
HETATM 2036  HS5 UNL     1       0.000   0.000   0.000  1.00  0.00           H  
HETATM 2037  HS6 UNL     1       0.000   0.000   0.000  1.00  0.00           H  
HETATM 2038  HS7 UNL     1       0.000   0.000   0.000  1.00  0.00           H  
HETATM 2039  HS8 UNL     1       0.000   0.000   0.000  1.00  0.00           H  
HETATM 2040  HS9 UNL     1       0.000   0.000   0.000  1.00  0.00           H  
HETATM 2041  HT0 UNL     1       0.000   0.000   0.000  1.00  0.00           H  
HETATM 2042  HT1 UNL     1       0.000   0.000   0.000  1.00  0.00           H  
HETATM 2043  HT2 UNL     1       0.000   0.000   0.000  1.00  0.00           H  
HETATM 2044  HT3 UNL     1       0.000   0.000   0.000  1.00  0.00           H  
HETATM 2045  HT4 UNL     1       0.000   0.000   0.000  1.00  0.00           H  
HETATM 2046  HT5 UNL     1       0.000   0.000   0.000  1.00  0.00           H  
HETATM 2047  HT6 UNL     1       0.000   0.000   0.000  1.00  0.00           H  
HETATM 2048  HT7 UNL     1       0.000   0.000   0.000  1.00  0.00           H  
HETATM 2049  HT8 UNL     1       0.000   0.000   0.000  1.00  0.00           H  
HETATM 2050  HT9 UNL     1       0.000   0.000   0.000  1.00  0.00           H  
HETATM 2051  HU0 UNL     1       0.000   0.000   0.000  1.00  0.00           H  
HETATM 2052  HU1 UNL     1       0.000   0.000   0.000  1.00  0.00           H  
HETATM 2053  HU2 UNL     1       0.000   0.000   0.000  1.00  0.00           H  
HETATM 2054  HU3 UNL     1       0.000   0.000   0.000  1.00  0.00           H  
HETATM 2055  HU4 UNL     1       0.000   0.000   0.000  1.00  0.00           H  
HETATM 2056  HU5 UNL     1       0.000   0.000   0.000  1.00  0.00           H  
HETATM 2057  HU6 UNL     1       0.000   0.000   0.000  1.00  0.00           H  
HETATM 2058  HU7 UNL     1       0.000   0.000   0.000  1.00  0.00           H  
HETATM 2059  HU8 UNL     1       0.000   0.000   0.000  1.00  0.00           H  
HETATM 2060  HU9 UNL     1       0.000   0.000   0.000  1.00  0.00           H  
HETATM 2061  HV0 UNL     1       0.000   0.000   0.000  1.00  0.00           H  
HETATM 2062  HV1 UNL     1       0.000   0.000   0.000  1.00  0.00           H  
HETATM 2063  HV2 UNL     1       0.000   0.000   0.000  1.00  0.00           H  
HETATM 2064  HV3 UNL     1       0.000   0.000   0.000  1.00  0.00           H  
HETATM 2065  HV4 UNL     1       0.000   0.000   0.000  1.00  0.00           H  
HETATM 2066  HV5 UNL     1       0.000   0.000   0.000  1.00  0.00           H  
HETATM 2067  HV6 UNL     1       0.000   0.000   0.000  1.00  0.00           H  
HETATM 2068  HV7 UNL     1       0.000   0.000   0.000  1.00  0.00           H  
HETATM 2069  HV8 UNL     1       0.000   0.000   0.000  1.00  0.00           H  
HETATM 2070  HV9 UNL     1       0.000   0.000   0.000  1.00  0.00           H  
HETATM 2071  HW0 UNL     1       0.000   0.000   0.000  1.00  0.00           H  
HETATM 2072  HW1 UNL     1       0.000   0.000   0.000  1.00  0.00           H  
HETATM 2073  HW2 UNL     1       0.000   0.000   0.000  1.00  0.00           H  
HETATM 2074  HW3 UNL     1       0.000   0.000   0.000  1.00  0.00           H  
HETATM 2075  HW4 UNL     1       0.000   0.000   0.000  1.00  0.00           H  
HETATM 2076  HW5 UNL     1       0.000   0.000   0.000  1.00  0.00           H  
HETATM 2077  HW6 UNL     1       0.000   0.000   0.000  1.00  0.00           H  
HETATM 2078  HW7 UNL     1       0.000   0.000   0.000  1.00  0.00           H  
HETATM 2079  HW8 UNL     1       0.000   0.000   0.000  1.00  0.00           H  
HETATM 2080  HW9 UNL     1       0.000   0.000   0.000  1.00  0.00           H  
HETATM 2081  HX0 UNL     1       0.000   0.000   0.000  1.00  0.00           H  
HETATM 2082  HX1 UNL     1       0.000   0.000   0.000  1.00  0.00           H  
HETATM 2083  HX2 UNL     1       0.000   0.000   0.000  1.00  0.00           H  
HETATM 2084  HX3 UNL     1       0.000   0.000   0.000  1.00  0.00           H  
HETATM 2085  HX4 UNL     1       0.000   0.000   0.000  1.00  0.00           H  
HETATM 2086  HX5 UNL     1       0.000   0.000   0.000  1.00  0.00           H  
HETATM 2087  HX6 UNL     1       0.000   0.000   0.000  1.00  0.00           H  
HETATM 2088  HX7 UNL     1       0.000   0.000   0.000  1.00  0.00           H  
HETATM 2089  HX8 UNL     1       0.000   0.000   0.000  1.00  0.00           H  
HETATM 2090  HX9 UNL     1       0.000   0.000   0.000  1.00  0.00           H  
HETATM 2091  HY0 UNL     1       0.000   0.000   0.000  1.00  0.00           H  
HETATM 2092  HY1 UNL     1       0.000   0.000   0.000  1.00  0.00           H  
HETATM 2093  HY2 UNL     1       0.000   0.000   0.000  1.00  0.00           H  
HETATM 2094  HY3 UNL     1       0.000   0.000   0.000  1.00  0.00           H  
HETATM 2095  HY4 UNL     1       0.000   0.000   0.000  1.00  0.00           H  
HETATM 2096  HY5 UNL     1       0.000   0.000   0.000  1.00  0.00           H  
HETATM 2097  HY6 UNL     1       0.000   0.000   0.000  1.00  0.00           H  
HETATM 2098  HY7 UNL     1       0.000   0.000   0.000  1.00  0.00           H  
HETATM 2099  HY8 UNL     1       0.000   0.000   0.000  1.00  0.00           H  
HETATM 2100  HY9 UNL     1       0.000   0.000   0.000  1.00  0.00           H  
HETATM 2101  HZ0 UNL     1       0.000   0.000   0.000  1.00  0.00           H  
HETATM 2102  HZ1 UNL     1       0.000   0.000   0.000  1.00  0.00           H  
HETATM 2103  HZ2 UNL     1       0.000   0.000   0.000  1.00  0.00           H  
HETATM 2104  HZ3 UNL     1       0.000   0.000   0.000  1.00  0.00           H  
HETATM 2105  HZ4 UNL     1       0.000   0.000   0.000  1.00  0.00           H  
HETATM 2106  HZ5 UNL     1       0.000   0.000   0.000  1.00  0.00           H  
HETATM 2107  HZ6 UNL     1       0.000   0.000   0.000  1.00  0.00           H  
HETATM 2108  HZ7 UNL     1       0.000   0.000   0.000  1.00  0.00           H  
HETATM 2109  HZ8 UNL     1       0.000   0.000   0.000  1.00  0.00           H  
HETATM 2110  HZ9 UNL     1       0.000   0.000   0.000  1.00  0.00           H  
HETATM 2111  HAA UNL     1       0.000   0.000   0.000  1.00  0.00           H  
HETATM 2112  HAB UNL     1       0.000   0.000   0.000  1.00  0.00           H  
HETATM 2113  HAC UNL     1       0.000   0.000   0.000  1.00  0.00           H  
HETATM 2114  HAD UNL     1       0.000   0.000   0.000  1.00  0.00           H  
HETATM 2115  HAE UNL     1       0.000   0.000   0.000  1.00  0.00           H  
HETATM 2116  HAF UNL     1       0.000   0.000   0.000  1.00  0.00           H  
HETATM 2117  HAG UNL     1       0.000   0.000   0.000  1.00  0.00           H  
HETATM 2118  HAH UNL     1       0.000   0.000   0.000  1.00  0.00           H  
HETATM 2119  HAI UNL     1       0.000   0.000   0.000  1.00  0.00           H  
HETATM 2120  HAJ UNL     1       0.000   0.000   0.000  1.00  0.00           H  
HETATM 2121  HAK UNL     1       0.000   0.000   0.000  1.00  0.00           H  
HETATM 2122  HAL UNL     1       0.000   0.000   0.000  1.00  0.00           H  
HETATM 2123  HAM UNL     1       0.000   0.000   0.000  1.00  0.00           H  
HETATM 2124  HAN UNL     1       0.000   0.000   0.000  1.00  0.00           H  
HETATM 2125  HAO UNL     1       0.000   0.000   0.000  1.00  0.00           H  
HETATM 2126  HAP UNL     1       0.000   0.000   0.000  1.00  0.00           H  
HETATM 2127  HAQ UNL     1       0.000   0.000   0.000  1.00  0.00           H  
HETATM 2128  HAR UNL     1       0.000   0.000   0.000  1.00  0.00           H  
HETATM 2129  HAS UNL     1       0.000   0.000   0.000  1.00  0.00           H  
HETATM 2130  HAT UNL     1       0.000   0.000   0.000  1.00  0.00           H  
HETATM 2131  HAU UNL     1       0.000   0.000   0.000  1.00  0.00           H  
HETATM 2132  HAV UNL     1       0.000   0.000   0.000  1.00  0.00           H  
HETATM 2133  HAW UNL     1       0.000   0.000   0.000  1.00  0.00           H  
HETATM 2134  HAX UNL     1       0.000   0.000   0.000  1.00  0.00           H  
HETATM 2135  HAY UNL     1       0.000   0.000   0.000  1.00  0.00           H  
HETATM 2136  HAZ UNL     1       0.000   0.000   0.000  1.00  0.00           H  
HETATM 2137  HBA UNL     1       0.000   0.000   0.000  1.00  0.00           H  
HETATM 2138  HBB UNL     1       0.000   0.000   0.000  1.00  0.00           H  
HETATM 2139  HBC UNL     1       0.000   0.000   0.000  1.00  0.00           H  
HETATM 2140  HBD UNL     1       0.000   0.000   0.000  1.00  0.00           H  
HETATM 2141  HBE UNL     1       0.000   0.000   0.000  1.00  0.00           H  
HETATM 2142  HBF UNL     1       0.000   0.000   0.000  1.00  0.00           H  
HETATM 2143  HBG UNL     1       0.000   0.000   0.000  1.00  0.00           H  
HETATM 2144  HBH UNL     1       0.000   0.000   0.000  1.00  0.00           H  
HETATM 2145  HBI UNL     1       0.000   0.000   0.000  1.00  0.00           H  
HETATM 2146  HBJ UNL     1       0.000   0.000   0.000  1.00  0.00           H  
HETATM 2147  HBK UNL     1       0.000   0.000   0.000  1.00  0.00           H  
HETATM 2148  HBL UNL     1       0.000   0.000   0.000  1.00  0.00           H  
HETATM 2149  HBM UNL     1       0.000   0.000   0.000  1.00  0.00           H  
HETATM 2150  HBN UNL     1       0.000   0.000   0.000  1.00  0.00           H  
HETATM 2151  HBO UNL     1       0.000   0.000   0.000  1.00  0.00           H  
HETATM 2152  HBP UNL     1       0.000   0.000   0.000  1.00  0.00           H  
HETATM 2153  HBQ UNL     1       0.000   0.000   0.000  1.00  0.00           H  
HETATM 2154  HBR UNL     1       0.000   0.000   0.000  1.00  0.00           H  
HETATM 2155  HBS UNL     1       0.000   0.000   0.000  1.00  0.00           H  
HETATM 2156  HBT UNL     1       0.000   0.000   0.000  1.00  0.00           H  
HETATM 2157  HBU UNL     1       0.000   0.000   0.000  1.00  0.00           H  
HETATM 2158  HBV UNL     1       0.000   0.000   0.000  1.00  0.00           H  
HETATM 2159  HBW UNL     1       0.000   0.000   0.000  1.00  0.00           H  
HETATM 2160  HBX UNL     1       0.000   0.000   0.000  1.00  0.00           H  
HETATM 2161  HBY UNL     1       0.000   0.000   0.000  1.00  0.00           H  
HETATM 2162  HBZ UNL     1       0.000   0.000   0.000  1.00  0.00           H  
HETATM 2163  HCA UNL     1       0.000   0.000   0.000  1.00  0.00           H  
HETATM 2164  HCB UNL     1       0.000   0.000   0.000  1.00  0.00           H  
HETATM 2165  HCC UNL     1       0.000   0.000   0.000  1.00  0.00           H  
HETATM 2166  HCD UNL     1       0.000   0.000   0.000  1.00  0.00           H  
HETATM 2167  HCE UNL     1       0.000   0.000   0.000  1.00  0.00           H  
HETATM 2168  HCF UNL     1       0.000   0.000   0.000  1.00  0.00           H  
HETATM 2169  HCG UNL     1       0.000   0.000   0.000  1.00  0.00           H  
HETATM 2170  HCH UNL     1       0.000   0.000   0.000  1.00  0.00           H  
HETATM 2171  HCI UNL     1       0.000   0.000   0.000  1.00  0.00           H  
HETATM 2172  HCJ UNL     1       0.000   0.000   0.000  1.00  0.00           H  
HETATM 2173  HCK UNL     1       0.000   0.000   0.000  1.00  0.00           H  
HETATM 2174  HCL UNL     1       0.000   0.000   0.000  1.00  0.00           H  
HETATM 2175  HCM UNL     1       0.000   0.000   0.000  1.00  0.00           H  
HETATM 2176  HCN UNL     1       0.000   0.000   0.000  1.00  0.00           H  
HETATM 2177  HCO UNL     1       0.000   0.000   0.000  1.00  0.00           H  
HETATM 2178  HCP UNL     1       0.000   0.000   0.000  1.00  0.00           H  
HETATM 2179  HCQ UNL     1       0.000   0.000   0.000  1.00  0.00           H  
HETATM 2180  HCR UNL     1       0.000   0.000   0.000  1.00  0.00           H  
HETATM 2181  HCS UNL     1       0.000   0.000   0.000  1.00  0.00           H  
HETATM 2182  HCT UNL     1       0.000   0.000   0.000  1.00  0.00           H  
HETATM 2183  HCU UNL     1       0.000   0.000   0.000  1.00  0.00           H  
HETATM 2184  HCV UNL     1       0.000   0.000   0.000  1.00  0.00           H  
HETATM 2185  HCW UNL     1       0.000   0.000   0.000  1.00  0.00           H  
HETATM 2186  HCX UNL     1       0.000   0.000   0.000  1.00  0.00           H  
HETATM 2187  HCY UNL     1       0.000   0.000   0.000  1.00  0.00           H  
HETATM 2188  HCZ UNL     1       0.000   0.000   0.000  1.00  0.00           H  
HETATM 2189  HDA UNL     1       0.000   0.000   0.000  1.00  0.00           H  
HETATM 2190  HDB UNL     1       0.000   0.000   0.000  1.00  0.00           H  
HETATM 2191  HDC UNL     1       0.000   0.000   0.000  1.00  0.00           H  
HETATM 2192  HDD UNL     1       0.000   0.000   0.000  1.00  0.00           H  
HETATM 2193  HDE UNL     1       0.000   0.000   0.000  1.00  0.00           H  
HETATM 2194  HDF UNL     1       0.000   0.000   0.000  1.00  0.00           H  
HETATM 2195  HDG UNL     1       0.000   0.000   0.000  1.00  0.00           H  
HETATM 2196  HDH UNL     1       0.000   0.000   0.000  1.00  0.00           H  
HETATM 2197  HDI UNL     1       0.000   0.000   0.000  1.00  0.00           H  
HETATM 2198  HDJ UNL     1       0.000   0.000   0.000  1.00  0.00           H  
HETATM 2199  HDK UNL     1       0.000   0.000   0.000  1.00  0.00           H  
HETATM 2200  HDL UNL     1       0.000   0.000   0.000  1.00  0.00           H  
HETATM 2201  HDM UNL     1       0.000   0.000   0.000  1.00  0.00           H  
HETATM 2202  HDN UNL     1       0.000   0.000   0.000  1.00  0.00           H  
HETATM 2203  HDO UNL     1       0.000   0.000   0.000  1.00  0.00           H  
HETATM 2204  HDP UNL     1       0.000   0.000   0.000  1.00  0.00           H  
HETATM 2205  HDQ UNL     1       0.000   0.000   0.000  1.00  0.00           H  
HETATM 2206  HDR UNL     1       0.000   0.000   0.000  1.00  0.00           H  
HETATM 2207  HDS UNL     1       0.000   0.000   0.000  1.00  0.00           H  
HETATM 2208  HDT UNL     1       0.000   0.000   0.000  1.00  0.00           H  
HETATM 2209  HDU UNL     1       0.000   0.000   0.000  1.00  0.00           H  
HETATM 2210  HDV UNL     1       0.000   0.000   0.000  1.00  0.00           H  
HETATM 2211  HDW UNL     1       0.000   0.000   0.000  1.00  0.00           H  
HETATM 2212  HDX UNL     1       0.000   0.000   0.000  1.00  0.00           H  
HETATM 2213  HDY UNL     1       0.000   0.000   0.000  1.00  0.00           H  
HETATM 2214  HDZ UNL     1       0.000   0.000   0.000  1.00  0.00           H  
HETATM 2215  HEA UNL     1       0.000   0.000   0.000  1.00  0.00           H  
HETATM 2216  HEB UNL     1       0.000   0.000   0.000  1.00  0.00           H  
HETATM 2217  HEC UNL     1       0.000   0.000   0.000  1.00  0.00           H  
HETATM 2218  HED UNL     1       0.000   0.000   0.000  1.00  0.00           H  
HETATM 2219  HEE UNL     1       0.000   0.000   0.000  1.00  0.00           H  
HETATM 2220  HEF UNL     1       0.000   0.000   0.000  1.00  0.00           H  
HETATM 2221  HEG UNL     1       0.000   0.000   0.000  1.00  0.00           H  
HETATM 2222  HEH UNL     1       0.000   0.000   0.000  1.00  0.00           H  
HETATM 2223  HEI UNL     1       0.000   0.000   0.000  1.00  0.00           H  
HETATM 2224  HEJ UNL     1       0.000   0.000   0.000  1.00  0.00           H  
HETATM 2225  HEK UNL     1       0.000   0.000   0.000  1.00  0.00           H  
HETATM 2226  HEL UNL     1       0.000   0.000   0.000  1.00  0.00           H  
HETATM 2227  HEM UNL     1       0.000   0.000   0.000  1.00  0.00           H  
HETATM 2228  HEN UNL     1       0.000   0.000   0.000  1.00  0.00           H  
HETATM 2229  HEO UNL     1       0.000   0.000   0.000  1.00  0.00           H  
HETATM 2230  HEP UNL     1       0.000   0.000   0.000  1.00  0.00           H  
HETATM 2231  HEQ UNL     1       0.000   0.000   0.000  1.00  0.00           H  
HETATM 2232  HER UNL     1       0.000   0.000   0.000  1.00  0.00           H  
HETATM 2233  HES UNL     1       0.000   0.000   0.000  1.00  0.00           H  
HETATM 2234  HET UNL     1       0.000   0.000   0.000  1.00  0.00           H  
HETATM 2235  HEU UNL     1       0.000   0.000   0.000  1.00  0.00           H  
HETATM 2236  HEV UNL     1       0.000   0.000   0.000  1.00  0.00           H  
HETATM 2237  HEW UNL     1       0.000   0.000   0.000  1.00  0.00           H  
HETATM 2238  HEX UNL     1       0.000   0.000   0.000  1.00  0.00           H  
HETATM 2239  HEY UNL     1       0.000   0.000   0.000  1.00  0.00           H  
HETATM 2240  HEZ UNL     1       0.000   0.000   0.000  1.00  0.00           H  
HETATM 2241  HFA UNL     1       0.000   0.000   0.000  1.00  0.00           H  
HETATM 2242  HFB UNL     1       0.000   0.000   0.000  1.00  0.00           H  
HETATM 2243  HFC UNL     1       0.000   0.000   0.000  1.00  0.00           H  
HETATM 2244  HFD UNL     1       0.000   0.000   0.000  1.00  0.00           H  
HETATM 2245  HFE UNL     1       0.000   0.000   0.000  1.00  0.00           H  
HETATM 2246  HFF UNL     1       0.000   0.000   0.000  1.00  0.00           H  
HETATM 2247  HFG UNL     1       0.000   0.000   0.000  1.00  0.00           H  
HETATM 2248  HFH UNL     1       0.000   0.000   0.000  1.00  0.00           H  
HETATM 2249  HFI UNL     1       0.000   0.000   0.000  1.00  0.00           H  
HETATM 2250  HFJ UNL     1       0.000   0.000   0.000  1.00  0.00           H  
HETATM 2251  HFK UNL     1       0.000   0.000   0.000  1.00  0.00           H  
HETATM 2252  HFL UNL     1       0.000   0.000   0.000  1.00  0.00           H  
HETATM 2253  HFM UNL     1       0.000   0.000   0.000  1.00  0.00           H  
HETATM 2254  HFN UNL     1       0.000   0.000   0.000  1.00  0.00           H  
HETATM 2255  HFO UNL     1       0.000   0.000   0.000  1.00  0.00           H  
HETATM 2256  HFP UNL     1       0.000   0.000   0.000  1.00  0.00           H  
HETATM 2257  HFQ UNL     1       0.000   0.000   0.000  1.00  0.00           H  
HETATM 2258  HFR UNL     1       0.000   0.000   0.000  1.00  0.00           H  
HETATM 2259  HFS UNL     1       0.000   0.000   0.000  1.00  0.00           H  
HETATM 2260  HFT UNL     1       0.000   0.000   0.000  1.00  0.00           H  
HETATM 2261  HFU UNL     1       0.000   0.000   0.000  1.00  0.00           H  
HETATM 2262  HFV UNL     1       0.000   0.000   0.000  1.00  0.00           H  
HETATM 2263  HFW UNL     1       0.000   0.000   0.000  1.00  0.00           H  
HETATM 2264  HFX UNL     1       0.000   0.000   0.000  1.00  0.00           H  
HETATM 2265  HFY UNL     1       0.000   0.000   0.000  1.00  0.00           H  
HETATM 2266  HFZ UNL     1       0.000   0.000   0.000  1.00  0.00           H  
HETATM 2267  HGA UNL     1       0.000   0.000   0.000  1.00  0.00           H  
HETATM 2268  HGB UNL     1       0.000   0.000   0.000  1.00  0.00           H  
HETATM 2269  HGC UNL     1       0.000   0.000   0.000  1.00  0.00           H  
HETATM 2270  HGD UNL     1       0.000   0.000   0.000  1.00  0.00           H  
HETATM 2271  HGE UNL     1       0.000   0.000   0.000  1.00  0.00           H  
HETATM 2272  HGF UNL     1       0.000   0.000   0.000  1.00  0.00           H  
HETATM 2273  HGG UNL     1       0.000   0.000   0.000  1.00  0.00           H  
HETATM 2274  HGH UNL     1       0.000   0.000   0.000  1.00  0.00           H  
HETATM 2275  HGI UNL     1       0.000   0.000   0.000  1.00  0.00           H  
HETATM 2276  HGJ UNL     1       0.000   0.000   0.000  1.00  0.00           H  
HETATM 2277  HGK UNL     1       0.000   0.000   0.000  1.00  0.00           H  
HETATM 2278  HGL UNL     1       0.000   0.000   0.000  1.00  0.00           H  
HETATM 2279  HGM UNL     1       0.000   0.000   0.000  1.00  0.00           H  
HETATM 2280  HGN UNL     1       0.000   0.000   0.000  1.00  0.00           H  
HETATM 2281  HGO UNL     1       0.000   0.000   0.000  1.00  0.00           H  
HETATM 2282  HGP UNL     1       0.000   0.000   0.000  1.00  0.00           H  
HETATM 2283  HGQ UNL     1       0.000   0.000   0.000  1.00  0.00           H  
HETATM 2284  HGR UNL     1       0.000   0.000   0.000  1.00  0.00           H  
HETATM 2285  HGS UNL     1       0.000   0.000   0.000  1.00  0.00           H  
HETATM 2286  HGT UNL     1       0.000   0.000   0.000  1.00  0.00           H  
HETATM 2287  HGU UNL     1       0.000   0.000   0.000  1.00  0.00           H  
HETATM 2288  HGV UNL     1       0.000   0.000   0.000  1.00  0.00           H  
HETATM 2289  HGW UNL     1       0.000   0.000   0.000  1.00  0.00           H  
HETATM 2290  HGX UNL     1       0.000   0.000   0.000  1.00  0.00           H  
HETATM 2291  HGY UNL     1       0.000   0.000   0.000  1.00  0.00           H  
HETATM 2292  HGZ UNL     1       0.000   0.000   0.000  1.00  0.00           H  
HETATM 2293  HHA UNL     1       0.000   0.000   0.000  1.00  0.00           H  
HETATM 2294  HHB UNL     1       0.000   0.000   0.000  1.00  0.00           H  
HETATM 2295  HHC UNL     1       0.000   0.000   0.000  1.00  0.00           H  
HETATM 2296  HHD UNL     1       0.000   0.000   0.000  1.00  0.00           H  
HETATM 2297  HHE UNL     1       0.000   0.000   0.000  1.00  0.00           H  
HETATM 2298  HHF UNL     1       0.000   0.000   0.000  1.00  0.00           H  
HETATM 2299  HHG UNL     1       0.000   0.000   0.000  1.00  0.00           H  
HETATM 2300  HHH UNL     1       0.000   0.000   0.000  1.00  0.00           H  
HETATM 2301  HHI UNL     1       0.000   0.000   0.000  1.00  0.00           H  
HETATM 2302  HHJ UNL     1       0.000   0.000   0.000  1.00  0.00           H  
HETATM 2303  HHK UNL     1       0.000   0.000   0.000  1.00  0.00           H  
HETATM 2304  HHL UNL     1       0.000   0.000   0.000  1.00  0.00           H  
HETATM 2305  HHM UNL     1       0.000   0.000   0.000  1.00  0.00           H  
HETATM 2306  HHN UNL     1       0.000   0.000   0.000  1.00  0.00           H  
HETATM 2307  HHO UNL     1       0.000   0.000   0.000  1.00  0.00           H  
HETATM 2308  HHP UNL     1       0.000   0.000   0.000  1.00  0.00           H  
HETATM 2309  HHQ UNL     1       0.000   0.000   0.000  1.00  0.00           H  
HETATM 2310  HHR UNL     1       0.000   0.000   0.000  1.00  0.00           H  
HETATM 2311  HHS UNL     1       0.000   0.000   0.000  1.00  0.00           H  
HETATM 2312  HHT UNL     1       0.000   0.000   0.000  1.00  0.00           H  
HETATM 2313  HHU UNL     1       0.000   0.000   0.000  1.00  0.00           H  
HETATM 2314  HHV UNL     1       0.000   0.000   0.000  1.00  0.00           H  
HETATM 2315  HHW UNL     1       0.000   0.000   0.000  1.00  0.00           H  
HETATM 2316  HHX UNL     1       0.000   0.000   0.000  1.00  0.00           H  
HETATM 2317  HHY UNL     1       0.000   0.000   0.000  1.00  0.00           H  
HETATM 2318  HHZ UNL     1       0.000   0.000   0.000  1.00  0.00           H  
HETATM 2319  HIA UNL     1       0.000   0.000   0.000  1.00  0.00           H  
HETATM 2320  HIB UNL     1       0.000   0.000   0.000  1.00  0.00           H  
HETATM 2321  HIC UNL     1       0.000   0.000   0.000  1.00  0.00           H  
HETATM 2322  HID UNL     1       0.000   0.000   0.000  1.00  0.00           H  
HETATM 2323  HIE UNL     1       0.000   0.000   0.000  1.00  0.00           H  
HETATM 2324  HIF UNL     1       0.000   0.000   0.000  1.00  0.00           H  
HETATM 2325  HIG UNL     1       0.000   0.000   0.000  1.00  0.00           H  
HETATM 2326  HIH UNL     1       0.000   0.000   0.000  1.00  0.00           H  
HETATM 2327  HII UNL     1       0.000   0.000   0.000  1.00  0.00           H  
HETATM 2328  HIJ UNL     1       0.000   0.000   0.000  1.00  0.00           H  
HETATM 2329  HIK UNL     1       0.000   0.000   0.000  1.00  0.00           H  
HETATM 2330  HIL UNL     1       0.000   0.000   0.000  1.00  0.00           H  
HETATM 2331  HIM UNL     1       0.000   0.000   0.000  1.00  0.00           H  
HETATM 2332  HIN UNL     1       0.000   0.000   0.000  1.00  0.00           H  
HETATM 2333  HIO UNL     1       0.000   0.000   0.000  1.00  0.00           H  
HETATM 2334  HIP UNL     1       0.000   0.000   0.000  1.00  0.00           H  
HETATM 2335  HIQ UNL     1       0.000   0.000   0.000  1.00  0.00           H  
HETATM 2336  HIR UNL     1       0.000   0.000   0.000  1.00  0.00           H  
HETATM 2337  HIS UNL     1       0.000   0.000   0.000  1.00  0.00           H  
HETATM 2338  HIT UNL     1       0.000   0.000   0.000  1.00  0.00           H  
HETATM 2339  HIU UNL     1       0.000   0.000   0.000  1.00  0.00           H  
HETATM 2340  HIV UNL     1       0.000   0.000   0.000  1.00  0.00           H  
HETATM 2341  HIW UNL     1       0.000   0.000   0.000  1.00  0.00           H  
HETATM 2342  HIX UNL     1       0.000   0.000   0.000  1.00  0.00           H  
HETATM 2343  HIY UNL     1       0.000   0.000   0.000  1.00  0.00           H  
HETATM 2344  HIZ UNL     1       0.000   0.000   0.000  1.00  0.00           H  
HETATM 2345  HJA UNL     1       0.000   0.000   0.000  1.00  0.00           H  
HETATM 2346  HJB UNL     1       0.000   0.000   0.000  1.00  0.00           H  
HETATM 2347  HJC UNL     1       0.000   0.000   0.000  1.00  0.00           H  
HETATM 2348  HJD UNL     1       0.000   0.000   0.000  1.00  0.00           H  
HETATM 2349  HJE UNL     1       0.000   0.000   0.000  1.00  0.00           H  
HETATM 2350  HJF UNL     1       0.000   0.000   0.000  1.00  0.00           H  
HETATM 2351  HJG UNL     1       0.000   0.000   0.000  1.00  0.00           H  
HETATM 2352  HJH UNL     1       0.000   0.000   0.000  1.00  0.00           H  
HETATM 2353  HJI UNL     1       0.000   0.000   0.000  1.00  0.00           H  
HETATM 2354  HJJ UNL     1       0.000   0.000   0.000  1.00  0.00           H  
HETATM 2355  HJK UNL     1       0.000   0.000   0.000  1.00  0.00           H  
HETATM 2356  HJL UNL     1       0.000   0.000   0.000  1.00  0.00           H  
HETATM 2357  HJM UNL     1       0.000   0.000   0.000  1.00  0.00           H  
HETATM 2358  HJN UNL     1       0.000   0.000   0.000  1.00  0.00           H  
HETATM 2359  HJO UNL     1       0.000   0.000   0.000  1.00  0.00           H  
HETATM 2360  HJP UNL     1       0.000   0.000   0.000  1.00  0.00           H  
HETATM 2361  HJQ UNL     1       0.000   0.000   0.000  1.00  0.00           H  
HETATM 2362  HJR UNL     1       0.000   0.000   0.000  1.00  0.00           H  
HETATM 2363  HJS UNL     1       0.000   0.000   0.000  1.00  0.00           H  
HETATM 2364  HJT UNL     1       0.000   0.000   0.000  1.00  0.00           H  
HETATM 2365  HJU UNL     1       0.000   0.000   0.000  1.00  0.00           H  
HETATM 2366  HJV UNL     1       0.000   0.000   0.000  1.00  0.00           H  
HETATM 2367  HJW UNL     1       0.000   0.000   0.000  1.00  0.00           H  
HETATM 2368  HJX UNL     1       0.000   0.000   0.000  1.00  0.00           H  
HETATM 2369  HJY UNL     1       0.000   0.000   0.000  1.00  0.00           H  
HETATM 2370  HJZ UNL     1       0.000   0.000   0.000  1.00  0.00           H  
HETATM 2371  HKA UNL     1       0.000   0.000   0.000  1.00  0.00           H  
HETATM 2372  HKB UNL     1       0.000   0.000   0.000  1.00  0.00           H  
HETATM 2373  HKC UNL     1       0.000   0.000   0.000  1.00  0.00           H  
HETATM 2374  HKD UNL     1       0.000   0.000   0.000  1.00  0.00           H  
HETATM 2375  HKE UNL     1       0.000   0.000   0.000  1.00  0.00           H  
HETATM 2376  HKF UNL     1       0.000   0.000   0.000  1.00  0.00           H  
HETATM 2377  HKG UNL     1       0.000   0.000   0.000  1.00  0.00           H  
HETATM 2378  HKH UNL     1       0.000   0.000   0.000  1.00  0.00           H  
HETATM 2379  HKI UNL     1       0.000   0.000   0.000  1.00  0.00           H  
HETATM 2380  HKJ UNL     1       0.000   0.000   0.000  1.00  0.00           H  
HETATM 2381  HKK UNL     1       0.000   0.000   0.000  1.00  0.00           H  
HETATM 2382  HKL UNL     1       0.000   0.000   0.000  1.00  0.00           H  
HETATM 2383  HKM UNL     1       0.000   0.000   0.000  1.00  0.00           H  
HETATM 2384  HKN UNL     1       0.000   0.000   0.000  1.00  0.00           H  
HETATM 2385  HKO UNL     1       0.000   0.000   0.000  1.00  0.00           H  
HETATM 2386  HKP UNL     1       0.000   0.000   0.000  1.00  0.00           H  
HETATM 2387  HKQ UNL     1       0.000   0.000   0.000  1.00  0.00           H  
HETATM 2388  HKR UNL     1       0.000   0.000   0.000  1.00  0.00           H  
HETATM 2389  HKS UNL     1       0.000   0.000   0.000  1.00  0.00           H  
HETATM 2390  HKT UNL     1       0.000   0.000   0.000  1.00  0.00           H  
HETATM 2391  HKU UNL     1       0.000   0.000   0.000  1.00  0.00           H  
HETATM 2392  HKV UNL     1       0.000   0.000   0.000  1.00  0.00           H  
HETATM 2393  HKW UNL     1       0.000   0.000   0.000  1.00  0.00           H  
HETATM 2394  HKX UNL     1       0.000   0.000   0.000  1.00  0.00           H  
HETATM 2395  HKY UNL     1       0.000   0.000   0.000  1.00  0.00           H  
HETATM 2396  HKZ UNL     1       0.000   0.000   0.000  1.00  0.00           H  
HETATM 2397  HLA UNL     1       0.000   0.000   0.000  1.00  0.00           H  
HETATM 2398  HLB UNL     1       0.000   0.000   0.000  1.00  0.00           H  
HETATM 2399  HLC UNL     1       0.000   0.000   0.000  1.00  0.00           H  
HETATM 2400  HLD UNL     1       0.000   0.000   0.000  1.00  0.00           H  
HETATM 2401  HLE UNL     1       0.000   0.000   0.000  1.00  0.00           H  
HETATM 2402  HLF UNL     1       0.000   0.000   0.000  1.00  0.00           H  
HETATM 2403  HLG UNL     1       0.000   0.000   0.000  1.00  0.00           H  
HETATM 2404  HLH UNL     1       0.000   0.000   0.000  1.00  0.00           H  
HETATM 2405  HLI UNL     1       0.000   0.000   0.000  1.00  0.00           H  
HETATM 2406  HLJ UNL     1       0.000   0.000   0.000  1.00  0.00           H  
HETATM 2407  HLK UNL     1       0.000   0.000   0.000  1.00  0.00           H  
HETATM 2408  HLL UNL     1       0.000   0.000   0.000  1.00  0.00           H  
HETATM 2409  HLM UNL     1       0.000   0.000   0.000  1.00  0.00           H  
HETATM 2410  HLN UNL     1       0.000   0.000   0.000  1.00  0.00           H  
HETATM 2411  HLO UNL     1       0.000   0.000   0.000  1.00  0.00           H  
HETATM 2412  HLP UNL     1       0.000   0.000   0.000  1.00  0.00           H  
HETATM 2413  HLQ UNL     1       0.000   0.000   0.000  1.00  0.00           H  
HETATM 2414  HLR UNL     1       0.000   0.000   0.000  1.00  0.00           H  
HETATM 2415  HLS UNL     1       0.000   0.000   0.000  1.00  0.00           H  
HETATM 2416  HLT UNL     1       0.000   0.000   0.000  1.00  0.00           H  
HETATM 2417  HLU UNL     1       0.000   0.000   0.000  1.00  0.00           H  
HETATM 2418  HLV UNL     1       0.000   0.000   0.000  1.00  0.00           H  
HETATM 2419  HLW UNL     1       0.000   0.000   0.000  1.00  0.00           H  
HETATM 2420  HLX UNL     1       0.000   0.000   0.000  1.00  0.00           H  
HETATM 2421  HLY UNL     1       0.000   0.000   0.000  1.00  0.00           H  
HETATM 2422  HLZ UNL     1       0.000   0.000   0.000  1.00  0.00           H  
HETATM 2423  HMA UNL     1       0.000   0.000   0.000  1.00  0.00           H  
HETATM 2424  HMB UNL     1       0.000   0.000   0.000  1.00  0.00           H  
HETATM 2425  HMC UNL     1       0.000   0.000   0.000  1.00  0.00           H  
HETATM 2426  HMD UNL     1       0.000   0.000   0.000  1.00  0.00           H  
HETATM 2427  HME UNL     1       0.000   0.000   0.000  1.00  0.00           H  
HETATM 2428  HMF UNL     1       0.000   0.000   0.000  1.00  0.00           H  
HETATM 2429  HMG UNL     1       0.000   0.000   0.000  1.00  0.00           H  
HETATM 2430  HMH UNL     1       0.000   0.000   0.000  1.00  0.00           H  
HETATM 2431  HMI UNL     1       0.000   0.000   0.000  1.00  0.00           H  
HETATM 2432  HMJ UNL     1       0.000   0.000   0.000  1.00  0.00           H  
HETATM 2433  HMK UNL     1       0.000   0.000   0.000  1.00  0.00           H  
HETATM 2434  HML UNL     1       0.000   0.000   0.000  1.00  0.00           H  
HETATM 2435  HMM UNL     1       0.000   0.000   0.000  1.00  0.00           H  
HETATM 2436  HMN UNL     1       0.000   0.000   0.000  1.00  0.00           H  
HETATM 2437  HMO UNL     1       0.000   0.000   0.000  1.00  0.00           H  
HETATM 2438  HMP UNL     1       0.000   0.000   0.000  1.00  0.00           H  
HETATM 2439  HMQ UNL     1       0.000   0.000   0.000  1.00  0.00           H  
HETATM 2440  HMR UNL     1       0.000   0.000   0.000  1.00  0.00           H  
HETATM 2441  HMS UNL     1       0.000   0.000   0.000  1.00  0.00           H  
HETATM 2442  HMT UNL     1       0.000   0.000   0.000  1.00  0.00           H  
HETATM 2443  HMU UNL     1       0.000   0.000   0.000  1.00  0.00           H  
HETATM 2444  HMV UNL     1       0.000   0.000   0.000  1.00  0.00           H  
HETATM 2445  HMW UNL     1       0.000   0.000   0.000  1.00  0.00           H  
HETATM 2446  HMX UNL     1       0.000   0.000   0.000  1.00  0.00           H  
HETATM 2447  HMY UNL     1       0.000   0.000   0.000  1.00  0.00           H  
HETATM 2448  HMZ UNL     1       0.000   0.000   0.000  1.00  0.00           H  
HETATM 2449  HNA UNL     1       0.000   0.000   0.000  1.00  0.00           H  
HETATM 2450  HNB UNL     1       0.000   0.000   0.000  1.00  0.00           H  
HETATM 2451  HNC UNL     1       0.000   0.000   0.000  1.00  0.00           H  
HETATM 2452  HND UNL     1       0.000   0.000   0.000  1.00  0.00           H  
HETATM 2453  HNE UNL     1       0.000   0.000   0.000  1.00  0.00           H  
HETATM 2454  HNF UNL     1       0.000   0.000   0.000  1.00  0.00           H  
HETATM 2455  HNG UNL     1       0.000   0.000   0.000  1.00  0.00           H  
HETATM 2456  HNH UNL     1       0.000   0.000   0.000  1.00  0.00           H  
HETATM 2457  HNI UNL     1       0.000   0.000   0.000  1.00  0.00           H  
HETATM 2458  HNJ UNL     1       0.000   0.000   0.000  1.00  0.00           H  
HETATM 2459  HNK UNL     1       0.000   0.000   0.000  1.00  0.00           H  
HETATM 2460  HNL UNL     1       0.000   0.000   0.000  1.00  0.00           H  
HETATM 2461  HNM UNL     1       0.000   0.000   0.000  1.00  0.00           H  
HETATM 2462  HNN UNL     1       0.000   0.000   0.000  1.00  0.00           H  
HETATM 2463  HNO UNL     1       0.000   0.000   0.000  1.00  0.00           H  
HETATM 2464  HNP UNL     1       0.000   0.000   0.000  1.00  0.00           H  
HETATM 2465  HNQ UNL     1       0.000   0.000   0.000  1.00  0.00           H  
HETATM 2466  HNR UNL     1       0.000   0.000   0.000  1.00  0.00           H  
HETATM 2467  HNS UNL     1       0.000   0.000   0.000  1.00  0.00           H  
HETATM 2468  HNT UNL     1       0.000   0.000   0.000  1.00  0.00           H  
HETATM 2469  HNU UNL     1       0.000   0.000   0.000  1.00  0.00           H  
HETATM 2470  HNV UNL     1       0.000   0.000   0.000  1.00  0.00           H  
HETATM 2471  HNW UNL     1       0.000   0.000   0.000  1.00  0.00           H  
HETATM 2472  HNX UNL     1       0.000   0.000   0.000  1.00  0.00           H  
HETATM 2473  HNY UNL     1       0.000   0.000   0.000  1.00  0.00           H  
HETATM 2474  HNZ UNL     1       0.000   0.000   0.000  1.00  0.00           H  
HETATM 2475  HOA UNL     1       0.000   0.000   0.000  1.00  0.00           H  
HETATM 2476  HOB UNL     1       0.000   0.000   0.000  1.00  0.00           H  
HETATM 2477  HOC UNL     1       0.000   0.000   0.000  1.00  0.00           H  
HETATM 2478  HOD UNL     1       0.000   0.000   0.000  1.00  0.00           H  
HETATM 2479  HOE UNL     1       0.000   0.000   0.000  1.00  0.00           H  
HETATM 2480  HOF UNL     1       0.000   0.000   0.000  1.00  0.00           H  
HETATM 2481  HOG UNL     1       0.000   0.000   0.000  1.00  0.00           H  
HETATM 2482  HOH UNL     1       0.000   0.000   0.000  1.00  0.00           H  
HETATM 2483  HOI UNL     1       0.000   0.000   0.000  1.00  0.00           H  
HETATM 2484  HOJ UNL     1       0.000   0.000   0.000  1.00  0.00           H  
HETATM 2485  HOK UNL     1       0.000   0.000   0.000  1.00  0.00           H  
HETATM 2486  HOL UNL     1       0.000   0.000   0.000  1.00  0.00           H  
HETATM 2487  HOM UNL     1       0.000   0.000   0.000  1.00  0.00           H  
HETATM 2488  HON UNL     1       0.000   0.000   0.000  1.00  0.00           H  
HETATM 2489  HOO UNL     1       0.000   0.000   0.000  1.00  0.00           H  
HETATM 2490  HOP UNL     1       0.000   0.000   0.000  1.00  0.00           H  
HETATM 2491  HOQ UNL     1       0.000   0.000   0.000  1.00  0.00           H  
HETATM 2492  HOR UNL     1       0.000   0.000   0.000  1.00  0.00           H  
HETATM 2493  HOS UNL     1       0.000   0.000   0.000  1.00  0.00           H  
HETATM 2494  HOT UNL     1       0.000   0.000   0.000  1.00  0.00           H  
HETATM 2495  HOU UNL     1       0.000   0.000   0.000  1.00  0.00           H  
HETATM 2496  HOV UNL     1       0.000   0.000   0.000  1.00  0.00           H  
HETATM 2497  HOW UNL     1       0.000   0.000   0.000  1.00  0.00           H  
HETATM 2498  HOX UNL     1       0.000   0.000   0.000  1.00  0.00           H  
HETATM 2499  HOY UNL     1       0.000   0.000   0.000  1.00  0.00           H  
HETATM 2500  HOZ UNL     1       0.000   0.000   0.000  1.00  0.00           H  
HETATM 2501  HPA UNL     1       0.000   0.000   0.000  1.00  0.00           H  
HETATM 2502  HPB UNL     1       0.000   0.000   0.000  1.00  0.00           H  
HETATM 2503  HPC UNL     1       0.000   0.000   0.000  1.00  0.00           H  
HETATM 2504  HPD UNL     1       0.000   0.000   0.000  1.00  0.00           H  
HETATM 2505  HPE UNL     1       0.000   0.000   0.000  1.00  0.00           H  
HETATM 2506  HPF UNL     1       0.000   0.000   0.000  1.00  0.00           H  
HETATM 2507  HPG UNL     1       0.000   0.000   0.000  1.00  0.00           H  
HETATM 2508  HPH UNL     1       0.000   0.000   0.000  1.00  0.00           H  
HETATM 2509  HPI UNL     1       0.000   0.000   0.000  1.00  0.00           H  
HETATM 2510  HPJ UNL     1       0.000   0.000   0.000  1.00  0.00           H  
HETATM 2511  HPK UNL     1       0.000   0.000   0.000  1.00  0.00           H  
HETATM 2512  HPL UNL     1       0.000   0.000   0.000  1.00  0.00           H  
HETATM 2513  HPM UNL     1       0.000   0.000   0.000  1.00  0.00           H  
HETATM 2514  HPN UNL     1       0.000   0.000   0.000  1.00  0.00           H  
HETATM 2515  HPO UNL     1       0.000   0.000   0.000  1.00  0.00           H  
HETATM 2516  HPP UNL     1       0.000   0.000   0.000  1.00  0.00           H  
HETATM 2517  HPQ UNL     1       0.000   0.000   0.000  1.00  0.00           H  
HETATM 2518  HPR UNL     1       0.000   0.000   0.000  1.00  0.00           H  
HETATM 2519  HPS UNL     1       0.000   0.000   0.000  1.00  0.00           H  
HETATM 2520  HPT UNL     1       0.000   0.000   0.000  1.00  0.00           H  
HETATM 2521  HPU UNL     1       0.000   0.000   0.000  1.00  0.00           H  
HETATM 2522  HPV UNL     1       0.000   0.000   0.000  1.00  0.00           H  
HETATM 2523  HPW UNL     1       0.000   0.000   0.000  1.00  0.00           H  
HETATM 2524  HPX UNL     1       0.000   0.000   0.000  1.00  0.00           H  
HETATM 2525  HPY UNL     1       0.000   0.000   0.000  1.00  0.00           H  
HETATM 2526  HPZ UNL     1       0.000   0.000   0.000  1.00  0.00           H  
HETATM 2527  HQA UNL     1       0.000   0.000   0.000  1.00  0.00           H  
HETATM 2528  HQB UNL     1       0.000   0.000   0.000  1.00  0.00           H  
HETATM 2529  HQC UNL     1       0.000   0.000   0.000  1.00  0.00           H  
HETATM 2530  HQD UNL     1       0.000   0.000   0.000  1.00  0.00           H  
HETATM 2531  HQE UNL     1       0.000   0.000   0.000  1.00  0.00           H  
HETATM 2532  HQF UNL     1       0.000   0.000   0.000  1.00  0.00           H  
HETATM 2533  HQG UNL     1       0.000   0.000   0.000  1.00  0.00           H  
HETATM 2534  HQH UNL     1       0.000   0.000   0.000  1.00  0.00           H  
HETATM 2535  HQI UNL     1       0.000   0.000   0.000  1.00  0.00           H  
HETATM 2536  HQJ UNL     1       0.000   0.000   0.000  1.00  0.00           H  
HETATM 2537  HQK UNL     1       0.000   0.000   0.000  1.00  0.00           H  
HETATM 2538  HQL UNL     1       0.000   0.000   0.000  1.00  0.00           H  
HETATM 2539  HQM UNL     1       0.000   0.000   0.000  1.00  0.00           H  
HETATM 2540  HQN UNL     1       0.000   0.000   0.000  1.00  0.00           H  
HETATM 2541  HQO UNL     1       0.000   0.000   0.000  1.00  0.00           H  
HETATM 2542  HQP UNL     1       0.000   0.000   0.000  1.00  0.00           H  
HETATM 2543  HQQ UNL     1       0.000   0.000   0.000  1.00  0.00           H  
HETATM 2544  HQR UNL     1       0.000   0.000   0.000  1.00  0.00           H  
HETATM 2545  HQS UNL     1       0.000   0.000   0.000  1.00  0.00           H  
HETATM 2546  HQT UNL     1       0.000   0.000   0.000  1.00  0.00           H  
HETATM 2547  HQU UNL     1       0.000   0.000   0.000  1.00  0.00           H  
HETATM 2548  HQV UNL     1       0.000   0.000   0.000  1.00  0.00           H  
HETATM 2549  HQW UNL     1       0.000   0.000   0.000  1.00  0.00           H  
HETATM 2550  HQX UNL     1       0.000   0.000   0.000  1.00  0.00           H  
HETATM 2551  HQY UNL     1       0.000   0.000   0.000  1.00  0.00           H  
HETATM 2552  HQZ UNL     1       0.000   0.000   0.000  1.00  0.00           H  
HETATM 2553  HRA UNL     1       0.000   0.000   0.000  1.00  0.00           H  
HETATM 2554  HRB UNL     1       0.000   0.000   0.000  1.00  0.00           H  
HETATM 2555  HRC UNL     1       0.000   0.000   0.000  1.00  0.00           H  
HETATM 2556  HRD UNL     1       0.000   0.000   0.000  1.00  0.00           H  
HETATM 2557  HRE UNL     1       0.000   0.000   0.000  1.00  0.00           H  
HETATM 2558  HRF UNL     1       0.000   0.000   0.000  1.00  0.00           H  
HETATM 2559  HRG UNL     1       0.000   0.000   0.000  1.00  0.00           H  
HETATM 2560  HRH UNL     1       0.000   0.000   0.000  1.00  0.00           H  
HETATM 2561  HRI UNL     1       0.000   0.000   0.000  1.00  0.00           H  
HETATM 2562  HRJ UNL     1       0.000   0.000   0.000  1.00  0.00           H  
HETATM 2563  HRK UNL     1       0.000   0.000   0.000  1.00  0.00           H  
HETATM 2564  HRL UNL     1       0.000   0.000   0.000  1.00  0.00           H  
HETATM 2565  HRM UNL     1       0.000   0.000   0.000  1.00  0.00           H  
HETATM 2566  HRN UNL     1       0.000   0.000   0.000  1.00  0.00           H  
HETATM 2567  HRO UNL     1       0.000   0.000   0.000  1.00  0.00           H  
HETATM 2568  HRP UNL     1       0.000   0.000   0.000  1.00  0.00           H  
HETATM 2569  HRQ UNL     1       0.000   0.000   0.000  1.00  0.00           H  
HETATM 2570  HRR UNL     1       0.000   0.000   0.000  1.00  0.00           H  
HETATM 2571  HRS UNL     1       0.000   0.000   0.000  1.00  0.00           H  
HETATM 2572  HRT UNL     1       0.000   0.000   0.000  1.00  0.00           H  
HETATM 2573  HRU UNL     1       0.000   0.000   0.000  1.00  0.00           H  
HETATM 2574  HRV UNL     1       0.000   0.000   0.000  1.00  0.00           H  
HETATM 2575  HRW UNL     1       0.000   0.000   0.000  1.00  0.00           H  
HETATM 2576  HRX UNL     1       0.000   0.000   0.000  1.00  0.00           H  
HETATM 2577  HRY UNL     1       0.000   0.000   0.000  1.00  0.00           H  
HETATM 2578  HRZ UNL     1       0.000   0.000   0.000  1.00  0.00           H  
HETATM 2579  HSA UNL     1       0.000   0.000   0.000  1.00  0.00           H  
HETATM 2580  HSB UNL     1       0.000   0.000   0.000  1.00  0.00           H  
HETATM 2581  HSC UNL     1       0.000   0.000   0.000  1.00  0.00           H  
HETATM 2582  HSD UNL     1       0.000   0.000   0.000  1.00  0.00           H  
HETATM 2583  HSE UNL     1       0.000   0.000   0.000  1.00  0.00           H  
HETATM 2584  HSF UNL     1       0.000   0.000   0.000  1.00  0.00           H  
HETATM 2585  HSG UNL     1       0.000   0.000   0.000  1.00  0.00           H  
HETATM 2586  HSH UNL     1       0.000   0.000   0.000  1.00  0.00           H  
HETATM 2587  HSI UNL     1       0.000   0.000   0.000  1.00  0.00           H  
HETATM 2588  HSJ UNL     1       0.000   0.000   0.000  1.00  0.00           H  
HETATM 2589  HSK UNL     1       0.000   0.000   0.000  1.00  0.00           H  
HETATM 2590  HSL UNL     1       0.000   0.000   0.000  1.00  0.00           H  
HETATM 2591  HSM UNL     1       0.000   0.000   0.000  1.00  0.00           H  
HETATM 2592  HSN UNL     1       0.000   0.000   0.000  1.00  0.00           H  
HETATM 2593  HSO UNL     1       0.000   0.000   0.000  1.00  0.00           H  
HETATM 2594  HSP UNL     1       0.000   0.000   0.000  1.00  0.00           H  
HETATM 2595  HSQ UNL     1       0.000   0.000   0.000  1.00  0.00           H  
HETATM 2596  HSR UNL     1       0.000   0.000   0.000  1.00  0.00           H  
HETATM 2597  HSS UNL     1       0.000   0.000   0.000  1.00  0.00           H  
HETATM 2598  HST UNL     1       0.000   0.000   0.000  1.00  0.00           H  
HETATM 2599  HSU UNL     1       0.000   0.000   0.000  1.00  0.00           H  
HETATM 2600  HSV UNL     1       0.000   0.000   0.000  1.00  0.00           H  
HETATM 2601  HSW UNL     1       0.000   0.000   0.000  1.00  0.00           H  
HETATM 2602  HSX UNL     1       0.000   0.000   0.000  1.00  0.00           H  
HETATM 2603  HSY UNL     1       0.000   0.000   0.000  1.00  0.00           H  
HETATM 2604  HSZ UNL     1       0.000   0.000   0.000  1.00  0.00           H  
HETATM 2605  HTA UNL     1       0.000   0.000   0.000  1.00  0.00           H  
HETATM 2606  HTB UNL     1       0.000   0.000   0.000  1.00  0.00           H  
HETATM 2607  HTC UNL     1       0.000   0.000   0.000  1.00  0.00           H  
HETATM 2608  HTD UNL     1       0.000   0.000   0.000  1.00  0.00           H  
HETATM 2609  HTE UNL     1       0.000   0.000   0.000  1.00  0.00           H  
HETATM 2610  HTF UNL     1       0.000   0.000   0.000  1.00  0.00           H  
HETATM 2611  HTG UNL     1       0.000   0.000   0.000  1.00  0.00           H  
HETATM 2612  HTH UNL     1       0.000   0.000   0.000  1.00  0.00           H  
HETATM 2613  HTI UNL     1       0.000   0.000   0.000  1.00  0.00           H  
HETATM 2614  HTJ UNL     1       0.000   0.000   0.000  1.00  0.00           H  
HETATM 2615  HTK UNL     1       0.000   0.000   0.000  1.00  0.00           H  
HETATM 2616  HTL UNL     1       0.000   0.000   0.000  1.00  0.00           H  
HETATM 2617  HTM UNL     1       0.000   0.000   0.000  1.00  0.00           H  
HETATM 2618  HTN UNL     1       0.000   0.000   0.000  1.00  0.00           H  
HETATM 2619  HTO UNL     1       0.000   0.000   0.000  1.00  0.00           H  
HETATM 2620  HTP UNL     1       0.000   0.000   0.000  1.00  0.00           H  
HETATM 2621  HTQ UNL     1       0.000   0.000   0.000  1.00  0.00           H  
HETATM 2622  HTR UNL     1       0.000   0.000   0.000  1.00  0.00           H  
HETATM 2623  HTS UNL     1       0.000   0.000   0.000  1.00  0.00           H  
HETATM 2624  HTT UNL     1       0.000   0.000   0.000  1.00  0.00           H  
HETATM 2625  HTU UNL     1       0.000   0.000   0.000  1.00  0.00           H  
HETATM 2626  HTV UNL     1       0.000   0.000   0.000  1.00  0.00           H  
HETATM 2627  HTW UNL     1       0.000   0.000   0.000  1.00  0.00           H  
HETATM 2628  HTX UNL     1       0.000   0.000   0.000  1.00  0.00           H  
HETATM 2629  HTY UNL     1       0.000   0.000   0.000  1.00  0.00           H  
HETATM 2630  HTZ UNL     1       0.000   0.000   0.000  1.00  0.00           H  
HETATM 2631  HUA UNL     1       0.000   0.000   0.000  1.00  0.00           H  
HETATM 2632  HUB UNL     1       0.000   0.000   0.000  1.00  0.00           H  
HETATM 2633  HUC UNL     1       0.000   0.000   0.000  1.00  0.00           H  
HETATM 2634  HUD UNL     1       0.000   0.000   0.000  1.00  0.00           H  
HETATM 2635  HUE UNL     1       0.000   0.000   0.000  1.00  0.00           H  
HETATM 2636  HUF UNL     1       0.000   0.000   0.000  1.00  0.00           H  
HETATM 2637  HUG UNL     1       0.000   0.000   0.000  1.00  0.00           H  
HETATM 2638  HUH UNL     1       0.000   0.000   0.000  1.00  0.00           H  
HETATM 2639  HUI UNL     1       0.000   0.000   0.000  1.00  0.00           H  
HETATM 2640  HUJ UNL     1       0.000   0.000   0.000  1.00  0.00           H  
HETATM 2641  HUK UNL     1       0.000   0.000   0.000  1.00  0.00           H  
HETATM 2642  HUL UNL     1       0.000   0.000   0.000  1.00  0.00           H  
HETATM 2643  HUM UNL     1       0.000   0.000   0.000  1.00  0.00           H  
HETATM 2644  HUN UNL     1       0.000   0.000   0.000  1.00  0.00           H  
HETATM 2645  HUO UNL     1       0.000   0.000   0.000  1.00  0.00           H  
HETATM 2646  HUP UNL     1       0.000   0.000   0.000  1.00  0.00           H  
HETATM 2647  HUQ UNL     1       0.000   0.000   0.000  1.00  0.00           H  
HETATM 2648  HUR UNL     1       0.000   0.000   0.000  1.00  0.00           H  
HETATM 2649  HUS UNL     1       0.000   0.000   0.000  1.00  0.00           H  
HETATM 2650  HUT UNL     1       0.000   0.000   0.000  1.00  0.00           H  
HETATM 2651  HUU UNL     1       0.000   0.000   0.000  1.00  0.00           H  
HETATM 2652  HUV UNL     1       0.000   0.000   0.000  1.00  0.00           H  
HETATM 2653  HUW UNL     1       0.000   0.000   0.000  1.00  0.00           H  
HETATM 2654  HUX UNL     1       0.000   0.000   0.000  1.00  0.00           H  
HETATM 2655  HUY UNL     1       0.000   0.000   0.000  1.00  0.00           H  
HETATM 2656  HUZ UNL     1       0.000   0.000   0.000  1.00  0.00           H  
HETATM 2657  HVA UNL     1       0.000   0.000   0.000  1.00  0.00           H  
HETATM 2658  HVB UNL     1       0.000   0.000   0.000  1.00  0.00           H  
HETATM 2659  HVC UNL     1       0.000   0.000   0.000  1.00  0.00           H  
HETATM 2660  HVD UNL     1       0.000   0.000   0.000  1.00  0.00           H  
HETATM 2661  HVE UNL     1       0.000   0.000   0.000  1.00  0.00           H  
HETATM 2662  HVF UNL     1       0.000   0.000   0.000  1.00  0.00           H  
HETATM 2663  HVG UNL     1       0.000   0.000   0.000  1.00  0.00           H  
HETATM 2664  HVH UNL     1       0.000   0.000   0.000  1.00  0.00           H  
HETATM 2665  HVI UNL     1       0.000   0.000   0.000  1.00  0.00           H  
HETATM 2666  HVJ UNL     1       0.000   0.000   0.000  1.00  0.00           H  
HETATM 2667  HVK UNL     1       0.000   0.000   0.000  1.00  0.00           H  
HETATM 2668  HVL UNL     1       0.000   0.000   0.000  1.00  0.00           H  
HETATM 2669  HVM UNL     1       0.000   0.000   0.000  1.00  0.00           H  
HETATM 2670  HVN UNL     1       0.000   0.000   0.000  1.00  0.00           H  
HETATM 2671  HVO UNL     1       0.000   0.000   0.000  1.00  0.00           H  
HETATM 2672  HVP UNL     1       0.000   0.000   0.000  1.00  0.00           H  
HETATM 2673  HVQ UNL     1       0.000   0.000   0.000  1.00  0.00           H  
HETATM 2674  HVR UNL     1       0.000   0.000   0.000  1.00  0.00           H  
HETATM 2675  HVS UNL     1       0.000   0.000   0.000  1.00  0.00           H  
HETATM 2676  HVT UNL     1       0.000   0.000   0.000  1.00  0.00           H  
HETATM 2677  HVU UNL     1       0.000   0.000   0.000  1.00  0.00           H  
HETATM 2678  HVV UNL     1       0.000   0.000   0.000  1.00  0.00           H  
HETATM 2679  HVW UNL     1       0.000   0.000   0.000  1.00  0.00           H  
HETATM 2680  HVX UNL     1       0.000   0.000   0.000  1.00  0.00           H  
HETATM 2681  HVY UNL     1       0.000   0.000   0.000  1.00  0.00           H  
HETATM 2682  HVZ UNL     1       0.000   0.000   0.000  1.00  0.00           H  
HETATM 2683  HWA UNL     1       0.000   0.000   0.000  1.00  0.00           H  
HETATM 2684  HWB UNL     1       0.000   0.000   0.000  1.00  0.00           H  
HETATM 2685  HWC UNL     1       0.000   0.000   0.000  1.00  0.00           H  
HETATM 2686  HWD UNL     1       0.000   0.000   0.000  1.00  0.00           H  
HETATM 2687  HWE UNL     1       0.000   0.000   0.000  1.00  0.00           H  
HETATM 2688  HWF UNL     1       0.000   0.000   0.000  1.00  0.00           H  
HETATM 2689  HWG UNL     1       0.000   0.000   0.000  1.00  0.00           H  
HETATM 2690  HWH UNL     1       0.000   0.000   0.000  1.00  0.00           H  
HETATM 2691  HWI UNL     1       0.000   0.000   0.000  1.00  0.00           H  
HETATM 2692  HWJ UNL     1       0.000   0.000   0.000  1.00  0.00           H  
HETATM 2693  HWK UNL     1       0.000   0.000   0.000  1.00  0.00           H  
HETATM 2694  HWL UNL     1       0.000   0.000   0.000  1.00  0.00           H  
HETATM 2695  HWM UNL     1       0.000   0.000   0.000  1.00  0.00           H  
HETATM 2696  HWN UNL     1       0.000   0.000   0.000  1.00  0.00           H  
HETATM 2697  HWO UNL     1       0.000   0.000   0.000  1.00  0.00           H  
HETATM 2698  HWP UNL     1       0.000   0.000   0.000  1.00  0.00           H  
HETATM 2699  HWQ UNL     1       0.000   0.000   0.000  1.00  0.00           H  
HETATM 2700  HWR UNL     1       0.000   0.000   0.000  1.00  0.00           H  
HETATM 2701  HWS UNL     1       0.000   0.000   0.000  1.00  0.00           H  
HETATM 2702  HWT UNL     1       0.000   0.000   0.000  1.00  0.00           H  
HETATM 2703  HWU UNL     1       0.000   0.000   0.000  1.00  0.00           H  
HETATM 2704  HWV UNL     1       0.000   0.000   0.000  1.00  0.00           H  
HETATM 2705  HWW UNL     1       0.000   0.000   0.000  1.00  0.00           H  
HETATM 2706  HWX UNL     1       0.000   0.000   0.000  1.00  0.00           H  
HETATM 2707  HWY UNL     1       0.000   0.000   0.000  1.00  0.00           H  
HETATM 2708  HWZ UNL     1       0.000   0.000   0.000  1.00  0.00           H  
HETATM 2709  HXA UNL     1       0.000   0.000   0.000  1.00  0.00           H  
HETATM 2710  HXB UNL     1       0.000   0.000   0.000  1.00  0.00           H  
HETATM 2711  HXC UNL     1       0.000   0.000   0.000  1.00  0.00           H  
HETATM 2712  HXD UNL     1       0.000   0.000   0.000  1.00  0.00           H  
HETATM 2713  HXE UNL     1       0.000   0.000   0.000  1.00  0.00           H  
HETATM 2714  HXF UNL     1       0.000   0.000   0.000  1.00  0.00           H  
HETATM 2715  HXG UNL     1       0.000   0.000   0.000  1.00  0.00           H  
HETATM 2716  HXH UNL     1       0.000   0.000   0.000  1.00  0.00           H  
HETATM 2717  HXI UNL     1       0.000   0.000   0.000  1.00  0.00           H  
HETATM 2718  HXJ UNL     1       0.000   0.000   0.000  1.00  0.00           H  
HETATM 2719  HXK UNL     1       0.000   0.000   0.000  1.00  0.00           H  
HETATM 2720  HXL UNL     1       0.000   0.000   0.000  1.00  0.00           H  
HETATM 2721  HXM UNL     1       0.000   0.000   0.000  1.00  0.00           H  
HETATM 2722  HXN UNL     1       0.000   0.000   0.000  1.00  0.00           H  
HETATM 2723  HXO UNL     1       0.000   0.000   0.000  1.00  0.00           H  
HETATM 2724  HXP UNL     1       0.000   0.000   0.000  1.00  0.00           H  
HETATM 2725  HXQ UNL     1       0.000   0.000   0.000  1.00  0.00           H  
HETATM 2726  HXR UNL     1       0.000   0.000   0.000  1.00  0.00           H  
HETATM 2727  HXS UNL     1       0.000   0.000   0.000  1.00  0.00           H  
HETATM 2728  HXT UNL     1       0.000   0.000   0.000  1.00  0.00           H  
HETATM 2729  HXU UNL     1       0.000   0.000   0.000  1.00  0.00           H  
HETATM 2730  HXV UNL     1       0.000   0.000   0.000  1.00  0.00           H  
HETATM 2731  HXW UNL     1       0.000   0.000   0.000  1.00  0.00           H  
HETATM 2732  HXX UNL     1       0.000   0.000   0.000  1.00  0.00           H  
HETATM 2733  HXY UNL     1       0.000   0.000   0.000  1.00  0.00           H  
HETATM 2734  HXZ UNL     1       0.000   0.000   0.000  1.00  0.00           H  
HETATM 2735  HYA UNL     1       0.000   0.000   0.000  1.00  0.00           H  
HETATM 2736  HYB UNL     1       0.000   0.000   0.000  1.00  0.00           H  
HETATM 2737  HYC UNL     1       0.000   0.000   0.000  1.00  0.00           H  
HETATM 2738  HYD UNL     1       0.000   0.000   0.000  1.00  0.00           H  
HETATM 2739  HYE UNL     1       0.000   0.000   0.000  1.00  0.00           H  
HETATM 2740  HYF UNL     1       0.000   0.000   0.000  1.00  0.00           H  
HETATM 2741  HYG UNL     1       0.000   0.000   0.000  1.00  0.00           H  
HETATM 2742  HYH UNL     1       0.000   0.000   0.000  1.00  0.00           H  
HETATM 2743  HYI UNL     1       0.000   0.000   0.000  1.00  0.00           H  
HETATM 2744  HYJ UNL     1       0.000   0.000   0.000  1.00  0.00           H  
HETATM 2745  HYK UNL     1       0.000   0.000   0.000  1.00  0.00           H  
HETATM 2746  HYL UNL     1       0.000   0.000   0.000  1.00  0.00           H  
HETATM 2747  HYM UNL     1       0.000   0.000   0.000  1.00  0.00           H  
HETATM 2748  HYN UNL     1       0.000   0.000   0.000  1.00  0.00           H  
HETATM 2749  HYO UNL     1       0.000   0.000   0.000  1.00  0.00           H  
HETATM 2750  HYP UNL     1       0.000   0.000   0.000  1.00  0.00           H  
HETATM 2751  HYQ UNL     1       0.000   0.000   0.000  1.00  0.00           H  
HETATM 2752  HYR UNL     1       0.000   0.000   0.000  1.00  0.00           H  
HETATM 2753  HYS UNL     1       0.000   0.000   0.000  1.00  0.00           H  
HETATM 2754  HYT UNL     1       0.000   0.000   0.000  1.00  0.00           H  
HETATM 2755  HYU UNL     1       0.000   0.000   0.000  1.00  0.00           H  
HETATM 2756  HYV UNL     1       0.000   0.000   0.000  1.00  0.00           H  
HETATM 2757  HYW UNL     1       0.000   0.000   0.000  1.00  0.00           H  
HETATM 2758  HYX UNL     1       0.000   0.000   0.000  1.00  0.00           H  
HETATM 2759  HYY UNL     1       0.000   0.000   0.000  1.00  0.00           H  
HETATM 2760  HYZ UNL     1       0.000   0.000   0.000  1.00  0.00           H  
HETATM 2761  HZA UNL     1       0.000   0.000   0.000  1.00  0.00           H  
HETATM 2762  HZB UNL     1       0.000   0.000   0.000  1.00  0.00           H  
HETATM 2763  HZC UNL     1       0.000   0.000   0.000  1.00  0.00           H  
HETATM 2764  HZD UNL     1       0.000   0.000   0.000  1.00  0.00           H  
HETATM 2765  HZE UNL     1       0.000   0.000   0.000  1.00  0.00           H  
HETATM 2766  HZF UNL     1       0.000   0.000   0.000  1.00  0.00           H  
HETATM 2767  HZG UNL     1       0.000   0.000   0.000  1.00  0.00           H  
HETATM 2768  HZH UNL     1       0.000   0.000   0.000  1.00  0.00           H  
HETATM 2769  HZI UNL     1       0.000   0.000   0.000  1.00  0.00           H  
HETATM 2770  HZJ UNL     1       0.000   0.000   0.000  1.00  0.00           H  
HETATM 2771  HZK UNL     1       0.000   0.000   0.000  1.00  0.00           H  
HETATM 2772  HZL UNL     1       0.000   0.000   0.000  1.00  0.00           H  
HETATM 2773  HZM UNL     1       0.000   0.000   0.000  1.00  0.00           H  
HETATM 2774  HZN UNL     1       0.000   0.000   0.000  1.00  0.00           H  
HETATM 2775  HZO UNL     1       0.000   0.000   0.000  1.00  0.00           H  
HETATM 2776  HZP UNL     1       0.000   0.000   0.000  1.00  0.00           H  
HETATM 2777  HZQ UNL     1       0.000   0.000   0.000  1.00  0.00           H  
HETATM 2778  HZR UNL     1       0.000   0.000   0.000  1.00  0.00           H  
HETATM 2779  HZS UNL     1       0.000   0.000   0.000  1.00  0.00           H  
HETATM 2780  HZT UNL     1       0.000   0.000   0.000  1.00  0.00           H  
HETATM 2781  HZU UNL     1       0.000   0.000   0.000  1.00  0.00           H  
HETATM 2782  HZV UNL     1       0.000   0.000   0.000  1.00  0.00           H  
HETATM 2783  HZW UNL     1       0.000   0.000   0.000  1.00  0.00           H  
HETATM 2784  HZX UNL     1       0.000   0.000   0.000  1.00  0.00           H  
HETATM 2785  HZY UNL     1       0.000   0.000   0.000  1.00  0.00           H  
HETATM 2786  HZZ UNL     1       0.000   0.000   0.000  1.00  0.00           H  
HETATM 2787  H   UNL     1       0.000   0.000   0.000  1.00  0.00           H  
HETATM 2788  H   UNL     1       0.000   0.000   0.000  1.00  0.00           H  
HETATM 2789  H   UNL     1       0.000   0.000   0.000  1.00  0.00           H  
HETATM 2790  H   UNL     1       0.000   0.000   0.000  1.00  0.00           H  
HETATM 2791  H   UNL     1       0.000   0.000   0.000  1.00  0.00           H  
HETATM 2792  H   UNL     1       0.000   0.000   0.000  1.00  0.00           H  
HETATM 2793  H   UNL     1       0.000   0.000   0.000  1.00  0.00           H  
HETATM 2794  H   UNL     1       0.000   0.000   0.000  1.00  0.00           H  
HETATM 2795  H   UNL     1       0.000   0.000   0.000  1.00  0.00           H  
HETATM 2796  H   UNL     1       0.000   0.000   0.000  1.00  0.00           H  
HETATM 2797  H   UNL     1       0.000   0.000   0.000  1.00  0.00           H  
HETATM 2798  H   UNL     1       0.000   0.000   0.000  1.00  0.00           H  
HETATM 2799  H   UNL     1       0.000   0.000   0.000  1.00  0.00           H  
HETATM 2800  H   UNL     1       0.000   0.000   0.000  1.00  0.00           H  
HETATM 2801  H   UNL     1       0.000   0.000   0.000  1.00  0.00           H  
HETATM 2802  H   UNL     1       0.000   0.000   0.000  1.00  0.00           H  
HETATM 2803  H   UNL     1       0.000   0.000   0.000  1.00  0.00           H  
HETATM 2804  H   UNL     1       0.000   0.000   0.000  1.00  0.00           H  
HETATM 2805  H   UNL     1       0.000   0.000   0.000  1.00  0.00           H  
HETATM 2806  H   UNL     1       0.000   0.000   0.000  1.00  0.00           H  
HETATM 2807  H   UNL     1       0.000   0.000   0.000  1.00  0.00           H  
HETATM 2808  H   UNL     1       0.000   0.000   0.000  1.00  0.00           H  
HETATM 2809  H   UNL     1       0.000   0.000   0.000  1.00  0.00           H  
HETATM 2810  H   UNL     1       0.000   0.000   0.000  1.00  0.00           H  
HETATM 2811  H   UNL     1       0.000   0.000   0.000  1.00  0.00           H  
HETATM 2812  H   UNL     1       0.000   0.000   0.000  1.00  0.00           H  
HETATM 2813  H   UNL     1       0.000   0.000   0.000  1.00  0.00           H  
HETATM 2814  H   UNL     1       0.000   0.000   0.000  1.00  0.00           H  
HETATM 2815  H   UNL     1       0.000   0.000   0.000  1.00  0.00           H  
HETATM 2816  H   UNL     1       0.000   0.000   0.000  1.00  0.00           H  
HETATM 2817  H   UNL     1       0.000   0.000   0.000  1.00  0.00           H  
HETATM 2818  H   UNL     1       0.000   0.000   0.000  1.00  0.00           H  
HETATM 2819  H   UNL     1       0.000   0.000   0.000  1.00  0.00           H  
HETATM 2820  H   UNL     1       0.000   0.000   0.000  1.00  0.00           H  
HETATM 2821  H   UNL     1       0.000   0.000   0.000  1.00  0.00           H  
HETATM 2822  H   UNL     1       0.000   0.000   0.000  1.00  0.00           H  
HETATM 2823  H   UNL     1       0.000   0.000   0.000  1.00  0.00           H  
HETATM 2824  H   UNL     1       0.000   0.000   0.000  1.00  0.00           H  
HETATM 2825  H   UNL     1       0.000   0.000   0.000  1.00  0.00           H  
HETATM 2826  H   UNL     1       0.000   0.000   0.000  1.00  0.00           H  
HETATM 2827  H   UNL     1       0.000   0.000   0.000  1.00  0.00           H  
HETATM 2828  H   UNL     1       0.000   0.000   0.000  1.00  0.00           H  
HETATM 2829  H   UNL     1       0.000   0.000   0.000  1.00  0.00           H  
HETATM 2830  H   UNL     1       0.000   0.000   0.000  1.00  0.00           H  
HETATM 2831  H   UNL     1       0.000   0.000   0.000  1.00  0.00           H  
HETATM 2832  H   UNL     1       0.000   0.000   0.000  1.00  0.00           H  
HETATM 2833  H   UNL     1       0.000   0.000   0.000  1.00  0.00           H  
HETATM 2834  H   UNL     1       0.000   0.000   0.000  1.00  0.00           H  
HETATM 2835  H   UNL     1       0.000   0.000   0.000  1.00  0.00           H  
HETATM 2836  H   UNL     1       0.000   0.000   0.000  1.00  0.00           H  
HETATM 2837  H   UNL     1       0.000   0.000   0.000  1.00  0.00           H  
HETATM 2838  H   UNL     1       0.000   0.000   0.000  1.00  0.00           H  
HETATM 2839  H   UNL     1       0.000   0.000   0.000  1.00  0.00           H  
HETATM 2840  H   UNL     1       0.000   0.000   0.000  1.00  0.00           H  
HETATM 2841  H   UNL     1       0.000   0.000   0.000  1.00  0.00           H  
HETATM 2842  H   UNL     1       0.000   0.000   0.000  1.00  0.00           H  
HETATM 2843  H   UNL     1       0.000   0.000   0.000  1.00  0.00           H  
HETATM 2844  H   UNL     1       0.000   0.000   0.000  1.00  0.00           H  
HETATM 2845  H   UNL     1       0.000   0.000   0.000  1.00  0.00           H  
HETATM 2846  H   UNL     1       0.000   0.000   0.000  1.00  0.00           H  
HETATM 2847  H   UNL     1       0.000   0.000   0.000  1.00  0.00           H  
HETATM 2848  H   UNL     1       0.000   0.000   0.000  1.00  0.00           H  
HETATM 2849  H   UNL     1       0.000   0.000   0.000  1.00  0.00           H  
HETATM 2850  H   UNL     1       0.000   0.000   0.000  1.00  0.00           H  
HETATM 2851  H   UNL     1       0.000   0.000   0.000  1.00  0.00           H  
HETATM 2852  H   UNL     1       0.000   0.000   0.000  1.00  0.00           H  
HETATM 2853  H   UNL     1       0.000   0.000   0.000  1.00  0.00           H  
HETATM 2854  H   UNL     1       0.000   0.000   0.000  1.00  0.00           H  
HETATM 2855  H   UNL     1       0.000   0.000   0.000  1.00  0.00           H  
HETATM 2856  H   UNL     1       0.000   0.000   0.000  1.00  0.00           H  
HETATM 2857  H   UNL     1       0.000   0.000   0.000  1.00  0.00           H  
HETATM 2858  H   UNL     1       0.000   0.000   0.000  1.00  0.00           H  
HETATM 2859  H   UNL     1       0.000   0.000   0.000  1.00  0.00           H  
HETATM 2860  H   UNL     1       0.000   0.000   0.000  1.00  0.00           H  
HETATM 2861  H   UNL     1       0.000   0.000   0.000  1.00  0.00           H  
HETATM 2862  H   UNL     1       0.000   0.000   0.000  1.00  0.00           H  
HETATM 2863  H   UNL     1       0.000   0.000   0.000  1.00  0.00           H  
HETATM 2864  H   UNL     1       0.000   0.000   0.000  1.00  0.00           H  
HETATM 2865  H   UNL     1       0.000   0.000   0.000  1.00  0.00           H  
HETATM 2866  H   UNL     1       0.000   0.000   0.000  1.00  0.00           H  
HETATM 2867  H   UNL     1       0.000   0.000   0.000  1.00  0.00           H  
HETATM 2868  H   UNL     1       0.000   0.000   0.000  1.00  0.00           H  
HETATM 2869  H   UNL     1       0.000   0.000   0.000  1.00  0.00           H  
HETATM 2870  H   UNL     1       0.000   0.000   0.000  1.00  0.00           H  
HETATM 2871  H   UNL     1       0.000   0.000   0.000  1.00  0.00           H  
HETATM 2872  H   UNL     1       0.000   0.000   0.000  1.00  0.00           H  
HETATM 2873  H   UNL     1       0.000   0.000   0.000  1.00  0.00           H  
HETATM 2874  H   UNL     1       0.000   0.000   0.000  1.00  0.00           H  
HETATM 2875  H   UNL     1       0.000   0.000   0.000  1.00  0.00           H  
HETATM 2876  H   UNL     1       0.000   0.000   0.000  1.00  0.00           H  
HETATM 2877  H   UNL     1       0.000   0.000   0.000  1.00  0.00           H  
HETATM 2878  H   UNL     1       0.000   0.000   0.000  1.00  0.00           H  
HETATM 2879  H   UNL     1       0.000   0.000   0.000  1.00  0.00           H  
HETATM 2880  H   UNL     1       0.000   0.000   0.000  1.00  0.00           H  
HETATM 2881  H   UNL     1       0.000   0.000   0.000  1.00  0.00           H  
HETATM 2882  H   UNL     1       0.000   0.000   0.000  1.00  0.00           H  
HETATM 2883  H   UNL     1       0.000   0.000   0.000  1.00  0.00           H  
HETATM 2884  H   UNL     1       0.000   0.000   0.000  1.00  0.00           H  
HETATM 2885  H   UNL     1       0.000   0.000   0.000  1.00  0.00           H  
HETATM 2886  H   UNL     1       0.000   0.000   0.000  1.00  0.00           H  
HETATM 2887  H   UNL     1       0.000   0.000   0.000  1.00  0.00           H  
HETATM 2888  H   UNL     1       0.000   0.000   0.000  1.00  0.00           H  
HETATM 2889  H   UNL     1       0.000   0.000   0.000  1.00  0.00           H  
HETATM 2890  H   UNL     1       0.000   0.000   0.000  1.00  0.00           H  
HETATM 2891  H   UNL     1       0.000   0.000   0.000  1.00  0.00           H  
HETATM 2892  H   UNL     1       0.000   0.000   0.000  1.00  0.00           H  
HETATM 2893  H   UNL     1       0.000   0.000   0.000  1.00  0.00           H  
HETATM 2894  H   UNL     1       0.000   0.000   0.000  1.00  0.00           H  
HETATM 2895  H   UNL     1       0.000   0.000   0.000  1.00  0.00           H  
HETATM 2896  H   UNL     1       0.000   0.000   0.000  1.00  0.00           H  
HETATM 2897  H   UNL     1       0.000   0.000   0.000  1.00  0.00           H  
HETATM 2898  H   UNL     1       0.000   0.000   0.000  1.00  0.00           H  
HETATM 2899  H   UNL     1       0.000   0.000   0.000  1.00  0.00           H  
HETATM 2900  H   UNL     1       0.000   0.000   0.000  1.00  0.00           H  
HETATM 2901  H   UNL     1       0.000   0.000   0.000  1.00  0.00           H  
HETATM 2902  H   UNL     1       0.000   0.000   0.000  1.00  0.00           H  
HETATM 2903  H   UNL     1       0.000   0.000   0.000  1.00  0.00           H  
HETATM 2904  H   UNL     1       0.000   0.000   0.000  1.00  0.00           H  
HETATM 2905  H   UNL     1       0.000   0.000   0.000  1.00  0.00           H  
HETATM 2906  H   UNL     1       0.000   0.000   0.000  1.00  0.00           H  
HETATM 2907  H   UNL     1       0.000   0.000   0.000  1.00  0.00           H  
HETATM 2908  H   UNL     1       0.000   0.000   0.000  1.00  0.00           H  
HETATM 2909  H   UNL     1       0.000   0.000   0.000  1.00  0.00           H  
HETATM 2910  H   UNL     1       0.000   0.000   0.000  1.00  0.00           H  
HETATM 2911  H   UNL     1       0.000   0.000   0.000  1.00  0.00           H  
HETATM 2912  H   UNL     1       0.000   0.000   0.000  1.00  0.00           H  
HETATM 2913  H   UNL     1       0.000   0.000   0.000  1.00  0.00           H  
HETATM 2914  H   UNL     1       0.000   0.000   0.000  1.00  0.00           H  
HETATM 2915  H   UNL     1       0.000   0.000   0.000  1.00  0.00           H  
HETATM 2916  H   UNL     1       0.000   0.000   0.000  1.00  0.00           H  
HETATM 2917  H   UNL     1       0.000   0.000   0.000  1.00  0.00           H  
HETATM 2918  H   UNL     1       0.000   0.000   0.000  1.00  0.00           H  
HETATM 2919  H   UNL     1       0.000   0.000   0.000  1.00  0.00           H  
HETATM 2920  H   UNL     1       0.000   0.000   0.000  1.00  0.00           H  
HETATM 2921  H   UNL     1       0.000   0.000   0.000  1.00  0.00           H  
HETATM 2922  H   UNL     1       0.000   0.000   0.000  1.00  0.00           H  
HETATM 2923  H   UNL     1       0.000   0.000   0.000  1.00  0.00           H  
HETATM 2924  H   UNL     1       0.000   0.000   0.000  1.00  0.00           H  
HETATM 2925  H   UNL     1       0.000   0.000   0.000  1.00  0.00           H  
HETATM 2926  H   UNL     1       0.000   0.000   0.000  1.00  0.00           H  
HETATM 2927  H   UNL     1       0.000   0.000   0.000  1.00  0.00           H  
HETATM 2928  H   UNL     1       0.000   0.000   0.000  1.00  0.00           H  
HETATM 2929  H   UNL     1       0.000   0.000   0.000  1.00  0.00           H  
HETATM 2930  H   UNL     1       0.000   0.000   0.000  1.00  0.00           H  
HETATM 2931  H   UNL     1       0.000   0.000   0.000  1.00  0.00           H  
HETATM 2932  H   UNL     1       0.000   0.000   0.000  1.00  0.00           H  
HETATM 2933  H   UNL     1       0.000   0.000   0.000  1.00  0.00           H  
HETATM 2934  H   UNL     1       0.000   0.000   0.000  1.00  0.00           H  
HETATM 2935  H   UNL     1       0.000   0.000   0.000  1.00  0.00           H  
HETATM 2936  H   UNL     1       0.000   0.000   0.000  1.00  0.00           H  
HETATM 2937  H   UNL     1       0.000   0.000   0.000  1.00  0.00           H  
HETATM 2938  H   UNL     1       0.000   0.000   0.000  1.00  0.00           H  
HETATM 2939  H   UNL     1       0.000   0.000   0.000  1.00  0.00           H  
HETATM 2940  H   UNL     1       0.000   0.000   0.000  1.00  0.00           H  
HETATM 2941  H   UNL     1       0.000   0.000   0.000  1.00  0.00           H  
HETATM 2942  H   UNL     1       0.000   0.000   0.000  1.00  0.00           H  
HETATM 2943  H   UNL     1       0.000   0.000   0.000  1.00  0.00           H  
HETATM 2944  H   UNL     1       0.000   0.000   0.000  1.00  0.00           H  
HETATM 2945  H   UNL     1       0.000   0.000   0.000  1.00  0.00           H  
HETATM 2946  H   UNL     1       0.000   0.000   0.000  1.00  0.00           H  
HETATM 2947  H   UNL     1       0.000   0.000   0.000  1.00  0.00           H  
HETATM 2948  H   UNL     1       0.000   0.000   0.000  1.00  0.00           H  
HETATM 2949  H   UNL     1       0.000   0.000   0.000  1.00  0.00           H  
HETATM 2950  H   UNL     1       0.000   0.000   0.000  1.00  0.00           H  
HETATM 2951  H   UNL     1       0.000   0.000   0.000  1.00  0.00           H  
HETATM 2952  H   UNL     1       0.000   0.000   0.000  1.00  0.00           H  
HETATM 2953  H   UNL     1       0.000   0.000   0.000  1.00  0.00           H  
HETATM 2954  H   UNL     1       0.000   0.000   0.000  1.00  0.00           H  
HETATM 2955  H   UNL     1       0.000   0.000   0.000  1.00  0.00           H  
HETATM 2956  H   UNL     1       0.000   0.000   0.000  1.00  0.00           H  
HETATM 2957  H   UNL     1       0.000   0.000   0.000  1.00  0.00           H  
HETATM 2958  H   UNL     1       0.000   0.000   0.000  1.00  0.00           H  
HETATM 2959  H   UNL     1       0.000   0.000   0.000  1.00  0.00           H  
HETATM 2960  H   UNL     1       0.000   0.000   0.000  1.00  0.00           H  
HETATM 2961  H   UNL     1       0.000   0.000   0.000  1.00  0.00           H  
HETATM 2962  H   UNL     1       0.000   0.000   0.000  1.00  0.00           H  
HETATM 2963  H   UNL     1       0.000   0.000   0.000  1.00  0.00           H  
HETATM 2964  H   UNL     1       0.000   0.000   0.000  1.00  0.00           H  
HETATM 2965  H   UNL     1       0.000   0.000   0.000  1.00  0.00           H  
HETATM 2966  H   UNL     1       0.000   0.000   0.000  1.00  0.00           H  
HETATM 2967  H   UNL     1       0.000   0.000   0.000  1.00  0.00           H  
HETATM 2968  H   UNL     1       0.000   0.000   0.000  1.00  0.00           H  
HETATM 2969  H   UNL     1       0.000   0.000   0.000  1.00  0.00           H  
HETATM 2970  H   UNL     1       0.000   0.000   0.000  1.00  0.00           H  
HETATM 2971  H   UNL     1       0.000   0.000   0.000  1.00  0.00           H  
HETATM 2972  H   UNL     1       0.000   0.000   0.000  1.00  0.00           H  
HETATM 2973  H   UNL     1       0.000   0.000   0.000  1.00  0.00           H  
HETATM 2974  H   UNL     1       0.000   0.000   0.000  1.00  0.00           H  
HETATM 2975  H   UNL     1       0.000   0.000   0.000  1.00  0.00           H  
HETATM 2976  H   UNL     1       0.000   0.000   0.000  1.00  0.00           H  
HETATM 2977  H   UNL     1       0.000   0.000   0.000  1.00  0.00           H  
HETATM 2978  H   UNL     1       0.000   0.000   0.000  1.00  0.00           H  
HETATM 2979  H   UNL     1       0.000   0.000   0.000  1.00  0.00           H  
HETATM 2980  H   UNL     1       0.000   0.000   0.000  1.00  0.00           H  
HETATM 2981  H   UNL     1       0.000   0.000   0.000  1.00  0.00           H  
HETATM 2982  H   UNL     1       0.000   0.000   0.000  1.00  0.00           H  
HETATM 2983  H   UNL     1       0.000   0.000   0.000  1.00  0.00           H  
HETATM 2984  H   UNL     1       0.000   0.000   0.000  1.00  0.00           H  
HETATM 2985  H   UNL     1       0.000   0.000   0.000  1.00  0.00           H  
HETATM 2986  H   UNL     1       0.000   0.000   0.000  1.00  0.00           H  
HETATM 2987  H   UNL     1       0.000   0.000   0.000  1.00  0.00           H  
HETATM 2988  H   UNL     1       0.000   0.000   0.000  1.00  0.00           H  
HETATM 2989  H   UNL     1       0.000   0.000   0.000  1.00  0.00           H  
HETATM 2990  H   UNL     1       0.000   0.000   0.000  1.00  0.00           H  
HETATM 2991  H   UNL     1       0.000   0.000   0.000  1.00  0.00           H  
HETATM 2992  H   UNL     1       0.000   0.000   0.000  1.00  0.00           H  
HETATM 2993  H   UNL     1       0.000   0.000   0.000  1.00  0.00           H  
HETATM 2994  H   UNL     1       0.000   0.000   0.000  1.00  0.00           H  
HETATM 2995  H   UNL     1       0.000   0.000   0.000  1.00  0.00           H  
HETATM 2996  H   UNL     1       0.000   0.000   0.000  1.00  0.00           H  
HETATM 2997  H   UNL     1       0.000   0.000   0.000  1.00  0.00           H  
HETATM 2998  H   UNL     1       0.000   0.000   0.000  1.00  0.00           H  
HETATM 2999  H   UNL     1       0.000   0.000   0.000  1.00  0.00           H  
HETATM 3000  H   UNL     1       0.000   0.000   0.000  1.00  0.00           H  
HETATM 3001  H   UNL     1       0.000   0.000   0.000  1.00  0.00           H  
HETATM 3002  H   UNL     1       0.000   0.000   0.000  1.00  0.00           H  
HETATM 3003  H   UNL     1       0.000   0.000   0.000  1.00  0.00           H  
HETATM 3004  H   UNL     1       0.000   0.000   0.000  1.00  0.00           H  
HETATM 3005  H   UNL     1       0.000   0.000   0.000  1.00  0.00           H  
HETATM 3006  H   UNL     1       0.000   0.000   0.000  1.00  0.00           H  
HETATM 3007  H   UNL     1       0.000   0.000   0.000  1.00  0.00           H  
HETATM 3008  H   UNL     1       0.000   0.000   0.000  1.00  0.00           H  
HETATM 3009  H   UNL     1       0.000   0.000   0.000  1.00  0.00           H  
HETATM 3010  H   UNL     1       0.000   0.000   0.000  1.00  0.00           H  
HETATM 3011  H   UNL     1       0.000   0.000   0.000  1.00  0.00           H  
HETATM 3012  H   UNL     1       0.000   0.000   0.000  1.00  0.00           H  
HETATM 3013  H   UNL     1       0.000   0.000   0.000  1.00  0.00           H  
HETATM 3014  H   UNL     1       0.000   0.000   0.000  1.00  0.00           H  
HETATM 3015  H   UNL     1       0.000   0.000   0.000  1.00  0.00           H  
HETATM 3016  H   UNL     1       0.000   0.000   0.000  1.00  0.00           H  
HETATM 3017  H   UNL     1       0.000   0.000   0.000  1.00  0.00           H  
HETATM 3018  H   UNL     1       0.000   0.000   0.000  1.00  0.00           H  
HETATM 3019  H   UNL     1       0.000   0.000   0.000  1.00  0.00           H  
HETATM 3020  H   UNL     1       0.000   0.000   0.000  1.00  0.00           H  
HETATM 3021  H   UNL     1       0.000   0.000   0.000  1.00  0.00           H  
HETATM 3022  H   UNL     1       0.000   0.000   0.000  1.00  0.00           H  
HETATM 3023  H   UNL     1       0.000   0.000   0.000  1.00  0.00           H  
HETATM 3024  H   UNL     1       0.000   0.000   0.000  1.00  0.00           H  
HETATM 3025  H   UNL     1       0.000   0.000   0.000  1.00  0.00           H  
HETATM 3026  H   UNL     1       0.000   0.000   0.000  1.00  0.00           H  
HETATM 3027  H   UNL     1       0.000   0.000   0.000  1.00  0.00           H  
HETATM 3028  H   UNL     1       0.000   0.000   0.000  1.00  0.00           H  
HETATM 3029  H   UNL     1       0.000   0.000   0.000  1.00  0.00           H  
HETATM 3030  H   UNL     1       0.000   0.000   0.000  1.00  0.00           H  
HETATM 3031  H   UNL     1       0.000   0.000   0.000  1.00  0.00           H  
HETATM 3032  H   UNL     1       0.000   0.000   0.000  1.00  0.00           H  
HETATM 3033  H   UNL     1       0.000   0.000   0.000  1.00  0.00           H  
HETATM 3034  H   UNL     1       0.000   0.000   0.000  1.00  0.00           H  
HETATM 3035  H   UNL     1       0.000   0.000   0.000  1.00  0.00           H  
HETATM 3036  H   UNL     1       0.000   0.000   0.000  1.00  0.00           H  
HETATM 3037  H   UNL     1       0.000   0.000   0.000  1.00  0.00           H  
HETATM 3038  H   UNL     1       0.000   0.000   0.000  1.00  0.00           H  
HETATM 3039  H   UNL     1       0.000   0.000   0.000  1.00  0.00           H  
HETATM 3040  H   UNL     1       0.000   0.000   0.000  1.00  0.00           H  
HETATM 3041  H   UNL     1       0.000   0.000   0.000  1.00  0.00           H  
HETATM 3042  H   UNL     1       0.000   0.000   0.000  1.00  0.00           H  
HETATM 3043  H   UNL     1       0.000   0.000   0.000  1.00  0.00           H  
HETATM 3044  H   UNL     1       0.000   0.000   0.000  1.00  0.00           H  
HETATM 3045  H   UNL     1       0.000   0.000   0.000  1.00  0.00           H  
HETATM 3046  H   UNL     1       0.000   0.000   0.000  1.00  0.00           H  
HETATM 3047  H   UNL     1       0.000   0.000   0.000  1.00  0.00           H  
HETATM 3048  H   UNL     1       0.000   0.000   0.000  1.00  0.00           H  
HETATM 3049  H   UNL     1       0.000   0.000   0.000  1.00  0.00           H  
HETATM 3050  H   UNL     1       0.000   0.000   0.000  1.00  0.00           H  
HETATM 3051  H   UNL     1       0.000   0.000   0.000  1.00  0.00           H  
HETATM 3052  H   UNL     1       0.000   0.000   0.000  1.00  0.00           H  
HETATM 3053  H   UNL     1       0.000   0.000   0.000  1.00  0.00           H  
HETATM 3054  H   UNL     1       0.000   0.000   0.000  1.00  0.00           H  
HETATM 3055  H   UNL     1       0.000   0.000   0.000  1.00  0.00           H  
HETATM 3056  H   UNL     1       0.000   0.000   0.000  1.00  0.00           H  
HETATM 3057  H   UNL     1       0.000   0.000   0.000  1.00  0.00           H  
HETATM 3058  H   UNL     1       0.000   0.000   0.000  1.00  0.00           H  
HETATM 3059  H   UNL     1       0.000   0.000   0.000  1.00  0.00           H  
HETATM 3060  H   UNL     1       0.000   0.000   0.000  1.00  0.00           H  
HETATM 3061  H   UNL     1       0.000   0.000   0.000  1.00  0.00           H  
HETATM 3062  H   UNL     1       0.000   0.000   0.000  1.00  0.00           H  
HETATM 3063  H   UNL     1       0.000   0.000   0.000  1.00  0.00           H  
HETATM 3064  H   UNL     1       0.000   0.000   0.000  1.00  0.00           H  
HETATM 3065  H   UNL     1       0.000   0.000   0.000  1.00  0.00           H  
HETATM 3066  H   UNL     1       0.000   0.000   0.000  1.00  0.00           H  
HETATM 3067  H   UNL     1       0.000   0.000   0.000  1.00  0.00           H  
HETATM 3068  H   UNL     1       0.000   0.000   0.000  1.00  0.00           H  
HETATM 3069  H   UNL     1       0.000   0.000   0.000  1.00  0.00           H  
HETATM 3070  H   UNL     1       0.000   0.000   0.000  1.00  0.00           H  
HETATM 3071  H   UNL     1       0.000   0.000   0.000  1.00  0.00           H  
HETATM 3072  H   UNL     1       0.000   0.000   0.000  1.00  0.00           H  
HETATM 3073  H   UNL     1       0.000   0.000   0.000  1.00  0.00           H  
HETATM 3074  H   UNL     1       0.000   0.000   0.000  1.00  0.00           H  
HETATM 3075  H   UNL     1       0.000   0.000   0.000  1.00  0.00           H  
HETATM 3076  H   UNL     1       0.000   0.000   0.000  1.00  0.00           H  
HETATM 3077  H   UNL     1       0.000   0.000   0.000  1.00  0.00           H  
HETATM 3078  H   UNL     1       0.000   0.000   0.000  1.00  0.00           H  
HETATM 3079  H   UNL     1       0.000   0.000   0.000  1.00  0.00           H  
HETATM 3080  H   UNL     1       0.000   0.000   0.000  1.00  0.00           H  
HETATM 3081  H   UNL     1       0.000   0.000   0.000  1.00  0.00           H  
HETATM 3082  H   UNL     1       0.000   0.000   0.000  1.00  0.00           H  
HETATM 3083  H   UNL     1       0.000   0.000   0.000  1.00  0.00           H  
HETATM 3084  H   UNL     1       0.000   0.000   0.000  1.00  0.00           H  
HETATM 3085  H   UNL     1       0.000   0.000   0.000  1.00  0.00           H  
HETATM 3086  H   UNL     1       0.000   0.000   0.000  1.00  0.00           H  
HETATM 3087  H   UNL     1       0.000   0.000   0.000  1.00  0.00           H  
HETATM 3088  H   UNL     1       0.000   0.000   0.000  1.00  0.00           H  
HETATM 3089  H   UNL     1       0.000   0.000   0.000  1.00  0.00           H  
HETATM 3090  H   UNL     1       0.000   0.000   0.000  1.00  0.00           H  
HETATM 3091  H   UNL     1       0.000   0.000   0.000  1.00  0.00           H  
HETATM 3092  H   UNL     1       0.000   0.000   0.000  1.00  0.00           H  
HETATM 3093  H   UNL     1       0.000   0.000   0.000  1.00  0.00           H  
HETATM 3094  H   UNL     1       0.000   0.000   0.000  1.00  0.00           H  
HETATM 3095  H   UNL     1       0.000   0.000   0.000  1.00  0.00           H  
HETATM 3096  H   UNL     1       0.000   0.000   0.000  1.00  0.00           H  
HETATM 3097  H   UNL     1       0.000   0.000   0.000  1.00  0.00           H  
HETATM 3098  H   UNL     1       0.000   0.000   0.000  1.00  0.00           H  
HETATM 3099  H   UNL     1       0.000   0.000   0.000  1.00  0.00           H  
HETATM 3100  H   UNL     1       0.000   0.000   0.000  1.00  0.00           H  
HETATM 3101  H   UNL     1       0.000   0.000   0.000  1.00  0.00           H  
HETATM 3102  H   UNL     1       0.000   0.000   0.000  1.00  0.00           H  
HETATM 3103  H   UNL     1       0.000   0.000   0.000  1.00  0.00           H  
HETATM 3104  H   UNL     1       0.000   0.000   0.000  1.00  0.00           H  
HETATM 3105  H   UNL     1       0.000   0.000   0.000  1.00  0.00           H  
HETATM 3106  H   UNL     1       0.000   0.000   0.000  1.00  0.00           H  
HETATM 3107  H   UNL     1       0.000   0.000   0.000  1.00  0.00           H  
HETATM 3108  H   UNL     1       0.000   0.000   0.000  1.00  0.00           H  
HETATM 3109  H   UNL     1       0.000   0.000   0.000  1.00  0.00           H  
HETATM 3110  H   UNL     1       0.000   0.000   0.000  1.00  0.00           H  
HETATM 3111  H   UNL     1       0.000   0.000   0.000  1.00  0.00           H  
HETATM 3112  H   UNL     1       0.000   0.000   0.000  1.00  0.00           H  
HETATM 3113  H   UNL     1       0.000   0.000   0.000  1.00  0.00           H  
HETATM 3114  H   UNL     1       0.000   0.000   0.000  1.00  0.00           H  
HETATM 3115  H   UNL     1       0.000   0.000   0.000  1.00  0.00           H  
HETATM 3116  H   UNL     1       0.000   0.000   0.000  1.00  0.00           H  
HETATM 3117  H   UNL     1       0.000   0.000   0.000  1.00  0.00           H  
HETATM 3118  H   UNL     1       0.000   0.000   0.000  1.00  0.00           H  
HETATM 3119  H   UNL     1       0.000   0.000   0.000  1.00  0.00           H  
HETATM 3120  H   UNL     1       0.000   0.000   0.000  1.00  0.00           H  
HETATM 3121  H   UNL     1       0.000   0.000   0.000  1.00  0.00           H  
HETATM 3122  H   UNL     1       0.000   0.000   0.000  1.00  0.00           H  
HETATM 3123  H   UNL     1       0.000   0.000   0.000  1.00  0.00           H  
HETATM 3124  H   UNL     1       0.000   0.000   0.000  1.00  0.00           H  
HETATM 3125  H   UNL     1       0.000   0.000   0.000  1.00  0.00           H  
HETATM 3126  H   UNL     1       0.000   0.000   0.000  1.00  0.00           H  
HETATM 3127  H   UNL     1       0.000   0.000   0.000  1.00  0.00           H  
HETATM 3128  H   UNL     1       0.000   0.000   0.000  1.00  0.00           H  
HETATM 3129  H   UNL     1       0.000   0.000   0.000  1.00  0.00           H  
HETATM 3130  H   UNL     1       0.000   0.000   0.000  1.00  0.00           H  
HETATM 3131  H   UNL     1       0.000   0.000   0.000  1.00  0.00           H  
HETATM 3132  H   UNL     1       0.000   0.000   0.000  1.00  0.00           H  
HETATM 3133  H   UNL     1       0.000   0.000   0.000  1.00  0.00           H  
HETATM 3134  H   UNL     1       0.000   0.000   0.000  1.00  0.00           H  
HETATM 3135  H   UNL     1       0.000   0.000   0.000  1.00  0.00           H  
HETATM 3136  H   UNL     1       0.000   0.000   0.000  1.00  0.00           H  
HETATM 3137  H   UNL     1       0.000   0.000   0.000  1.00  0.00           H  
HETATM 3138  H   UNL     1       0.000   0.000   0.000  1.00  0.00           H  
HETATM 3139  H   UNL     1       0.000   0.000   0.000  1.00  0.00           H  
HETATM 3140  H   UNL     1       0.000   0.000   0.000  1.00  0.00           H  
HETATM 3141  H   UNL     1       0.000   0.000   0.000  1.00  0.00           H  
HETATM 3142  H   UNL     1       0.000   0.000   0.000  1.00  0.00           H  
HETATM 3143  H   UNL     1       0.000   0.000   0.000  1.00  0.00           H  
HETATM 3144  H   UNL     1       0.000   0.000   0.000  1.00  0.00           H  
HETATM 3145  H   UNL     1       0.000   0.000   0.000  1.00  0.00           H  
HETATM 3146  H   UNL     1       0.000   0.000   0.000  1.00  0.00           H  
HETATM 3147  H   UNL     1       0.000   0.000   0.000  1.00  0.00           H  
HETATM 3148  H   UNL     1       0.000   0.000   0.000  1.00  0.00           H  
HETATM 3149  H   UNL     1       0.000   0.000   0.000  1.00  0.00           H  
HETATM 3150  H   UNL     1       0.000   0.000   0.000  1.00  0.00           H  
HETATM 3151  H   UNL     1       0.000   0.000   0.000  1.00  0.00           H  
HETATM 3152  H   UNL     1       0.000   0.000   0.000  1.00  0.00           H  
HETATM 3153  H   UNL     1       0.000   0.000   0.000  1.00  0.00           H  
HETATM 3154  H   UNL     1       0.000   0.000   0.000  1.00  0.00           H  
HETATM 3155  H   UNL     1       0.000   0.000   0.000  1.00  0.00           H  
HETATM 3156  H   UNL     1       0.000   0.000   0.000  1.00  0.00           H  
HETATM 3157  H   UNL     1       0.000   0.000   0.000  1.00  0.00           H  
HETATM 3158  H   UNL     1       0.000   0.000   0.000  1.00  0.00           H  
HETATM 3159  H   UNL     1       0.000   0.000   0.000  1.00  0.00           H  
HETATM 3160  H   UNL     1       0.000   0.000   0.000  1.00  0.00           H  
HETATM 3161  H   UNL     1       0.000   0.000   0.000  1.00  0.00           H  
HETATM 3162  H   UNL     1       0.000   0.000   0.000  1.00  0.00           H  
HETATM 3163  H   UNL     1       0.000   0.000   0.000  1.00  0.00           H  
HETATM 3164  H   UNL     1       0.000   0.000   0.000  1.00  0.00           H  
HETATM 3165  H   UNL     1       0.000   0.000   0.000  1.00  0.00           H  
HETATM 3166  H   UNL     1       0.000   0.000   0.000  1.00  0.00           H  
HETATM 3167  H   UNL     1       0.000   0.000   0.000  1.00  0.00           H  
HETATM 3168  H   UNL     1       0.000   0.000   0.000  1.00  0.00           H  
HETATM 3169  H   UNL     1       0.000   0.000   0.000  1.00  0.00           H  
HETATM 3170  H   UNL     1       0.000   0.000   0.000  1.00  0.00           H  
HETATM 3171  H   UNL     1       0.000   0.000   0.000  1.00  0.00           H  
HETATM 3172  H   UNL     1       0.000   0.000   0.000  1.00  0.00           H  
HETATM 3173  H   UNL     1       0.000   0.000   0.000  1.00  0.00           H  
HETATM 3174  H   UNL     1       0.000   0.000   0.000  1.00  0.00           H  
HETATM 3175  H   UNL     1       0.000   0.000   0.000  1.00  0.00           H  
HETATM 3176  H   UNL     1       0.000   0.000   0.000  1.00  0.00           H  
HETATM 3177  H   UNL     1       0.000   0.000   0.000  1.00  0.00           H  
HETATM 3178  H   UNL     1       0.000   0.000   0.000  1.00  0.00           H  
HETATM 3179  H   UNL     1       0.000   0.000   0.000  1.00  0.00           H  
HETATM 3180  H   UNL     1       0.000   0.000   0.000  1.00  0.00           H  
HETATM 3181  H   UNL     1       0.000   0.000   0.000  1.00  0.00           H  
HETATM 3182  H   UNL     1       0.000   0.000   0.000  1.00  0.00           H  
HETATM 3183  H   UNL     1       0.000   0.000   0.000  1.00  0.00           H  
HETATM 3184  H   UNL     1       0.000   0.000   0.000  1.00  0.00           H  
HETATM 3185  H   UNL     1       0.000   0.000   0.000  1.00  0.00           H  
HETATM 3186  H   UNL     1       0.000   0.000   0.000  1.00  0.00           H  
HETATM 3187  H   UNL     1       0.000   0.000   0.000  1.00  0.00           H  
HETATM 3188  H   UNL     1       0.000   0.000   0.000  1.00  0.00           H  
HETATM 3189  H   UNL     1       0.000   0.000   0.000  1.00  0.00           H  
HETATM 3190  H   UNL     1       0.000   0.000   0.000  1.00  0.00           H  
HETATM 3191  H   UNL     1       0.000   0.000   0.000  1.00  0.00           H  
HETATM 3192  H   UNL     1       0.000   0.000   0.000  1.00  0.00           H  
HETATM 3193  H   UNL     1       0.000   0.000   0.000  1.00  0.00           H  
HETATM 3194  H   UNL     1       0.000   0.000   0.000  1.00  0.00           H  
HETATM 3195  H   UNL     1       0.000   0.000   0.000  1.00  0.00           H  
HETATM 3196  H   UNL     1       0.000   0.000   0.000  1.00  0.00           H  
HETATM 3197  H   UNL     1       0.000   0.000   0.000  1.00  0.00           H  
HETATM 3198  H   UNL     1       0.000   0.000   0.000  1.00  0.00           H  
HETATM 3199  H   UNL     1       0.000   0.000   0.000  1.00  0.00           H  
HETATM 3200  H   UNL     1       0.000   0.000   0.000  1.00  0.00           H  
HETATM 3201  H   UNL     1       0.000   0.000   0.000  1.00  0.00           H  
HETATM 3202  H   UNL     1       0.000   0.000   0.000  1.00  0.00           H  
HETATM 3203  H   UNL     1       0.000   0.000   0.000  1.00  0.00           H  
HETATM 3204  H   UNL     1       0.000   0.000   0.000  1.00  0.00           H  
HETATM 3205  H   UNL     1       0.000   0.000   0.000  1.00  0.00           H  
HETATM 3206  H   UNL     1       0.000   0.000   0.000  1.00  0.00           H  
HETATM 3207  H   UNL     1       0.000   0.000   0.000  1.00  0.00           H  
HETATM 3208  H   UNL     1       0.000   0.000   0.000  1.00  0.00           H  
HETATM 3209  H   UNL     1       0.000   0.000   0.000  1.00  0.00           H  
HETATM 3210  H   UNL     1       0.000   0.000   0.000  1.00  0.00           H  
HETATM 3211  H   UNL     1       0.000   0.000   0.000  1.00  0.00           H  
HETATM 3212  H   UNL     1       0.000   0.000   0.000  1.00  0.00           H  
HETATM 3213  H   UNL     1       0.000   0.000   0.000  1.00  0.00           H  
HETATM 3214  H   UNL     1       0.000   0.000   0.000  1.00  0.00           H  
HETATM 3215  H   UNL     1       0.000   0.000   0.000  1.00  0.00           H  
HETATM 3216  H   UNL     1       0.000   0.000   0.000  1.00  0.00           H  
HETATM 3217  H   UNL     1       0.000   0.000   0.000  1.00  0.00           H  
HETATM 3218  H   UNL     1       0.000   0.000   0.000  1.00  0.00           H  
HETATM 3219  H   UNL     1       0.000   0.000   0.000  1.00  0.00           H  
HETATM 3220  H   UNL     1       0.000   0.000   0.000  1.00  0.00           H  
HETATM 3221  H   UNL     1       0.000   0.000   0.000  1.00  0.00           H  
HETATM 3222  H   UNL     1       0.000   0.000   0.000  1.00  0.00           H  
HETATM 3223  H   UNL     1       0.000   0.000   0.000  1.00  0.00           H  
HETATM 3224  H   UNL     1       0.000   0.000   0.000  1.00  0.00           H  
HETATM 3225  H   UNL     1       0.000   0.000   0.000  1.00  0.00           H  
HETATM 3226  H   UNL     1       0.000   0.000   0.000  1.00  0.00           H  
HETATM 3227  H   UNL     1       0.000   0.000   0.000  1.00  0.00           H  
HETATM 3228  H   UNL     1       0.000   0.000   0.000  1.00  0.00           H  
HETATM 3229  H   UNL     1       0.000   0.000   0.000  1.00  0.00           H  
HETATM 3230  H   UNL     1       0.000   0.000   0.000  1.00  0.00           H  
HETATM 3231  H   UNL     1       0.000   0.000   0.000  1.00  0.00           H  
HETATM 3232  H   UNL     1       0.000   0.000   0.000  1.00  0.00           H  
HETATM 3233  H   UNL     1       0.000   0.000   0.000  1.00  0.00           H  
HETATM 3234  H   UNL     1       0.000   0.000   0.000  1.00  0.00           H  
HETATM 3235  H   UNL     1       0.000   0.000   0.000  1.00  0.00           H  
HETATM 3236  H   UNL     1       0.000   0.000   0.000  1.00  0.00           H  
HETATM 3237  H   UNL     1       0.000   0.000   0.000  1.00  0.00           H  
HETATM 3238  H   UNL     1       0.000   0.000   0.000  1.00  0.00           H  
HETATM 3239  H   UNL     1       0.000   0.000   0.000  1.00  0.00           H  
HETATM 3240  H   UNL     1       0.000   0.000   0.000  1.00  0.00           H  
HETATM 3241  H   UNL     1       0.000   0.000   0.000  1.00  0.00           H  
HETATM 3242  H   UNL     1       0.000   0.000   0.000  1.00  0.00           H  
HETATM 3243  H   UNL     1       0.000   0.000   0.000  1.00  0.00           H  
HETATM 3244  H   UNL     1       0.000   0.000   0.000  1.00  0.00           H  
HETATM 3245  H   UNL     1       0.000   0.000   0.000  1.00  0.00           H  
HETATM 3246  H   UNL     1       0.000   0.000   0.000  1.00  0.00           H  
HETATM 3247  H   UNL     1       0.000   0.000   0.000  1.00  0.00           H  
HETATM 3248  H   UNL     1       0.000   0.000   0.000  1.00  0.00           H  
HETATM 3249  H   UNL     1       0.000   0.000   0.000  1.00  0.00           H  
HETATM 3250  H   UNL     1       0.000   0.000   0.000  1.00  0.00           H  
HETATM 3251  H   UNL     1       0.000   0.000   0.000  1.00  0.00           H  
HETATM 3252  H   UNL     1       0.000   0.000   0.000  1.00  0.00           H  
HETATM 3253  H   UNL     1       0.000   0.000   0.000  1.00  0.00           H  
HETATM 3254  H   UNL     1       0.000   0.000   0.000  1.00  0.00           H  
HETATM 3255  H   UNL     1       0.000   0.000   0.000  1.00  0.00           H  
HETATM 3256  H   UNL     1       0.000   0.000   0.000  1.00  0.00           H  
HETATM 3257  H   UNL     1       0.000   0.000   0.000  1.00  0.00           H  
HETATM 3258  H   UNL     1       0.000   0.000   0.000  1.00  0.00           H  
HETATM 3259  H   UNL     1       0.000   0.000   0.000  1.00  0.00           H  
HETATM 3260  H   UNL     1       0.000   0.000   0.000  1.00  0.00           H  
HETATM 3261  H   UNL     1       0.000   0.000   0.000  1.00  0.00           H  
HETATM 3262  H   UNL     1       0.000   0.000   0.000  1.00  0.00           H  
HETATM 3263  H   UNL     1       0.000   0.000   0.000  1.00  0.00           H  
HETATM 3264  H   UNL     1       0.000   0.000   0.000  1.00  0.00           H  
HETATM 3265  H   UNL     1       0.000   0.000   0.000  1.00  0.00           H  
HETATM 3266  H   UNL     1       0.000   0.000   0.000  1.00  0.00           H  
HETATM 3267  H   UNL     1       0.000   0.000   0.000  1.00  0.00           H  
HETATM 3268  H   UNL     1       0.000   0.000   0.000  1.00  0.00           H  
HETATM 3269  H   UNL     1       0.000   0.000   0.000  1.00  0.00           H  
HETATM 3270  H   UNL     1       0.000   0.000   0.000  1.00  0.00           H  
HETATM 3271  H   UNL     1       0.000   0.000   0.000  1.00  0.00           H  
HETATM 3272  H   UNL     1       0.000   0.000   0.000  1.00  0.00           H  
HETATM 3273  H   UNL     1       0.000   0.000   0.000  1.00  0.00           H  
HETATM 3274  H   UNL     1       0.000   0.000   0.000  1.00  0.00           H  
HETATM 3275  H   UNL     1       0.000   0.000   0.000  1.00  0.00           H  
HETATM 3276  H   UNL     1       0.000   0.000   0.000  1.00  0.00           H  
HETATM 3277  H   UNL     1       0.000   0.000   0.000  1.00  0.00           H  
HETATM 3278  H   UNL     1       0.000   0.000   0.000  1.00  0.00           H  
HETATM 3279  H   UNL     1       0.000   0.000   0.000  1.00  0.00           H  
HETATM 3280  H   UNL     1       0.000   0.000   0.000  1.00  0.00           H  
HETATM 3281  H   UNL     1       0.000   0.000   0.000  1.00  0.00           H  
HETATM 3282  H   UNL     1       0.000   0.000   0.000  1.00  0.00           H  
HETATM 3283  H   UNL     1       0.000   0.000   0.000  1.00  0.00           H  
HETATM 3284  H   UNL     1       0.000   0.000   0.000  1.00  0.00           H  
HETATM 3285  H   UNL     1       0.000   0.000   0.000  1.00  0.00           H  
HETATM 3286  H   UNL     1       0.000   0.000   0.000  1.00  0.00           H  
HETATM 3287  H   UNL     1       0.000   0.000   0.000  1.00  0.00           H  
HETATM 3288  H   UNL     1       0.000   0.000   0.000  1.00  0.00           H  
HETATM 3289  H   UNL     1       0.000   0.000   0.000  1.00  0.00           H  
HETATM 3290  H   UNL     1       0.000   0.000   0.000  1.00  0.00           H  
HETATM 3291  H   UNL     1       0.000   0.000   0.000  1.00  0.00           H  
HETATM 3292  H   UNL     1       0.000   0.000   0.000  1.00  0.00           H  
HETATM 3293  H   UNL     1       0.000   0.000   0.000  1.00  0.00           H  
HETATM 3294  H   UNL     1       0.000   0.000   0.000  1.00  0.00           H  
HETATM 3295  H   UNL     1       0.000   0.000   0.000  1.00  0.00           H  
HETATM 3296  H   UNL     1       0.000   0.000   0.000  1.00  0.00           H  
HETATM 3297  H   UNL     1       0.000   0.000   0.000  1.00  0.00           H  
HETATM 3298  H   UNL     1       0.000   0.000   0.000  1.00  0.00           H  
HETATM 3299  H   UNL     1       0.000   0.000   0.000  1.00  0.00           H  
HETATM 3300  H   UNL     1       0.000   0.000   0.000  1.00  0.00           H  
HETATM 3301  H   UNL     1       0.000   0.000   0.000  1.00  0.00           H  
HETATM 3302  H   UNL     1       0.000   0.000   0.000  1.00  0.00           H  
HETATM 3303  H   UNL     1       0.000   0.000   0.000  1.00  0.00           H  
HETATM 3304  H   UNL     1       0.000   0.000   0.000  1.00  0.00           H  
HETATM 3305  H   UNL     1       0.000   0.000   0.000  1.00  0.00           H  
HETATM 3306  H   UNL     1       0.000   0.000   0.000  1.00  0.00           H  
HETATM 3307  H   UNL     1       0.000   0.000   0.000  1.00  0.00           H  
HETATM 3308  H   UNL     1       0.000   0.000   0.000  1.00  0.00           H  
HETATM 3309  H   UNL     1       0.000   0.000   0.000  1.00  0.00           H  
HETATM 3310  H   UNL     1       0.000   0.000   0.000  1.00  0.00           H  
HETATM 3311  H   UNL     1       0.000   0.000   0.000  1.00  0.00           H  
HETATM 3312  H   UNL     1       0.000   0.000   0.000  1.00  0.00           H  
HETATM 3313  H   UNL     1       0.000   0.000   0.000  1.00  0.00           H  
HETATM 3314  H   UNL     1       0.000   0.000   0.000  1.00  0.00           H  
HETATM 3315  H   UNL     1       0.000   0.000   0.000  1.00  0.00           H  
HETATM 3316  H   UNL     1       0.000   0.000   0.000  1.00  0.00           H  
HETATM 3317  H   UNL     1       0.000   0.000   0.000  1.00  0.00           H  
HETATM 3318  H   UNL     1       0.000   0.000   0.000  1.00  0.00           H  
HETATM 3319  H   UNL     1       0.000   0.000   0.000  1.00  0.00           H  
HETATM 3320  H   UNL     1       0.000   0.000   0.000  1.00  0.00           H  
HETATM 3321  H   UNL     1       0.000   0.000   0.000  1.00  0.00           H  
HETATM 3322  H   UNL     1       0.000   0.000   0.000  1.00  0.00           H  
HETATM 3323  H   UNL     1       0.000   0.000   0.000  1.00  0.00           H  
HETATM 3324  H   UNL     1       0.000   0.000   0.000  1.00  0.00           H  
HETATM 3325  H   UNL     1       0.000   0.000   0.000  1.00  0.00           H  
HETATM 3326  H   UNL     1       0.000   0.000   0.000  1.00  0.00           H  
HETATM 3327  H   UNL     1       0.000   0.000   0.000  1.00  0.00           H  
HETATM 3328  H   UNL     1       0.000   0.000   0.000  1.00  0.00           H  
HETATM 3329  H   UNL     1       0.000   0.000   0.000  1.00  0.00           H  
HETATM 3330  H   UNL     1       0.000   0.000   0.000  1.00  0.00           H  
HETATM 3331  H   UNL     1       0.000   0.000   0.000  1.00  0.00           H  
HETATM 3332  H   UNL     1       0.000   0.000   0.000  1.00  0.00           H  
HETATM 3333  H   UNL     1       0.000   0.000   0.000  1.00  0.00           H  
HETATM 3334  H   UNL     1       0.000   0.000   0.000  1.00  0.00           H  
HETATM 3335  H   UNL     1       0.000   0.000   0.000  1.00  0.00           H  
HETATM 3336  H   UNL     1       0.000   0.000   0.000  1.00  0.00           H  
HETATM 3337  H   UNL     1       0.000   0.000   0.000  1.00  0.00           H  
HETATM 3338  H   UNL     1       0.000   0.000   0.000  1.00  0.00           H  
HETATM 3339  H   UNL     1       0.000   0.000   0.000  1.00  0.00           H  
HETATM 3340  H   UNL     1       0.000   0.000   0.000  1.00  0.00           H  
HETATM 3341  H   UNL     1       0.000   0.000   0.000  1.00  0.00           H  
HETATM 3342  H   UNL     1       0.000   0.000   0.000  1.00  0.00           H  
HETATM 3343  H   UNL     1       0.000   0.000   0.000  1.00  0.00           H  
HETATM 3344  H   UNL     1       0.000   0.000   0.000  1.00  0.00           H  
HETATM 3345  H   UNL     1       0.000   0.000   0.000  1.00  0.00           H  
HETATM 3346  H   UNL     1       0.000   0.000   0.000  1.00  0.00           H  
HETATM 3347  H   UNL     1       0.000   0.000   0.000  1.00  0.00           H  
HETATM 3348  H   UNL     1       0.000   0.000   0.000  1.00  0.00           H  
HETATM 3349  H   UNL     1       0.000   0.000   0.000  1.00  0.00           H  
HETATM 3350  H   UNL     1       0.000   0.000   0.000  1.00  0.00           H  
HETATM 3351  H   UNL     1       0.000   0.000   0.000  1.00  0.00           H  
HETATM 3352  H   UNL     1       0.000   0.000   0.000  1.00  0.00           H  
HETATM 3353  H   UNL     1       0.000   0.000   0.000  1.00  0.00           H  
HETATM 3354  H   UNL     1       0.000   0.000   0.000  1.00  0.00           H  
HETATM 3355  H   UNL     1       0.000   0.000   0.000  1.00  0.00           H  
HETATM 3356  H   UNL     1       0.000   0.000   0.000  1.00  0.00           H  
HETATM 3357  H   UNL     1       0.000   0.000   0.000  1.00  0.00           H  
HETATM 3358  H   UNL     1       0.000   0.000   0.000  1.00  0.00           H  
HETATM 3359  H   UNL     1       0.000   0.000   0.000  1.00  0.00           H  
HETATM 3360  H   UNL     1       0.000   0.000   0.000  1.00  0.00           H  
HETATM 3361  H   UNL     1       0.000   0.000   0.000  1.00  0.00           H  
HETATM 3362  H   UNL     1       0.000   0.000   0.000  1.00  0.00           H  
HETATM 3363  H   UNL     1       0.000   0.000   0.000  1.00  0.00           H  
HETATM 3364  H   UNL     1       0.000   0.000   0.000  1.00  0.00           H  
HETATM 3365  H   UNL     1       0.000   0.000   0.000  1.00  0.00           H  
HETATM 3366  H   UNL     1       0.000   0.000   0.000  1.00  0.00           H  
HETATM 3367  H   UNL     1       0.000   0.000   0.000  1.00  0.00           H  
HETATM 3368  H   UNL     1       0.000   0.000   0.000  1.00  0.00           H  
HETATM 3369  H   UNL     1       0.000   0.000   0.000  1.00  0.00           H  
HETATM 3370  H   UNL     1       0.000   0.000   0.000  1.00  0.00           H  
HETATM 3371  H   UNL     1       0.000   0.000   0.000  1.00  0.00           H  
HETATM 3372  H   UNL     1       0.000   0.000   0.000  1.00  0.00           H  
HETATM 3373  H   UNL     1       0.000   0.000   0.000  1.00  0.00           H  
HETATM 3374  H   UNL     1       0.000   0.000   0.000  1.00  0.00           H  
HETATM 3375  H   UNL     1       0.000   0.000   0.000  1.00  0.00           H  
HETATM 3376  H   UNL     1       0.000   0.000   0.000  1.00  0.00           H  
HETATM 3377  H   UNL     1       0.000   0.000   0.000  1.00  0.00           H  
HETATM 3378  H   UNL     1       0.000   0.000   0.000  1.00  0.00           H  
HETATM 3379  H   UNL     1       0.000   0.000   0.000  1.00  0.00           H  
HETATM 3380  H   UNL     1       0.000   0.000   0.000  1.00  0.00           H  
HETATM 3381  H   UNL     1       0.000   0.000   0.000  1.00  0.00           H  
HETATM 3382  H   UNL     1       0.000   0.000   0.000  1.00  0.00           H  
HETATM 3383  H   UNL     1       0.000   0.000   0.000  1.00  0.00           H  
HETATM 3384  H   UNL     1       0.000   0.000   0.000  1.00  0.00           H  
HETATM 3385  H   UNL     1       0.000   0.000   0.000  1.00  0.00           H  
HETATM 3386  H   UNL     1       0.000   0.000   0.000  1.00  0.00           H  
HETATM 3387  H   UNL     1       0.000   0.000   0.000  1.00  0.00           H  
HETATM 3388  H   UNL     1       0.000   0.000   0.000  1.00  0.00           H  
HETATM 3389  H   UNL     1       0.000   0.000   0.000  1.00  0.00           H  
HETATM 3390  H   UNL     1       0.000   0.000   0.000  1.00  0.00           H  
HETATM 3391  H   UNL     1       0.000   0.000   0.000  1.00  0.00           H  
HETATM 3392  H   UNL     1       0.000   0.000   0.000  1.00  0.00           H  
HETATM 3393  H   UNL     1       0.000   0.000   0.000  1.00  0.00           H  
HETATM 3394  H   UNL     1       0.000   0.000   0.000  1.00  0.00           H  
HETATM 3395  H   UNL     1       0.000   0.000   0.000  1.00  0.00           H  
HETATM 3396  H   UNL     1       0.000   0.000   0.000  1.00  0.00           H  
HETATM 3397  H   UNL     1       0.000   0.000   0.000  1.00  0.00           H  
HETATM 3398  H   UNL     1       0.000   0.000   0.000  1.00  0.00           H  
HETATM 3399  H   UNL     1       0.000   0.000   0.000  1.00  0.00           H  
HETATM 3400  H   UNL     1       0.000   0.000   0.000  1.00  0.00           H  
HETATM 3401  H   UNL     1       0.000   0.000   0.000  1.00  0.00           H  
HETATM 3402  H   UNL     1       0.000   0.000   0.000  1.00  0.00           H  
HETATM 3403  H   UNL     1       0.000   0.000   0.000  1.00  0.00           H  
HETATM 3404  H   UNL     1       0.000   0.000   0.000  1.00  0.00           H  
HETATM 3405  H   UNL     1       0.000   0.000   0.000  1.00  0.00           H  
HETATM 3406  H   UNL     1       0.000   0.000   0.000  1.00  0.00           H  
HETATM 3407  H   UNL     1       0.000   0.000   0.000  1.00  0.00           H  
HETATM 3408  H   UNL     1       0.000   0.000   0.000  1.00  0.00           H  
HETATM 3409  H   UNL     1       0.000   0.000   0.000  1.00  0.00           H  
HETATM 3410  H   UNL     1       0.000   0.000   0.000  1.00  0.00           H  
HETATM 3411  H   UNL     1       0.000   0.000   0.000  1.00  0.00           H  
HETATM 3412  H   UNL     1       0.000   0.000   0.000  1.00  0.00           H  
HETATM 3413  H   UNL     1       0.000   0.000   0.000  1.00  0.00           H  
HETATM 3414  H   UNL     1       0.000   0.000   0.000  1.00  0.00           H  
HETATM 3415  H   UNL     1       0.000   0.000   0.000  1.00  0.00           H  
HETATM 3416  H   UNL     1       0.000   0.000   0.000  1.00  0.00           H  
HETATM 3417  H   UNL     1       0.000   0.000   0.000  1.00  0.00           H  
HETATM 3418  H   UNL     1       0.000   0.000   0.000  1.00  0.00           H  
HETATM 3419  H   UNL     1       0.000   0.000   0.000  1.00  0.00           H  
HETATM 3420  H   UNL     1       0.000   0.000   0.000  1.00  0.00           H  
HETATM 3421  H   UNL     1       0.000   0.000   0.000  1.00  0.00           H  
HETATM 3422  H   UNL     1       0.000   0.000   0.000  1.00  0.00           H  
HETATM 3423  H   UNL     1       0.000   0.000   0.000  1.00  0.00           H  
HETATM 3424  H   UNL     1       0.000   0.000   0.000  1.00  0.00           H  
HETATM 3425  H   UNL     1       0.000   0.000   0.000  1.00  0.00           H  
HETATM 3426  H   UNL     1       0.000   0.000   0.000  1.00  0.00           H  
HETATM 3427  H   UNL     1       0.000   0.000   0.000  1.00  0.00           H  
HETATM 3428  H   UNL     1       0.000   0.000   0.000  1.00  0.00           H  
HETATM 3429  H   UNL     1       0.000   0.000   0.000  1.00  0.00           H  
HETATM 3430  H   UNL     1       0.000   0.000   0.000  1.00  0.00           H  
HETATM 3431  H   UNL     1       0.000   0.000   0.000  1.00  0.00           H  
HETATM 3432  H   UNL     1       0.000   0.000   0.000  1.00  0.00           H  
HETATM 3433  H   UNL     1       0.000   0.000   0.000  1.00  0.00           H  
HETATM 3434  H   UNL     1       0.000   0.000   0.000  1.00  0.00           H  
HETATM 3435  H   UNL     1       0.000   0.000   0.000  1.00  0.00           H  
HETATM 3436  H   UNL     1       0.000   0.000   0.000  1.00  0.00           H  
HETATM 3437  H   UNL     1       0.000   0.000   0.000  1.00  0.00           H  
HETATM 3438  H   UNL     1       0.000   0.000   0.000  1.00  0.00           H  
HETATM 3439  H   UNL     1       0.000   0.000   0.000  1.00  0.00           H  
HETATM 3440  H   UNL     1       0.000   0.000   0.000  1.00  0.00           H  
HETATM 3441  H   UNL     1       0.000   0.000   0.000  1.00  0.00           H  
HETATM 3442  H   UNL     1       0.000   0.000   0.000  1.00  0.00           H  
HETATM 3443  H   UNL     1       0.000   0.000   0.000  1.00  0.00           H  
HETATM 3444  H   UNL     1       0.000   0.000   0.000  1.00  0.00           H  
HETATM 3445  H   UNL     1       0.000   0.000   0.000  1.00  0.00           H  
HETATM 3446  H   UNL     1       0.000   0.000   0.000  1.00  0.00           H  
HETATM 3447  H   UNL     1       0.000   0.000   0.000  1.00  0.00           H  
HETATM 3448  H   UNL     1       0.000   0.000   0.000  1.00  0.00           H  
HETATM 3449  H   UNL     1       0.000   0.000   0.000  1.00  0.00           H  
HETATM 3450  H   UNL     1       0.000   0.000   0.000  1.00  0.00           H  
HETATM 3451  H   UNL     1       0.000   0.000   0.000  1.00  0.00           H  
HETATM 3452  H   UNL     1       0.000   0.000   0.000  1.00  0.00           H  
HETATM 3453  H   UNL     1       0.000   0.000   0.000  1.00  0.00           H  
HETATM 3454  H   UNL     1       0.000   0.000   0.000  1.00  0.00           H  
HETATM 3455  H   UNL     1       0.000   0.000   0.000  1.00  0.00           H  
HETATM 3456  H   UNL     1       0.000   0.000   0.000  1.00  0.00           H  
HETATM 3457  H   UNL     1       0.000   0.000   0.000  1.00  0.00           H  
HETATM 3458  H   UNL     1       0.000   0.000   0.000  1.00  0.00           H  
HETATM 3459  H   UNL     1       0.000   0.000   0.000  1.00  0.00           H  
HETATM 3460  H   UNL     1       0.000   0.000   0.000  1.00  0.00           H  
HETATM 3461  H   UNL     1       0.000   0.000   0.000  1.00  0.00           H  
HETATM 3462  H   UNL     1       0.000   0.000   0.000  1.00  0.00           H  
HETATM 3463  H   UNL     1       0.000   0.000   0.000  1.00  0.00           H  
HETATM 3464  H   UNL     1       0.000   0.000   0.000  1.00  0.00           H  
HETATM 3465  H   UNL     1       0.000   0.000   0.000  1.00  0.00           H  
HETATM 3466  H   UNL     1       0.000   0.000   0.000  1.00  0.00           H  
HETATM 3467  H   UNL     1       0.000   0.000   0.000  1.00  0.00           H  
HETATM 3468  H   UNL     1       0.000   0.000   0.000  1.00  0.00           H  
HETATM 3469  H   UNL     1       0.000   0.000   0.000  1.00  0.00           H  
HETATM 3470  H   UNL     1       0.000   0.000   0.000  1.00  0.00           H  
HETATM 3471  H   UNL     1       0.000   0.000   0.000  1.00  0.00           H  
HETATM 3472  H   UNL     1       0.000   0.000   0.000  1.00  0.00           H  
HETATM 3473  H   UNL     1       0.000   0.000   0.000  1.00  0.00           H  
HETATM 3474  H   UNL     1       0.000   0.000   0.000  1.00  0.00           H  
HETATM 3475  H   UNL     1       0.000   0.000   0.000  1.00  0.00           H  
HETATM 3476  H   UNL     1       0.000   0.000   0.000  1.00  0.00           H  
HETATM 3477  H   UNL     1       0.000   0.000   0.000  1.00  0.00           H  
HETATM 3478  H   UNL     1       0.000   0.000   0.000  1.00  0.00           H  
HETATM 3479  H   UNL     1       0.000   0.000   0.000  1.00  0.00           H  
HETATM 3480  H   UNL     1       0.000   0.000   0.000  1.00  0.00           H  
HETATM 3481  H   UNL     1       0.000   0.000   0.000  1.00  0.00           H  
HETATM 3482  H   UNL     1       0.000   0.000   0.000  1.00  0.00           H  
HETATM 3483  H   UNL     1       0.000   0.000   0.000  1.00  0.00           H  
HETATM 3484  H   UNL     1       0.000   0.000   0.000  1.00  0.00           H  
HETATM 3485  H   UNL     1       0.000   0.000   0.000  1.00  0.00           H  
HETATM 3486  H   UNL     1       0.000   0.000   0.000  1.00  0.00           H  
HETATM 3487  H   UNL     1       0.000   0.000   0.000  1.00  0.00           H  
HETATM 3488  H   UNL     1       0.000   0.000   0.000  1.00  0.00           H  
HETATM 3489  H   UNL     1       0.000   0.000   0.000  1.00  0.00           H  
HETATM 3490  H   UNL     1       0.000   0.000   0.000  1.00  0.00           H  
HETATM 3491  H   UNL     1       0.000   0.000   0.000  1.00  0.00           H  
HETATM 3492  H   UNL     1       0.000   0.000   0.000  1.00  0.00           H  
HETATM 3493  H   UNL     1       0.000   0.000   0.000  1.00  0.00           H  
HETATM 3494  H   UNL     1       0.000   0.000   0.000  1.00  0.00           H  
HETATM 3495  H   UNL     1       0.000   0.000   0.000  1.00  0.00           H  
HETATM 3496  H   UNL     1       0.000   0.000   0.000  1.00  0.00           H  
HETATM 3497  H   UNL     1       0.000   0.000   0.000  1.00  0.00           H  
HETATM 3498  H   UNL     1       0.000   0.000   0.000  1.00  0.00           H  
HETATM 3499  H   UNL     1       0.000   0.000   0.000  1.00  0.00           H  
HETATM 3500  H   UNL     1       0.000   0.000   0.000  1.00  0.00           H  
HETATM 3501  H   UNL     1       0.000   0.000   0.000  1.00  0.00           H  
HETATM 3502  H   UNL     1       0.000   0.000   0.000  1.00  0.00           H  
HETATM 3503  H   UNL     1       0.000   0.000   0.000  1.00  0.00           H  
HETATM 3504  H   UNL     1       0.000   0.000   0.000  1.00  0.00           H  
HETATM 3505  H   UNL     1       0.000   0.000   0.000  1.00  0.00           H  
HETATM 3506  H   UNL     1       0.000   0.000   0.000  1.00  0.00           H  
HETATM 3507  H   UNL     1       0.000   0.000   0.000  1.00  0.00           H  
HETATM 3508  H   UNL     1       0.000   0.000   0.000  1.00  0.00           H  
HETATM 3509  H   UNL     1       0.000   0.000   0.000  1.00  0.00           H  
HETATM 3510  H   UNL     1       0.000   0.000   0.000  1.00  0.00           H  
HETATM 3511  H   UNL     1       0.000   0.000   0.000  1.00  0.00           H  
HETATM 3512  H   UNL     1       0.000   0.000   0.000  1.00  0.00           H  
HETATM 3513  H   UNL     1       0.000   0.000   0.000  1.00  0.00           H  
HETATM 3514  H   UNL     1       0.000   0.000   0.000  1.00  0.00           H  
HETATM 3515  H   UNL     1       0.000   0.000   0.000  1.00  0.00           H  
HETATM 3516  H   UNL     1       0.000   0.000   0.000  1.00  0.00           H  
HETATM 3517  H   UNL     1       0.000   0.000   0.000  1.00  0.00           H  
HETATM 3518  H   UNL     1       0.000   0.000   0.000  1.00  0.00           H  
HETATM 3519  H   UNL     1       0.000   0.000   0.000  1.00  0.00           H  
HETATM 3520  H   UNL     1       0.000   0.000   0.000  1.00  0.00           H  
HETATM 3521  H   UNL     1       0.000   0.000   0.000  1.00  0.00           H  
HETATM 3522  H   UNL     1       0.000   0.000   0.000  1.00  0.00           H  
HETATM 3523  H   UNL     1       0.000   0.000   0.000  1.00  0.00           H  
HETATM 3524  H   UNL     1       0.000   0.000   0.000  1.00  0.00           H  
HETATM 3525  H   UNL     1       0.000   0.000   0.000  1.00  0.00           H  
HETATM 3526  H   UNL     1       0.000   0.000   0.000  1.00  0.00           H  
HETATM 3527  H   UNL     1       0.000   0.000   0.000  1.00  0.00           H  
HETATM 3528  H   UNL     1       0.000   0.000   0.000  1.00  0.00           H  
HETATM 3529  H   UNL     1       0.000   0.000   0.000  1.00  0.00           H  
HETATM 3530  H   UNL     1       0.000   0.000   0.000  1.00  0.00           H  
HETATM 3531  H   UNL     1       0.000   0.000   0.000  1.00  0.00           H  
HETATM 3532  H   UNL     1       0.000   0.000   0.000  1.00  0.00           H  
HETATM 3533  H   UNL     1       0.000   0.000   0.000  1.00  0.00           H  
HETATM 3534  H   UNL     1       0.000   0.000   0.000  1.00  0.00           H  
HETATM 3535  H   UNL     1       0.000   0.000   0.000  1.00  0.00           H  
HETATM 3536  H   UNL     1       0.000   0.000   0.000  1.00  0.00           H  
HETATM 3537  H   UNL     1       0.000   0.000   0.000  1.00  0.00           H  
HETATM 3538  H   UNL     1       0.000   0.000   0.000  1.00  0.00           H  
HETATM 3539  H   UNL     1       0.000   0.000   0.000  1.00  0.00           H  
HETATM 3540  H   UNL     1       0.000   0.000   0.000  1.00  0.00           H  
HETATM 3541  H   UNL     1       0.000   0.000   0.000  1.00  0.00           H  
HETATM 3542  H   UNL     1       0.000   0.000   0.000  1.00  0.00           H  
HETATM 3543  H   UNL     1       0.000   0.000   0.000  1.00  0.00           H  
HETATM 3544  H   UNL     1       0.000   0.000   0.000  1.00  0.00           H  
HETATM 3545  H   UNL     1       0.000   0.000   0.000  1.00  0.00           H  
HETATM 3546  H   UNL     1       0.000   0.000   0.000  1.00  0.00           H  
HETATM 3547  H   UNL     1       0.000   0.000   0.000  1.00  0.00           H  
HETATM 3548  H   UNL     1       0.000   0.000   0.000  1.00  0.00           H  
HETATM 3549  H   UNL     1       0.000   0.000   0.000  1.00  0.00           H  
HETATM 3550  H   UNL     1       0.000   0.000   0.000  1.00  0.00           H  
HETATM 3551  H   UNL     1       0.000   0.000   0.000  1.00  0.00           H  
HETATM 3552  H   UNL     1       0.000   0.000   0.000  1.00  0.00           H  
HETATM 3553  H   UNL     1       0.000   0.000   0.000  1.00  0.00           H  
HETATM 3554  H   UNL     1       0.000   0.000   0.000  1.00  0.00           H  
HETATM 3555  H   UNL     1       0.000   0.000   0.000  1.00  0.00           H  
HETATM 3556  H   UNL     1       0.000   0.000   0.000  1.00  0.00           H  
HETATM 3557  H   UNL     1       0.000   0.000   0.000  1.00  0.00           H  
HETATM 3558  H   UNL     1       0.000   0.000   0.000  1.00  0.00           H  
CONECT    1    2 1752 1753
CONECT    2    3    5 1754
CONECT    3    4    4    9
CONECT    5    6 1755 1756
CONECT    6    7    7    8
CONECT    9   10 1757
CONECT   10   11   13 1758
CONECT   11   12   12   17
CONECT   13   14 1759 1760
CONECT   14   15 1761 1762
CONECT   15   16
CONECT   16 1763 1764 1765
CONECT   17   18   23
CONECT   18   19   21 1766
CONECT   19   20   20   24
CONECT   21   22 1767 1768
CONECT   22   23 1769 1770
CONECT   23 1771 1772
CONECT   24   25 1773
CONECT   25   26   28 1774
CONECT   26   27   27   31
CONECT   28   29   30 1775
CONECT   29 1776 1777 1778
CONECT   30 1779 1780 1781
CONECT   31   32 1782
CONECT   32   33   35 1783
CONECT   33   34   34   40
CONECT   35   36 1784 1785
CONECT   36   37 1786 1787
CONECT   37   38   38   39
CONECT   40   41 1788
CONECT   41   42   44 1789
CONECT   42   43   43   51
CONECT   44   45 1790 1791
CONECT   45   46 1792 1793
CONECT   46   47 1794 1795
CONECT   47   48 1796
CONECT   48   49   50   50
CONECT   49 1797 1798 1799
CONECT   50 1800
CONECT   51   52 1801
CONECT   52   53   55 1802
CONECT   53   54   54   59
CONECT   55   56   57 1803
CONECT   56   58 1804 1805
CONECT   57 1806 1807 1808
CONECT   58 1809 1810 1811
CONECT   59   60 1812
CONECT   60   61   63 1813
CONECT   61   62   62   67
CONECT   63   64 1814 1815
CONECT   64   65   66 1816
CONECT   65 1817 1818 1819
CONECT   66 1820 1821 1822
CONECT   67   68 1823
CONECT   68   69   71 1824
CONECT   69   70   70   76
CONECT   71   72 1825 1826
CONECT   72   73 1827 1828
CONECT   73   74   74   75
CONECT   76   77 1829
CONECT   77   78   80 1830
CONECT   78   79   79   81
CONECT   80 1831 1832 1833
CONECT   81   82 1834
CONECT   82   83   85 1835
CONECT   83   84   84   90
CONECT   85   86 1836 1837
CONECT   86   87 1838 1839
CONECT   87   88   88   89
CONECT   90   91 1840
CONECT   91   92   94 1841
CONECT   92   93   93   98
CONECT   94   95 1842 1843
CONECT   95   96   97 1844
CONECT   96 1845 1846 1847
CONECT   97 1848 1849 1850
CONECT   98   99 1851
CONECT   99  100  102 1852
CONECT  100  101  101  103
CONECT  102 1853 1854 1855
CONECT  103  104 1856
CONECT  104  105  107 1857
CONECT  105  106  106  110
CONECT  107  108  109 1858
CONECT  108 1859 1860 1861
CONECT  109 1862 1863 1864
CONECT  110  111 1865
CONECT  111  112  114 1866
CONECT  112  113  113 1867
CONECT  114  115 1868 1869
CONECT  115  116 1870 1871
CONECT  116  117  117  118
CONECT  119  120 1872 1873
CONECT  120  121  123 1874
CONECT  121  122  122  127
CONECT  123  124 1875 1876
CONECT  124  125  125  126
CONECT  127  128  133
CONECT  128  129  131 1877
CONECT  129  130  130  134
CONECT  131  132 1878 1879
CONECT  132  133 1880 1881
CONECT  133 1882 1883
CONECT  134  135 1884
CONECT  135  136  138 1885
CONECT  136  137  137  141
CONECT  138  139  140 1886
CONECT  139 1887 1888 1889
CONECT  140 1890 1891 1892
CONECT  141  142 1893
CONECT  142  143  145 1894
CONECT  143  144  144  148
CONECT  145  146  147 1895
CONECT  146 1896 1897 1898
CONECT  147 1899
CONECT  148  149 1900
CONECT  149  150  152 1901
CONECT  150  151  151  156
CONECT  152  153 1902 1903
CONECT  153  154  155  155
CONECT  154 1904 1905
CONECT  156  157 1906
CONECT  157  158  160 1907
CONECT  158  159  159  164
CONECT  160  161  162 1908
CONECT  161  163 1909 1910
CONECT  162 1911 1912 1913
CONECT  163 1914 1915 1916
CONECT  164  165 1917
CONECT  165  166  168 1918
CONECT  166  167  167  170
CONECT  168  169 1919 1920
CONECT  169 1921
CONECT  170  171 1922
CONECT  171  172  174 1923
CONECT  172  173  173  179
CONECT  174  175 1924 1925
CONECT  175  176 1926 1927
CONECT  176  177  178  178
CONECT  177 1928 1929
CONECT  179  180 1930
CONECT  180  181  183 1931
CONECT  181  182  182  184
CONECT  183 1932 1933 1934
CONECT  184  185 1935
CONECT  185  186  188 1936
CONECT  186  187  187  189
CONECT  188 1937 1938 1939
CONECT  189  190 1940
CONECT  190  191  193 1941
CONECT  191  192  192  197
CONECT  193  194 1942 1943
CONECT  194  195  195  196
CONECT  197  198 1944
CONECT  198  199  201 1945
CONECT  199  200  200  206
CONECT  201  202 1946 1947
CONECT  202  203 1948 1949
CONECT  203  204 1950 1951
CONECT  204  205 1952 1953
CONECT  205 1954 1955 1956
CONECT  206  207 1957
CONECT  207  208  210 1958
CONECT  208  209  209  215
CONECT  210  211 1959 1960
CONECT  211  212 1961 1962
CONECT  212  213  214  214
CONECT  213 1963 1964
CONECT  215  216 1965
CONECT  216  217  219 1966
CONECT  217  218  218  223
CONECT  219  220 1967 1968
CONECT  220  221  222 1969
CONECT  221 1970 1971 1972
CONECT  222 1973 1974 1975
CONECT  223  224 1976
CONECT  224  225  227 1977
CONECT  225  226  226  234
CONECT  227  228 1978 1979
CONECT  228  229  229  230
CONECT  229  231 1980
CONECT  230  232  232 1981
CONECT  231  233  233 1982
CONECT  232  233 1983
CONECT  233 1984
CONECT  234  235 1985
CONECT  235  236  238 1986
CONECT  236  237  237  241
CONECT  238  239  240 1987
CONECT  239 1988 1989 1990
CONECT  240 1991
CONECT  241  242 1992
CONECT  242  243  245 1993
CONECT  243  244  244  249
CONECT  245  246 1994 1995
CONECT  246  247  248 1996
CONECT  247 1997 1998 1999
CONECT  248 2000 2001 2002
CONECT  249  250 2003
CONECT  250  251  253 2004
CONECT  251  252  252  256
CONECT  253  254  255 2005
CONECT  254 2006 2007 2008
CONECT  255 2009 2010 2011
CONECT  256  257 2012
CONECT  257  258  260 2013
CONECT  258  259  259  265
CONECT  260  261 2014 2015
CONECT  261  262 2016 2017
CONECT  262  263  263  264
CONECT  265  266 2018
CONECT  266  267  269 2019
CONECT  267  268  268  279
CONECT  269  270 2020 2021
CONECT  270  271  271  272
CONECT  271  275 2022
CONECT  272  273  273  274
CONECT  273  275  276
CONECT  274  277  277 2023
CONECT  275 2024
CONECT  276  278  278 2025
CONECT  277  278 2026
CONECT  278 2027
CONECT  279  280 2028
CONECT  280  281  283 2029
CONECT  281  282  282  284
CONECT  283 2030 2031 2032
CONECT  284  285 2033
CONECT  285  286  288 2034
CONECT  286  287  287  293
CONECT  288  289 2035 2036
CONECT  289  290 2037 2038
CONECT  290  291 2039 2040
CONECT  291  292 2041 2042
CONECT  292 2043 2044 2045
CONECT  293  294 2046
CONECT  294  295  297 2047
CONECT  295  296  296  304
CONECT  297  298 2048 2049
CONECT  298  299 2050 2051
CONECT  299  300 2052 2053
CONECT  300  301 2054
CONECT  301  302  303  303
CONECT  302 2055 2056 2057
CONECT  303 2058
CONECT  304  305 2059
CONECT  305  306  308 2060
CONECT  306  307  307  312
CONECT  308  309  310 2061
CONECT  309  311 2062 2063
CONECT  310 2064 2065 2066
CONECT  311 2067 2068 2069
CONECT  312  313  318
CONECT  313  314  316 2070
CONECT  314  315  315  319
CONECT  316  317 2071 2072
CONECT  317  318 2073 2074
CONECT  318 2075 2076
CONECT  319  320 2077
CONECT  320  321  323 2078
CONECT  321  322  322  329
CONECT  323  324 2079 2080
CONECT  324  325  325  326
CONECT  325  328 2081
CONECT  326  327  327
CONECT  327  328 2082
CONECT  328 2083
CONECT  329  330 2084
CONECT  330  331  333 2085
CONECT  331  332  332  340
CONECT  333  334 2086 2087
CONECT  334  335  335  336
CONECT  335  337 2088
CONECT  336  338  338 2089
CONECT  337  339  339 2090
CONECT  338  339 2091
CONECT  339 2092
CONECT  340  341 2093
CONECT  341  342  344 2094
CONECT  342  343  343  346
CONECT  344  345 2095 2096
CONECT  345 2097
CONECT  346  347 2098
CONECT  347  348  350 2099
CONECT  348  349  349  355
CONECT  350  351 2100 2101
CONECT  351  352 2102 2103
CONECT  352  353  353  354
CONECT  355  356 2104
CONECT  356  357  359 2105
CONECT  357  358  358  363
CONECT  359  360 2106 2107
CONECT  360  361  362 2108
CONECT  361 2109 2110 2111
CONECT  362 2112 2113 2114
CONECT  363  364  369
CONECT  364  365  367 2115
CONECT  365  366  366  370
CONECT  367  368 2116 2117
CONECT  368  369 2118 2119
CONECT  369 2120 2121
CONECT  370  371 2122
CONECT  371  372  374 2123
CONECT  372  373  373  378
CONECT  374  375 2124 2125
CONECT  375  376  377 2126
CONECT  376 2127 2128 2129
CONECT  377 2130 2131 2132
CONECT  378  379 2133
CONECT  379  380  382 2134
CONECT  380  381  381  386
CONECT  382  383 2135 2136
CONECT  383  384  384  385
CONECT  386  387 2137
CONECT  387  388  390 2138
CONECT  388  389  389  394
CONECT  390  391 2139 2140
CONECT  391  392  392  393
CONECT  394  395 2141
CONECT  395  396  398 2142
CONECT  396  397  397  403
CONECT  398  399 2143 2144
CONECT  399  400 2145 2146
CONECT  400  401  402  402
CONECT  401 2147 2148
CONECT  403  404 2149
CONECT  404  405  407 2150
CONECT  405  406  406  410
CONECT  407  408  409 2151
CONECT  408 2152 2153 2154
CONECT  409 2155 2156 2157
CONECT  410  411 2158
CONECT  411  412  414 2159
CONECT  412  413  413  418
CONECT  414  415  416 2160
CONECT  415  417 2161 2162
CONECT  416 2163 2164 2165
CONECT  417 2166 2167 2168
CONECT  418  419 2169
CONECT  419  420  422 2170
CONECT  420  421  421  426
CONECT  422  423 2171 2172
CONECT  423  424  425 2173
CONECT  424 2174 2175 2176
CONECT  425 2177 2178 2179
CONECT  426  427 2180
CONECT  427  428  430 2181
CONECT  428  429  429  434
CONECT  430  431 2182 2183
CONECT  431  432  433 2184
CONECT  432 2185 2186 2187
CONECT  433 2188 2189 2190
CONECT  434  435 2191
CONECT  435  436  438 2192
CONECT  436  437  437  445
CONECT  438  439 2193 2194
CONECT  439  440 2195 2196
CONECT  440  441 2197 2198
CONECT  441  442 2199
CONECT  442  443  444  444
CONECT  443 2200 2201 2202
CONECT  444 2203
CONECT  445  446 2204
CONECT  446  447  449 2205
CONECT  447  448  448  450
CONECT  449 2206 2207 2208
CONECT  450  451 2209
CONECT  451  452 2210 2211
CONECT  452  453  453  454
CONECT  454  455 2212
CONECT  455  456  458 2213
CONECT  456  457  457  468
CONECT  458  459 2214 2215
CONECT  459  460  460  461
CONECT  460  464 2216
CONECT  461  462  462  463
CONECT  462  464  465
CONECT  463  466  466 2217
CONECT  464 2218
CONECT  465  467  467 2219
CONECT  466  467 2220
CONECT  467 2221
CONECT  468  469 2222
CONECT  469  470  472 2223
CONECT  470  471  471  476
CONECT  472  473 2224 2225
CONECT  473  474  475  475
CONECT  474 2226 2227
CONECT  476  477 2228
CONECT  477  478  480 2229
CONECT  478  479  479  485
CONECT  480  481 2230 2231
CONECT  481  482 2232 2233
CONECT  482  483  483  484
CONECT  485  486 2234
CONECT  486  487  489 2235
CONECT  487  488  488  493
CONECT  489  490 2236 2237
CONECT  490  491  492 2238
CONECT  491 2239 2240 2241
CONECT  492 2242 2243 2244
CONECT  493  494 2245
CONECT  494  495  497 2246
CONECT  495  496  496  501
CONECT  497  498 2247 2248
CONECT  498  499  500 2249
CONECT  499 2250 2251 2252
CONECT  500 2253 2254 2255
CONECT  501  502 2256
CONECT  502  503  505 2257
CONECT  503  504  504  509
CONECT  505  506  507 2258
CONECT  506  508 2259 2260
CONECT  507 2261 2262 2263
CONECT  508 2264 2265 2266
CONECT  509  510 2267
CONECT  510  511  513 2268
CONECT  511  512  512  514
CONECT  513 2269 2270 2271
CONECT  514  515 2272
CONECT  515  516  518 2273
CONECT  516  517  517  520
CONECT  518  519 2274 2275
CONECT  519 2276
CONECT  520  521 2277
CONECT  521  522  524 2278
CONECT  522  523  523  531
CONECT  524  525 2279 2280
CONECT  525  526  526  527
CONECT  526  528 2281
CONECT  527  529  529 2282
CONECT  528  530  530 2283
CONECT  529  530 2284
CONECT  530 2285
CONECT  531  532 2286
CONECT  532  533  535 2287
CONECT  533  534  534  537
CONECT  535  536 2288 2289
CONECT  536 2290
CONECT  537  538 2291
CONECT  538  539  541 2292
CONECT  539  540  540  547
CONECT  541  542 2293 2294
CONECT  542  543  543  544
CONECT  543  546 2295
CONECT  544  545  545
CONECT  545  546 2296
CONECT  546 2297
CONECT  547  548 2298
CONECT  548  549  551 2299
CONECT  549  550  550  558
CONECT  551  552 2300 2301
CONECT  552  553 2302 2303
CONECT  553  554 2304 2305
CONECT  554  555 2306
CONECT  555  556  557  557
CONECT  556 2307 2308 2309
CONECT  557 2310
CONECT  558  559 2311
CONECT  559  560  562 2312
CONECT  560  561  561  564
CONECT  562  563 2313 2314
CONECT  563 2315
CONECT  564  565 2316
CONECT  565  566  568 2317
CONECT  566  567  567  572
CONECT  568  569  570 2318
CONECT  569  571 2319 2320
CONECT  570 2321 2322 2323
CONECT  571 2324 2325 2326
CONECT  572  573 2327
CONECT  573  574  576 2328
CONECT  574  575  575  577
CONECT  576 2329 2330 2331
CONECT  577  578 2332
CONECT  578  579  581 2333
CONECT  579  580  580  584
CONECT  581  582  583 2334
CONECT  582 2335 2336 2337
CONECT  583 2338 2339 2340
CONECT  584  585 2341
CONECT  585  586  588 2342
CONECT  586  587  587  593
CONECT  588  589 2343 2344
CONECT  589  590 2345 2346
CONECT  590  591 2347 2348
CONECT  591  592 2349 2350
CONECT  592 2351 2352 2353
CONECT  593  594 2354
CONECT  594  595  597 2355
CONECT  595  596  596  601
CONECT  597  598 2356 2357
CONECT  598  599  599  600
CONECT  601  602 2358
CONECT  602  603 2359 2360
CONECT  603  604  604  605
CONECT  605  606 2361
CONECT  606  607  609 2362
CONECT  607  608  608  613
CONECT  609  610  611 2363
CONECT  610  612 2364 2365
CONECT  611 2366 2367 2368
CONECT  612 2369 2370 2371
CONECT  613  614 2372
CONECT  614  615  617 2373
CONECT  615  616  616  621
CONECT  617  618 2374 2375
CONECT  618  619  620 2376
CONECT  619 2377 2378 2379
CONECT  620 2380 2381 2382
CONECT  621  622 2383
CONECT  622  623  625 2384
CONECT  623  624  624  629
CONECT  625  626 2385 2386
CONECT  626  627  628 2387
CONECT  627 2388 2389 2390
CONECT  628 2391 2392 2393
CONECT  629  630 2394
CONECT  630  631  633 2395
CONECT  631  632  632  634
CONECT  633 2396 2397 2398
CONECT  634  635 2399
CONECT  635  636  638 2400
CONECT  636  637  637  641
CONECT  638  639  640 2401
CONECT  639 2402 2403 2404
CONECT  640 2405
CONECT  641  642 2406
CONECT  642  643 2407 2408
CONECT  643  644  644  645
CONECT  645  646 2409
CONECT  646  647  649 2410
CONECT  647  648  648  653
CONECT  649  650 2411 2412
CONECT  650  651  652 2413
CONECT  651 2414 2415 2416
CONECT  652 2417 2418 2419
CONECT  653  654 2420
CONECT  654  655  657 2421
CONECT  655  656  656  663
CONECT  657  658 2422 2423
CONECT  658  659  659  660
CONECT  659  662 2424
CONECT  660  661  661
CONECT  661  662 2425
CONECT  662 2426
CONECT  663  664 2427
CONECT  664  665  667 2428
CONECT  665  666  666  670
CONECT  667  668  669 2429
CONECT  668 2430 2431 2432
CONECT  669 2433 2434 2435
CONECT  670  671 2436
CONECT  671  672  674 2437
CONECT  672  673  673  680
CONECT  674  675 2438 2439
CONECT  675  676  676  677
CONECT  676  679 2440
CONECT  677  678  678
CONECT  678  679 2441
CONECT  679 2442
CONECT  680  681 2443
CONECT  681  682  684 2444
CONECT  682  683  683  691
CONECT  684  685 2445 2446
CONECT  685  686 2447 2448
CONECT  686  687 2449 2450
CONECT  687  688 2451
CONECT  688  689  690  690
CONECT  689 2452 2453 2454
CONECT  690 2455
CONECT  691  692 2456
CONECT  692  693  695 2457
CONECT  693  694  694  699
CONECT  695  696 2458 2459
CONECT  696  697  698  698
CONECT  697 2460 2461
CONECT  699  700 2462
CONECT  700  701  703 2463
CONECT  701  702  702  705
CONECT  703  704 2464 2465
CONECT  704 2466
CONECT  705  706 2467
CONECT  706  707  709 2468
CONECT  707  708  708  710
CONECT  709 2469 2470 2471
CONECT  710  711 2472
CONECT  711  712  714 2473
CONECT  712  713  713  720
CONECT  714  715 2474 2475
CONECT  715  716  716  717
CONECT  716  719 2476
CONECT  717  718  718
CONECT  718  719 2477
CONECT  719 2478
CONECT  720  721 2479
CONECT  721  722  724 2480
CONECT  722  723  723  726
CONECT  724  725 2481 2482
CONECT  725 2483
CONECT  726  727 2484
CONECT  727  728  730 2485
CONECT  728  729  729  731
CONECT  730 2486 2487 2488
CONECT  731  732 2489
CONECT  732  733 2490 2491
CONECT  733  734  734  735
CONECT  735  736 2492
CONECT  736  737  739 2493
CONECT  737  738  738  742
CONECT  739  740  741 2494
CONECT  740 2495 2496 2497
CONECT  741 2498 2499 2500
CONECT  742  743 2501
CONECT  743  744 2502 2503
CONECT  744  745  745  746
CONECT  746  747 2504
CONECT  747  748  750 2505
CONECT  748  749  749  751
CONECT  750 2506 2507 2508
CONECT  751  752 2509
CONECT  752  753  755 2510
CONECT  753  754  754  759
CONECT  755  756  757 2511
CONECT  756  758 2512 2513
CONECT  757 2514 2515 2516
CONECT  758 2517 2518 2519
CONECT  759  760 2520
CONECT  760  761  763 2521
CONECT  761  762  762  770
CONECT  763  764 2522 2523
CONECT  764  765  765  766
CONECT  765  767 2524
CONECT  766  768  768 2525
CONECT  767  769  769 2526
CONECT  768  769 2527
CONECT  769 2528
CONECT  770  771 2529
CONECT  771  772  774 2530
CONECT  772  773  773  778
CONECT  774  775 2531 2532
CONECT  775  776  776  777
CONECT  778  779 2533
CONECT  779  780  782 2534
CONECT  780  781  781  789
CONECT  782  783 2535 2536
CONECT  783  784 2537 2538
CONECT  784  785 2539 2540
CONECT  785  786 2541
CONECT  786  787  788  788
CONECT  787 2542 2543 2544
CONECT  788 2545
CONECT  789  790 2546
CONECT  790  791  793 2547
CONECT  791  792  792  796
CONECT  793  794  795 2548
CONECT  794 2549 2550 2551
CONECT  795 2552 2553 2554
CONECT  796  797 2555
CONECT  797  798  800 2556
CONECT  798  799  799  804
CONECT  800  801 2557 2558
CONECT  801  802  803 2559
CONECT  802 2560 2561 2562
CONECT  803 2563 2564 2565
CONECT  804  805 2566
CONECT  805  806  808 2567
CONECT  806  807  807  811
CONECT  808  809  810 2568
CONECT  809 2569 2570 2571
CONECT  810 2572
CONECT  811  812 2573
CONECT  812  813  815 2574
CONECT  813  814  814  820
CONECT  815  816 2575 2576
CONECT  816  817 2577 2578
CONECT  817  818  818  819
CONECT  820  821 2579
CONECT  821  822  824 2580
CONECT  822  823  823  828
CONECT  824  825 2581 2582
CONECT  825  826  827 2583
CONECT  826 2584 2585 2586
CONECT  827 2587 2588 2589
CONECT  828  829 2590
CONECT  829  830  832 2591
CONECT  830  831  831  835
CONECT  832  833  834 2592
CONECT  833 2593 2594 2595
CONECT  834 2596 2597 2598
CONECT  835  836 2599
CONECT  836  837  839 2600
CONECT  837  838  838  841
CONECT  839  840 2601 2602
CONECT  840 2603
CONECT  841  842 2604
CONECT  842  843  845 2605
CONECT  843  844  844  850
CONECT  845  846 2606 2607
CONECT  846  847 2608 2609
CONECT  847  848 2610 2611
CONECT  848  849 2612 2613
CONECT  849 2614 2615 2616
CONECT  850  851 2617
CONECT  851  852  854 2618
CONECT  852  853  853  858
CONECT  854  855 2619 2620
CONECT  855  856 2621 2622
CONECT  856  857
CONECT  857 2623 2624 2625
CONECT  858  859 2626
CONECT  859  860  862 2627
CONECT  860  861  861  869
CONECT  862  863 2628 2629
CONECT  863  864 2630 2631
CONECT  864  865 2632 2633
CONECT  865  866 2634
CONECT  866  867  868  868
CONECT  867 2635 2636 2637
CONECT  868 2638
CONECT  869  870 2639
CONECT  870  871  873 2640
CONECT  871  872  872  877
CONECT  873  874 2641 2642
CONECT  874  875  875  876
CONECT  877  878 2643
CONECT  878  879  881 2644
CONECT  879  880  880  885
CONECT  881  882 2645 2646
CONECT  882  883 2647 2648
CONECT  883  884
CONECT  884 2649 2650 2651
CONECT  885  886 2652
CONECT  886  887  889 2653
CONECT  887  888  888  894
CONECT  889  890 2654 2655
CONECT  890  891 2656 2657
CONECT  891  892  893  893
CONECT  892 2658 2659
CONECT  894  895 2660
CONECT  895  896  898 2661
CONECT  896  897  897  902
CONECT  898  899 2662 2663
CONECT  899  900 2664 2665
CONECT  900  901
CONECT  901 2666 2667 2668
CONECT  902  903 2669
CONECT  903  904  906 2670
CONECT  904  905  905  910
CONECT  906  907 2671 2672
CONECT  907  908  908  909
CONECT  910  911 2673
CONECT  911  912  914 2674
CONECT  912  913  913  919
CONECT  914  915 2675 2676
CONECT  915  916 2677 2678
CONECT  916  917 2679 2680
CONECT  917  918 2681 2682
CONECT  918 2683 2684 2685
CONECT  919  920 2686
CONECT  920  921  923 2687
CONECT  921  922  922  926
CONECT  923  924  925 2688
CONECT  924 2689 2690 2691
CONECT  925 2692
CONECT  926  927 2693
CONECT  927  928  930 2694
CONECT  928  929  929  935
CONECT  930  931 2695 2696
CONECT  931  932 2697 2698
CONECT  932  933  933  934
CONECT  935  936 2699
CONECT  936  937  939 2700
CONECT  937  938  938  943
CONECT  939  940 2701 2702
CONECT  940  941  942 2703
CONECT  941 2704 2705 2706
CONECT  942 2707 2708 2709
CONECT  943  944 2710
CONECT  944  945 2711 2712
CONECT  945  946  946  947
CONECT  947  948 2713
CONECT  948  949  951 2714
CONECT  949  950  950  953
CONECT  951  952 2715 2716
CONECT  952 2717
CONECT  953  954 2718
CONECT  954  955  957 2719
CONECT  955  956  956  961
CONECT  957  958 2720 2721
CONECT  958  959  960 2722
CONECT  959 2723 2724 2725
CONECT  960 2726 2727 2728
CONECT  961  962 2729
CONECT  962  963  965 2730
CONECT  963  964  964  972
CONECT  965  966 2731 2732
CONECT  966  967 2733 2734
CONECT  967  968 2735 2736
CONECT  968  969 2737
CONECT  969  970  971  971
CONECT  970 2738 2739 2740
CONECT  971 2741
CONECT  972  973 2742
CONECT  973  974  976 2743
CONECT  974  975  975  977
CONECT  976 2744 2745 2746
CONECT  977  978 2747
CONECT  978  979  981 2748
CONECT  979  980  980  985
CONECT  981  982  983 2749
CONECT  982  984 2750 2751
CONECT  983 2752 2753 2754
CONECT  984 2755 2756 2757
CONECT  985  986 2758
CONECT  986  987  989 2759
CONECT  987  988  988  992
CONECT  989  990  991 2760
CONECT  990 2761 2762 2763
CONECT  991 2764 2765 2766
CONECT  992  993 2767
CONECT  993  994  996 2768
CONECT  994  995  995 1000
CONECT  996  997 2769 2770
CONECT  997  998  999 2771
CONECT  998 2772 2773 2774
CONECT  999 2775 2776 2777
CONECT 1000 1001 2778
CONECT 1001 1002 1004 2779
CONECT 1002 1003 1003 1011
CONECT 1004 1005 2780 2781
CONECT 1005 1006 1006 1007
CONECT 1006 1008 2782
CONECT 1007 1009 1009 2783
CONECT 1008 1010 1010 2784
CONECT 1009 1010 2785
CONECT 1010 2786
CONECT 1011 1012 2787
CONECT 1012 1013 1015 2788
CONECT 1013 1014 1014 1019
CONECT 1015 1016 2789 2790
CONECT 1016 1017 1018 1018
CONECT 1017 2791 2792
CONECT 1019 1020 1025
CONECT 1020 1021 1023 2793
CONECT 1021 1022 1022 1026
CONECT 1023 1024 2794 2795
CONECT 1024 1025 2796 2797
CONECT 1025 2798 2799
CONECT 1026 1027 2800
CONECT 1027 1028 1030 2801
CONECT 1028 1029 1029 1034
CONECT 1030 1031 2802 2803
CONECT 1031 1032 1032 1033
CONECT 1034 1035 2804
CONECT 1035 1036 1038 2805
CONECT 1036 1037 1037 1040
CONECT 1038 1039 2806 2807
CONECT 1039 2808
CONECT 1040 1041 2809
CONECT 1041 1042 1044 2810
CONECT 1042 1043 1043 1049
CONECT 1044 1045 2811 2812
CONECT 1045 1046 2813 2814
CONECT 1046 1047 2815 2816
CONECT 1047 1048 2817 2818
CONECT 1048 2819 2820 2821
CONECT 1049 1050 2822
CONECT 1050 1051 2823 2824
CONECT 1051 1052 1052 1053
CONECT 1053 1054 2825
CONECT 1054 1055 1057 2826
CONECT 1055 1056 1056 1061
CONECT 1057 1058 2827 2828
CONECT 1058 1059 1060 2829
CONECT 1059 2830 2831 2832
CONECT 1060 2833 2834 2835
CONECT 1061 1062 2836
CONECT 1062 1063 1065 2837
CONECT 1063 1064 1064 1067
CONECT 1065 1066 2838 2839
CONECT 1066 2840
CONECT 1067 1068 2841
CONECT 1068 1069 1071 2842
CONECT 1069 1070 1070 1075
CONECT 1071 1072 2843 2844
CONECT 1072 1073 1074 1074
CONECT 1073 2845 2846
CONECT 1075 1076 1081
CONECT 1076 1077 1079 2847
CONECT 1077 1078 1078 1082
CONECT 1079 1080 2848 2849
CONECT 1080 1081 2850 2851
CONECT 1081 2852 2853
CONECT 1082 1083 2854
CONECT 1083 1084 1086 2855
CONECT 1084 1085 1085 1087
CONECT 1086 2856 2857 2858
CONECT 1087 1088 2859
CONECT 1088 1089 1091 2860
CONECT 1089 1090 1090 1096
CONECT 1091 1092 2861 2862
CONECT 1092 1093 2863 2864
CONECT 1093 1094 1094 1095
CONECT 1096 1097 2865
CONECT 1097 1098 1100 2866
CONECT 1098 1099 1099 1103
CONECT 1100 1101 1102 2867
CONECT 1101 2868 2869 2870
CONECT 1102 2871 2872 2873
CONECT 1103 1104 2874
CONECT 1104 1105 1107 2875
CONECT 1105 1106 1106 1112
CONECT 1107 1108 2876 2877
CONECT 1108 1109 2878 2879
CONECT 1109 1110 1110 1111
CONECT 1112 1113 2880
CONECT 1113 1114 1116 2881
CONECT 1114 1115 1115 1117
CONECT 1116 2882 2883 2884
CONECT 1117 1118 2885
CONECT 1118 1119 1121 2886
CONECT 1119 1120 1120 1125
CONECT 1121 1122 2887 2888
CONECT 1122 1123 1124 2889
CONECT 1123 2890 2891 2892
CONECT 1124 2893 2894 2895
CONECT 1125 1126 2896
CONECT 1126 1127 1129 2897
CONECT 1127 1128 1128 1136
CONECT 1129 1130 2898 2899
CONECT 1130 1131 2900 2901
CONECT 1131 1132 2902 2903
CONECT 1132 1133 2904
CONECT 1133 1134 1135 1135
CONECT 1134 2905 2906 2907
CONECT 1135 2908
CONECT 1136 1137 2909
CONECT 1137 1138 1140 2910
CONECT 1138 1139 1139 1145
CONECT 1140 1141 2911 2912
CONECT 1141 1142 2913 2914
CONECT 1142 1143 1143 1144
CONECT 1145 1146 2915
CONECT 1146 1147 1149 2916
CONECT 1147 1148 1148 1154
CONECT 1149 1150 2917 2918
CONECT 1150 1151 2919 2920
CONECT 1151 1152 2921 2922
CONECT 1152 1153 2923 2924
CONECT 1153 2925 2926 2927
CONECT 1154 1155 2928
CONECT 1155 1156 1158 2929
CONECT 1156 1157 1157 1161
CONECT 1158 1159 1160 2930
CONECT 1159 2931 2932 2933
CONECT 1160 2934 2935 2936
CONECT 1161 1162 2937
CONECT 1162 1163 1165 2938
CONECT 1163 1164 1164 1173
CONECT 1165 1166 2939 2940
CONECT 1166 1167 1167 1168
CONECT 1167 1169 2941
CONECT 1168 1170 1170 2942
CONECT 1169 1171 1171 2943
CONECT 1170 1171 2944
CONECT 1171 1172
CONECT 1172 2945
CONECT 1173 1174 2946
CONECT 1174 1175 1177 2947
CONECT 1175 1176 1176 1178
CONECT 1177 2948 2949 2950
CONECT 1178 1179 2951
CONECT 1179 1180 1182 2952
CONECT 1180 1181 1181 1184
CONECT 1182 1183 2953 2954
CONECT 1183 2955
CONECT 1184 1185 2956
CONECT 1185 1186 1188 2957
CONECT 1186 1187 1187 1192
CONECT 1188 1189 2958 2959
CONECT 1189 1190 1191 2960
CONECT 1190 2961 2962 2963
CONECT 1191 2964 2965 2966
CONECT 1192 1193 2967
CONECT 1193 1194 1196 2968
CONECT 1194 1195 1195 1201
CONECT 1196 1197 2969 2970
CONECT 1197 1198 2971 2972
CONECT 1198 1199 1199 1200
CONECT 1201 1202 2973
CONECT 1202 1203 1205 2974
CONECT 1203 1204 1204 1206
CONECT 1205 2975 2976 2977
CONECT 1206 1207 2978
CONECT 1207 1208 1210 2979
CONECT 1208 1209 1209 1218
CONECT 1210 1211 2980 2981
CONECT 1211 1212 1212 1213
CONECT 1212 1214 2982
CONECT 1213 1215 1215 2983
CONECT 1214 1216 1216 2984
CONECT 1215 1216 2985
CONECT 1216 1217
CONECT 1217 2986
CONECT 1218 1219 2987
CONECT 1219 1220 1222 2988
CONECT 1220 1221 1221 1224
CONECT 1222 1223 2989 2990
CONECT 1223 2991
CONECT 1224 1225 2992
CONECT 1225 1226 1228 2993
CONECT 1226 1227 1227 1233
CONECT 1228 1229 2994 2995
CONECT 1229 1230 2996 2997
CONECT 1230 1231 2998 2999
CONECT 1231 1232 3000 3001
CONECT 1232 3002 3003 3004
CONECT 1233 1234 3005
CONECT 1234 1235 1237 3006
CONECT 1235 1236 1236 1243
CONECT 1237 1238 3007 3008
CONECT 1238 1239 1239 1240
CONECT 1239 1242 3009
CONECT 1240 1241 1241
CONECT 1241 1242 3010
CONECT 1242 3011
CONECT 1243 1244 3012
CONECT 1244 1245 1247 3013
CONECT 1245 1246 1246 1252
CONECT 1247 1248 3014 3015
CONECT 1248 1249 3016 3017
CONECT 1249 1250 3018 3019
CONECT 1250 1251 3020 3021
CONECT 1251 3022 3023 3024
CONECT 1252 1253 3025
CONECT 1253 1254 1256 3026
CONECT 1254 1255 1255 1264
CONECT 1256 1257 3027 3028
CONECT 1257 1258 1258 1259
CONECT 1258 1260 3029
CONECT 1259 1261 1261 3030
CONECT 1260 1262 1262 3031
CONECT 1261 1262 3032
CONECT 1262 1263
CONECT 1263 3033
CONECT 1264 1265 1270
CONECT 1265 1266 1268 3034
CONECT 1266 1267 1267 1271
CONECT 1268 1269 3035 3036
CONECT 1269 1270 3037 3038
CONECT 1270 3039 3040
CONECT 1271 1272 3041
CONECT 1272 1273 1275 3042
CONECT 1273 1274 1274 1280
CONECT 1275 1276 3043 3044
CONECT 1276 1277 3045 3046
CONECT 1277 1278 1278 1279
CONECT 1280 1281 3047
CONECT 1281 1282 1284 3048
CONECT 1282 1283 1283 1289
CONECT 1284 1285 3049 3050
CONECT 1285 1286 3051 3052
CONECT 1286 1287 1288 1288
CONECT 1287 3053 3054
CONECT 1289 1290 1295
CONECT 1290 1291 1293 3055
CONECT 1291 1292 1292 1296
CONECT 1293 1294 3056 3057
CONECT 1294 1295 3058 3059
CONECT 1295 3060 3061
CONECT 1296 1297 3062
CONECT 1297 1298 3063 3064
CONECT 1298 1299 1299 1300
CONECT 1300 1301 3065
CONECT 1301 1302 1304 3066
CONECT 1302 1303 1303 1311
CONECT 1304 1305 3067 3068
CONECT 1305 1306 3069 3070
CONECT 1306 1307 3071 3072
CONECT 1307 1308 3073
CONECT 1308 1309 1310 1310
CONECT 1309 3074 3075 3076
CONECT 1310 3077
CONECT 1311 1312 3078
CONECT 1312 1313 1315 3079
CONECT 1313 1314 1314 1322
CONECT 1315 1316 3080 3081
CONECT 1316 1317 1317 1318
CONECT 1317 1319 3082
CONECT 1318 1320 1320 3083
CONECT 1319 1321 1321 3084
CONECT 1320 1321 3085
CONECT 1321 3086
CONECT 1322 1323 3087
CONECT 1323 1324 1326 3088
CONECT 1324 1325 1325 1327
CONECT 1326 3089 3090 3091
CONECT 1327 1328 3092
CONECT 1328 1329 1331 3093
CONECT 1329 1330 1330 1336
CONECT 1331 1332 3094 3095
CONECT 1332 1333 3096 3097
CONECT 1333 1334 3098 3099
CONECT 1334 1335 3100 3101
CONECT 1335 3102 3103 3104
CONECT 1336 1337 3105
CONECT 1337 1338 1340 3106
CONECT 1338 1339 1339 1344
CONECT 1340 1341 3107 3108
CONECT 1341 1342 1343 3109
CONECT 1342 3110 3111 3112
CONECT 1343 3113 3114 3115
CONECT 1344 1345 3116
CONECT 1345 1346 1348 3117
CONECT 1346 1347 1347 1352
CONECT 1348 1349 3118 3119
CONECT 1349 1350 1351 3120
CONECT 1350 3121 3122 3123
CONECT 1351 3124 3125 3126
CONECT 1352 1353 3127
CONECT 1353 1354 1356 3128
CONECT 1354 1355 1355 1360
CONECT 1356 1357 3129 3130
CONECT 1357 1358 1359 3131
CONECT 1358 3132 3133 3134
CONECT 1359 3135 3136 3137
CONECT 1360 1361 3138
CONECT 1361 1362 1364 3139
CONECT 1362 1363 1363 1371
CONECT 1364 1365 3140 3141
CONECT 1365 1366 3142 3143
CONECT 1366 1367 3144 3145
CONECT 1367 1368 3146
CONECT 1368 1369 1370 1370
CONECT 1369 3147 3148 3149
CONECT 1370 3150
CONECT 1371 1372 3151
CONECT 1372 1373 1375 3152
CONECT 1373 1374 1374 1379
CONECT 1375 1376 3153 3154
CONECT 1376 1377 1378 3155
CONECT 1377 3156 3157 3158
CONECT 1378 3159 3160 3161
CONECT 1379 1380 1385
CONECT 1380 1381 1383 3162
CONECT 1381 1382 1382 1386
CONECT 1383 1384 3163 3164
CONECT 1384 1385 3165 3166
CONECT 1385 3167 3168
CONECT 1386 1387 3169
CONECT 1387 1388 1390 3170
CONECT 1388 1389 1389 1391
CONECT 1390 3171 3172 3173
CONECT 1391 1392 3174
CONECT 1392 1393 1395 3175
CONECT 1393 1394 1394 1399
CONECT 1395 1396 3176 3177
CONECT 1396 1397 1398 3178
CONECT 1397 3179 3180 3181
CONECT 1398 3182 3183 3184
CONECT 1399 1400 3185
CONECT 1400 1401 1403 3186
CONECT 1401 1402 1402 1410
CONECT 1403 1404 3187 3188
CONECT 1404 1405 3189 3190
CONECT 1405 1406 3191 3192
CONECT 1406 1407 3193
CONECT 1407 1408 1409 1409
CONECT 1408 3194 3195 3196
CONECT 1409 3197
CONECT 1410 1411 3198
CONECT 1411 1412 1414 3199
CONECT 1412 1413 1413 1416
CONECT 1414 1415 3200 3201
CONECT 1415 3202
CONECT 1416 1417 3203
CONECT 1417 1418 1420 3204
CONECT 1418 1419 1419 1424
CONECT 1420 1421 1422 3205
CONECT 1421 1423 3206 3207
CONECT 1422 3208 3209 3210
CONECT 1423 3211 3212 3213
CONECT 1424 1425 3214
CONECT 1425 1426 3215 3216
CONECT 1426 1427 1427 1428
CONECT 1428 1429 3217
CONECT 1429 1430 1432 3218
CONECT 1430 1431 1431 1436
CONECT 1432 1433 3219 3220
CONECT 1433 1434 1435 3221
CONECT 1434 3222 3223 3224
CONECT 1435 3225 3226 3227
CONECT 1436 1437 3228
CONECT 1437 1438 1440 3229
CONECT 1438 1439 1439 1445
CONECT 1440 1441 3230 3231
CONECT 1441 1442 3232 3233
CONECT 1442 1443 3234 3235
CONECT 1443 1444 3236 3237
CONECT 1444 3238 3239 3240
CONECT 1445 1446 3241
CONECT 1446 1447 1449 3242
CONECT 1447 1448 1448 1451
CONECT 1449 1450 3243 3244
CONECT 1450 3245
CONECT 1451 1452 3246
CONECT 1452 1453 1455 3247
CONECT 1453 1454 1454 1459
CONECT 1455 1456 3248 3249
CONECT 1456 1457 1458 3250
CONECT 1457 3251 3252 3253
CONECT 1458 3254 3255 3256
CONECT 1459 1460 3257
CONECT 1460 1461 1463 3258
CONECT 1461 1462 1462 1468
CONECT 1463 1464 3259 3260
CONECT 1464 1465 3261 3262
CONECT 1465 1466 1466 1467
CONECT 1468 1469 3263
CONECT 1469 1470 1472 3264
CONECT 1470 1471 1471 1478
CONECT 1472 1473 3265 3266
CONECT 1473 1474 1474 1475
CONECT 1474 1477 3267
CONECT 1475 1476 1476
CONECT 1476 1477 3268
CONECT 1477 3269
CONECT 1478 1479 3270
CONECT 1479 1480 1482 3271
CONECT 1480 1481 1481 1486
CONECT 1482 1483 3272 3273
CONECT 1483 1484 1485 3274
CONECT 1484 3275 3276 3277
CONECT 1485 3278 3279 3280
CONECT 1486 1487 3281
CONECT 1487 1488 1490 3282
CONECT 1488 1489 1489 1497
CONECT 1490 1491 3283 3284
CONECT 1491 1492 1492 1493
CONECT 1492 1494 3285
CONECT 1493 1495 1495 3286
CONECT 1494 1496 1496 3287
CONECT 1495 1496 3288
CONECT 1496 3289
CONECT 1497 1498 3290
CONECT 1498 1499 1501 3291
CONECT 1499 1500 1500 1508
CONECT 1501 1502 3292 3293
CONECT 1502 1503 1503 1504
CONECT 1503 1505 3294
CONECT 1504 1506 1506 3295
CONECT 1505 1507 1507 3296
CONECT 1506 1507 3297
CONECT 1507 3298
CONECT 1508 1509 3299
CONECT 1509 1510 1512 3300
CONECT 1510 1511 1511 1519
CONECT 1512 1513 3301 3302
CONECT 1513 1514 1514 1515
CONECT 1514 1516 3303
CONECT 1515 1517 1517 3304
CONECT 1516 1518 1518 3305
CONECT 1517 1518 3306
CONECT 1518 3307
CONECT 1519 1520 3308
CONECT 1520 1521 1523 3309
CONECT 1521 1522 1522 1528
CONECT 1523 1524 3310 3311
CONECT 1524 1525 3312 3313
CONECT 1525 1526 3314 3315
CONECT 1526 1527 3316 3317
CONECT 1527 3318 3319 3320
CONECT 1528 1529 3321
CONECT 1529 1530 1532 3322
CONECT 1530 1531 1531 1536
CONECT 1532 1533 3323 3324
CONECT 1533 1534 1535 3325
CONECT 1534 3326 3327 3328
CONECT 1535 3329 3330 3331
CONECT 1536 1537 3332
CONECT 1537 1538 1540 3333
CONECT 1538 1539 1539 1544
CONECT 1540 1541 1542 3334
CONECT 1541 1543 3335 3336
CONECT 1542 3337 3338 3339
CONECT 1543 3340 3341 3342
CONECT 1544 1545 3343
CONECT 1545 1546 3344 3345
CONECT 1546 1547 1547 1548
CONECT 1548 1549 3346
CONECT 1549 1550 1552 3347
CONECT 1550 1551 1551 1556
CONECT 1552 1553 3348 3349
CONECT 1553 1554 1554 1555
CONECT 1556 1557 3350
CONECT 1557 1558 1560 3351
CONECT 1558 1559 1559 1563
CONECT 1560 1561 1562 3352
CONECT 1561 3353 3354 3355
CONECT 1562 3356
CONECT 1563 1564 1569
CONECT 1564 1565 1567 3357
CONECT 1565 1566 1566 1570
CONECT 1567 1568 3358 3359
CONECT 1568 1569 3360 3361
CONECT 1569 3362 3363
CONECT 1570 1571 3364
CONECT 1571 1572 1574 3365
CONECT 1572 1573 1573 1578
CONECT 1574 1575 1576 3366
CONECT 1575 1577 3367 3368
CONECT 1576 3369 3370 3371
CONECT 1577 3372 3373 3374
CONECT 1578 1579 3375
CONECT 1579 1580 1582 3376
CONECT 1580 1581 1581 1586
CONECT 1582 1583 3377 3378
CONECT 1583 1584 1584 1585
CONECT 1586 1587 3379
CONECT 1587 1588 1590 3380
CONECT 1588 1589 1589 1593
CONECT 1590 1591 1592 3381
CONECT 1591 3382 3383 3384
CONECT 1592 3385
CONECT 1593 1594 3386
CONECT 1594 1595 1597 3387
CONECT 1595 1596 1596 1604
CONECT 1597 1598 3388 3389
CONECT 1598 1599 1599 1600
CONECT 1599 1601 3390
CONECT 1600 1602 1602 3391
CONECT 1601 1603 1603 3392
CONECT 1602 1603 3393
CONECT 1603 3394
CONECT 1604 1605 3395
CONECT 1605 1606 1608 3396
CONECT 1606 1607 1607 1612
CONECT 1608 1609 3397 3398
CONECT 1609 1610 1611 3399
CONECT 1610 3400 3401 3402
CONECT 1611 3403 3404 3405
CONECT 1612 1613 3406
CONECT 1613 1614 1616 3407
CONECT 1614 1615 1615 1620
CONECT 1616 1617 3408 3409
CONECT 1617 1618 3410 3411
CONECT 1618 1619
CONECT 1619 3412 3413 3414
CONECT 1620 1621 3415
CONECT 1621 1622 1624 3416
CONECT 1622 1623 1623 1629
CONECT 1624 1625 3417 3418
CONECT 1625 1626 3419 3420
CONECT 1626 1627 1627 1628
CONECT 1629 1630 3421
CONECT 1630 1631 1633 3422
CONECT 1631 1632 1632 1637
CONECT 1633 1634 3423 3424
CONECT 1634 1635 3425 3426
CONECT 1635 1636
CONECT 1636 3427 3428 3429
CONECT 1637 1638 3430
CONECT 1638 1639 1641 3431
CONECT 1639 1640 1640 1645
CONECT 1641 1642 3432 3433
CONECT 1642 1643 1644 3434
CONECT 1643 3435 3436 3437
CONECT 1644 3438 3439 3440
CONECT 1645 1646 3441
CONECT 1646 1647 1649 3442
CONECT 1647 1648 1648 1654
CONECT 1649 1650 3443 3444
CONECT 1650 1651 3445 3446
CONECT 1651 1652 1652 1653
CONECT 1654 1655 3447
CONECT 1655 1656 1658 3448
CONECT 1656 1657 1657 1659
CONECT 1658 3449 3450 3451
CONECT 1659 1660 1665
CONECT 1660 1661 1663 3452
CONECT 1661 1662 1662 3453
CONECT 1663 1664 3454 3455
CONECT 1664 1665 3456 3457
CONECT 1665 3458 3459
CONECT 1666 1667 3460 3461
CONECT 1667 1668 1670 3462
CONECT 1668 1669 1669 1676
CONECT 1670 1671 3463 3464
CONECT 1671 1672 1672 1673
CONECT 1672 1675 3465
CONECT 1673 1674 1674
CONECT 1674 1675 3466
CONECT 1675 3467
CONECT 1676 1677 3468
CONECT 1677 1678 1680 3469
CONECT 1678 1679 1679 1685
CONECT 1680 1681 3470 3471
CONECT 1681 1682 3472 3473
CONECT 1682 1683 3474 3475
CONECT 1683 1684 3476 3477
CONECT 1684 3478 3479 3480
CONECT 1685 1686 3481
CONECT 1686 1687 1689 3482
CONECT 1687 1688 1688 1693
CONECT 1689 1690 1691 3483
CONECT 1690 1692 3484 3485
CONECT 1691 3486 3487 3488
CONECT 1692 3489 3490 3491
CONECT 1693 1694 3492
CONECT 1694 1695 1697 3493
CONECT 1695 1696 1696 1701
CONECT 1697 1698 3494 3495
CONECT 1698 1699 1700 3496
CONECT 1699 3497 3498 3499
CONECT 1700 3500 3501 3502
CONECT 1701 1702 3503
CONECT 1702 1703 1705 3504
CONECT 1703 1704 1704 1711
CONECT 1705 1706 3505 3506
CONECT 1706 1707 1707 1708
CONECT 1707 1710 3507
CONECT 1708 1709 1709
CONECT 1709 1710 3508
CONECT 1710 3509
CONECT 1711 1712 3510
CONECT 1712 1713 1715 3511
CONECT 1713 1714 1714 1722
CONECT 1715 1716 3512 3513
CONECT 1716 1717 3514 3515
CONECT 1717 1718 3516 3517
CONECT 1718 1719 3518
CONECT 1719 1720 1721 1721
CONECT 1720 3519 3520 3521
CONECT 1721 3522
CONECT 1722 1723 3523
CONECT 1723 1724 1726 3524
CONECT 1724 1725 1725 1730
CONECT 1726 1727 3525 3526
CONECT 1727 1728 1729 3527
CONECT 1728 3528 3529 3530
CONECT 1729 3531 3532 3533
CONECT 1730 1731 3534
CONECT 1731 1732 1734 3535
CONECT 1732 1733 1733 1738
CONECT 1734 1735 3536 3537
CONECT 1735 1736 1737 3538
CONECT 1736 3539 3540 3541
CONECT 1737 3542 3543 3544
CONECT 1738 1739 3545
CONECT 1739 1740 1742 3546
CONECT 1740 1741 1741 1747
CONECT 1742 1743 3547 3548
CONECT 1743 1744 3549 3550
CONECT 1744 1745 1746 1746
CONECT 1745 3551 3552
CONECT 1747 1748 3553
CONECT 1748 1749 1751 3554
CONECT 1749 1750 1750 3555
CONECT 1751 3556 3557 3558
END
