# Supplementary material for: Sample efficient reinforcement learning with active learning for molecular design
Source: Chem Sci. 2024 Feb 8;15(11):4146–60. doi: 10.1039/d3sc04653b (PMC10935729; doi:10.1039/d3sc04653b)
Supplement: SC-015-D3SC04653B-s001 [file SC-015-D3SC04653B-s001.zip › reinforcement-learning-active-learning-main/data/RXRa/2p1t_apo_explicitH_minimised.pdb]

TITLE     2p1t_apo - prepared
REMARK   4      COMPLIES WITH FORMAT V. 3.0, 1-DEC-2006
REMARK 888
REMARK 888 WRITTEN BY MAESTRO (A PRODUCT OF SCHRODINGER, LLC)
ATOM      1  N   ASP A 229     -19.246   3.818  11.941  1.00 27.29           N1+
ATOM      2  CA  ASP A 229     -20.112   3.501  13.129  1.00 26.73           C  
ATOM      3  C   ASP A 229     -19.424   2.339  13.908  1.00 25.50           C  
ATOM      4  O   ASP A 229     -18.784   1.456  13.329  1.00 25.75           O  
ATOM      5  CB  ASP A 229     -21.581   3.192  12.716  1.00 27.75           C  
ATOM      6  CG  ASP A 229     -22.616   3.101  13.855  1.00 30.09           C  
ATOM      7  OD1 ASP A 229     -22.383   3.707  14.925  1.00 32.98           O  
ATOM      8  OD2 ASP A 229     -23.688   2.518  13.587  1.00 32.85           O1-
ATOM      9  H1  ASP A 229     -19.793   4.350  11.278  1.00 27.29           H  
ATOM     10  H2  ASP A 229     -18.448   4.355  12.247  1.00 27.29           H  
ATOM     11  H3  ASP A 229     -18.951   2.948  11.521  1.00 27.29           H  
ATOM     12  HA  ASP A 229     -20.059   4.416  13.723  1.00 26.73           H  
ATOM     13  HB3 ASP A 229     -21.620   2.271  12.130  1.00 27.75           H  
ATOM     14  HB2 ASP A 229     -21.945   3.981  12.054  1.00 27.75           H  
ATOM     15  N   MET A 230     -19.599   2.357  15.238  1.00 23.29           N  
ATOM     16  CA  MET A 230     -19.062   1.359  16.160  1.00 21.72           C  
ATOM     17  C   MET A 230     -19.938   1.322  17.427  1.00 20.92           C  
ATOM     18  O   MET A 230     -19.540   1.902  18.438  1.00 20.55           O  
ATOM     19  CB  MET A 230     -17.572   1.673  16.428  1.00 21.15           C  
ATOM     20  CG  MET A 230     -16.816   0.654  17.292  1.00 20.28           C  
ATOM     21  SD  MET A 230     -16.559  -0.983  16.553  1.00 18.11           S  
ATOM     22  CE  MET A 230     -15.348  -0.565  15.269  1.00 17.28           C  
ATOM     23  H   MET A 230     -20.181   3.074  15.652  1.00 23.29           H  
ATOM     24  HA  MET A 230     -19.111   0.373  15.693  1.00 21.72           H  
ATOM     25  HB3 MET A 230     -17.490   2.656  16.893  1.00 21.15           H  
ATOM     26  HB2 MET A 230     -17.055   1.757  15.474  1.00 21.15           H  
ATOM     27  HG3 MET A 230     -17.313   0.528  18.252  1.00 20.28           H  
ATOM     28  HG2 MET A 230     -15.836   1.064  17.520  1.00 20.28           H  
ATOM     29  HE1 MET A 230     -15.015  -1.466  14.757  1.00 17.28           H  
ATOM     30  HE2 MET A 230     -15.782   0.106  14.530  1.00 17.28           H  
ATOM     31  HE3 MET A 230     -14.475  -0.080  15.700  1.00 17.28           H  
ATOM     32  N   PRO A 231     -21.131   0.684  17.355  1.00 20.38           N  
ATOM     33  CA  PRO A 231     -22.048   0.585  18.508  1.00 19.70           C  
ATOM     34  C   PRO A 231     -21.448  -0.196  19.689  1.00 19.03           C  
ATOM     35  O   PRO A 231     -20.893  -1.277  19.483  1.00 18.60           O  
ATOM     36  CB  PRO A 231     -23.293  -0.126  17.938  1.00 19.75           C  
ATOM     37  CG  PRO A 231     -23.203   0.050  16.434  1.00 20.24           C  
ATOM     38  CD  PRO A 231     -21.706   0.031  16.177  1.00 20.30           C  
ATOM     39  HA  PRO A 231     -22.314   1.599  18.812  1.00 19.70           H  
ATOM     40  HB3 PRO A 231     -24.223   0.281  18.335  1.00 19.75           H  
ATOM     41  HB2 PRO A 231     -23.283  -1.191  18.174  1.00 19.75           H  
ATOM     42  HG3 PRO A 231     -23.603   1.029  16.162  1.00 20.24           H  
ATOM     43  HG2 PRO A 231     -23.752  -0.705  15.872  1.00 20.24           H  
ATOM     44  HD2 PRO A 231     -21.338  -0.994  16.130  1.00 20.30           H  
ATOM     45  HD3 PRO A 231     -21.480   0.518  15.230  1.00 20.30           H  
ATOM     46  N   VAL A 232     -21.598   0.352  20.906  1.00 18.72           N  
ATOM     47  CA  VAL A 232     -21.257  -0.347  22.150  1.00 18.45           C  
ATOM     48  C   VAL A 232     -22.197  -1.536  22.445  1.00 18.26           C  
ATOM     49  O   VAL A 232     -21.789  -2.458  23.148  1.00 17.90           O  
ATOM     50  CB  VAL A 232     -21.258   0.600  23.380  1.00 18.59           C  
ATOM     51  CG1 VAL A 232     -20.204   1.705  23.242  1.00 18.35           C  
ATOM     52  CG2 VAL A 232     -22.632   1.194  23.752  1.00 19.03           C  
ATOM     53  H   VAL A 232     -22.068   1.241  21.006  1.00 18.72           H  
ATOM     54  HA  VAL A 232     -20.249  -0.751  22.039  1.00 18.45           H  
ATOM     55  HB  VAL A 232     -20.934   0.006  24.232  1.00 18.59           H  
ATOM     56 HG11 VAL A 232     -20.042   2.210  24.192  1.00 18.35           H  
ATOM     57 HG12 VAL A 232     -19.241   1.305  22.921  1.00 18.35           H  
ATOM     58 HG13 VAL A 232     -20.523   2.455  22.519  1.00 18.35           H  
ATOM     59 HG21 VAL A 232     -22.540   1.889  24.586  1.00 19.03           H  
ATOM     60 HG22 VAL A 232     -23.070   1.743  22.918  1.00 19.03           H  
ATOM     61 HG23 VAL A 232     -23.344   0.427  24.058  1.00 19.03           H  
ATOM     62  N   GLU A 233     -23.410  -1.509  21.865  1.00 18.08           N  
ATOM     63  CA  GLU A 233     -24.406  -2.575  21.881  1.00 18.27           C  
ATOM     64  C   GLU A 233     -23.933  -3.818  21.109  1.00 17.75           C  
ATOM     65  O   GLU A 233     -24.050  -4.914  21.646  1.00 17.43           O  
ATOM     66  CB  GLU A 233     -25.758  -2.061  21.331  1.00 18.64           C  
ATOM     67  CG  GLU A 233     -26.413  -0.919  22.154  1.00 21.89           C  
ATOM     68  CD  GLU A 233     -25.910   0.519  21.915  1.00 25.43           C  
ATOM     69  OE1 GLU A 233     -26.278   1.377  22.747  1.00 27.34           O  
ATOM     70  OE2 GLU A 233     -25.176   0.760  20.930  1.00 26.39           O1-
ATOM     71  H   GLU A 233     -23.677  -0.687  21.336  1.00 18.08           H  
ATOM     72  HA  GLU A 233     -24.554  -2.870  22.921  1.00 18.27           H  
ATOM     73  HB3 GLU A 233     -26.458  -2.897  21.309  1.00 18.64           H  
ATOM     74  HB2 GLU A 233     -25.651  -1.764  20.286  1.00 18.64           H  
ATOM     75  HG3 GLU A 233     -26.333  -1.153  23.217  1.00 21.89           H  
ATOM     76  HG2 GLU A 233     -27.481  -0.913  21.933  1.00 21.89           H  
ATOM     77  N   ARG A 234     -23.358  -3.627  19.906  1.00 17.37           N  
ATOM     78  CA  ARG A 234     -22.731  -4.679  19.092  1.00 17.04           C  
ATOM     79  C   ARG A 234     -21.529  -5.343  19.786  1.00 16.19           C  
ATOM     80  O   ARG A 234     -21.355  -6.554  19.656  1.00 15.35           O  
ATOM     81  CB  ARG A 234     -22.261  -4.078  17.750  1.00 17.67           C  
ATOM     82  CG  ARG A 234     -23.367  -3.887  16.693  1.00 20.28           C  
ATOM     83  CD  ARG A 234     -23.973  -5.197  16.144  1.00 24.71           C  
ATOM     84  NE  ARG A 234     -22.951  -6.103  15.577  1.00 27.10           N  
ATOM     85  CZ  ARG A 234     -22.324  -6.017  14.387  1.00 28.50           C  
ATOM     86  NH1 ARG A 234     -22.630  -5.080  13.476  1.00 27.39           N  
ATOM     87  NH2 ARG A 234     -21.352  -6.894  14.106  1.00 28.41           N1+
ATOM     88  H   ARG A 234     -23.286  -2.687  19.544  1.00 17.37           H  
ATOM     89  HA  ARG A 234     -23.465  -5.466  18.913  1.00 17.04           H  
ATOM     90  HB3 ARG A 234     -21.485  -4.710  17.318  1.00 17.67           H  
ATOM     91  HB2 ARG A 234     -21.760  -3.127  17.925  1.00 17.67           H  
ATOM     92  HG3 ARG A 234     -23.017  -3.258  15.874  1.00 20.28           H  
ATOM     93  HG2 ARG A 234     -24.171  -3.318  17.164  1.00 20.28           H  
ATOM     94  HD3 ARG A 234     -24.670  -4.954  15.341  1.00 24.71           H  
ATOM     95  HD2 ARG A 234     -24.573  -5.704  16.898  1.00 24.71           H  
ATOM     96  HE  ARG A 234     -22.644  -6.829  16.210  1.00 27.10           H  
ATOM     97 HH12 ARG A 234     -22.146  -5.040  12.591  1.00 27.39           H  
ATOM     98 HH11 ARG A 234     -23.363  -4.413  13.671  1.00 27.39           H  
ATOM     99 HH22 ARG A 234     -20.875  -6.867  13.217  1.00 28.41           H  
ATOM    100 HH21 ARG A 234     -21.061  -7.571  14.799  1.00 28.41           H  
ATOM    101  N   ILE A 235     -20.734  -4.538  20.505  1.00 15.61           N  
ATOM    102  CA  ILE A 235     -19.575  -4.982  21.275  1.00 15.25           C  
ATOM    103  C   ILE A 235     -19.978  -5.767  22.545  1.00 15.42           C  
ATOM    104  O   ILE A 235     -19.314  -6.746  22.882  1.00 15.28           O  
ATOM    105  CB  ILE A 235     -18.676  -3.761  21.632  1.00 15.43           C  
ATOM    106  CG1 ILE A 235     -18.018  -3.182  20.357  1.00 15.33           C  
ATOM    107  CG2 ILE A 235     -17.605  -4.043  22.699  1.00 14.86           C  
ATOM    108  CD1 ILE A 235     -17.330  -1.824  20.564  1.00 15.26           C  
ATOM    109  H   ILE A 235     -20.941  -3.550  20.548  1.00 15.61           H  
ATOM    110  HA  ILE A 235     -18.993  -5.660  20.646  1.00 15.25           H  
ATOM    111  HB  ILE A 235     -19.325  -2.985  22.040  1.00 15.43           H  
ATOM    112 HG13 ILE A 235     -18.758  -3.064  19.565  1.00 15.33           H  
ATOM    113 HG12 ILE A 235     -17.288  -3.892  19.969  1.00 15.33           H  
ATOM    114 HG21 ILE A 235     -16.971  -3.173  22.858  1.00 14.86           H  
ATOM    115 HG22 ILE A 235     -18.038  -4.279  23.671  1.00 14.86           H  
ATOM    116 HG23 ILE A 235     -16.966  -4.874  22.397  1.00 14.86           H  
ATOM    117 HD11 ILE A 235     -17.278  -1.276  19.626  1.00 15.26           H  
ATOM    118 HD12 ILE A 235     -17.867  -1.202  21.280  1.00 15.26           H  
ATOM    119 HD13 ILE A 235     -16.308  -1.949  20.924  1.00 15.26           H  
ATOM    120  N   LEU A 236     -21.079  -5.351  23.193  1.00 15.41           N  
ATOM    121  CA  LEU A 236     -21.676  -6.007  24.356  1.00 16.00           C  
ATOM    122  C   LEU A 236     -22.386  -7.327  23.986  1.00 16.20           C  
ATOM    123  O   LEU A 236     -22.305  -8.282  24.756  1.00 15.81           O  
ATOM    124  CB  LEU A 236     -22.574  -4.966  25.073  1.00 16.08           C  
ATOM    125  CG  LEU A 236     -23.336  -5.391  26.350  1.00 17.30           C  
ATOM    126  CD1 LEU A 236     -24.662  -6.120  26.062  1.00 19.15           C  
ATOM    127  CD2 LEU A 236     -22.453  -6.115  27.386  1.00 18.14           C  
ATOM    128  H   LEU A 236     -21.557  -4.522  22.865  1.00 15.41           H  
ATOM    129  HA  LEU A 236     -20.856  -6.267  25.027  1.00 16.00           H  
ATOM    130  HB3 LEU A 236     -23.286  -4.544  24.363  1.00 16.08           H  
ATOM    131  HB2 LEU A 236     -21.928  -4.131  25.352  1.00 16.08           H  
ATOM    132  HG  LEU A 236     -23.632  -4.452  26.818  1.00 17.30           H  
ATOM    133 HD11 LEU A 236     -24.675  -7.113  26.502  1.00 19.15           H  
ATOM    134 HD12 LEU A 236     -25.505  -5.572  26.483  1.00 19.15           H  
ATOM    135 HD13 LEU A 236     -24.855  -6.231  24.994  1.00 19.15           H  
ATOM    136 HD21 LEU A 236     -22.639  -5.724  28.386  1.00 18.14           H  
ATOM    137 HD22 LEU A 236     -22.634  -7.190  27.414  1.00 18.14           H  
ATOM    138 HD23 LEU A 236     -21.392  -5.973  27.187  1.00 18.14           H  
ATOM    139  N   GLU A 237     -23.011  -7.384  22.797  1.00 16.86           N  
ATOM    140  CA  GLU A 237     -23.571  -8.599  22.194  1.00 17.82           C  
ATOM    141  C   GLU A 237     -22.500  -9.641  21.830  1.00 17.11           C  
ATOM    142  O   GLU A 237     -22.771 -10.834  21.966  1.00 16.67           O  
ATOM    143  CB  GLU A 237     -24.395  -8.234  20.943  1.00 18.16           C  
ATOM    144  CG  GLU A 237     -25.756  -7.575  21.259  1.00 20.40           C  
ATOM    145  CD  GLU A 237     -26.461  -6.925  20.054  1.00 21.37           C  
ATOM    146  OE1 GLU A 237     -26.010  -7.120  18.901  1.00 25.80           O  
ATOM    147  OE2 GLU A 237     -27.466  -6.228  20.311  1.00 26.56           O1-
ATOM    148  H   GLU A 237     -23.075  -6.546  22.233  1.00 16.86           H  
ATOM    149  HA  GLU A 237     -24.237  -9.062  22.924  1.00 17.82           H  
ATOM    150  HB3 GLU A 237     -24.567  -9.122  20.331  1.00 18.16           H  
ATOM    151  HB2 GLU A 237     -23.798  -7.561  20.327  1.00 18.16           H  
ATOM    152  HG3 GLU A 237     -25.642  -6.826  22.042  1.00 20.40           H  
ATOM    153  HG2 GLU A 237     -26.426  -8.329  21.674  1.00 20.40           H  
ATOM    154  N   ALA A 238     -21.307  -9.181  21.405  1.00 16.54           N  
ATOM    155  CA  ALA A 238     -20.150 -10.032  21.122  1.00 16.27           C  
ATOM    156  C   ALA A 238     -19.635 -10.767  22.370  1.00 16.24           C  
ATOM    157  O   ALA A 238     -19.264 -11.933  22.247  1.00 16.46           O  
ATOM    158  CB  ALA A 238     -19.031  -9.209  20.463  1.00 15.81           C  
ATOM    159  H   ALA A 238     -21.167  -8.185  21.299  1.00 16.54           H  
ATOM    160  HA  ALA A 238     -20.473 -10.786  20.404  1.00 16.27           H  
ATOM    161  HB1 ALA A 238     -18.199  -9.847  20.163  1.00 15.81           H  
ATOM    162  HB2 ALA A 238     -19.390  -8.697  19.570  1.00 15.81           H  
ATOM    163  HB3 ALA A 238     -18.629  -8.456  21.138  1.00 15.81           H  
ATOM    164  N   GLU A 239     -19.672 -10.094  23.536  1.00 16.43           N  
ATOM    165  CA  GLU A 239     -19.342 -10.661  24.846  1.00 16.71           C  
ATOM    166  C   GLU A 239     -20.336 -11.730  25.314  1.00 17.33           C  
ATOM    167  O   GLU A 239     -19.902 -12.833  25.640  1.00 17.09           O  
ATOM    168  CB  GLU A 239     -19.211  -9.544  25.907  1.00 16.48           C  
ATOM    169  CG  GLU A 239     -17.989  -8.630  25.703  1.00 16.05           C  
ATOM    170  CD  GLU A 239     -16.630  -9.319  25.883  1.00 15.05           C  
ATOM    171  OE1 GLU A 239     -15.675  -8.825  25.253  1.00 12.79           O  
ATOM    172  OE2 GLU A 239     -16.538 -10.327  26.619  1.00 15.47           O1-
ATOM    173  H   GLU A 239     -19.988  -9.135  23.540  1.00 16.43           H  
ATOM    174  HA  GLU A 239     -18.380 -11.164  24.741  1.00 16.71           H  
ATOM    175  HB3 GLU A 239     -19.196  -9.969  26.912  1.00 16.48           H  
ATOM    176  HB2 GLU A 239     -20.101  -8.917  25.886  1.00 16.48           H  
ATOM    177  HG3 GLU A 239     -18.036  -7.811  26.418  1.00 16.05           H  
ATOM    178  HG2 GLU A 239     -18.036  -8.169  24.717  1.00 16.05           H  
ATOM    179  N   LEU A 240     -21.640 -11.399  25.321  1.00 18.36           N  
ATOM    180  CA  LEU A 240     -22.712 -12.296  25.770  1.00 19.52           C  
ATOM    181  C   LEU A 240     -22.830 -13.588  24.942  1.00 19.98           C  
ATOM    182  O   LEU A 240     -23.157 -14.631  25.508  1.00 20.09           O  
ATOM    183  CB  LEU A 240     -24.066 -11.554  25.759  1.00 19.57           C  
ATOM    184  CG  LEU A 240     -24.206 -10.403  26.776  1.00 20.21           C  
ATOM    185  CD1 LEU A 240     -25.548  -9.685  26.555  1.00 21.79           C  
ATOM    186  CD2 LEU A 240     -24.055 -10.873  28.238  1.00 21.68           C  
ATOM    187  H   LEU A 240     -21.920 -10.470  25.038  1.00 18.36           H  
ATOM    188  HA  LEU A 240     -22.477 -12.600  26.790  1.00 19.52           H  
ATOM    189  HB3 LEU A 240     -24.869 -12.269  25.945  1.00 19.57           H  
ATOM    190  HB2 LEU A 240     -24.246 -11.166  24.754  1.00 19.57           H  
ATOM    191  HG  LEU A 240     -23.418  -9.674  26.593  1.00 20.21           H  
ATOM    192 HD11 LEU A 240     -25.800  -9.025  27.385  1.00 21.79           H  
ATOM    193 HD12 LEU A 240     -25.517  -9.081  25.648  1.00 21.79           H  
ATOM    194 HD13 LEU A 240     -26.366 -10.396  26.440  1.00 21.79           H  
ATOM    195 HD21 LEU A 240     -24.844 -10.486  28.883  1.00 21.68           H  
ATOM    196 HD22 LEU A 240     -24.085 -11.959  28.324  1.00 21.68           H  
ATOM    197 HD23 LEU A 240     -23.104 -10.540  28.652  1.00 21.68           H  
ATOM    198  N   ALA A 241     -22.544 -13.496  23.632  1.00 20.89           N  
ATOM    199  CA  ALA A 241     -22.600 -14.606  22.684  1.00 21.81           C  
ATOM    200  C   ALA A 241     -21.506 -15.675  22.864  1.00 22.66           C  
ATOM    201  O   ALA A 241     -21.696 -16.784  22.367  1.00 22.52           O  
ATOM    202  CB  ALA A 241     -22.543 -14.031  21.263  1.00 21.60           C  
ATOM    203  H   ALA A 241     -22.291 -12.597  23.246  1.00 20.89           H  
ATOM    204  HA  ALA A 241     -23.563 -15.105  22.808  1.00 21.81           H  
ATOM    205  HB1 ALA A 241     -22.580 -14.824  20.516  1.00 21.60           H  
ATOM    206  HB2 ALA A 241     -23.387 -13.367  21.074  1.00 21.60           H  
ATOM    207  HB3 ALA A 241     -21.626 -13.461  21.105  1.00 21.60           H  
ATOM    208  N   VAL A 242     -20.398 -15.334  23.545  1.00 23.65           N  
ATOM    209  CA  VAL A 242     -19.234 -16.210  23.719  1.00 25.29           C  
ATOM    210  C   VAL A 242     -18.998 -16.636  25.186  1.00 26.42           C  
ATOM    211  O   VAL A 242     -17.967 -17.245  25.476  1.00 26.73           O  
ATOM    212  CB  VAL A 242     -17.949 -15.561  23.132  1.00 25.03           C  
ATOM    213  CG1 VAL A 242     -18.101 -15.299  21.623  1.00 25.30           C  
ATOM    214  CG2 VAL A 242     -17.431 -14.321  23.886  1.00 25.02           C  
ATOM    215  H   VAL A 242     -20.316 -14.404  23.933  1.00 23.65           H  
ATOM    216  HA  VAL A 242     -19.390 -17.147  23.181  1.00 25.29           H  
ATOM    217  HB  VAL A 242     -17.160 -16.301  23.210  1.00 25.03           H  
ATOM    218 HG11 VAL A 242     -17.148 -15.034  21.172  1.00 25.30           H  
ATOM    219 HG12 VAL A 242     -18.458 -16.189  21.104  1.00 25.30           H  
ATOM    220 HG13 VAL A 242     -18.804 -14.492  21.419  1.00 25.30           H  
ATOM    221 HG21 VAL A 242     -16.517 -13.940  23.432  1.00 25.02           H  
ATOM    222 HG22 VAL A 242     -18.160 -13.517  23.871  1.00 25.02           H  
ATOM    223 HG23 VAL A 242     -17.199 -14.537  24.929  1.00 25.02           H  
ATOM    224  N   GLU A 243     -19.977 -16.376  26.075  1.00 27.93           N  
ATOM    225  CA  GLU A 243     -20.009 -16.834  27.476  1.00 29.50           C  
ATOM    226  C   GLU A 243     -20.608 -18.233  27.544  1.00 29.61           C  
ATOM    227  O   GLU A 243     -20.885 -18.935  26.569  1.00 30.20           O  
ATOM    228  CB  GLU A 243     -20.845 -15.855  28.333  1.00 29.64           C  
ATOM    229  CG  GLU A 243     -20.111 -14.529  28.623  1.00 32.25           C  
ATOM    230  CD  GLU A 243     -20.980 -13.412  29.220  1.00 35.38           C  
ATOM    231  OE1 GLU A 243     -22.104 -13.694  29.694  1.00 36.58           O  
ATOM    232  OE2 GLU A 243     -20.490 -12.263  29.208  1.00 36.38           O1-
ATOM    233  H   GLU A 243     -20.797 -15.875  25.762  1.00 27.93           H  
ATOM    234  HA  GLU A 243     -18.997 -16.878  27.884  1.00 29.50           H  
ATOM    235  HXT GLU A 243     -20.770 -18.599  28.558  1.00 29.61           H  
ATOM    236  HB3 GLU A 243     -21.101 -16.309  29.293  1.00 29.64           H  
ATOM    237  HB2 GLU A 243     -21.797 -15.656  27.834  1.00 29.64           H  
ATOM    238  HG3 GLU A 243     -19.648 -14.163  27.709  1.00 32.25           H  
ATOM    239  HG2 GLU A 243     -19.288 -14.720  29.312  1.00 32.25           H  
ATOM    240  N   ASP A 263      -1.736 -30.969  37.599  1.00 24.17           N  
ATOM    241  CA  ASP A 263      -1.170 -29.674  38.029  1.00 23.83           C  
ATOM    242  C   ASP A 263      -2.015 -28.530  37.375  1.00 22.36           C  
ATOM    243  O   ASP A 263      -2.567 -28.709  36.284  1.00 23.09           O  
ATOM    244  CB  ASP A 263       0.388 -29.632  37.831  1.00 24.46           C  
ATOM    245  CG  ASP A 263       0.985 -28.626  36.830  1.00 26.94           C  
ATOM    246  OD1 ASP A 263       1.423 -27.551  37.297  1.00 24.49           O  
ATOM    247  OD2 ASP A 263       0.858 -28.878  35.611  1.00 29.78           O1-
ATOM    248  H1  ASP A 263      -1.292 -31.738  38.080  1.00 24.17           H  
ATOM    249  H2  ASP A 263      -2.723 -31.023  37.805  1.00 24.17           H  
ATOM    250  HA  ASP A 263      -1.356 -29.632  39.103  1.00 23.83           H  
ATOM    251  HB3 ASP A 263       0.756 -30.618  37.540  1.00 24.46           H  
ATOM    252  HB2 ASP A 263       0.856 -29.459  38.802  1.00 24.46           H  
ATOM    253  N   PRO A 264      -2.079 -27.349  38.039  1.00 20.55           N  
ATOM    254  CA  PRO A 264      -2.862 -26.202  37.540  1.00 18.82           C  
ATOM    255  C   PRO A 264      -2.365 -25.589  36.218  1.00 17.77           C  
ATOM    256  O   PRO A 264      -3.198 -25.062  35.487  1.00 16.74           O  
ATOM    257  CB  PRO A 264      -2.805 -25.184  38.689  1.00 19.15           C  
ATOM    258  CG  PRO A 264      -1.499 -25.501  39.395  1.00 19.39           C  
ATOM    259  CD  PRO A 264      -1.429 -27.021  39.310  1.00 20.17           C  
ATOM    260  HA  PRO A 264      -3.898 -26.512  37.390  1.00 18.82           H  
ATOM    261  HB3 PRO A 264      -3.644 -25.354  39.364  1.00 19.15           H  
ATOM    262  HB2 PRO A 264      -2.859 -24.143  38.365  1.00 19.15           H  
ATOM    263  HG3 PRO A 264      -1.451 -25.123  40.414  1.00 19.39           H  
ATOM    264  HG2 PRO A 264      -0.671 -25.064  38.836  1.00 19.39           H  
ATOM    265  HD2 PRO A 264      -0.399 -27.366  39.382  1.00 20.17           H  
ATOM    266  HD3 PRO A 264      -1.999 -27.473  40.123  1.00 20.17           H  
ATOM    267  N   VAL A 265      -1.056 -25.683  35.915  1.00 16.34           N  
ATOM    268  CA  VAL A 265      -0.464 -25.182  34.668  1.00 15.90           C  
ATOM    269  C   VAL A 265      -0.963 -25.945  33.422  1.00 15.82           C  
ATOM    270  O   VAL A 265      -1.203 -25.309  32.396  1.00 15.26           O  
ATOM    271  CB  VAL A 265       1.093 -25.206  34.714  1.00 15.85           C  
ATOM    272  CG1 VAL A 265       1.799 -24.958  33.366  1.00 15.04           C  
ATOM    273  CG2 VAL A 265       1.627 -24.218  35.769  1.00 16.15           C  
ATOM    274  H   VAL A 265      -0.421 -26.147  36.551  1.00 16.34           H  
ATOM    275  HA  VAL A 265      -0.777 -24.143  34.555  1.00 15.90           H  
ATOM    276  HB  VAL A 265       1.405 -26.200  35.025  1.00 15.85           H  
ATOM    277 HG11 VAL A 265       2.876 -24.859  33.498  1.00 15.04           H  
ATOM    278 HG12 VAL A 265       1.649 -25.784  32.673  1.00 15.04           H  
ATOM    279 HG13 VAL A 265       1.430 -24.048  32.893  1.00 15.04           H  
ATOM    280 HG21 VAL A 265       2.714 -24.265  35.840  1.00 16.15           H  
ATOM    281 HG22 VAL A 265       1.353 -23.192  35.524  1.00 16.15           H  
ATOM    282 HG23 VAL A 265       1.232 -24.440  36.760  1.00 16.15           H  
ATOM    283  N   THR A 266      -1.162 -27.270  33.549  1.00 15.80           N  
ATOM    284  CA  THR A 266      -1.762 -28.113  32.512  1.00 16.26           C  
ATOM    285  C   THR A 266      -3.235 -27.741  32.240  1.00 16.13           C  
ATOM    286  O   THR A 266      -3.622 -27.672  31.074  1.00 16.08           O  
ATOM    287  CB  THR A 266      -1.687 -29.619  32.885  1.00 16.76           C  
ATOM    288  CG2 THR A 266      -2.372 -30.587  31.900  1.00 16.64           C  
ATOM    289  OG1 THR A 266      -0.328 -30.000  32.990  1.00 18.36           O  
ATOM    290  H   THR A 266      -0.928 -27.727  34.421  1.00 15.80           H  
ATOM    291  HA  THR A 266      -1.201 -27.957  31.588  1.00 16.26           H  
ATOM    292  HB  THR A 266      -2.128 -29.771  33.871  1.00 16.76           H  
ATOM    293 HG21 THR A 266      -2.136 -31.624  32.140  1.00 16.64           H  
ATOM    294 HG22 THR A 266      -3.457 -30.493  31.930  1.00 16.64           H  
ATOM    295 HG23 THR A 266      -2.050 -30.403  30.874  1.00 16.64           H  
ATOM    296  HG1 THR A 266       0.057 -29.573  33.764  1.00 18.36           H  
ATOM    297  N   ASN A 267      -4.008 -27.457  33.304  1.00 15.86           N  
ATOM    298  CA  ASN A 267      -5.409 -27.028  33.216  1.00 15.80           C  
ATOM    299  C   ASN A 267      -5.574 -25.604  32.656  1.00 15.17           C  
ATOM    300  O   ASN A 267      -6.567 -25.344  31.977  1.00 14.76           O  
ATOM    301  CB  ASN A 267      -6.100 -27.129  34.594  1.00 16.47           C  
ATOM    302  CG  ASN A 267      -6.079 -28.528  35.222  1.00 18.74           C  
ATOM    303  ND2 ASN A 267      -6.475 -29.556  34.467  1.00 21.31           N  
ATOM    304  OD1 ASN A 267      -5.724 -28.675  36.389  1.00 21.92           O  
ATOM    305  H   ASN A 267      -3.616 -27.524  34.234  1.00 15.86           H  
ATOM    306  HA  ASN A 267      -5.921 -27.697  32.524  1.00 15.80           H  
ATOM    307  HB3 ASN A 267      -7.142 -26.827  34.493  1.00 16.47           H  
ATOM    308  HB2 ASN A 267      -5.644 -26.427  35.294  1.00 16.47           H  
ATOM    309 HD22 ASN A 267      -6.475 -30.489  34.852  1.00 21.31           H  
ATOM    310 HD21 ASN A 267      -6.760 -29.418  33.507  1.00 21.31           H  
ATOM    311  N   ILE A 268      -4.599 -24.720  32.927  1.00 14.41           N  
ATOM    312  CA  ILE A 268      -4.516 -23.361  32.388  1.00 14.01           C  
ATOM    313  C   ILE A 268      -4.177 -23.350  30.882  1.00 13.89           C  
ATOM    314  O   ILE A 268      -4.739 -22.527  30.161  1.00 13.76           O  
ATOM    315  CB  ILE A 268      -3.501 -22.496  33.202  1.00 14.05           C  
ATOM    316  CG1 ILE A 268      -4.090 -22.136  34.588  1.00 12.88           C  
ATOM    317  CG2 ILE A 268      -2.991 -21.211  32.510  1.00 13.76           C  
ATOM    318  CD1 ILE A 268      -3.038 -21.753  35.642  1.00 14.17           C  
ATOM    319  H   ILE A 268      -3.837 -25.001  33.531  1.00 14.41           H  
ATOM    320  HA  ILE A 268      -5.502 -22.905  32.489  1.00 14.01           H  
ATOM    321  HB  ILE A 268      -2.626 -23.122  33.374  1.00 14.05           H  
ATOM    322 HG13 ILE A 268      -4.679 -22.965  34.981  1.00 12.88           H  
ATOM    323 HG12 ILE A 268      -4.796 -21.313  34.478  1.00 12.88           H  
ATOM    324 HG21 ILE A 268      -2.335 -20.642  33.168  1.00 13.76           H  
ATOM    325 HG22 ILE A 268      -2.410 -21.427  31.613  1.00 13.76           H  
ATOM    326 HG23 ILE A 268      -3.819 -20.559  32.228  1.00 13.76           H  
ATOM    327 HD11 ILE A 268      -3.343 -22.093  36.632  1.00 14.17           H  
ATOM    328 HD12 ILE A 268      -2.065 -22.197  35.431  1.00 14.17           H  
ATOM    329 HD13 ILE A 268      -2.908 -20.671  35.690  1.00 14.17           H  
ATOM    330  N   CYS A 269      -3.323 -24.287  30.428  1.00 13.50           N  
ATOM    331  CA  CYS A 269      -2.995 -24.498  29.013  1.00 13.77           C  
ATOM    332  C   CYS A 269      -4.191 -25.060  28.220  1.00 13.99           C  
ATOM    333  O   CYS A 269      -4.414 -24.623  27.092  1.00 13.99           O  
ATOM    334  CB  CYS A 269      -1.757 -25.398  28.822  1.00 13.70           C  
ATOM    335  SG  CYS A 269      -0.260 -24.518  29.350  1.00 14.62           S  
ATOM    336  H   CYS A 269      -2.886 -24.920  31.085  1.00 13.50           H  
ATOM    337  HA  CYS A 269      -2.765 -23.522  28.583  1.00 13.77           H  
ATOM    338  HB3 CYS A 269      -1.630 -25.672  27.774  1.00 13.70           H  
ATOM    339  HB2 CYS A 269      -1.849 -26.327  29.386  1.00 13.70           H  
ATOM    340  HG  CYS A 269      -0.526 -24.570  30.660  1.00 14.62           H  
ATOM    341  N   GLN A 270      -4.963 -25.975  28.835  1.00 14.42           N  
ATOM    342  CA  GLN A 270      -6.217 -26.513  28.297  1.00 15.27           C  
ATOM    343  C   GLN A 270      -7.320 -25.449  28.148  1.00 14.21           C  
ATOM    344  O   GLN A 270      -8.007 -25.439  27.128  1.00 13.31           O  
ATOM    345  CB  GLN A 270      -6.698 -27.679  29.185  1.00 15.25           C  
ATOM    346  CG  GLN A 270      -5.859 -28.963  29.019  1.00 18.27           C  
ATOM    347  CD  GLN A 270      -6.137 -30.024  30.090  1.00 19.07           C  
ATOM    348  NE2 GLN A 270      -5.570 -31.217  29.905  1.00 24.41           N  
ATOM    349  OE1 GLN A 270      -6.831 -29.782  31.077  1.00 24.29           O  
ATOM    350  H   GLN A 270      -4.701 -26.301  29.755  1.00 14.42           H  
ATOM    351  HA  GLN A 270      -6.010 -26.905  27.299  1.00 15.27           H  
ATOM    352  HB3 GLN A 270      -7.739 -27.919  28.962  1.00 15.25           H  
ATOM    353  HB2 GLN A 270      -6.684 -27.352  30.224  1.00 15.25           H  
ATOM    354  HG3 GLN A 270      -4.795 -28.729  29.051  1.00 18.27           H  
ATOM    355  HG2 GLN A 270      -6.044 -29.393  28.033  1.00 18.27           H  
ATOM    356 HE22 GLN A 270      -5.713 -31.954  30.578  1.00 24.41           H  
ATOM    357 HE21 GLN A 270      -4.997 -31.390  29.092  1.00 24.41           H  
ATOM    358  N   ALA A 271      -7.444 -24.564  29.154  1.00 13.66           N  
ATOM    359  CA  ALA A 271      -8.384 -23.443  29.172  1.00 13.21           C  
ATOM    360  C   ALA A 271      -8.038 -22.346  28.150  1.00 13.06           C  
ATOM    361  O   ALA A 271      -8.955 -21.792  27.545  1.00 12.34           O  
ATOM    362  CB  ALA A 271      -8.450 -22.862  30.592  1.00 13.22           C  
ATOM    363  H   ALA A 271      -6.848 -24.655  29.966  1.00 13.66           H  
ATOM    364  HA  ALA A 271      -9.371 -23.832  28.918  1.00 13.21           H  
ATOM    365  HB1 ALA A 271      -9.191 -22.065  30.659  1.00 13.22           H  
ATOM    366  HB2 ALA A 271      -8.725 -23.628  31.318  1.00 13.22           H  
ATOM    367  HB3 ALA A 271      -7.489 -22.450  30.904  1.00 13.22           H  
ATOM    368  N   ALA A 272      -6.735 -22.077  27.958  1.00 12.09           N  
ATOM    369  CA  ALA A 272      -6.216 -21.128  26.974  1.00 12.32           C  
ATOM    370  C   ALA A 272      -6.433 -21.594  25.526  1.00 12.22           C  
ATOM    371  O   ALA A 272      -6.863 -20.784  24.708  1.00 12.57           O  
ATOM    372  CB  ALA A 272      -4.729 -20.861  27.250  1.00 12.02           C  
ATOM    373  H   ALA A 272      -6.042 -22.559  28.516  1.00 12.09           H  
ATOM    374  HA  ALA A 272      -6.753 -20.185  27.103  1.00 12.32           H  
ATOM    375  HB1 ALA A 272      -4.309 -20.167  26.521  1.00 12.02           H  
ATOM    376  HB2 ALA A 272      -4.588 -20.420  28.238  1.00 12.02           H  
ATOM    377  HB3 ALA A 272      -4.145 -21.780  27.213  1.00 12.02           H  
ATOM    378  N   ASP A 273      -6.184 -22.890  25.257  1.00 12.15           N  
ATOM    379  CA  ASP A 273      -6.415 -23.548  23.968  1.00 12.21           C  
ATOM    380  C   ASP A 273      -7.900 -23.513  23.555  1.00 12.26           C  
ATOM    381  O   ASP A 273      -8.203 -23.089  22.440  1.00 11.99           O  
ATOM    382  CB  ASP A 273      -5.841 -24.987  23.956  1.00 12.13           C  
ATOM    383  CG  ASP A 273      -6.018 -25.732  22.624  1.00 11.90           C  
ATOM    384  OD1 ASP A 273      -5.250 -25.414  21.691  1.00 11.65           O  
ATOM    385  OD2 ASP A 273      -7.004 -26.493  22.514  1.00 13.20           O1-
ATOM    386  H   ASP A 273      -5.822 -23.484  25.991  1.00 12.15           H  
ATOM    387  HA  ASP A 273      -5.865 -22.972  23.222  1.00 12.21           H  
ATOM    388  HB3 ASP A 273      -6.286 -25.569  24.765  1.00 12.13           H  
ATOM    389  HB2 ASP A 273      -4.778 -24.958  24.200  1.00 12.13           H  
ATOM    390  N   LYS A 274      -8.780 -23.928  24.485  1.00 12.14           N  
ATOM    391  CA  LYS A 274     -10.242 -23.913  24.374  1.00 12.29           C  
ATOM    392  C   LYS A 274     -10.807 -22.536  23.982  1.00 11.64           C  
ATOM    393  O   LYS A 274     -11.706 -22.464  23.142  1.00 11.28           O  
ATOM    394  CB  LYS A 274     -10.824 -24.425  25.716  1.00 12.31           C  
ATOM    395  CG  LYS A 274     -12.352 -24.313  25.893  1.00 14.18           C  
ATOM    396  CD  LYS A 274     -12.818 -24.839  27.264  1.00 16.90           C  
ATOM    397  CE  LYS A 274     -14.325 -24.670  27.532  1.00 19.75           C  
ATOM    398  NZ  LYS A 274     -15.159 -25.486  26.630  1.00 20.97           N1+
ATOM    399  H   LYS A 274      -8.418 -24.283  25.360  1.00 12.14           H  
ATOM    400  HA  LYS A 274     -10.511 -24.621  23.588  1.00 12.29           H  
ATOM    401  HB3 LYS A 274     -10.358 -23.872  26.532  1.00 12.31           H  
ATOM    402  HB2 LYS A 274     -10.524 -25.465  25.853  1.00 12.31           H  
ATOM    403  HG3 LYS A 274     -12.844 -24.856  25.086  1.00 14.18           H  
ATOM    404  HG2 LYS A 274     -12.668 -23.274  25.806  1.00 14.18           H  
ATOM    405  HD3 LYS A 274     -12.270 -24.314  28.048  1.00 16.90           H  
ATOM    406  HD2 LYS A 274     -12.538 -25.889  27.369  1.00 16.90           H  
ATOM    407  HE3 LYS A 274     -14.613 -23.622  27.440  1.00 19.75           H  
ATOM    408  HE2 LYS A 274     -14.547 -24.970  28.556  1.00 19.75           H  
ATOM    409  HZ1 LYS A 274     -14.922 -26.462  26.740  1.00 20.97           H  
ATOM    410  HZ2 LYS A 274     -16.134 -25.352  26.857  1.00 20.97           H  
ATOM    411  HZ3 LYS A 274     -14.996 -25.208  25.673  1.00 20.97           H  
ATOM    412  N   GLN A 275     -10.259 -21.480  24.601  1.00 11.63           N  
ATOM    413  CA  GLN A 275     -10.689 -20.103  24.405  1.00 11.43           C  
ATOM    414  C   GLN A 275     -10.121 -19.412  23.160  1.00 11.31           C  
ATOM    415  O   GLN A 275     -10.692 -18.396  22.776  1.00 11.23           O  
ATOM    416  CB  GLN A 275     -10.453 -19.295  25.699  1.00 11.52           C  
ATOM    417  CG  GLN A 275     -11.415 -19.675  26.840  1.00 11.68           C  
ATOM    418  CD  GLN A 275     -12.873 -19.323  26.529  1.00 12.47           C  
ATOM    419  NE2 GLN A 275     -13.685 -20.327  26.191  1.00 14.28           N  
ATOM    420  OE1 GLN A 275     -13.261 -18.160  26.597  1.00 13.12           O  
ATOM    421  H   GLN A 275      -9.518 -21.626  25.274  1.00 11.63           H  
ATOM    422  HA  GLN A 275     -11.761 -20.132  24.219  1.00 11.43           H  
ATOM    423  HB3 GLN A 275     -10.564 -18.229  25.504  1.00 11.52           H  
ATOM    424  HB2 GLN A 275      -9.422 -19.430  26.031  1.00 11.52           H  
ATOM    425  HG3 GLN A 275     -11.122 -19.147  27.748  1.00 11.68           H  
ATOM    426  HG2 GLN A 275     -11.333 -20.738  27.065  1.00 11.68           H  
ATOM    427 HE22 GLN A 275     -14.650 -20.136  25.960  1.00 14.28           H  
ATOM    428 HE21 GLN A 275     -13.336 -21.271  26.130  1.00 14.28           H  
ATOM    429  N   LEU A 276      -9.080 -19.966  22.510  1.00 10.51           N  
ATOM    430  CA  LEU A 276      -8.599 -19.466  21.215  1.00 10.39           C  
ATOM    431  C   LEU A 276      -9.612 -19.706  20.079  1.00 10.69           C  
ATOM    432  O   LEU A 276      -9.749 -18.833  19.223  1.00 10.81           O  
ATOM    433  CB  LEU A 276      -7.217 -20.060  20.868  1.00 10.31           C  
ATOM    434  CG  LEU A 276      -6.045 -19.427  21.643  1.00  9.46           C  
ATOM    435  CD1 LEU A 276      -4.772 -20.274  21.488  1.00 10.66           C  
ATOM    436  CD2 LEU A 276      -5.808 -17.962  21.223  1.00 10.49           C  
ATOM    437  H   LEU A 276      -8.641 -20.803  22.867  1.00 10.51           H  
ATOM    438  HA  LEU A 276      -8.488 -18.385  21.304  1.00 10.39           H  
ATOM    439  HB3 LEU A 276      -7.011 -19.926  19.806  1.00 10.31           H  
ATOM    440  HB2 LEU A 276      -7.234 -21.138  21.029  1.00 10.31           H  
ATOM    441  HG  LEU A 276      -6.292 -19.417  22.702  1.00  9.46           H  
ATOM    442 HD11 LEU A 276      -3.864 -19.697  21.667  1.00 10.66           H  
ATOM    443 HD12 LEU A 276      -4.770 -21.099  22.199  1.00 10.66           H  
ATOM    444 HD13 LEU A 276      -4.701 -20.701  20.488  1.00 10.66           H  
ATOM    445 HD21 LEU A 276      -4.770 -17.768  20.959  1.00 10.49           H  
ATOM    446 HD22 LEU A 276      -6.411 -17.675  20.361  1.00 10.49           H  
ATOM    447 HD23 LEU A 276      -6.065 -17.283  22.034  1.00 10.49           H  
ATOM    448  N   PHE A 277     -10.339 -20.839  20.114  1.00 10.92           N  
ATOM    449  CA  PHE A 277     -11.453 -21.133  19.202  1.00 11.77           C  
ATOM    450  C   PHE A 277     -12.648 -20.183  19.403  1.00 12.18           C  
ATOM    451  O   PHE A 277     -13.260 -19.757  18.424  1.00 12.22           O  
ATOM    452  CB  PHE A 277     -11.917 -22.594  19.375  1.00 11.78           C  
ATOM    453  CG  PHE A 277     -10.889 -23.648  19.009  1.00 12.39           C  
ATOM    454  CD1 PHE A 277     -10.077 -24.226  20.007  1.00 12.18           C  
ATOM    455  CD2 PHE A 277     -10.638 -23.959  17.656  1.00 12.11           C  
ATOM    456  CE1 PHE A 277      -9.086 -25.133  19.658  1.00 13.15           C  
ATOM    457  CE2 PHE A 277      -9.643 -24.871  17.327  1.00 11.05           C  
ATOM    458  CZ  PHE A 277      -8.875 -25.459  18.324  1.00 12.71           C  
ATOM    459  H   PHE A 277     -10.160 -21.522  20.837  1.00 10.92           H  
ATOM    460  HA  PHE A 277     -11.101 -21.004  18.177  1.00 11.77           H  
ATOM    461  HB3 PHE A 277     -12.800 -22.770  18.757  1.00 11.78           H  
ATOM    462  HB2 PHE A 277     -12.238 -22.766  20.404  1.00 11.78           H  
ATOM    463  HD1 PHE A 277     -10.228 -23.971  21.046  1.00 12.18           H  
ATOM    464  HD2 PHE A 277     -11.218 -23.492  16.873  1.00 12.11           H  
ATOM    465  HE1 PHE A 277      -8.472 -25.579  20.425  1.00 13.15           H  
ATOM    466  HE2 PHE A 277      -9.458 -25.117  16.292  1.00 11.05           H  
ATOM    467  HZ  PHE A 277      -8.099 -26.164  18.063  1.00 12.71           H  
ATOM    468  N   THR A 278     -12.929 -19.857  20.675  1.00 12.74           N  
ATOM    469  CA  THR A 278     -13.986 -18.942  21.106  1.00 13.43           C  
ATOM    470  C   THR A 278     -13.660 -17.462  20.795  1.00 12.89           C  
ATOM    471  O   THR A 278     -14.579 -16.684  20.543  1.00 12.99           O  
ATOM    472  CB  THR A 278     -14.221 -19.095  22.635  1.00 13.73           C  
ATOM    473  CG2 THR A 278     -15.317 -18.207  23.239  1.00 14.89           C  
ATOM    474  OG1 THR A 278     -14.558 -20.439  22.929  1.00 15.31           O  
ATOM    475  H   THR A 278     -12.352 -20.240  21.410  1.00 12.74           H  
ATOM    476  HA  THR A 278     -14.906 -19.203  20.579  1.00 13.43           H  
ATOM    477  HB  THR A 278     -13.296 -18.870  23.163  1.00 13.73           H  
ATOM    478 HG21 THR A 278     -15.488 -18.452  24.288  1.00 14.89           H  
ATOM    479 HG22 THR A 278     -15.043 -17.153  23.204  1.00 14.89           H  
ATOM    480 HG23 THR A 278     -16.260 -18.339  22.708  1.00 14.89           H  
ATOM    481  HG1 THR A 278     -13.824 -21.006  22.678  1.00 15.31           H  
ATOM    482  N   LEU A 279     -12.361 -17.116  20.786  1.00 12.11           N  
ATOM    483  CA  LEU A 279     -11.822 -15.788  20.490  1.00 11.70           C  
ATOM    484  C   LEU A 279     -11.957 -15.394  19.010  1.00 11.44           C  
ATOM    485  O   LEU A 279     -12.167 -14.214  18.728  1.00 10.63           O  
ATOM    486  CB  LEU A 279     -10.358 -15.737  20.987  1.00 11.32           C  
ATOM    487  CG  LEU A 279      -9.519 -14.479  20.668  1.00 12.10           C  
ATOM    488  CD1 LEU A 279     -10.156 -13.183  21.199  1.00 13.42           C  
ATOM    489  CD2 LEU A 279      -8.068 -14.654  21.160  1.00 11.55           C  
ATOM    490  H   LEU A 279     -11.672 -17.816  21.025  1.00 12.11           H  
ATOM    491  HA  LEU A 279     -12.410 -15.082  21.075  1.00 11.70           H  
ATOM    492  HB3 LEU A 279      -9.829 -16.594  20.575  1.00 11.32           H  
ATOM    493  HB2 LEU A 279     -10.360 -15.878  22.066  1.00 11.32           H  
ATOM    494  HG  LEU A 279      -9.465 -14.388  19.583  1.00 12.10           H  
ATOM    495 HD11 LEU A 279      -9.970 -12.352  20.518  1.00 13.42           H  
ATOM    496 HD12 LEU A 279     -11.234 -13.254  21.324  1.00 13.42           H  
ATOM    497 HD13 LEU A 279      -9.753 -12.918  22.171  1.00 13.42           H  
ATOM    498 HD21 LEU A 279      -7.365 -14.545  20.334  1.00 11.55           H  
ATOM    499 HD22 LEU A 279      -7.793 -13.922  21.919  1.00 11.55           H  
ATOM    500 HD23 LEU A 279      -7.898 -15.637  21.601  1.00 11.55           H  
ATOM    501  N   VAL A 280     -11.870 -16.379  18.100  1.00 11.80           N  
ATOM    502  CA  VAL A 280     -12.127 -16.203  16.669  1.00 12.18           C  
ATOM    503  C   VAL A 280     -13.604 -15.841  16.400  1.00 12.46           C  
ATOM    504  O   VAL A 280     -13.862 -14.934  15.610  1.00 11.67           O  
ATOM    505  CB  VAL A 280     -11.730 -17.478  15.865  1.00 12.25           C  
ATOM    506  CG1 VAL A 280     -12.236 -17.526  14.408  1.00 14.15           C  
ATOM    507  CG2 VAL A 280     -10.203 -17.677  15.873  1.00 13.10           C  
ATOM    508  H   VAL A 280     -11.673 -17.322  18.406  1.00 11.80           H  
ATOM    509  HA  VAL A 280     -11.513 -15.370  16.320  1.00 12.18           H  
ATOM    510  HB  VAL A 280     -12.160 -18.341  16.374  1.00 12.25           H  
ATOM    511 HG11 VAL A 280     -11.829 -18.388  13.879  1.00 14.15           H  
ATOM    512 HG12 VAL A 280     -13.322 -17.616  14.354  1.00 14.15           H  
ATOM    513 HG13 VAL A 280     -11.939 -16.632  13.858  1.00 14.15           H  
ATOM    514 HG21 VAL A 280      -9.927 -18.618  15.397  1.00 13.10           H  
ATOM    515 HG22 VAL A 280      -9.698 -16.876  15.335  1.00 13.10           H  
ATOM    516 HG23 VAL A 280      -9.801 -17.697  16.884  1.00 13.10           H  
ATOM    517  N   GLU A 281     -14.531 -16.514  17.105  1.00 12.27           N  
ATOM    518  CA  GLU A 281     -15.968 -16.240  17.065  1.00 13.37           C  
ATOM    519  C   GLU A 281     -16.369 -14.915  17.730  1.00 12.87           C  
ATOM    520  O   GLU A 281     -17.308 -14.283  17.251  1.00 13.44           O  
ATOM    521  CB  GLU A 281     -16.745 -17.432  17.666  1.00 13.92           C  
ATOM    522  CG  GLU A 281     -16.634 -18.733  16.839  1.00 18.23           C  
ATOM    523  CD  GLU A 281     -17.206 -18.614  15.416  1.00 23.43           C  
ATOM    524  OE1 GLU A 281     -16.476 -18.987  14.470  1.00 27.33           O  
ATOM    525  OE2 GLU A 281     -18.357 -18.138  15.287  1.00 26.19           O1-
ATOM    526  H   GLU A 281     -14.239 -17.247  17.736  1.00 12.27           H  
ATOM    527  HA  GLU A 281     -16.248 -16.133  16.016  1.00 13.37           H  
ATOM    528  HB3 GLU A 281     -17.795 -17.168  17.804  1.00 13.92           H  
ATOM    529  HB2 GLU A 281     -16.369 -17.634  18.670  1.00 13.92           H  
ATOM    530  HG3 GLU A 281     -17.173 -19.531  17.351  1.00 18.23           H  
ATOM    531  HG2 GLU A 281     -15.592 -19.056  16.799  1.00 18.23           H  
ATOM    532  N   TRP A 282     -15.635 -14.489  18.773  1.00 12.38           N  
ATOM    533  CA  TRP A 282     -15.769 -13.166  19.386  1.00 11.78           C  
ATOM    534  C   TRP A 282     -15.381 -12.036  18.416  1.00 11.68           C  
ATOM    535  O   TRP A 282     -16.135 -11.072  18.290  1.00 11.78           O  
ATOM    536  CB  TRP A 282     -14.947 -13.093  20.693  1.00 11.69           C  
ATOM    537  CG  TRP A 282     -14.847 -11.732  21.316  1.00 11.69           C  
ATOM    538  CD1 TRP A 282     -15.770 -11.157  22.118  1.00 11.71           C  
ATOM    539  CD2 TRP A 282     -13.821 -10.720  21.092  1.00 12.54           C  
ATOM    540  CE2 TRP A 282     -14.200  -9.531  21.783  1.00 12.56           C  
ATOM    541  CE3 TRP A 282     -12.617 -10.678  20.349  1.00 12.86           C  
ATOM    542  NE1 TRP A 282     -15.388  -9.862  22.398  1.00 12.24           N  
ATOM    543  CZ2 TRP A 282     -13.428  -8.357  21.734  1.00 12.88           C  
ATOM    544  CZ3 TRP A 282     -11.840  -9.507  20.285  1.00 13.05           C  
ATOM    545  CH2 TRP A 282     -12.249  -8.348  20.967  1.00 11.22           C  
ATOM    546  H   TRP A 282     -14.899 -15.079  19.136  1.00 12.38           H  
ATOM    547  HA  TRP A 282     -16.819 -13.014  19.646  1.00 11.78           H  
ATOM    548  HB3 TRP A 282     -13.928 -13.420  20.498  1.00 11.69           H  
ATOM    549  HB2 TRP A 282     -15.338 -13.788  21.434  1.00 11.69           H  
ATOM    550  HD1 TRP A 282     -16.668 -11.643  22.466  1.00 11.71           H  
ATOM    551  HE3 TRP A 282     -12.298 -11.555  19.807  1.00 12.86           H  
ATOM    552  HE1 TRP A 282     -15.915  -9.259  23.018  1.00 12.24           H  
ATOM    553  HZ2 TRP A 282     -13.747  -7.469  22.260  1.00 12.88           H  
ATOM    554  HZ3 TRP A 282     -10.933  -9.498  19.698  1.00 13.05           H  
ATOM    555  HH2 TRP A 282     -11.658  -7.451  20.893  1.00 11.22           H  
ATOM    556  N   ALA A 283     -14.212 -12.182  17.767  1.00 11.61           N  
ATOM    557  CA  ALA A 283     -13.621 -11.187  16.873  1.00 11.77           C  
ATOM    558  C   ALA A 283     -14.474 -10.899  15.629  1.00 12.18           C  
ATOM    559  O   ALA A 283     -14.557  -9.742  15.227  1.00 11.81           O  
ATOM    560  CB  ALA A 283     -12.200 -11.626  16.492  1.00 12.05           C  
ATOM    561  H   ALA A 283     -13.652 -13.007  17.938  1.00 11.61           H  
ATOM    562  HA  ALA A 283     -13.543 -10.255  17.437  1.00 11.77           H  
ATOM    563  HB1 ALA A 283     -11.705 -10.866  15.889  1.00 12.05           H  
ATOM    564  HB2 ALA A 283     -11.584 -11.780  17.379  1.00 12.05           H  
ATOM    565  HB3 ALA A 283     -12.202 -12.558  15.924  1.00 12.05           H  
ATOM    566  N   LYS A 284     -15.141 -11.934  15.088  1.00 12.19           N  
ATOM    567  CA  LYS A 284     -16.109 -11.831  13.991  1.00 13.22           C  
ATOM    568  C   LYS A 284     -17.357 -10.986  14.325  1.00 13.69           C  
ATOM    569  O   LYS A 284     -17.920 -10.377  13.415  1.00 13.75           O  
ATOM    570  CB  LYS A 284     -16.536 -13.250  13.564  1.00 14.12           C  
ATOM    571  CG  LYS A 284     -15.455 -14.028  12.796  1.00 15.85           C  
ATOM    572  CD  LYS A 284     -15.853 -15.498  12.594  1.00 19.83           C  
ATOM    573  CE  LYS A 284     -14.812 -16.298  11.800  1.00 22.76           C  
ATOM    574  NZ  LYS A 284     -15.210 -17.711  11.664  1.00 24.20           N1+
ATOM    575  H   LYS A 284     -15.012 -12.858  15.477  1.00 12.19           H  
ATOM    576  HA  LYS A 284     -15.599 -11.348  13.157  1.00 13.22           H  
ATOM    577  HB3 LYS A 284     -17.414 -13.193  12.918  1.00 14.12           H  
ATOM    578  HB2 LYS A 284     -16.851 -13.813  14.444  1.00 14.12           H  
ATOM    579  HG3 LYS A 284     -14.500 -13.972  13.318  1.00 15.85           H  
ATOM    580  HG2 LYS A 284     -15.293 -13.556  11.827  1.00 15.85           H  
ATOM    581  HD3 LYS A 284     -16.818 -15.540  12.087  1.00 19.83           H  
ATOM    582  HD2 LYS A 284     -16.002 -15.961  13.571  1.00 19.83           H  
ATOM    583  HE3 LYS A 284     -13.844 -16.252  12.298  1.00 22.76           H  
ATOM    584  HE2 LYS A 284     -14.681 -15.870  10.805  1.00 22.76           H  
ATOM    585  HZ1 LYS A 284     -15.337 -18.118  12.584  1.00 24.20           H  
ATOM    586  HZ2 LYS A 284     -16.083 -17.769  11.161  1.00 24.20           H  
ATOM    587  HZ3 LYS A 284     -14.497 -18.223  11.164  1.00 24.20           H  
ATOM    588  N   ARG A 285     -17.761 -10.966  15.608  1.00 13.44           N  
ATOM    589  CA  ARG A 285     -18.927 -10.234  16.112  1.00 13.67           C  
ATOM    590  C   ARG A 285     -18.622  -8.764  16.457  1.00 13.77           C  
ATOM    591  O   ARG A 285     -19.572  -7.986  16.557  1.00 13.36           O  
ATOM    592  CB  ARG A 285     -19.510 -10.975  17.332  1.00 14.28           C  
ATOM    593  CG  ARG A 285     -20.052 -12.374  16.998  1.00 15.94           C  
ATOM    594  CD  ARG A 285     -20.420 -13.172  18.258  1.00 19.76           C  
ATOM    595  NE  ARG A 285     -21.069 -14.452  17.927  1.00 22.62           N  
ATOM    596  CZ  ARG A 285     -22.381 -14.667  17.712  1.00 23.90           C  
ATOM    597  NH1 ARG A 285     -23.292 -13.683  17.782  1.00 24.61           N  
ATOM    598  NH2 ARG A 285     -22.790 -15.907  17.415  1.00 24.10           N1+
ATOM    599  H   ARG A 285     -17.232 -11.481  16.299  1.00 13.44           H  
ATOM    600  HA  ARG A 285     -19.695 -10.219  15.336  1.00 13.67           H  
ATOM    601  HB3 ARG A 285     -20.327 -10.391  17.759  1.00 14.28           H  
ATOM    602  HB2 ARG A 285     -18.755 -11.052  18.114  1.00 14.28           H  
ATOM    603  HG3 ARG A 285     -19.261 -12.914  16.482  1.00 15.94           H  
ATOM    604  HG2 ARG A 285     -20.880 -12.331  16.290  1.00 15.94           H  
ATOM    605  HD3 ARG A 285     -20.983 -12.576  18.976  1.00 19.76           H  
ATOM    606  HD2 ARG A 285     -19.497 -13.456  18.765  1.00 19.76           H  
ATOM    607  HE  ARG A 285     -20.435 -15.231  17.811  1.00 22.62           H  
ATOM    608 HH12 ARG A 285     -24.271 -13.871  17.619  1.00 24.61           H  
ATOM    609 HH11 ARG A 285     -23.000 -12.745  18.013  1.00 24.61           H  
ATOM    610 HH22 ARG A 285     -23.768 -16.099  17.250  1.00 24.10           H  
ATOM    611 HH21 ARG A 285     -22.123 -16.664  17.354  1.00 24.10           H  
ATOM    612  N   ILE A 286     -17.336  -8.393  16.596  1.00 13.08           N  
ATOM    613  CA  ILE A 286     -16.894  -7.000  16.710  1.00 13.20           C  
ATOM    614  C   ILE A 286     -16.987  -6.337  15.310  1.00 13.74           C  
ATOM    615  O   ILE A 286     -16.381  -6.877  14.381  1.00 13.95           O  
ATOM    616  CB  ILE A 286     -15.420  -6.917  17.218  1.00 12.58           C  
ATOM    617  CG1 ILE A 286     -15.252  -7.534  18.629  1.00 11.46           C  
ATOM    618  CG2 ILE A 286     -14.823  -5.491  17.189  1.00 13.32           C  
ATOM    619  CD1 ILE A 286     -16.089  -6.879  19.742  1.00 12.02           C  
ATOM    620  H   ILE A 286     -16.605  -9.084  16.499  1.00 13.08           H  
ATOM    621  HA  ILE A 286     -17.524  -6.510  17.446  1.00 13.20           H  
ATOM    622  HB  ILE A 286     -14.799  -7.516  16.551  1.00 12.58           H  
ATOM    623 HG13 ILE A 286     -14.200  -7.503  18.912  1.00 11.46           H  
ATOM    624 HG12 ILE A 286     -15.500  -8.593  18.595  1.00 11.46           H  
ATOM    625 HG21 ILE A 286     -13.820  -5.476  17.616  1.00 13.32           H  
ATOM    626 HG22 ILE A 286     -14.734  -5.103  16.175  1.00 13.32           H  
ATOM    627 HG23 ILE A 286     -15.433  -4.787  17.755  1.00 13.32           H  
ATOM    628 HD11 ILE A 286     -15.835  -7.295  20.716  1.00 12.02           H  
ATOM    629 HD12 ILE A 286     -15.921  -5.805  19.798  1.00 12.02           H  
ATOM    630 HD13 ILE A 286     -17.155  -7.049  19.597  1.00 12.02           H  
ATOM    631  N   PRO A 287     -17.765  -5.231  15.164  1.00 13.91           N  
ATOM    632  CA  PRO A 287     -17.969  -4.538  13.872  1.00 14.27           C  
ATOM    633  C   PRO A 287     -16.692  -4.218  13.075  1.00 14.33           C  
ATOM    634  O   PRO A 287     -15.734  -3.705  13.650  1.00 14.21           O  
ATOM    635  CB  PRO A 287     -18.704  -3.242  14.257  1.00 14.18           C  
ATOM    636  CG  PRO A 287     -19.454  -3.589  15.525  1.00 14.43           C  
ATOM    637  CD  PRO A 287     -18.525  -4.567  16.229  1.00 14.17           C  
ATOM    638  HA  PRO A 287     -18.634  -5.168  13.277  1.00 14.27           H  
ATOM    639  HB3 PRO A 287     -19.371  -2.888  13.469  1.00 14.18           H  
ATOM    640  HB2 PRO A 287     -17.998  -2.439  14.466  1.00 14.18           H  
ATOM    641  HG3 PRO A 287     -20.382  -4.095  15.261  1.00 14.43           H  
ATOM    642  HG2 PRO A 287     -19.705  -2.721  16.135  1.00 14.43           H  
ATOM    643  HD2 PRO A 287     -17.830  -4.036  16.881  1.00 14.17           H  
ATOM    644  HD3 PRO A 287     -19.119  -5.251  16.836  1.00 14.17           H  
ATOM    645  N   HIS A 288     -16.731  -4.519  11.766  1.00 14.68           N  
ATOM    646  CA  HIS A 288     -15.718  -4.198  10.750  1.00 15.03           C  
ATOM    647  C   HIS A 288     -14.446  -5.066  10.765  1.00 14.64           C  
ATOM    648  O   HIS A 288     -13.645  -4.920   9.843  1.00 14.34           O  
ATOM    649  CB  HIS A 288     -15.378  -2.690  10.721  1.00 15.19           C  
ATOM    650  CG  HIS A 288     -16.580  -1.782  10.660  1.00 17.51           C  
ATOM    651  CD2 HIS A 288     -17.125  -1.007  11.662  1.00 18.88           C  
ATOM    652  ND1 HIS A 288     -17.356  -1.640   9.505  1.00 19.69           N  
ATOM    653  CE1 HIS A 288     -18.332  -0.812   9.851  1.00 21.53           C  
ATOM    654  NE2 HIS A 288     -18.246  -0.409  11.119  1.00 20.45           N  
ATOM    655  H   HIS A 288     -17.560  -4.964  11.397  1.00 14.68           H  
ATOM    656  HA  HIS A 288     -16.201  -4.413   9.798  1.00 15.03           H  
ATOM    657  HB3 HIS A 288     -14.743  -2.464   9.864  1.00 15.19           H  
ATOM    658  HB2 HIS A 288     -14.795  -2.425  11.603  1.00 15.19           H  
ATOM    659  HD2 HIS A 288     -16.831  -0.860  12.689  1.00 18.88           H  
ATOM    660  HE1 HIS A 288     -19.116  -0.501   9.177  1.00 21.53           H  
ATOM    661  HE2 HIS A 288     -18.882   0.209  11.603  1.00 20.45           H  
ATOM    662  N   PHE A 289     -14.277  -5.961  11.757  1.00 14.42           N  
ATOM    663  CA  PHE A 289     -13.141  -6.887  11.830  1.00 14.44           C  
ATOM    664  C   PHE A 289     -13.147  -7.931  10.701  1.00 14.34           C  
ATOM    665  O   PHE A 289     -12.104  -8.155  10.091  1.00 14.59           O  
ATOM    666  CB  PHE A 289     -13.063  -7.538  13.228  1.00 14.11           C  
ATOM    667  CG  PHE A 289     -11.941  -8.552  13.408  1.00 14.07           C  
ATOM    668  CD1 PHE A 289     -10.634  -8.113  13.709  1.00 13.70           C  
ATOM    669  CD2 PHE A 289     -12.145  -9.913  13.084  1.00 13.04           C  
ATOM    670  CE1 PHE A 289      -9.586  -9.023  13.744  1.00 12.85           C  
ATOM    671  CE2 PHE A 289     -11.083 -10.805  13.120  1.00 13.05           C  
ATOM    672  CZ  PHE A 289      -9.811 -10.362  13.457  1.00 11.93           C  
ATOM    673  H   PHE A 289     -14.972  -6.037  12.488  1.00 14.42           H  
ATOM    674  HA  PHE A 289     -12.234  -6.293  11.704  1.00 14.44           H  
ATOM    675  HB3 PHE A 289     -14.016  -8.016  13.451  1.00 14.11           H  
ATOM    676  HB2 PHE A 289     -12.936  -6.761  13.982  1.00 14.11           H  
ATOM    677  HD1 PHE A 289     -10.441  -7.070  13.910  1.00 13.70           H  
ATOM    678  HD2 PHE A 289     -13.126 -10.262  12.795  1.00 13.04           H  
ATOM    679  HE1 PHE A 289      -8.588  -8.687  13.986  1.00 12.85           H  
ATOM    680  HE2 PHE A 289     -11.244 -11.845  12.875  1.00 13.05           H  
ATOM    681  HZ  PHE A 289      -8.988 -11.058  13.473  1.00 11.93           H  
ATOM    682  N   SER A 290     -14.324  -8.521  10.427  1.00 14.42           N  
ATOM    683  CA  SER A 290     -14.548  -9.494   9.351  1.00 15.25           C  
ATOM    684  C   SER A 290     -14.347  -8.919   7.934  1.00 15.23           C  
ATOM    685  O   SER A 290     -14.088  -9.685   7.007  1.00 15.22           O  
ATOM    686  CB  SER A 290     -15.970 -10.072   9.494  1.00 15.35           C  
ATOM    687  OG  SER A 290     -16.010 -11.035  10.527  1.00 15.89           O  
ATOM    688  H   SER A 290     -15.137  -8.280  10.974  1.00 14.42           H  
ATOM    689  HA  SER A 290     -13.824 -10.303   9.466  1.00 15.25           H  
ATOM    690  HB3 SER A 290     -16.283 -10.572   8.576  1.00 15.35           H  
ATOM    691  HB2 SER A 290     -16.702  -9.287   9.690  1.00 15.35           H  
ATOM    692  HG  SER A 290     -16.924 -11.302  10.655  1.00 15.89           H  
ATOM    693  N   GLU A 291     -14.470  -7.587   7.807  1.00 15.31           N  
ATOM    694  CA  GLU A 291     -14.356  -6.827   6.565  1.00 15.98           C  
ATOM    695  C   GLU A 291     -12.913  -6.369   6.266  1.00 15.76           C  
ATOM    696  O   GLU A 291     -12.670  -5.909   5.151  1.00 15.13           O  
ATOM    697  CB  GLU A 291     -15.352  -5.642   6.597  1.00 16.65           C  
ATOM    698  CG  GLU A 291     -16.838  -6.030   6.384  1.00 19.05           C  
ATOM    699  CD  GLU A 291     -17.490  -6.884   7.487  1.00 22.67           C  
ATOM    700  OE1 GLU A 291     -18.082  -7.926   7.130  1.00 24.19           O  
ATOM    701  OE2 GLU A 291     -17.394  -6.492   8.671  1.00 23.07           O1-
ATOM    702  H   GLU A 291     -14.697  -7.041   8.626  1.00 15.31           H  
ATOM    703  HA  GLU A 291     -14.641  -7.472   5.732  1.00 15.98           H  
ATOM    704  HB3 GLU A 291     -15.082  -4.916   5.828  1.00 16.65           H  
ATOM    705  HB2 GLU A 291     -15.249  -5.102   7.539  1.00 16.65           H  
ATOM    706  HG3 GLU A 291     -16.936  -6.533   5.420  1.00 19.05           H  
ATOM    707  HG2 GLU A 291     -17.427  -5.117   6.297  1.00 19.05           H  
ATOM    708  N   LEU A 292     -11.974  -6.548   7.217  1.00 15.30           N  
ATOM    709  CA  LEU A 292     -10.530  -6.410   6.986  1.00 14.78           C  
ATOM    710  C   LEU A 292     -10.014  -7.540   6.061  1.00 14.93           C  
ATOM    711  O   LEU A 292     -10.637  -8.604   6.021  1.00 15.00           O  
ATOM    712  CB  LEU A 292      -9.772  -6.485   8.336  1.00 14.45           C  
ATOM    713  CG  LEU A 292     -10.044  -5.333   9.325  1.00 14.47           C  
ATOM    714  CD1 LEU A 292      -9.410  -5.637  10.691  1.00 15.69           C  
ATOM    715  CD2 LEU A 292      -9.579  -3.964   8.794  1.00 15.10           C  
ATOM    716  H   LEU A 292     -12.244  -6.933   8.111  1.00 15.30           H  
ATOM    717  HA  LEU A 292     -10.373  -5.436   6.525  1.00 14.78           H  
ATOM    718  HB3 LEU A 292      -8.696  -6.526   8.158  1.00 14.45           H  
ATOM    719  HB2 LEU A 292     -10.011  -7.433   8.815  1.00 14.45           H  
ATOM    720  HG  LEU A 292     -11.119  -5.279   9.488  1.00 14.47           H  
ATOM    721 HD11 LEU A 292      -9.709  -4.899  11.436  1.00 15.69           H  
ATOM    722 HD12 LEU A 292      -9.707  -6.619  11.062  1.00 15.69           H  
ATOM    723 HD13 LEU A 292      -8.322  -5.623  10.625  1.00 15.69           H  
ATOM    724 HD21 LEU A 292      -8.941  -3.440   9.507  1.00 15.10           H  
ATOM    725 HD22 LEU A 292      -9.012  -4.051   7.866  1.00 15.10           H  
ATOM    726 HD23 LEU A 292     -10.435  -3.320   8.595  1.00 15.10           H  
ATOM    727  N   PRO A 293      -8.846  -7.340   5.403  1.00 15.04           N  
ATOM    728  CA  PRO A 293      -8.079  -8.438   4.771  1.00 15.10           C  
ATOM    729  C   PRO A 293      -7.795  -9.614   5.724  1.00 15.06           C  
ATOM    730  O   PRO A 293      -7.505  -9.374   6.895  1.00 14.34           O  
ATOM    731  CB  PRO A 293      -6.774  -7.756   4.324  1.00 15.21           C  
ATOM    732  CG  PRO A 293      -7.147  -6.296   4.139  1.00 15.49           C  
ATOM    733  CD  PRO A 293      -8.157  -6.058   5.251  1.00 15.28           C  
ATOM    734  HA  PRO A 293      -8.642  -8.778   3.900  1.00 15.10           H  
ATOM    735  HB3 PRO A 293      -6.361  -8.193   3.415  1.00 15.21           H  
ATOM    736  HB2 PRO A 293      -6.008  -7.832   5.098  1.00 15.21           H  
ATOM    737  HG3 PRO A 293      -7.636  -6.168   3.172  1.00 15.49           H  
ATOM    738  HG2 PRO A 293      -6.295  -5.618   4.179  1.00 15.49           H  
ATOM    739  HD2 PRO A 293      -7.649  -5.807   6.183  1.00 15.28           H  
ATOM    740  HD3 PRO A 293      -8.823  -5.235   4.987  1.00 15.28           H  
ATOM    741  N   LEU A 294      -7.906 -10.854   5.215  1.00 14.77           N  
ATOM    742  CA  LEU A 294      -7.710 -12.097   5.978  1.00 15.03           C  
ATOM    743  C   LEU A 294      -6.339 -12.190   6.676  1.00 14.46           C  
ATOM    744  O   LEU A 294      -6.277 -12.664   7.809  1.00 14.39           O  
ATOM    745  CB  LEU A 294      -7.977 -13.305   5.047  1.00 15.13           C  
ATOM    746  CG  LEU A 294      -7.809 -14.712   5.677  1.00 15.47           C  
ATOM    747  CD1 LEU A 294      -8.717 -14.921   6.910  1.00 16.53           C  
ATOM    748  CD2 LEU A 294      -7.997 -15.817   4.615  1.00 16.08           C  
ATOM    749  H   LEU A 294      -8.159 -10.968   4.245  1.00 14.77           H  
ATOM    750  HA  LEU A 294      -8.467 -12.092   6.764  1.00 15.03           H  
ATOM    751  HB3 LEU A 294      -7.308 -13.230   4.188  1.00 15.13           H  
ATOM    752  HB2 LEU A 294      -8.988 -13.222   4.644  1.00 15.13           H  
ATOM    753  HG  LEU A 294      -6.777 -14.808   6.017  1.00 15.47           H  
ATOM    754 HD11 LEU A 294      -9.212 -15.891   6.910  1.00 16.53           H  
ATOM    755 HD12 LEU A 294      -8.134 -14.863   7.830  1.00 16.53           H  
ATOM    756 HD13 LEU A 294      -9.500 -14.165   6.975  1.00 16.53           H  
ATOM    757 HD21 LEU A 294      -7.137 -16.486   4.597  1.00 16.08           H  
ATOM    758 HD22 LEU A 294      -8.881 -16.429   4.795  1.00 16.08           H  
ATOM    759 HD23 LEU A 294      -8.101 -15.405   3.611  1.00 16.08           H  
ATOM    760  N   ASP A 295      -5.283 -11.695   6.010  1.00 14.08           N  
ATOM    761  CA  ASP A 295      -3.926 -11.597   6.556  1.00 14.26           C  
ATOM    762  C   ASP A 295      -3.831 -10.595   7.721  1.00 13.30           C  
ATOM    763  O   ASP A 295      -3.131 -10.885   8.688  1.00 12.52           O  
ATOM    764  CB  ASP A 295      -2.860 -11.280   5.477  1.00 15.21           C  
ATOM    765  CG  ASP A 295      -2.821 -12.226   4.259  1.00 18.56           C  
ATOM    766  OD1 ASP A 295      -3.261 -13.392   4.381  1.00 23.47           O  
ATOM    767  OD2 ASP A 295      -2.215 -11.804   3.249  1.00 23.29           O1-
ATOM    768  H   ASP A 295      -5.410 -11.335   5.076  1.00 14.08           H  
ATOM    769  HA  ASP A 295      -3.684 -12.576   6.976  1.00 14.26           H  
ATOM    770  HB3 ASP A 295      -1.869 -11.298   5.932  1.00 15.21           H  
ATOM    771  HB2 ASP A 295      -3.020 -10.265   5.106  1.00 15.21           H  
ATOM    772  N   ASP A 296      -4.572  -9.474   7.641  1.00 13.18           N  
ATOM    773  CA  ASP A 296      -4.683  -8.472   8.709  1.00 12.97           C  
ATOM    774  C   ASP A 296      -5.474  -8.985   9.925  1.00 12.75           C  
ATOM    775  O   ASP A 296      -5.085  -8.665  11.045  1.00 11.84           O  
ATOM    776  CB  ASP A 296      -5.244  -7.101   8.248  1.00 13.54           C  
ATOM    777  CG  ASP A 296      -4.430  -6.332   7.188  1.00 15.08           C  
ATOM    778  OD1 ASP A 296      -3.372  -6.823   6.737  1.00 14.06           O  
ATOM    779  OD2 ASP A 296      -4.877  -5.215   6.852  1.00 19.78           O1-
ATOM    780  H   ASP A 296      -5.135  -9.307   6.820  1.00 13.18           H  
ATOM    781  HA  ASP A 296      -3.668  -8.286   9.066  1.00 12.97           H  
ATOM    782  HB3 ASP A 296      -5.369  -6.446   9.112  1.00 13.54           H  
ATOM    783  HB2 ASP A 296      -6.242  -7.246   7.832  1.00 13.54           H  
ATOM    784  N   GLN A 297      -6.522  -9.801   9.701  1.00 12.54           N  
ATOM    785  CA  GLN A 297      -7.270 -10.493  10.759  1.00 11.64           C  
ATOM    786  C   GLN A 297      -6.396 -11.478  11.553  1.00 11.85           C  
ATOM    787  O   GLN A 297      -6.464 -11.489  12.781  1.00 10.62           O  
ATOM    788  CB  GLN A 297      -8.492 -11.233  10.177  1.00 12.39           C  
ATOM    789  CG  GLN A 297      -9.590 -10.306   9.633  1.00 12.43           C  
ATOM    790  CD  GLN A 297     -10.794 -11.096   9.114  1.00 14.68           C  
ATOM    791  NE2 GLN A 297     -11.272 -10.766   7.914  1.00 15.53           N  
ATOM    792  OE1 GLN A 297     -11.307 -11.982   9.796  1.00 15.24           O  
ATOM    793  H   GLN A 297      -6.797 -10.002   8.749  1.00 12.54           H  
ATOM    794  HA  GLN A 297      -7.628  -9.734  11.457  1.00 11.64           H  
ATOM    795  HB3 GLN A 297      -8.923 -11.866  10.955  1.00 12.39           H  
ATOM    796  HB2 GLN A 297      -8.173 -11.913   9.388  1.00 12.39           H  
ATOM    797  HG3 GLN A 297      -9.194  -9.675   8.839  1.00 12.43           H  
ATOM    798  HG2 GLN A 297      -9.931  -9.637  10.423  1.00 12.43           H  
ATOM    799 HE22 GLN A 297     -12.085 -11.237   7.545  1.00 15.53           H  
ATOM    800 HE21 GLN A 297     -10.858 -10.014   7.377  1.00 15.53           H  
ATOM    801  N   VAL A 298      -5.572 -12.255  10.827  1.00 10.86           N  
ATOM    802  CA  VAL A 298      -4.590 -13.190  11.376  1.00 11.58           C  
ATOM    803  C   VAL A 298      -3.482 -12.475  12.175  1.00 11.36           C  
ATOM    804  O   VAL A 298      -3.167 -12.928  13.272  1.00 11.41           O  
ATOM    805  CB  VAL A 298      -3.972 -14.075  10.249  1.00 11.62           C  
ATOM    806  CG1 VAL A 298      -2.661 -14.808  10.605  1.00 12.66           C  
ATOM    807  CG2 VAL A 298      -5.001 -15.105   9.750  1.00 12.23           C  
ATOM    808  H   VAL A 298      -5.596 -12.186   9.818  1.00 10.86           H  
ATOM    809  HA  VAL A 298      -5.120 -13.843  12.072  1.00 11.58           H  
ATOM    810  HB  VAL A 298      -3.746 -13.425   9.403  1.00 11.62           H  
ATOM    811 HG11 VAL A 298      -2.356 -15.477   9.799  1.00 12.66           H  
ATOM    812 HG12 VAL A 298      -1.832 -14.119  10.766  1.00 12.66           H  
ATOM    813 HG13 VAL A 298      -2.784 -15.413  11.504  1.00 12.66           H  
ATOM    814 HG21 VAL A 298      -4.626 -15.647   8.881  1.00 12.23           H  
ATOM    815 HG22 VAL A 298      -5.231 -15.838  10.524  1.00 12.23           H  
ATOM    816 HG23 VAL A 298      -5.940 -14.637   9.459  1.00 12.23           H  
ATOM    817  N   ILE A 299      -2.948 -11.363  11.641  1.00 11.10           N  
ATOM    818  CA  ILE A 299      -1.932 -10.524  12.287  1.00 10.83           C  
ATOM    819  C   ILE A 299      -2.415  -9.877  13.600  1.00 11.22           C  
ATOM    820  O   ILE A 299      -1.661  -9.877  14.571  1.00 10.51           O  
ATOM    821  CB  ILE A 299      -1.390  -9.441  11.301  1.00 11.41           C  
ATOM    822  CG1 ILE A 299      -0.447 -10.096  10.267  1.00 11.13           C  
ATOM    823  CG2 ILE A 299      -0.695  -8.214  11.936  1.00 11.01           C  
ATOM    824  CD1 ILE A 299      -0.276  -9.290   8.971  1.00 11.77           C  
ATOM    825  H   ILE A 299      -3.250 -11.061  10.724  1.00 11.10           H  
ATOM    826  HA  ILE A 299      -1.102 -11.183  12.551  1.00 10.83           H  
ATOM    827  HB  ILE A 299      -2.251  -9.057  10.754  1.00 11.41           H  
ATOM    828 HG13 ILE A 299      -0.813 -11.087   9.999  1.00 11.13           H  
ATOM    829 HG12 ILE A 299       0.530 -10.265  10.722  1.00 11.13           H  
ATOM    830 HG21 ILE A 299      -0.281  -7.553  11.175  1.00 11.01           H  
ATOM    831 HG22 ILE A 299      -1.390  -7.610  12.518  1.00 11.01           H  
ATOM    832 HG23 ILE A 299       0.126  -8.515  12.588  1.00 11.01           H  
ATOM    833 HD11 ILE A 299       0.771  -9.031   8.821  1.00 11.77           H  
ATOM    834 HD12 ILE A 299      -0.593  -9.869   8.103  1.00 11.77           H  
ATOM    835 HD13 ILE A 299      -0.854  -8.365   8.972  1.00 11.77           H  
ATOM    836  N   LEU A 300      -3.663  -9.379  13.614  1.00 10.99           N  
ATOM    837  CA  LEU A 300      -4.296  -8.762  14.782  1.00 11.32           C  
ATOM    838  C   LEU A 300      -4.627  -9.766  15.897  1.00 11.39           C  
ATOM    839  O   LEU A 300      -4.449  -9.425  17.067  1.00 11.95           O  
ATOM    840  CB  LEU A 300      -5.563  -8.000  14.337  1.00 11.61           C  
ATOM    841  CG  LEU A 300      -5.276  -6.663  13.619  1.00 10.50           C  
ATOM    842  CD1 LEU A 300      -6.552  -6.080  12.977  1.00 12.46           C  
ATOM    843  CD2 LEU A 300      -4.547  -5.641  14.515  1.00 11.73           C  
ATOM    844  H   LEU A 300      -4.218  -9.403  12.769  1.00 10.99           H  
ATOM    845  HA  LEU A 300      -3.576  -8.061  15.207  1.00 11.32           H  
ATOM    846  HB3 LEU A 300      -6.203  -7.802  15.196  1.00 11.61           H  
ATOM    847  HB2 LEU A 300      -6.150  -8.651  13.687  1.00 11.61           H  
ATOM    848  HG  LEU A 300      -4.594  -6.889  12.801  1.00 10.50           H  
ATOM    849 HD11 LEU A 300      -6.368  -5.839  11.930  1.00 12.46           H  
ATOM    850 HD12 LEU A 300      -7.384  -6.783  13.003  1.00 12.46           H  
ATOM    851 HD13 LEU A 300      -6.895  -5.167  13.464  1.00 12.46           H  
ATOM    852 HD21 LEU A 300      -5.104  -4.714  14.630  1.00 11.73           H  
ATOM    853 HD22 LEU A 300      -4.366  -6.013  15.522  1.00 11.73           H  
ATOM    854 HD23 LEU A 300      -3.578  -5.386  14.088  1.00 11.73           H  
ATOM    855  N   LEU A 301      -5.066 -10.982  15.528  1.00 11.22           N  
ATOM    856  CA  LEU A 301      -5.319 -12.072  16.471  1.00 11.38           C  
ATOM    857  C   LEU A 301      -4.016 -12.660  17.039  1.00 11.67           C  
ATOM    858  O   LEU A 301      -3.951 -12.848  18.248  1.00 11.68           O  
ATOM    859  CB  LEU A 301      -6.211 -13.153  15.822  1.00 11.08           C  
ATOM    860  CG  LEU A 301      -7.712 -12.780  15.800  1.00 11.04           C  
ATOM    861  CD1 LEU A 301      -8.506 -13.705  14.860  1.00 11.92           C  
ATOM    862  CD2 LEU A 301      -8.339 -12.744  17.211  1.00 12.78           C  
ATOM    863  H   LEU A 301      -5.209 -11.189  14.548  1.00 11.22           H  
ATOM    864  HA  LEU A 301      -5.858 -11.651  17.322  1.00 11.38           H  
ATOM    865  HB3 LEU A 301      -6.104 -14.101  16.353  1.00 11.08           H  
ATOM    866  HB2 LEU A 301      -5.849 -13.344  14.811  1.00 11.08           H  
ATOM    867  HG  LEU A 301      -7.785 -11.775  15.381  1.00 11.04           H  
ATOM    868 HD11 LEU A 301      -9.387 -13.197  14.466  1.00 11.92           H  
ATOM    869 HD12 LEU A 301      -7.909 -14.026  14.006  1.00 11.92           H  
ATOM    870 HD13 LEU A 301      -8.848 -14.603  15.375  1.00 11.92           H  
ATOM    871 HD21 LEU A 301      -9.261 -13.325  17.269  1.00 12.78           H  
ATOM    872 HD22 LEU A 301      -7.664 -13.138  17.972  1.00 12.78           H  
ATOM    873 HD23 LEU A 301      -8.589 -11.724  17.499  1.00 12.78           H  
ATOM    874  N   ARG A 302      -2.989 -12.882  16.200  1.00 11.52           N  
ATOM    875  CA  ARG A 302      -1.665 -13.356  16.629  1.00 12.22           C  
ATOM    876  C   ARG A 302      -0.889 -12.351  17.502  1.00 12.37           C  
ATOM    877  O   ARG A 302      -0.057 -12.790  18.297  1.00 12.59           O  
ATOM    878  CB  ARG A 302      -0.818 -13.750  15.405  1.00 12.28           C  
ATOM    879  CG  ARG A 302      -1.290 -15.049  14.722  1.00 14.43           C  
ATOM    880  CD  ARG A 302      -0.445 -15.446  13.497  1.00 17.08           C  
ATOM    881  NE  ARG A 302       0.932 -15.831  13.862  1.00 20.39           N  
ATOM    882  CZ  ARG A 302       1.349 -17.019  14.338  1.00 22.08           C  
ATOM    883  NH1 ARG A 302       0.523 -18.068  14.476  1.00 23.53           N  
ATOM    884  NH2 ARG A 302       2.631 -17.154  14.691  1.00 22.77           N1+
ATOM    885  H   ARG A 302      -3.102 -12.707  15.209  1.00 11.52           H  
ATOM    886  HA  ARG A 302      -1.810 -14.248  17.241  1.00 12.22           H  
ATOM    887  HB3 ARG A 302       0.215 -13.896  15.723  1.00 12.28           H  
ATOM    888  HB2 ARG A 302      -0.795 -12.927  14.689  1.00 12.28           H  
ATOM    889  HG3 ARG A 302      -2.351 -15.047  14.475  1.00 14.43           H  
ATOM    890  HG2 ARG A 302      -1.182 -15.831  15.474  1.00 14.43           H  
ATOM    891  HD3 ARG A 302      -0.317 -14.559  12.875  1.00 17.08           H  
ATOM    892  HD2 ARG A 302      -0.947 -16.181  12.868  1.00 17.08           H  
ATOM    893  HE  ARG A 302       1.610 -15.085  13.802  1.00 20.39           H  
ATOM    894 HH12 ARG A 302       0.861 -18.948  14.846  1.00 23.53           H  
ATOM    895 HH11 ARG A 302      -0.445 -17.990  14.200  1.00 23.53           H  
ATOM    896 HH22 ARG A 302       2.970 -18.030  15.065  1.00 22.77           H  
ATOM    897 HH21 ARG A 302       3.273 -16.380  14.612  1.00 22.77           H  
ATOM    898  N   ALA A 303      -1.173 -11.046  17.363  1.00 12.20           N  
ATOM    899  CA  ALA A 303      -0.586  -9.993  18.189  1.00 12.39           C  
ATOM    900  C   ALA A 303      -1.313  -9.804  19.531  1.00 12.56           C  
ATOM    901  O   ALA A 303      -0.655  -9.461  20.512  1.00 13.13           O  
ATOM    902  CB  ALA A 303      -0.588  -8.678  17.396  1.00 12.08           C  
ATOM    903  H   ALA A 303      -1.838 -10.750  16.662  1.00 12.20           H  
ATOM    904  HA  ALA A 303       0.454 -10.246  18.406  1.00 12.39           H  
ATOM    905  HB1 ALA A 303      -0.170  -7.859  17.983  1.00 12.08           H  
ATOM    906  HB2 ALA A 303       0.013  -8.764  16.490  1.00 12.08           H  
ATOM    907  HB3 ALA A 303      -1.597  -8.391  17.098  1.00 12.08           H  
ATOM    908  N   GLY A 304      -2.644  -9.992  19.544  1.00 11.94           N  
ATOM    909  CA  GLY A 304      -3.497  -9.563  20.649  1.00 11.42           C  
ATOM    910  C   GLY A 304      -4.034 -10.711  21.515  1.00 11.22           C  
ATOM    911  O   GLY A 304      -4.557 -10.404  22.583  1.00 10.42           O  
ATOM    912  H   GLY A 304      -3.110 -10.278  18.694  1.00 11.94           H  
ATOM    913  HA3 GLY A 304      -4.353  -9.042  20.220  1.00 11.42           H  
ATOM    914  HA2 GLY A 304      -2.996  -8.836  21.292  1.00 11.42           H  
ATOM    915  N   TRP A 305      -3.955 -11.990  21.087  1.00 10.90           N  
ATOM    916  CA  TRP A 305      -4.686 -13.120  21.694  1.00 10.38           C  
ATOM    917  C   TRP A 305      -4.502 -13.304  23.209  1.00 10.28           C  
ATOM    918  O   TRP A 305      -5.486 -13.587  23.887  1.00  9.87           O  
ATOM    919  CB  TRP A 305      -4.391 -14.460  20.982  1.00 10.92           C  
ATOM    920  CG  TRP A 305      -3.006 -15.016  21.148  1.00 11.51           C  
ATOM    921  CD1 TRP A 305      -1.922 -14.643  20.437  1.00 11.84           C  
ATOM    922  CD2 TRP A 305      -2.517 -15.943  22.165  1.00 11.61           C  
ATOM    923  CE2 TRP A 305      -1.107 -16.089  22.003  1.00 10.54           C  
ATOM    924  CE3 TRP A 305      -3.118 -16.660  23.227  1.00 11.72           C  
ATOM    925  NE1 TRP A 305      -0.801 -15.277  20.930  1.00 12.97           N  
ATOM    926  CZ2 TRP A 305      -0.336 -16.914  22.840  1.00 13.15           C  
ATOM    927  CZ3 TRP A 305      -2.358 -17.488  24.075  1.00 11.80           C  
ATOM    928  CH2 TRP A 305      -0.969 -17.614  23.882  1.00 12.36           C  
ATOM    929  H   TRP A 305      -3.504 -12.185  20.203  1.00 10.90           H  
ATOM    930  HA  TRP A 305      -5.739 -12.895  21.528  1.00 10.38           H  
ATOM    931  HB3 TRP A 305      -4.648 -14.418  19.928  1.00 10.92           H  
ATOM    932  HB2 TRP A 305      -5.068 -15.211  21.387  1.00 10.92           H  
ATOM    933  HD1 TRP A 305      -1.949 -13.936  19.625  1.00 11.84           H  
ATOM    934  HE3 TRP A 305      -4.179 -16.561  23.395  1.00 11.72           H  
ATOM    935  HE1 TRP A 305       0.119 -15.135  20.538  1.00 12.97           H  
ATOM    936  HZ2 TRP A 305       0.728 -17.006  22.684  1.00 13.15           H  
ATOM    937  HZ3 TRP A 305      -2.840 -18.022  24.880  1.00 11.80           H  
ATOM    938  HH2 TRP A 305      -0.393 -18.248  24.537  1.00 12.36           H  
ATOM    939  N   ASN A 306      -3.262 -13.160  23.709  1.00  9.73           N  
ATOM    940  CA  ASN A 306      -2.951 -13.411  25.115  1.00 10.30           C  
ATOM    941  C   ASN A 306      -3.503 -12.302  26.025  1.00 10.19           C  
ATOM    942  O   ASN A 306      -4.065 -12.626  27.066  1.00 10.13           O  
ATOM    943  CB  ASN A 306      -1.429 -13.626  25.325  1.00 10.22           C  
ATOM    944  CG  ASN A 306      -1.071 -14.663  26.402  1.00 11.63           C  
ATOM    945  ND2 ASN A 306       0.183 -14.657  26.851  1.00 12.55           N  
ATOM    946  OD1 ASN A 306      -1.893 -15.475  26.822  1.00 12.29           O  
ATOM    947  H   ASN A 306      -2.491 -12.928  23.099  1.00  9.73           H  
ATOM    948  HA  ASN A 306      -3.496 -14.304  25.429  1.00 10.30           H  
ATOM    949  HB3 ASN A 306      -0.909 -12.682  25.497  1.00 10.22           H  
ATOM    950  HB2 ASN A 306      -1.005 -14.035  24.407  1.00 10.22           H  
ATOM    951 HD22 ASN A 306       0.473 -15.340  27.535  1.00 12.55           H  
ATOM    952 HD21 ASN A 306       0.848 -13.967  26.527  1.00 12.55           H  
ATOM    953  N   GLU A 307      -3.415 -11.036  25.582  1.00 10.21           N  
ATOM    954  CA  GLU A 307      -4.043  -9.880  26.229  1.00 10.50           C  
ATOM    955  C   GLU A 307      -5.580  -9.963  26.238  1.00 10.36           C  
ATOM    956  O   GLU A 307      -6.189  -9.631  27.253  1.00 10.36           O  
ATOM    957  CB  GLU A 307      -3.597  -8.582  25.531  1.00 10.38           C  
ATOM    958  CG  GLU A 307      -2.092  -8.286  25.647  1.00 11.64           C  
ATOM    959  CD  GLU A 307      -1.707  -7.013  24.884  1.00 12.48           C  
ATOM    960  OE1 GLU A 307      -0.932  -7.143  23.912  1.00 19.43           O  
ATOM    961  OE2 GLU A 307      -2.177  -5.924  25.281  1.00 18.05           O1-
ATOM    962  H   GLU A 307      -2.959 -10.850  24.699  1.00 10.21           H  
ATOM    963  HA  GLU A 307      -3.704  -9.849  27.266  1.00 10.50           H  
ATOM    964  HB3 GLU A 307      -4.166  -7.741  25.930  1.00 10.38           H  
ATOM    965  HB2 GLU A 307      -3.857  -8.639  24.474  1.00 10.38           H  
ATOM    966  HG3 GLU A 307      -1.509  -9.130  25.276  1.00 11.64           H  
ATOM    967  HG2 GLU A 307      -1.816  -8.163  26.694  1.00 11.64           H  
ATOM    968  N   LEU A 308      -6.167 -10.428  25.122  1.00  9.99           N  
ATOM    969  CA  LEU A 308      -7.604 -10.640  24.953  1.00 10.14           C  
ATOM    970  C   LEU A 308      -8.160 -11.700  25.919  1.00  9.92           C  
ATOM    971  O   LEU A 308      -9.152 -11.420  26.591  1.00  9.74           O  
ATOM    972  CB  LEU A 308      -7.911 -11.023  23.488  1.00 10.10           C  
ATOM    973  CG  LEU A 308      -7.774  -9.871  22.470  1.00 10.56           C  
ATOM    974  CD1 LEU A 308      -7.723 -10.385  21.015  1.00  9.35           C  
ATOM    975  CD2 LEU A 308      -8.864  -8.809  22.672  1.00 11.38           C  
ATOM    976  H   LEU A 308      -5.589 -10.661  24.325  1.00  9.99           H  
ATOM    977  HA  LEU A 308      -8.105  -9.698  25.185  1.00 10.14           H  
ATOM    978  HB3 LEU A 308      -8.928 -11.402  23.428  1.00 10.10           H  
ATOM    979  HB2 LEU A 308      -7.266 -11.850  23.198  1.00 10.10           H  
ATOM    980  HG  LEU A 308      -6.822  -9.380  22.657  1.00 10.56           H  
ATOM    981 HD11 LEU A 308      -6.878  -9.950  20.480  1.00  9.35           H  
ATOM    982 HD12 LEU A 308      -7.608 -11.467  20.963  1.00  9.35           H  
ATOM    983 HD13 LEU A 308      -8.622 -10.140  20.450  1.00  9.35           H  
ATOM    984 HD21 LEU A 308      -9.327  -8.501  21.736  1.00 11.38           H  
ATOM    985 HD22 LEU A 308      -9.660  -9.170  23.320  1.00 11.38           H  
ATOM    986 HD23 LEU A 308      -8.444  -7.917  23.135  1.00 11.38           H  
ATOM    987  N   LEU A 309      -7.515 -12.878  25.991  1.00  9.47           N  
ATOM    988  CA  LEU A 309      -7.943 -13.972  26.868  1.00  9.81           C  
ATOM    989  C   LEU A 309      -7.669 -13.702  28.356  1.00  9.95           C  
ATOM    990  O   LEU A 309      -8.501 -14.089  29.175  1.00  9.71           O  
ATOM    991  CB  LEU A 309      -7.330 -15.318  26.422  1.00  9.71           C  
ATOM    992  CG  LEU A 309      -7.770 -15.809  25.024  1.00 10.85           C  
ATOM    993  CD1 LEU A 309      -7.191 -17.206  24.735  1.00 12.43           C  
ATOM    994  CD2 LEU A 309      -9.297 -15.782  24.830  1.00 11.23           C  
ATOM    995  H   LEU A 309      -6.704 -13.050  25.411  1.00  9.47           H  
ATOM    996  HA  LEU A 309      -9.027 -14.044  26.786  1.00  9.81           H  
ATOM    997  HB3 LEU A 309      -7.604 -16.081  27.153  1.00  9.71           H  
ATOM    998  HB2 LEU A 309      -6.240 -15.254  26.454  1.00  9.71           H  
ATOM    999  HG  LEU A 309      -7.362 -15.141  24.269  1.00 10.85           H  
ATOM   1000 HD11 LEU A 309      -7.694 -17.693  23.900  1.00 12.43           H  
ATOM   1001 HD12 LEU A 309      -6.134 -17.142  24.480  1.00 12.43           H  
ATOM   1002 HD13 LEU A 309      -7.279 -17.867  25.598  1.00 12.43           H  
ATOM   1003 HD21 LEU A 309      -9.636 -16.585  24.183  1.00 11.23           H  
ATOM   1004 HD22 LEU A 309      -9.835 -15.884  25.772  1.00 11.23           H  
ATOM   1005 HD23 LEU A 309      -9.612 -14.849  24.363  1.00 11.23           H  
ATOM   1006  N   ILE A 310      -6.558 -13.014  28.681  1.00  9.55           N  
ATOM   1007  CA  ILE A 310      -6.227 -12.592  30.047  1.00  9.83           C  
ATOM   1008  C   ILE A 310      -7.214 -11.551  30.603  1.00 10.61           C  
ATOM   1009  O   ILE A 310      -7.599 -11.682  31.763  1.00 10.58           O  
ATOM   1010  CB  ILE A 310      -4.754 -12.102  30.185  1.00  9.99           C  
ATOM   1011  CG1 ILE A 310      -3.781 -13.298  30.066  1.00  9.02           C  
ATOM   1012  CG2 ILE A 310      -4.426 -11.310  31.471  1.00  9.48           C  
ATOM   1013  CD1 ILE A 310      -2.339 -12.892  29.741  1.00  9.53           C  
ATOM   1014  H   ILE A 310      -5.903 -12.741  27.960  1.00  9.55           H  
ATOM   1015  HA  ILE A 310      -6.332 -13.468  30.683  1.00  9.83           H  
ATOM   1016  HB  ILE A 310      -4.567 -11.428  29.348  1.00  9.99           H  
ATOM   1017 HG13 ILE A 310      -4.121 -13.995  29.300  1.00  9.02           H  
ATOM   1018 HG12 ILE A 310      -3.790 -13.868  30.996  1.00  9.02           H  
ATOM   1019 HG21 ILE A 310      -3.377 -11.019  31.501  1.00  9.48           H  
ATOM   1020 HG22 ILE A 310      -4.995 -10.385  31.536  1.00  9.48           H  
ATOM   1021 HG23 ILE A 310      -4.632 -11.897  32.367  1.00  9.48           H  
ATOM   1022 HD11 ILE A 310      -1.850 -13.653  29.134  1.00  9.53           H  
ATOM   1023 HD12 ILE A 310      -2.302 -11.953  29.188  1.00  9.53           H  
ATOM   1024 HD13 ILE A 310      -1.750 -12.770  30.648  1.00  9.53           H  
ATOM   1025  N   ALA A 311      -7.649 -10.591  29.767  1.00 10.22           N  
ATOM   1026  CA  ALA A 311      -8.702  -9.626  30.097  1.00 10.78           C  
ATOM   1027  C   ALA A 311     -10.048 -10.307  30.386  1.00 11.07           C  
ATOM   1028  O   ALA A 311     -10.686  -9.977  31.385  1.00 11.34           O  
ATOM   1029  CB  ALA A 311      -8.864  -8.613  28.953  1.00 10.95           C  
ATOM   1030  H   ALA A 311      -7.274 -10.538  28.829  1.00 10.22           H  
ATOM   1031  HA  ALA A 311      -8.389  -9.086  30.993  1.00 10.78           H  
ATOM   1032  HB1 ALA A 311      -9.614  -7.860  29.196  1.00 10.95           H  
ATOM   1033  HB2 ALA A 311      -7.932  -8.088  28.754  1.00 10.95           H  
ATOM   1034  HB3 ALA A 311      -9.169  -9.095  28.024  1.00 10.95           H  
ATOM   1035  N   SER A 312     -10.420 -11.263  29.516  1.00 11.04           N  
ATOM   1036  CA  SER A 312     -11.655 -12.039  29.586  1.00 11.59           C  
ATOM   1037  C   SER A 312     -11.761 -12.903  30.857  1.00 11.14           C  
ATOM   1038  O   SER A 312     -12.788 -12.818  31.531  1.00 10.97           O  
ATOM   1039  CB  SER A 312     -11.801 -12.862  28.289  1.00 11.50           C  
ATOM   1040  OG  SER A 312     -13.034 -13.549  28.227  1.00 14.14           O  
ATOM   1041  H   SER A 312      -9.822 -11.458  28.725  1.00 11.04           H  
ATOM   1042  HA  SER A 312     -12.474 -11.318  29.614  1.00 11.59           H  
ATOM   1043  HB3 SER A 312     -10.992 -13.587  28.195  1.00 11.50           H  
ATOM   1044  HB2 SER A 312     -11.740 -12.207  27.422  1.00 11.50           H  
ATOM   1045  HG  SER A 312     -13.746 -12.904  28.176  1.00 14.14           H  
ATOM   1046  N   PHE A 313     -10.706 -13.679  31.190  1.00 10.84           N  
ATOM   1047  CA  PHE A 313     -10.701 -14.508  32.401  1.00 10.79           C  
ATOM   1048  C   PHE A 313     -10.533 -13.685  33.688  1.00 10.73           C  
ATOM   1049  O   PHE A 313     -11.081 -14.104  34.703  1.00 11.37           O  
ATOM   1050  CB  PHE A 313      -9.751 -15.732  32.287  1.00 10.62           C  
ATOM   1051  CG  PHE A 313      -8.241 -15.593  32.462  1.00  9.60           C  
ATOM   1052  CD1 PHE A 313      -7.669 -15.174  33.685  1.00 10.88           C  
ATOM   1053  CD2 PHE A 313      -7.378 -15.982  31.413  1.00 10.25           C  
ATOM   1054  CE1 PHE A 313      -6.291 -15.115  33.827  1.00  9.37           C  
ATOM   1055  CE2 PHE A 313      -6.000 -15.932  31.582  1.00  8.74           C  
ATOM   1056  CZ  PHE A 313      -5.458 -15.490  32.782  1.00  9.96           C  
ATOM   1057  H   PHE A 313      -9.882 -13.712  30.603  1.00 10.84           H  
ATOM   1058  HA  PHE A 313     -11.700 -14.943  32.465  1.00 10.79           H  
ATOM   1059  HB3 PHE A 313      -9.948 -16.227  31.335  1.00 10.62           H  
ATOM   1060  HB2 PHE A 313     -10.057 -16.458  33.042  1.00 10.62           H  
ATOM   1061  HD1 PHE A 313      -8.289 -14.917  34.530  1.00 10.88           H  
ATOM   1062  HD2 PHE A 313      -7.782 -16.334  30.476  1.00 10.25           H  
ATOM   1063  HE1 PHE A 313      -5.864 -14.793  34.762  1.00  9.37           H  
ATOM   1064  HE2 PHE A 313      -5.348 -16.229  30.774  1.00  8.74           H  
ATOM   1065  HZ  PHE A 313      -4.386 -15.445  32.905  1.00  9.96           H  
ATOM   1066  N   SER A 314      -9.836 -12.532  33.640  1.00 10.65           N  
ATOM   1067  CA  SER A 314      -9.682 -11.638  34.796  1.00 10.23           C  
ATOM   1068  C   SER A 314     -11.003 -10.970  35.215  1.00 10.39           C  
ATOM   1069  O   SER A 314     -11.246 -10.805  36.410  1.00 10.24           O  
ATOM   1070  CB  SER A 314      -8.608 -10.563  34.532  1.00 10.48           C  
ATOM   1071  OG  SER A 314      -7.315 -11.126  34.594  1.00  9.69           O  
ATOM   1072  H   SER A 314      -9.397 -12.238  32.778  1.00 10.65           H  
ATOM   1073  HA  SER A 314      -9.355 -12.260  35.629  1.00 10.23           H  
ATOM   1074  HB3 SER A 314      -8.650  -9.781  35.291  1.00 10.48           H  
ATOM   1075  HB2 SER A 314      -8.759 -10.074  33.569  1.00 10.48           H  
ATOM   1076  HG  SER A 314      -7.160 -11.607  33.776  1.00  9.69           H  
ATOM   1077  N   HIS A 315     -11.838 -10.627  34.221  1.00 11.05           N  
ATOM   1078  CA  HIS A 315     -13.169 -10.059  34.416  1.00 11.74           C  
ATOM   1079  C   HIS A 315     -14.198 -11.098  34.901  1.00 12.03           C  
ATOM   1080  O   HIS A 315     -15.087 -10.739  35.670  1.00 12.02           O  
ATOM   1081  CB  HIS A 315     -13.607  -9.394  33.107  1.00 12.05           C  
ATOM   1082  CG  HIS A 315     -14.847  -8.549  33.230  1.00 12.37           C  
ATOM   1083  CD2 HIS A 315     -14.938  -7.213  33.554  1.00 13.18           C  
ATOM   1084  ND1 HIS A 315     -16.137  -9.061  33.041  1.00 13.73           N  
ATOM   1085  CE1 HIS A 315     -16.943  -8.033  33.260  1.00 15.46           C  
ATOM   1086  NE2 HIS A 315     -16.286  -6.915  33.562  1.00 14.14           N  
ATOM   1087  H   HIS A 315     -11.554 -10.772  33.261  1.00 11.05           H  
ATOM   1088  HA  HIS A 315     -13.087  -9.277  35.172  1.00 11.74           H  
ATOM   1089  HB3 HIS A 315     -13.756 -10.156  32.342  1.00 12.05           H  
ATOM   1090  HB2 HIS A 315     -12.811  -8.743  32.745  1.00 12.05           H  
ATOM   1091  HD2 HIS A 315     -14.178  -6.479  33.781  1.00 13.18           H  
ATOM   1092  HE1 HIS A 315     -18.019  -8.094  33.206  1.00 15.46           H  
ATOM   1093  HE2 HIS A 315     -16.699  -6.021  33.796  1.00 14.14           H  
ATOM   1094  N   ARG A 316     -14.033 -12.368  34.489  1.00 12.55           N  
ATOM   1095  CA  ARG A 316     -14.805 -13.518  34.976  1.00 13.05           C  
ATOM   1096  C   ARG A 316     -14.528 -13.838  36.465  1.00 13.46           C  
ATOM   1097  O   ARG A 316     -15.350 -14.490  37.108  1.00 13.52           O  
ATOM   1098  CB  ARG A 316     -14.499 -14.723  34.052  1.00 12.86           C  
ATOM   1099  CG  ARG A 316     -15.417 -15.955  34.228  1.00 13.82           C  
ATOM   1100  CD  ARG A 316     -15.007 -17.199  33.415  1.00 13.56           C  
ATOM   1101  NE  ARG A 316     -14.863 -16.937  31.968  1.00 14.44           N  
ATOM   1102  CZ  ARG A 316     -13.770 -17.121  31.200  1.00 14.68           C  
ATOM   1103  NH1 ARG A 316     -12.625 -17.620  31.688  1.00 14.58           N  
ATOM   1104  NH2 ARG A 316     -13.828 -16.793  29.902  1.00 14.28           N1+
ATOM   1105  H   ARG A 316     -13.294 -12.578  33.832  1.00 12.55           H  
ATOM   1106  HA  ARG A 316     -15.863 -13.268  34.878  1.00 13.05           H  
ATOM   1107  HB3 ARG A 316     -13.464 -15.035  34.185  1.00 12.86           H  
ATOM   1108  HB2 ARG A 316     -14.579 -14.384  33.019  1.00 12.86           H  
ATOM   1109  HG3 ARG A 316     -16.474 -15.719  34.100  1.00 13.82           H  
ATOM   1110  HG2 ARG A 316     -15.313 -16.260  35.268  1.00 13.82           H  
ATOM   1111  HD3 ARG A 316     -15.846 -17.894  33.453  1.00 13.56           H  
ATOM   1112  HD2 ARG A 316     -14.178 -17.732  33.875  1.00 13.56           H  
ATOM   1113  HE  ARG A 316     -15.685 -16.552  31.524  1.00 14.44           H  
ATOM   1114 HH12 ARG A 316     -11.824 -17.749  31.089  1.00 14.58           H  
ATOM   1115 HH11 ARG A 316     -12.556 -17.855  32.669  1.00 14.58           H  
ATOM   1116 HH22 ARG A 316     -13.027 -16.917  29.300  1.00 14.28           H  
ATOM   1117 HH21 ARG A 316     -14.671 -16.400  29.510  1.00 14.28           H  
ATOM   1118  N   SER A 317     -13.377 -13.369  36.974  1.00 13.44           N  
ATOM   1119  CA  SER A 317     -12.827 -13.698  38.286  1.00 14.16           C  
ATOM   1120  C   SER A 317     -13.070 -12.619  39.357  1.00 15.04           C  
ATOM   1121  O   SER A 317     -12.574 -12.786  40.470  1.00 14.77           O  
ATOM   1122  CB  SER A 317     -11.319 -13.943  38.108  1.00 13.86           C  
ATOM   1123  OG  SER A 317     -11.127 -15.055  37.261  1.00 13.56           O  
ATOM   1124  H   SER A 317     -12.777 -12.815  36.380  1.00 13.44           H  
ATOM   1125  HA  SER A 317     -13.280 -14.619  38.656  1.00 14.16           H  
ATOM   1126  HB3 SER A 317     -10.835 -14.148  39.063  1.00 13.86           H  
ATOM   1127  HB2 SER A 317     -10.819 -13.075  37.680  1.00 13.86           H  
ATOM   1128  HG  SER A 317     -11.236 -14.762  36.348  1.00 13.56           H  
ATOM   1129  N   ILE A 318     -13.811 -11.539  39.040  1.00 16.12           N  
ATOM   1130  CA  ILE A 318     -14.084 -10.431  39.970  1.00 18.17           C  
ATOM   1131  C   ILE A 318     -14.945 -10.812  41.197  1.00 18.79           C  
ATOM   1132  O   ILE A 318     -14.895 -10.098  42.196  1.00 19.55           O  
ATOM   1133  CB  ILE A 318     -14.738  -9.209  39.264  1.00 18.03           C  
ATOM   1134  CG1 ILE A 318     -16.154  -9.477  38.693  1.00 19.15           C  
ATOM   1135  CG2 ILE A 318     -13.781  -8.631  38.208  1.00 18.77           C  
ATOM   1136  CD1 ILE A 318     -16.804  -8.250  38.032  1.00 19.32           C  
ATOM   1137  H   ILE A 318     -14.191 -11.448  38.108  1.00 16.12           H  
ATOM   1138  HA  ILE A 318     -13.119 -10.105  40.365  1.00 18.17           H  
ATOM   1139  HB  ILE A 318     -14.856  -8.428  40.017  1.00 18.03           H  
ATOM   1140 HG13 ILE A 318     -16.825  -9.825  39.478  1.00 19.15           H  
ATOM   1141 HG12 ILE A 318     -16.111 -10.288  37.968  1.00 19.15           H  
ATOM   1142 HG21 ILE A 318     -14.161  -7.702  37.785  1.00 18.77           H  
ATOM   1143 HG22 ILE A 318     -12.808  -8.410  38.643  1.00 18.77           H  
ATOM   1144 HG23 ILE A 318     -13.618  -9.330  37.392  1.00 18.77           H  
ATOM   1145 HD11 ILE A 318     -17.890  -8.346  38.018  1.00 19.32           H  
ATOM   1146 HD12 ILE A 318     -16.561  -7.330  38.564  1.00 19.32           H  
ATOM   1147 HD13 ILE A 318     -16.472  -8.139  36.998  1.00 19.32           H  
ATOM   1148  N   ALA A 319     -15.681 -11.935  41.121  1.00 19.24           N  
ATOM   1149  CA  ALA A 319     -16.430 -12.515  42.237  1.00 19.80           C  
ATOM   1150  C   ALA A 319     -15.620 -13.557  43.036  1.00 20.18           C  
ATOM   1151  O   ALA A 319     -16.034 -13.899  44.143  1.00 20.29           O  
ATOM   1152  CB  ALA A 319     -17.714 -13.147  41.679  1.00 20.42           C  
ATOM   1153  H   ALA A 319     -15.684 -12.463  40.260  1.00 19.24           H  
ATOM   1154  HA  ALA A 319     -16.724 -11.726  42.933  1.00 19.80           H  
ATOM   1155  HB1 ALA A 319     -18.326 -13.573  42.476  1.00 20.42           H  
ATOM   1156  HB2 ALA A 319     -18.323 -12.404  41.163  1.00 20.42           H  
ATOM   1157  HB3 ALA A 319     -17.491 -13.945  40.969  1.00 20.42           H  
ATOM   1158  N   VAL A 320     -14.500 -14.047  42.475  1.00 19.84           N  
ATOM   1159  CA  VAL A 320     -13.645 -15.073  43.073  1.00 20.37           C  
ATOM   1160  C   VAL A 320     -12.603 -14.411  43.994  1.00 20.32           C  
ATOM   1161  O   VAL A 320     -11.859 -13.540  43.539  1.00 21.12           O  
ATOM   1162  CB  VAL A 320     -12.886 -15.888  41.983  1.00 20.06           C  
ATOM   1163  CG1 VAL A 320     -11.968 -16.990  42.556  1.00 20.75           C  
ATOM   1164  CG2 VAL A 320     -13.855 -16.515  40.965  1.00 19.82           C  
ATOM   1165  H   VAL A 320     -14.192 -13.686  41.582  1.00 19.84           H  
ATOM   1166  HA  VAL A 320     -14.261 -15.763  43.655  1.00 20.37           H  
ATOM   1167  HB  VAL A 320     -12.243 -15.210  41.421  1.00 20.06           H  
ATOM   1168 HG11 VAL A 320     -11.515 -17.576  41.756  1.00 20.75           H  
ATOM   1169 HG12 VAL A 320     -11.150 -16.581  43.148  1.00 20.75           H  
ATOM   1170 HG13 VAL A 320     -12.527 -17.678  43.190  1.00 20.75           H  
ATOM   1171 HG21 VAL A 320     -13.309 -17.084  40.215  1.00 19.82           H  
ATOM   1172 HG22 VAL A 320     -14.560 -17.189  41.452  1.00 19.82           H  
ATOM   1173 HG23 VAL A 320     -14.434 -15.760  40.434  1.00 19.82           H  
ATOM   1174  N   LYS A 321     -12.564 -14.848  45.263  1.00 20.40           N  
ATOM   1175  CA  LYS A 321     -11.602 -14.382  46.262  1.00 20.01           C  
ATOM   1176  C   LYS A 321     -10.259 -15.110  46.085  1.00 18.51           C  
ATOM   1177  O   LYS A 321     -10.208 -16.326  46.273  1.00 18.13           O  
ATOM   1178  CB  LYS A 321     -12.192 -14.603  47.676  1.00 20.82           C  
ATOM   1179  CG  LYS A 321     -11.307 -14.122  48.847  1.00 23.11           C  
ATOM   1180  CD  LYS A 321     -11.272 -12.588  49.003  1.00 27.17           C  
ATOM   1181  CE  LYS A 321     -10.195 -12.052  49.967  1.00 28.65           C  
ATOM   1182  NZ  LYS A 321     -10.279 -12.633  51.320  1.00 29.49           N1+
ATOM   1183  H   LYS A 321     -13.205 -15.568  45.564  1.00 20.40           H  
ATOM   1184  HA  LYS A 321     -11.449 -13.311  46.118  1.00 20.01           H  
ATOM   1185  HB3 LYS A 321     -12.392 -15.667  47.812  1.00 20.82           H  
ATOM   1186  HB2 LYS A 321     -13.164 -14.112  47.747  1.00 20.82           H  
ATOM   1187  HG3 LYS A 321     -10.292 -14.506  48.744  1.00 23.11           H  
ATOM   1188  HG2 LYS A 321     -11.692 -14.566  49.766  1.00 23.11           H  
ATOM   1189  HD3 LYS A 321     -12.252 -12.243  49.335  1.00 27.17           H  
ATOM   1190  HD2 LYS A 321     -11.115 -12.121  48.031  1.00 27.17           H  
ATOM   1191  HE3 LYS A 321     -10.282 -10.968  50.049  1.00 28.65           H  
ATOM   1192  HE2 LYS A 321      -9.202 -12.253  49.572  1.00 28.65           H  
ATOM   1193  HZ1 LYS A 321     -10.148 -13.633  51.259  1.00 29.49           H  
ATOM   1194  HZ2 LYS A 321      -9.552 -12.238  51.900  1.00 29.49           H  
ATOM   1195  HZ3 LYS A 321     -11.182 -12.432  51.723  1.00 29.49           H  
ATOM   1196  N   ASP A 322      -9.203 -14.340  45.759  1.00 17.25           N  
ATOM   1197  CA  ASP A 322      -7.800 -14.780  45.693  1.00 16.34           C  
ATOM   1198  C   ASP A 322      -7.568 -15.959  44.725  1.00 15.10           C  
ATOM   1199  O   ASP A 322      -6.839 -16.895  45.050  1.00 14.56           O  
ATOM   1200  CB  ASP A 322      -7.185 -15.052  47.096  1.00 16.72           C  
ATOM   1201  CG  ASP A 322      -7.254 -13.892  48.103  1.00 18.85           C  
ATOM   1202  OD1 ASP A 322      -7.133 -14.196  49.311  1.00 21.16           O  
ATOM   1203  OD2 ASP A 322      -7.298 -12.718  47.671  1.00 20.02           O1-
ATOM   1204  H   ASP A 322      -9.345 -13.349  45.633  1.00 17.25           H  
ATOM   1205  HA  ASP A 322      -7.251 -13.950  45.247  1.00 16.34           H  
ATOM   1206  HB3 ASP A 322      -6.136 -15.327  47.000  1.00 16.72           H  
ATOM   1207  HB2 ASP A 322      -7.694 -15.906  47.545  1.00 16.72           H  
ATOM   1208  N   GLY A 323      -8.204 -15.893  43.550  1.00 14.57           N  
ATOM   1209  CA  GLY A 323      -8.076 -16.924  42.534  1.00 13.45           C  
ATOM   1210  C   GLY A 323      -8.671 -16.423  41.219  1.00 13.37           C  
ATOM   1211  O   GLY A 323      -9.191 -15.308  41.132  1.00 12.91           O  
ATOM   1212  H   GLY A 323      -8.799 -15.106  43.333  1.00 14.57           H  
ATOM   1213  HA3 GLY A 323      -8.609 -17.820  42.856  1.00 13.45           H  
ATOM   1214  HA2 GLY A 323      -7.028 -17.184  42.384  1.00 13.45           H  
ATOM   1215  N   ILE A 324      -8.600 -17.294  40.203  1.00 13.33           N  
ATOM   1216  CA  ILE A 324      -9.215 -17.100  38.895  1.00 13.77           C  
ATOM   1217  C   ILE A 324     -10.149 -18.272  38.559  1.00 13.99           C  
ATOM   1218  O   ILE A 324      -9.911 -19.393  39.009  1.00 14.19           O  
ATOM   1219  CB  ILE A 324      -8.165 -16.951  37.751  1.00 14.15           C  
ATOM   1220  CG1 ILE A 324      -7.309 -18.218  37.481  1.00 14.63           C  
ATOM   1221  CG2 ILE A 324      -7.299 -15.696  37.975  1.00 12.94           C  
ATOM   1222  CD1 ILE A 324      -6.354 -18.092  36.285  1.00 15.14           C  
ATOM   1223  H   ILE A 324      -8.169 -18.198  40.356  1.00 13.33           H  
ATOM   1224  HA  ILE A 324      -9.826 -16.207  38.940  1.00 13.77           H  
ATOM   1225  HB  ILE A 324      -8.728 -16.760  36.835  1.00 14.15           H  
ATOM   1226 HG13 ILE A 324      -7.942 -19.084  37.284  1.00 14.63           H  
ATOM   1227 HG12 ILE A 324      -6.745 -18.469  38.377  1.00 14.63           H  
ATOM   1228 HG21 ILE A 324      -6.690 -15.467  37.102  1.00 12.94           H  
ATOM   1229 HG22 ILE A 324      -7.922 -14.821  38.166  1.00 12.94           H  
ATOM   1230 HG23 ILE A 324      -6.628 -15.816  38.826  1.00 12.94           H  
ATOM   1231 HD11 ILE A 324      -5.957 -19.069  36.006  1.00 15.14           H  
ATOM   1232 HD12 ILE A 324      -6.863 -17.681  35.414  1.00 15.14           H  
ATOM   1233 HD13 ILE A 324      -5.505 -17.448  36.516  1.00 15.14           H  
ATOM   1234  N   LEU A 325     -11.171 -17.981  37.742  1.00 13.16           N  
ATOM   1235  CA  LEU A 325     -12.076 -18.960  37.153  1.00 13.11           C  
ATOM   1236  C   LEU A 325     -11.704 -19.144  35.675  1.00 12.84           C  
ATOM   1237  O   LEU A 325     -11.771 -18.188  34.900  1.00 12.53           O  
ATOM   1238  CB  LEU A 325     -13.535 -18.483  37.350  1.00 12.77           C  
ATOM   1239  CG  LEU A 325     -14.631 -19.362  36.701  1.00 13.82           C  
ATOM   1240  CD1 LEU A 325     -14.549 -20.839  37.139  1.00 14.21           C  
ATOM   1241  CD2 LEU A 325     -16.029 -18.757  36.944  1.00 13.29           C  
ATOM   1242  H   LEU A 325     -11.286 -17.026  37.426  1.00 13.16           H  
ATOM   1243  HA  LEU A 325     -11.961 -19.918  37.662  1.00 13.11           H  
ATOM   1244  HB3 LEU A 325     -13.631 -17.463  36.970  1.00 12.77           H  
ATOM   1245  HB2 LEU A 325     -13.735 -18.423  38.419  1.00 12.77           H  
ATOM   1246  HG  LEU A 325     -14.480 -19.343  35.621  1.00 13.82           H  
ATOM   1247 HD11 LEU A 325     -15.526 -21.273  37.349  1.00 14.21           H  
ATOM   1248 HD12 LEU A 325     -14.095 -21.447  36.358  1.00 14.21           H  
ATOM   1249 HD13 LEU A 325     -13.941 -20.969  38.033  1.00 14.21           H  
ATOM   1250 HD21 LEU A 325     -16.576 -18.653  36.006  1.00 13.29           H  
ATOM   1251 HD22 LEU A 325     -16.639 -19.368  37.611  1.00 13.29           H  
ATOM   1252 HD23 LEU A 325     -15.973 -17.765  37.393  1.00 13.29           H  
ATOM   1253  N   LEU A 326     -11.343 -20.386  35.321  1.00 12.76           N  
ATOM   1254  CA  LEU A 326     -11.086 -20.829  33.952  1.00 12.72           C  
ATOM   1255  C   LEU A 326     -12.401 -21.071  33.194  1.00 13.25           C  
ATOM   1256  O   LEU A 326     -13.446 -21.287  33.809  1.00 13.37           O  
ATOM   1257  CB  LEU A 326     -10.253 -22.132  33.988  1.00 12.80           C  
ATOM   1258  CG  LEU A 326      -8.834 -21.994  34.587  1.00 12.47           C  
ATOM   1259  CD1 LEU A 326      -8.142 -23.373  34.672  1.00 13.68           C  
ATOM   1260  CD2 LEU A 326      -7.976 -20.952  33.834  1.00 11.78           C  
ATOM   1261  H   LEU A 326     -11.317 -21.113  36.027  1.00 12.76           H  
ATOM   1262  HA  LEU A 326     -10.536 -20.047  33.426  1.00 12.72           H  
ATOM   1263  HB3 LEU A 326     -10.158 -22.530  32.977  1.00 12.80           H  
ATOM   1264  HB2 LEU A 326     -10.805 -22.890  34.547  1.00 12.80           H  
ATOM   1265  HG  LEU A 326      -8.941 -21.640  35.614  1.00 12.47           H  
ATOM   1266 HD11 LEU A 326      -7.899 -23.624  35.704  1.00 13.68           H  
ATOM   1267 HD12 LEU A 326      -8.775 -24.175  34.292  1.00 13.68           H  
ATOM   1268 HD13 LEU A 326      -7.213 -23.418  34.106  1.00 13.68           H  
ATOM   1269 HD21 LEU A 326      -6.963 -21.298  33.640  1.00 11.78           H  
ATOM   1270 HD22 LEU A 326      -8.403 -20.690  32.866  1.00 11.78           H  
ATOM   1271 HD23 LEU A 326      -7.893 -20.033  34.413  1.00 11.78           H  
ATOM   1272  N   ALA A 327     -12.310 -21.074  31.854  1.00 13.96           N  
ATOM   1273  CA  ALA A 327     -13.419 -21.385  30.947  1.00 14.96           C  
ATOM   1274  C   ALA A 327     -13.881 -22.854  30.992  1.00 15.58           C  
ATOM   1275  O   ALA A 327     -15.001 -23.142  30.573  1.00 16.32           O  
ATOM   1276  CB  ALA A 327     -13.001 -21.010  29.526  1.00 15.10           C  
ATOM   1277  H   ALA A 327     -11.417 -20.895  31.417  1.00 13.96           H  
ATOM   1278  HA  ALA A 327     -14.271 -20.764  31.228  1.00 14.96           H  
ATOM   1279  HB1 ALA A 327     -13.800 -21.221  28.815  1.00 15.10           H  
ATOM   1280  HB2 ALA A 327     -12.776 -19.945  29.461  1.00 15.10           H  
ATOM   1281  HB3 ALA A 327     -12.116 -21.563  29.209  1.00 15.10           H  
ATOM   1282  N   THR A 328     -13.025 -23.741  31.525  1.00 16.53           N  
ATOM   1283  CA  THR A 328     -13.316 -25.141  31.838  1.00 16.94           C  
ATOM   1284  C   THR A 328     -14.196 -25.311  33.103  1.00 17.15           C  
ATOM   1285  O   THR A 328     -14.653 -26.425  33.357  1.00 17.13           O  
ATOM   1286  CB  THR A 328     -11.987 -25.915  32.064  1.00 17.35           C  
ATOM   1287  CG2 THR A 328     -11.029 -25.848  30.863  1.00 17.68           C  
ATOM   1288  OG1 THR A 328     -11.301 -25.472  33.224  1.00 17.80           O  
ATOM   1289  H   THR A 328     -12.122 -23.416  31.838  1.00 16.53           H  
ATOM   1290  HA  THR A 328     -13.846 -25.587  30.996  1.00 16.94           H  
ATOM   1291  HB  THR A 328     -12.223 -26.967  32.228  1.00 17.35           H  
ATOM   1292 HG21 THR A 328     -10.125 -26.431  31.043  1.00 17.68           H  
ATOM   1293 HG22 THR A 328     -11.502 -26.244  29.964  1.00 17.68           H  
ATOM   1294 HG23 THR A 328     -10.722 -24.825  30.650  1.00 17.68           H  
ATOM   1295  HG1 THR A 328     -10.453 -25.922  33.266  1.00 17.80           H  
ATOM   1296  N   GLY A 329     -14.426 -24.222  33.859  1.00 17.07           N  
ATOM   1297  CA  GLY A 329     -15.230 -24.194  35.081  1.00 17.25           C  
ATOM   1298  C   GLY A 329     -14.378 -24.414  36.342  1.00 17.61           C  
ATOM   1299  O   GLY A 329     -14.917 -24.317  37.444  1.00 17.73           O  
ATOM   1300  H   GLY A 329     -14.019 -23.340  33.578  1.00 17.07           H  
ATOM   1301  HA3 GLY A 329     -16.028 -24.937  35.046  1.00 17.25           H  
ATOM   1302  HA2 GLY A 329     -15.710 -23.218  35.151  1.00 17.25           H  
ATOM   1303  N   LEU A 330     -13.068 -24.690  36.199  1.00 17.24           N  
ATOM   1304  CA  LEU A 330     -12.132 -24.884  37.305  1.00 17.05           C  
ATOM   1305  C   LEU A 330     -11.735 -23.542  37.939  1.00 16.91           C  
ATOM   1306  O   LEU A 330     -11.312 -22.633  37.224  1.00 16.40           O  
ATOM   1307  CB  LEU A 330     -10.898 -25.657  36.782  1.00 17.05           C  
ATOM   1308  CG  LEU A 330      -9.788 -25.951  37.823  1.00 17.77           C  
ATOM   1309  CD1 LEU A 330     -10.301 -26.803  39.005  1.00 18.64           C  
ATOM   1310  CD2 LEU A 330      -8.556 -26.576  37.140  1.00 18.43           C  
ATOM   1311  H   LEU A 330     -12.677 -24.759  35.270  1.00 17.24           H  
ATOM   1312  HA  LEU A 330     -12.630 -25.497  38.059  1.00 17.05           H  
ATOM   1313  HB3 LEU A 330     -10.459 -25.088  35.962  1.00 17.05           H  
ATOM   1314  HB2 LEU A 330     -11.230 -26.599  36.342  1.00 17.05           H  
ATOM   1315  HG  LEU A 330      -9.443 -25.003  38.239  1.00 17.77           H  
ATOM   1316 HD11 LEU A 330      -9.629 -27.621  39.264  1.00 18.64           H  
ATOM   1317 HD12 LEU A 330     -10.407 -26.191  39.902  1.00 18.64           H  
ATOM   1318 HD13 LEU A 330     -11.274 -27.248  38.798  1.00 18.64           H  
ATOM   1319 HD21 LEU A 330      -8.244 -27.518  37.591  1.00 18.43           H  
ATOM   1320 HD22 LEU A 330      -8.749 -26.784  36.089  1.00 18.43           H  
ATOM   1321 HD23 LEU A 330      -7.700 -25.901  37.185  1.00 18.43           H  
ATOM   1322  N   HIS A 331     -11.822 -23.480  39.276  1.00 16.49           N  
ATOM   1323  CA  HIS A 331     -11.274 -22.393  40.082  1.00 16.26           C  
ATOM   1324  C   HIS A 331      -9.849 -22.759  40.525  1.00 15.66           C  
ATOM   1325  O   HIS A 331      -9.661 -23.809  41.140  1.00 15.77           O  
ATOM   1326  CB  HIS A 331     -12.178 -22.127  41.301  1.00 16.32           C  
ATOM   1327  CG  HIS A 331     -13.531 -21.546  40.971  1.00 17.55           C  
ATOM   1328  CD2 HIS A 331     -14.004 -20.254  41.037  1.00 19.08           C  
ATOM   1329  ND1 HIS A 331     -14.601 -22.309  40.531  1.00 18.30           N  
ATOM   1330  CE1 HIS A 331     -15.632 -21.478  40.357  1.00 19.52           C  
ATOM   1331  NE2 HIS A 331     -15.342 -20.213  40.640  1.00 18.70           N  
ATOM   1332  H   HIS A 331     -12.170 -24.277  39.789  1.00 16.49           H  
ATOM   1333  HA  HIS A 331     -11.242 -21.478  39.492  1.00 16.26           H  
ATOM   1334  HB3 HIS A 331     -11.682 -21.429  41.978  1.00 16.32           H  
ATOM   1335  HB2 HIS A 331     -12.326 -23.045  41.872  1.00 16.32           H  
ATOM   1336  HD2 HIS A 331     -13.483 -19.358  41.338  1.00 19.08           H  
ATOM   1337  HD1 HIS A 331     -14.603 -23.305  40.366  1.00 18.30           H  
ATOM   1338  HE1 HIS A 331     -16.603 -21.802  40.011  1.00 19.52           H  
ATOM   1339  N   VAL A 332      -8.887 -21.878  40.216  1.00 14.69           N  
ATOM   1340  CA  VAL A 332      -7.483 -21.992  40.614  1.00 14.22           C  
ATOM   1341  C   VAL A 332      -7.180 -20.845  41.591  1.00 13.25           C  
ATOM   1342  O   VAL A 332      -7.353 -19.686  41.224  1.00 12.69           O  
ATOM   1343  CB  VAL A 332      -6.533 -21.873  39.383  1.00 14.11           C  
ATOM   1344  CG1 VAL A 332      -5.031 -21.794  39.739  1.00 15.14           C  
ATOM   1345  CG2 VAL A 332      -6.761 -23.031  38.393  1.00 15.38           C  
ATOM   1346  H   VAL A 332      -9.134 -21.030  39.719  1.00 14.69           H  
ATOM   1347  HA  VAL A 332      -7.292 -22.945  41.112  1.00 14.22           H  
ATOM   1348  HB  VAL A 332      -6.780 -20.955  38.847  1.00 14.11           H  
ATOM   1349 HG11 VAL A 332      -4.415 -21.791  38.840  1.00 15.14           H  
ATOM   1350 HG12 VAL A 332      -4.780 -20.886  40.287  1.00 15.14           H  
ATOM   1351 HG13 VAL A 332      -4.723 -22.647  40.344  1.00 15.14           H  
ATOM   1352 HG21 VAL A 332      -6.108 -22.944  37.524  1.00 15.38           H  
ATOM   1353 HG22 VAL A 332      -6.564 -23.996  38.861  1.00 15.38           H  
ATOM   1354 HG23 VAL A 332      -7.787 -23.043  38.025  1.00 15.38           H  
ATOM   1355  N   HIS A 333      -6.739 -21.192  42.810  1.00 12.60           N  
ATOM   1356  CA  HIS A 333      -6.378 -20.251  43.876  1.00 12.17           C  
ATOM   1357  C   HIS A 333      -4.901 -19.812  43.769  1.00 12.08           C  
ATOM   1358  O   HIS A 333      -4.130 -20.434  43.036  1.00 11.61           O  
ATOM   1359  CB  HIS A 333      -6.672 -20.948  45.224  1.00 11.89           C  
ATOM   1360  CG  HIS A 333      -6.758 -20.031  46.421  1.00 11.16           C  
ATOM   1361  CD2 HIS A 333      -7.829 -19.277  46.857  1.00 11.34           C  
ATOM   1362  ND1 HIS A 333      -5.678 -19.818  47.284  1.00 12.19           N  
ATOM   1363  CE1 HIS A 333      -6.122 -18.948  48.181  1.00 11.74           C  
ATOM   1364  NE2 HIS A 333      -7.390 -18.594  47.978  1.00 11.39           N  
ATOM   1365  H   HIS A 333      -6.621 -22.170  43.028  1.00 12.60           H  
ATOM   1366  HA  HIS A 333      -7.014 -19.369  43.796  1.00 12.17           H  
ATOM   1367  HB3 HIS A 333      -5.922 -21.715  45.426  1.00 11.89           H  
ATOM   1368  HB2 HIS A 333      -7.626 -21.474  45.166  1.00 11.89           H  
ATOM   1369  HD2 HIS A 333      -8.828 -19.159  46.464  1.00 11.34           H  
ATOM   1370  HE1 HIS A 333      -5.517 -18.566  48.990  1.00 11.74           H  
ATOM   1371  HE2 HIS A 333      -7.927 -17.943  48.532  1.00 11.39           H  
ATOM   1372  N   ARG A 334      -4.524 -18.779  44.550  1.00 12.63           N  
ATOM   1373  CA  ARG A 334      -3.136 -18.359  44.796  1.00 13.89           C  
ATOM   1374  C   ARG A 334      -2.238 -19.512  45.258  1.00 13.80           C  
ATOM   1375  O   ARG A 334      -1.156 -19.674  44.704  1.00 13.21           O  
ATOM   1376  CB  ARG A 334      -3.068 -17.264  45.884  1.00 15.02           C  
ATOM   1377  CG  ARG A 334      -3.529 -15.873  45.433  1.00 18.63           C  
ATOM   1378  CD  ARG A 334      -3.379 -14.785  46.516  1.00 19.29           C  
ATOM   1379  NE  ARG A 334      -1.964 -14.470  46.802  1.00 20.64           N  
ATOM   1380  CZ  ARG A 334      -1.181 -14.894  47.814  1.00 22.49           C  
ATOM   1381  NH1 ARG A 334      -1.628 -15.684  48.803  1.00 22.58           N  
ATOM   1382  NH2 ARG A 334       0.102 -14.514  47.827  1.00 21.59           N1+
ATOM   1383  H   ARG A 334      -5.228 -18.305  45.101  1.00 12.63           H  
ATOM   1384  HA  ARG A 334      -2.720 -17.972  43.866  1.00 13.89           H  
ATOM   1385  HB3 ARG A 334      -2.033 -17.170  46.215  1.00 15.02           H  
ATOM   1386  HB2 ARG A 334      -3.634 -17.575  46.763  1.00 15.02           H  
ATOM   1387  HG3 ARG A 334      -4.545 -15.888  45.053  1.00 18.63           H  
ATOM   1388  HG2 ARG A 334      -2.904 -15.602  44.582  1.00 18.63           H  
ATOM   1389  HD3 ARG A 334      -3.836 -15.142  47.438  1.00 19.29           H  
ATOM   1390  HD2 ARG A 334      -3.939 -13.889  46.248  1.00 19.29           H  
ATOM   1391  HE  ARG A 334      -1.503 -13.953  46.062  1.00 20.64           H  
ATOM   1392 HH12 ARG A 334      -1.009 -15.991  49.539  1.00 22.58           H  
ATOM   1393 HH11 ARG A 334      -2.593 -15.983  48.810  1.00 22.58           H  
ATOM   1394 HH22 ARG A 334       0.722 -14.810  48.566  1.00 21.59           H  
ATOM   1395 HH21 ARG A 334       0.470 -13.945  47.073  1.00 21.59           H  
ATOM   1396  N   ASN A 335      -2.702 -20.285  46.253  1.00 14.33           N  
ATOM   1397  CA  ASN A 335      -1.953 -21.377  46.885  1.00 14.49           C  
ATOM   1398  C   ASN A 335      -1.598 -22.506  45.901  1.00 13.99           C  
ATOM   1399  O   ASN A 335      -0.518 -23.081  46.023  1.00 13.69           O  
ATOM   1400  CB  ASN A 335      -2.748 -21.930  48.091  1.00 15.26           C  
ATOM   1401  CG  ASN A 335      -3.013 -20.914  49.213  1.00 16.36           C  
ATOM   1402  ND2 ASN A 335      -3.877 -21.284  50.160  1.00 18.34           N  
ATOM   1403  OD1 ASN A 335      -2.457 -19.817  49.237  1.00 19.11           O  
ATOM   1404  H   ASN A 335      -3.612 -20.086  46.648  1.00 14.33           H  
ATOM   1405  HA  ASN A 335      -1.016 -20.950  47.250  1.00 14.49           H  
ATOM   1406  HB3 ASN A 335      -2.202 -22.763  48.535  1.00 15.26           H  
ATOM   1407  HB2 ASN A 335      -3.704 -22.333  47.751  1.00 15.26           H  
ATOM   1408 HD22 ASN A 335      -4.085 -20.658  50.924  1.00 18.34           H  
ATOM   1409 HD21 ASN A 335      -4.325 -22.188  50.122  1.00 18.34           H  
ATOM   1410  N   SER A 336      -2.484 -22.759  44.921  1.00 13.75           N  
ATOM   1411  CA  SER A 336      -2.269 -23.701  43.824  1.00 14.04           C  
ATOM   1412  C   SER A 336      -1.195 -23.200  42.835  1.00 13.21           C  
ATOM   1413  O   SER A 336      -0.317 -23.978  42.466  1.00 12.30           O  
ATOM   1414  CB  SER A 336      -3.625 -23.986  43.147  1.00 14.44           C  
ATOM   1415  OG  SER A 336      -3.526 -24.980  42.149  1.00 19.71           O  
ATOM   1416  H   SER A 336      -3.334 -22.216  44.878  1.00 13.75           H  
ATOM   1417  HA  SER A 336      -1.911 -24.636  44.258  1.00 14.04           H  
ATOM   1418  HB3 SER A 336      -4.031 -23.081  42.694  1.00 14.44           H  
ATOM   1419  HB2 SER A 336      -4.354 -24.320  43.886  1.00 14.44           H  
ATOM   1420  HG  SER A 336      -3.352 -25.825  42.571  1.00 19.71           H  
ATOM   1421  N   ALA A 337      -1.257 -21.908  42.467  1.00 12.33           N  
ATOM   1422  CA  ALA A 337      -0.303 -21.248  41.574  1.00 11.93           C  
ATOM   1423  C   ALA A 337       1.106 -21.090  42.175  1.00 12.11           C  
ATOM   1424  O   ALA A 337       2.084 -21.321  41.467  1.00 11.81           O  
ATOM   1425  CB  ALA A 337      -0.872 -19.888  41.155  1.00 12.01           C  
ATOM   1426  H   ALA A 337      -2.003 -21.326  42.823  1.00 12.33           H  
ATOM   1427  HA  ALA A 337      -0.212 -21.862  40.675  1.00 11.93           H  
ATOM   1428  HB1 ALA A 337      -0.194 -19.369  40.478  1.00 12.01           H  
ATOM   1429  HB2 ALA A 337      -1.825 -20.008  40.639  1.00 12.01           H  
ATOM   1430  HB3 ALA A 337      -1.042 -19.238  42.013  1.00 12.01           H  
ATOM   1431  N   HIS A 338       1.186 -20.728  43.468  1.00 12.47           N  
ATOM   1432  CA  HIS A 338       2.427 -20.606  44.238  1.00 13.75           C  
ATOM   1433  C   HIS A 338       3.151 -21.946  44.442  1.00 13.74           C  
ATOM   1434  O   HIS A 338       4.373 -21.980  44.300  1.00 13.99           O  
ATOM   1435  CB  HIS A 338       2.153 -19.901  45.585  1.00 14.10           C  
ATOM   1436  CG  HIS A 338       2.206 -18.395  45.510  1.00 16.56           C  
ATOM   1437  CD2 HIS A 338       1.207 -17.493  45.201  1.00 17.04           C  
ATOM   1438  ND1 HIS A 338       3.389 -17.685  45.746  1.00 17.70           N  
ATOM   1439  CE1 HIS A 338       3.069 -16.411  45.569  1.00 18.07           C  
ATOM   1440  NE2 HIS A 338       1.790 -16.242  45.239  1.00 17.42           N  
ATOM   1441  H   HIS A 338       0.331 -20.528  43.973  1.00 12.47           H  
ATOM   1442  HA  HIS A 338       3.120 -19.988  43.665  1.00 13.75           H  
ATOM   1443  HB3 HIS A 338       2.893 -20.202  46.329  1.00 14.10           H  
ATOM   1444  HB2 HIS A 338       1.189 -20.205  45.992  1.00 14.10           H  
ATOM   1445  HD2 HIS A 338       0.168 -17.620  44.945  1.00 17.04           H  
ATOM   1446  HE1 HIS A 338       3.770 -15.597  45.670  1.00 18.07           H  
ATOM   1447  HE2 HIS A 338       1.338 -15.357  45.035  1.00 17.42           H  
ATOM   1448  N   SER A 339       2.393 -23.024  44.713  1.00 13.89           N  
ATOM   1449  CA  SER A 339       2.921 -24.390  44.814  1.00 14.39           C  
ATOM   1450  C   SER A 339       3.331 -25.003  43.456  1.00 13.94           C  
ATOM   1451  O   SER A 339       4.125 -25.943  43.452  1.00 14.23           O  
ATOM   1452  CB  SER A 339       1.935 -25.275  45.605  1.00 14.63           C  
ATOM   1453  OG  SER A 339       0.767 -25.591  44.875  1.00 18.75           O  
ATOM   1454  H   SER A 339       1.394 -22.920  44.822  1.00 13.89           H  
ATOM   1455  HA  SER A 339       3.833 -24.333  45.412  1.00 14.39           H  
ATOM   1456  HB3 SER A 339       1.653 -24.794  46.542  1.00 14.63           H  
ATOM   1457  HB2 SER A 339       2.420 -26.214  45.876  1.00 14.63           H  
ATOM   1458  HG  SER A 339       0.218 -24.804  44.824  1.00 18.75           H  
ATOM   1459  N   ALA A 340       2.828 -24.439  42.342  1.00 13.29           N  
ATOM   1460  CA  ALA A 340       3.221 -24.777  40.971  1.00 13.19           C  
ATOM   1461  C   ALA A 340       4.395 -23.925  40.442  1.00 12.96           C  
ATOM   1462  O   ALA A 340       4.835 -24.163  39.318  1.00 12.63           O  
ATOM   1463  CB  ALA A 340       1.987 -24.653  40.065  1.00 13.52           C  
ATOM   1464  H   ALA A 340       2.161 -23.685  42.432  1.00 13.29           H  
ATOM   1465  HA  ALA A 340       3.547 -25.818  40.937  1.00 13.19           H  
ATOM   1466  HB1 ALA A 340       2.222 -24.896  39.028  1.00 13.52           H  
ATOM   1467  HB2 ALA A 340       1.209 -25.343  40.388  1.00 13.52           H  
ATOM   1468  HB3 ALA A 340       1.567 -23.648  40.085  1.00 13.52           H  
ATOM   1469  N   GLY A 341       4.897 -22.970  41.248  1.00 12.46           N  
ATOM   1470  CA  GLY A 341       6.077 -22.158  40.938  1.00 12.08           C  
ATOM   1471  C   GLY A 341       5.781 -20.970  40.005  1.00 11.79           C  
ATOM   1472  O   GLY A 341       6.727 -20.371  39.494  1.00 12.40           O  
ATOM   1473  H   GLY A 341       4.483 -22.836  42.160  1.00 12.46           H  
ATOM   1474  HA3 GLY A 341       6.857 -22.781  40.497  1.00 12.08           H  
ATOM   1475  HA2 GLY A 341       6.478 -21.769  41.874  1.00 12.08           H  
ATOM   1476  N   VAL A 342       4.501 -20.631  39.778  1.00 11.26           N  
ATOM   1477  CA  VAL A 342       4.043 -19.549  38.897  1.00 10.64           C  
ATOM   1478  C   VAL A 342       3.252 -18.469  39.675  1.00 10.74           C  
ATOM   1479  O   VAL A 342       2.481 -17.719  39.076  1.00 10.12           O  
ATOM   1480  CB  VAL A 342       3.177 -20.116  37.730  1.00 10.87           C  
ATOM   1481  CG1 VAL A 342       3.992 -21.064  36.836  1.00  9.86           C  
ATOM   1482  CG2 VAL A 342       1.863 -20.797  38.166  1.00 10.92           C  
ATOM   1483  H   VAL A 342       3.768 -21.159  40.235  1.00 11.26           H  
ATOM   1484  HA  VAL A 342       4.896 -19.031  38.457  1.00 10.64           H  
ATOM   1485  HB  VAL A 342       2.900 -19.279  37.087  1.00 10.87           H  
ATOM   1486 HG11 VAL A 342       3.399 -21.399  35.986  1.00  9.86           H  
ATOM   1487 HG12 VAL A 342       4.885 -20.574  36.450  1.00  9.86           H  
ATOM   1488 HG13 VAL A 342       4.310 -21.956  37.378  1.00  9.86           H  
ATOM   1489 HG21 VAL A 342       1.302 -21.148  37.300  1.00 10.92           H  
ATOM   1490 HG22 VAL A 342       2.058 -21.664  38.795  1.00 10.92           H  
ATOM   1491 HG23 VAL A 342       1.208 -20.123  38.715  1.00 10.92           H  
ATOM   1492  N   GLY A 343       3.465 -18.398  41.001  1.00 10.32           N  
ATOM   1493  CA  GLY A 343       2.720 -17.545  41.924  1.00 10.57           C  
ATOM   1494  C   GLY A 343       2.976 -16.042  41.745  1.00 10.57           C  
ATOM   1495  O   GLY A 343       2.091 -15.251  42.065  1.00 10.13           O  
ATOM   1496  H   GLY A 343       4.127 -19.040  41.414  1.00 10.32           H  
ATOM   1497  HA3 GLY A 343       3.026 -17.810  42.932  1.00 10.57           H  
ATOM   1498  HA2 GLY A 343       1.653 -17.760  41.850  1.00 10.57           H  
ATOM   1499  N   ALA A 344       4.156 -15.642  41.237  1.00 10.27           N  
ATOM   1500  CA  ALA A 344       4.540 -14.242  41.035  1.00 10.68           C  
ATOM   1501  C   ALA A 344       3.690 -13.535  39.966  1.00 10.48           C  
ATOM   1502  O   ALA A 344       3.097 -12.498  40.263  1.00  9.87           O  
ATOM   1503  CB  ALA A 344       6.038 -14.161  40.704  1.00 10.87           C  
ATOM   1504  H   ALA A 344       4.846 -16.337  40.988  1.00 10.27           H  
ATOM   1505  HA  ALA A 344       4.383 -13.718  41.980  1.00 10.68           H  
ATOM   1506  HB1 ALA A 344       6.354 -13.128  40.554  1.00 10.87           H  
ATOM   1507  HB2 ALA A 344       6.640 -14.570  41.517  1.00 10.87           H  
ATOM   1508  HB3 ALA A 344       6.283 -14.719  39.800  1.00 10.87           H  
ATOM   1509  N   ILE A 345       3.611 -14.134  38.764  1.00  9.91           N  
ATOM   1510  CA  ILE A 345       2.766 -13.677  37.654  1.00 10.06           C  
ATOM   1511  C   ILE A 345       1.254 -13.852  37.930  1.00  9.08           C  
ATOM   1512  O   ILE A 345       0.457 -13.067  37.415  1.00  8.99           O  
ATOM   1513  CB  ILE A 345       3.160 -14.378  36.313  1.00 10.04           C  
ATOM   1514  CG1 ILE A 345       2.383 -13.893  35.064  1.00 10.09           C  
ATOM   1515  CG2 ILE A 345       3.094 -15.918  36.382  1.00 11.04           C  
ATOM   1516  CD1 ILE A 345       2.406 -12.374  34.833  1.00 10.45           C  
ATOM   1517  H   ILE A 345       4.118 -14.993  38.608  1.00  9.91           H  
ATOM   1518  HA  ILE A 345       2.948 -12.607  37.543  1.00 10.06           H  
ATOM   1519  HB  ILE A 345       4.206 -14.124  36.132  1.00 10.04           H  
ATOM   1520 HG13 ILE A 345       1.348 -14.231  35.109  1.00 10.09           H  
ATOM   1521 HG12 ILE A 345       2.802 -14.374  34.178  1.00 10.09           H  
ATOM   1522 HG21 ILE A 345       3.419 -16.367  35.443  1.00 11.04           H  
ATOM   1523 HG22 ILE A 345       3.745 -16.314  37.161  1.00 11.04           H  
ATOM   1524 HG23 ILE A 345       2.082 -16.275  36.575  1.00 11.04           H  
ATOM   1525 HD11 ILE A 345       2.291 -12.148  33.775  1.00 10.45           H  
ATOM   1526 HD12 ILE A 345       1.589 -11.879  35.356  1.00 10.45           H  
ATOM   1527 HD13 ILE A 345       3.339 -11.926  35.172  1.00 10.45           H  
ATOM   1528  N   PHE A 346       0.886 -14.828  38.779  1.00  8.63           N  
ATOM   1529  CA  PHE A 346      -0.490 -15.048  39.225  1.00  9.30           C  
ATOM   1530  C   PHE A 346      -0.993 -13.910  40.137  1.00  9.25           C  
ATOM   1531  O   PHE A 346      -2.147 -13.509  40.003  1.00  9.78           O  
ATOM   1532  CB  PHE A 346      -0.585 -16.425  39.909  1.00  9.18           C  
ATOM   1533  CG  PHE A 346      -1.998 -16.921  40.146  1.00 10.50           C  
ATOM   1534  CD1 PHE A 346      -2.679 -17.592  39.110  1.00  9.73           C  
ATOM   1535  CD2 PHE A 346      -2.696 -16.588  41.326  1.00 11.27           C  
ATOM   1536  CE1 PHE A 346      -3.999 -17.974  39.284  1.00 11.39           C  
ATOM   1537  CE2 PHE A 346      -4.024 -16.964  41.472  1.00 10.97           C  
ATOM   1538  CZ  PHE A 346      -4.670 -17.655  40.457  1.00 10.62           C  
ATOM   1539  H   PHE A 346       1.587 -15.442  39.169  1.00  8.63           H  
ATOM   1540  HA  PHE A 346      -1.122 -15.070  38.335  1.00  9.30           H  
ATOM   1541  HB3 PHE A 346      -0.049 -16.415  40.858  1.00  9.18           H  
ATOM   1542  HB2 PHE A 346      -0.085 -17.168  39.287  1.00  9.18           H  
ATOM   1543  HD1 PHE A 346      -2.172 -17.822  38.184  1.00  9.73           H  
ATOM   1544  HD2 PHE A 346      -2.198 -16.041  42.114  1.00 11.27           H  
ATOM   1545  HE1 PHE A 346      -4.503 -18.515  38.498  1.00 11.39           H  
ATOM   1546  HE2 PHE A 346      -4.558 -16.718  42.378  1.00 10.97           H  
ATOM   1547  HZ  PHE A 346      -5.702 -17.939  40.573  1.00 10.62           H  
ATOM   1548  N   ASP A 347      -0.114 -13.376  41.004  1.00  9.67           N  
ATOM   1549  CA  ASP A 347      -0.400 -12.212  41.851  1.00 10.05           C  
ATOM   1550  C   ASP A 347      -0.438 -10.890  41.068  1.00  9.94           C  
ATOM   1551  O   ASP A 347      -1.181 -10.003  41.481  1.00  9.83           O  
ATOM   1552  CB  ASP A 347       0.536 -12.078  43.077  1.00 10.67           C  
ATOM   1553  CG  ASP A 347       0.500 -13.226  44.101  1.00 12.01           C  
ATOM   1554  OD1 ASP A 347       1.335 -13.168  45.029  1.00 15.85           O  
ATOM   1555  OD2 ASP A 347      -0.396 -14.098  44.023  1.00 14.78           O1-
ATOM   1556  H   ASP A 347       0.812 -13.773  41.091  1.00  9.67           H  
ATOM   1557  HA  ASP A 347      -1.412 -12.346  42.240  1.00 10.05           H  
ATOM   1558  HB3 ASP A 347       0.307 -11.157  43.616  1.00 10.67           H  
ATOM   1559  HB2 ASP A 347       1.566 -11.988  42.727  1.00 10.67           H  
ATOM   1560  N   ARG A 348       0.296 -10.777  39.944  1.00  9.68           N  
ATOM   1561  CA  ARG A 348       0.168  -9.640  39.024  1.00  9.57           C  
ATOM   1562  C   ARG A 348      -1.208  -9.599  38.343  1.00  9.40           C  
ATOM   1563  O   ARG A 348      -1.792  -8.522  38.259  1.00  9.55           O  
ATOM   1564  CB  ARG A 348       1.266  -9.645  37.950  1.00  9.56           C  
ATOM   1565  CG  ARG A 348       2.690  -9.418  38.487  1.00 11.15           C  
ATOM   1566  CD  ARG A 348       3.704  -9.124  37.367  1.00 11.04           C  
ATOM   1567  NE  ARG A 348       3.458  -7.805  36.754  1.00 13.84           N  
ATOM   1568  CZ  ARG A 348       3.798  -7.369  35.530  1.00 17.90           C  
ATOM   1569  NH1 ARG A 348       4.506  -8.115  34.668  1.00 19.21           N  
ATOM   1570  NH2 ARG A 348       3.403  -6.146  35.162  1.00 18.35           N1+
ATOM   1571  H   ARG A 348       0.903 -11.533  39.659  1.00  9.68           H  
ATOM   1572  HA  ARG A 348       0.268  -8.720  39.603  1.00  9.57           H  
ATOM   1573  HB3 ARG A 348       1.030  -8.851  37.240  1.00  9.56           H  
ATOM   1574  HB2 ARG A 348       1.235 -10.570  37.377  1.00  9.56           H  
ATOM   1575  HG3 ARG A 348       3.038 -10.233  39.117  1.00 11.15           H  
ATOM   1576  HG2 ARG A 348       2.642  -8.548  39.145  1.00 11.15           H  
ATOM   1577  HD3 ARG A 348       3.538  -9.856  36.576  1.00 11.04           H  
ATOM   1578  HD2 ARG A 348       4.734  -9.253  37.699  1.00 11.04           H  
ATOM   1579  HE  ARG A 348       2.928  -7.164  37.336  1.00 13.84           H  
ATOM   1580 HH12 ARG A 348       4.736  -7.752  33.752  1.00 19.21           H  
ATOM   1581 HH11 ARG A 348       4.813  -9.038  34.934  1.00 19.21           H  
ATOM   1582 HH22 ARG A 348       3.668  -5.776  34.258  1.00 18.35           H  
ATOM   1583 HH21 ARG A 348       2.805  -5.600  35.770  1.00 18.35           H  
ATOM   1584  N   VAL A 349      -1.718 -10.767  37.916  1.00  9.24           N  
ATOM   1585  CA  VAL A 349      -3.078 -10.932  37.398  1.00  9.63           C  
ATOM   1586  C   VAL A 349      -4.145 -10.500  38.422  1.00  9.95           C  
ATOM   1587  O   VAL A 349      -5.044  -9.747  38.057  1.00  9.18           O  
ATOM   1588  CB  VAL A 349      -3.327 -12.396  36.921  1.00  9.44           C  
ATOM   1589  CG1 VAL A 349      -4.800 -12.852  36.837  1.00 10.34           C  
ATOM   1590  CG2 VAL A 349      -2.634 -12.649  35.571  1.00 10.03           C  
ATOM   1591  H   VAL A 349      -1.171 -11.613  38.008  1.00  9.24           H  
ATOM   1592  HA  VAL A 349      -3.177 -10.271  36.536  1.00  9.63           H  
ATOM   1593  HB  VAL A 349      -2.846 -13.064  37.632  1.00  9.44           H  
ATOM   1594 HG11 VAL A 349      -4.857 -13.871  36.460  1.00 10.34           H  
ATOM   1595 HG12 VAL A 349      -5.290 -12.865  37.810  1.00 10.34           H  
ATOM   1596 HG13 VAL A 349      -5.378 -12.212  36.171  1.00 10.34           H  
ATOM   1597 HG21 VAL A 349      -2.708 -13.697  35.279  1.00 10.03           H  
ATOM   1598 HG22 VAL A 349      -3.089 -12.054  34.779  1.00 10.03           H  
ATOM   1599 HG23 VAL A 349      -1.574 -12.398  35.612  1.00 10.03           H  
ATOM   1600  N   LEU A 350      -3.998 -10.936  39.685  1.00  9.91           N  
ATOM   1601  CA  LEU A 350      -4.930 -10.604  40.759  1.00 10.20           C  
ATOM   1602  C   LEU A 350      -4.923  -9.117  41.137  1.00 11.20           C  
ATOM   1603  O   LEU A 350      -5.986  -8.505  41.113  1.00 11.57           O  
ATOM   1604  CB  LEU A 350      -4.684 -11.486  41.997  1.00 10.32           C  
ATOM   1605  CG  LEU A 350      -5.045 -12.971  41.798  1.00 10.26           C  
ATOM   1606  CD1 LEU A 350      -4.547 -13.792  42.998  1.00 10.73           C  
ATOM   1607  CD2 LEU A 350      -6.550 -13.185  41.525  1.00 11.31           C  
ATOM   1608  H   LEU A 350      -3.231 -11.553  39.920  1.00  9.91           H  
ATOM   1609  HA  LEU A 350      -5.922 -10.828  40.376  1.00 10.20           H  
ATOM   1610  HB3 LEU A 350      -5.260 -11.104  42.842  1.00 10.32           H  
ATOM   1611  HB2 LEU A 350      -3.636 -11.402  42.289  1.00 10.32           H  
ATOM   1612  HG  LEU A 350      -4.516 -13.343  40.921  1.00 10.26           H  
ATOM   1613 HD11 LEU A 350      -5.236 -14.588  43.275  1.00 10.73           H  
ATOM   1614 HD12 LEU A 350      -3.591 -14.256  42.763  1.00 10.73           H  
ATOM   1615 HD13 LEU A 350      -4.392 -13.173  43.882  1.00 10.73           H  
ATOM   1616 HD21 LEU A 350      -7.005 -13.890  42.216  1.00 11.31           H  
ATOM   1617 HD22 LEU A 350      -7.126 -12.265  41.613  1.00 11.31           H  
ATOM   1618 HD23 LEU A 350      -6.710 -13.575  40.519  1.00 11.31           H  
ATOM   1619  N   THR A 351      -3.751  -8.568  41.491  1.00 11.25           N  
ATOM   1620  CA  THR A 351      -3.626  -7.213  42.034  1.00 11.87           C  
ATOM   1621  C   THR A 351      -3.771  -6.092  40.982  1.00 11.47           C  
ATOM   1622  O   THR A 351      -4.270  -5.028  41.349  1.00 12.31           O  
ATOM   1623  CB  THR A 351      -2.279  -7.009  42.780  1.00 12.59           C  
ATOM   1624  CG2 THR A 351      -2.095  -7.968  43.967  1.00 12.19           C  
ATOM   1625  OG1 THR A 351      -1.162  -7.114  41.915  1.00 14.44           O  
ATOM   1626  H   THR A 351      -2.906  -9.126  41.472  1.00 11.25           H  
ATOM   1627  HA  THR A 351      -4.426  -7.074  42.764  1.00 11.87           H  
ATOM   1628  HB  THR A 351      -2.257  -5.995  43.182  1.00 12.59           H  
ATOM   1629 HG21 THR A 351      -1.143  -7.794  44.468  1.00 12.19           H  
ATOM   1630 HG22 THR A 351      -2.884  -7.822  44.705  1.00 12.19           H  
ATOM   1631 HG23 THR A 351      -2.123  -9.015  43.666  1.00 12.19           H  
ATOM   1632  HG1 THR A 351      -1.023  -8.044  41.709  1.00 14.44           H  
ATOM   1633  N   GLU A 352      -3.361  -6.327  39.722  1.00 11.02           N  
ATOM   1634  CA  GLU A 352      -3.367  -5.301  38.673  1.00 10.95           C  
ATOM   1635  C   GLU A 352      -4.619  -5.355  37.783  1.00 11.26           C  
ATOM   1636  O   GLU A 352      -5.012  -4.299  37.287  1.00 11.59           O  
ATOM   1637  CB  GLU A 352      -2.088  -5.379  37.809  1.00 10.86           C  
ATOM   1638  CG  GLU A 352      -0.770  -5.386  38.623  1.00  9.67           C  
ATOM   1639  CD  GLU A 352       0.527  -5.416  37.796  1.00 11.64           C  
ATOM   1640  OE1 GLU A 352       0.488  -5.128  36.578  1.00 13.09           O  
ATOM   1641  OE2 GLU A 352       1.572  -5.727  38.409  1.00 12.92           O1-
ATOM   1642  H   GLU A 352      -2.948  -7.219  39.479  1.00 11.02           H  
ATOM   1643  HA  GLU A 352      -3.356  -4.315  39.140  1.00 10.95           H  
ATOM   1644  HB3 GLU A 352      -2.083  -4.520  37.138  1.00 10.86           H  
ATOM   1645  HB2 GLU A 352      -2.132  -6.253  37.159  1.00 10.86           H  
ATOM   1646  HG3 GLU A 352      -0.756  -6.247  39.292  1.00  9.67           H  
ATOM   1647  HG2 GLU A 352      -0.739  -4.505  39.264  1.00  9.67           H  
ATOM   1648  N   LEU A 353      -5.217  -6.546  37.582  1.00 11.01           N  
ATOM   1649  CA  LEU A 353      -6.357  -6.727  36.679  1.00 10.65           C  
ATOM   1650  C   LEU A 353      -7.632  -7.054  37.469  1.00 11.31           C  
ATOM   1651  O   LEU A 353      -8.511  -6.198  37.516  1.00 11.78           O  
ATOM   1652  CB  LEU A 353      -6.057  -7.771  35.574  1.00 10.92           C  
ATOM   1653  CG  LEU A 353      -4.748  -7.541  34.782  1.00 10.23           C  
ATOM   1654  CD1 LEU A 353      -4.478  -8.732  33.848  1.00 11.42           C  
ATOM   1655  CD2 LEU A 353      -4.734  -6.198  34.018  1.00 11.41           C  
ATOM   1656  H   LEU A 353      -4.851  -7.380  38.022  1.00 11.01           H  
ATOM   1657  HA  LEU A 353      -6.572  -5.792  36.159  1.00 10.65           H  
ATOM   1658  HB3 LEU A 353      -6.896  -7.792  34.875  1.00 10.92           H  
ATOM   1659  HB2 LEU A 353      -6.024  -8.771  36.002  1.00 10.92           H  
ATOM   1660  HG  LEU A 353      -3.918  -7.519  35.488  1.00 10.23           H  
ATOM   1661 HD11 LEU A 353      -3.820  -8.470  33.019  1.00 11.42           H  
ATOM   1662 HD12 LEU A 353      -3.995  -9.546  34.387  1.00 11.42           H  
ATOM   1663 HD13 LEU A 353      -5.406  -9.124  33.431  1.00 11.42           H  
ATOM   1664 HD21 LEU A 353      -4.469  -6.318  32.968  1.00 11.41           H  
ATOM   1665 HD22 LEU A 353      -5.703  -5.700  34.040  1.00 11.41           H  
ATOM   1666 HD23 LEU A 353      -4.006  -5.514  34.455  1.00 11.41           H  
ATOM   1667  N   VAL A 354      -7.720  -8.259  38.067  1.00 10.88           N  
ATOM   1668  CA  VAL A 354      -8.928  -8.792  38.720  1.00 11.60           C  
ATOM   1669  C   VAL A 354      -9.473  -7.890  39.849  1.00 11.95           C  
ATOM   1670  O   VAL A 354     -10.677  -7.643  39.891  1.00 11.92           O  
ATOM   1671  CB  VAL A 354      -8.697 -10.210  39.329  1.00 11.16           C  
ATOM   1672  CG1 VAL A 354      -9.942 -10.811  40.014  1.00 12.05           C  
ATOM   1673  CG2 VAL A 354      -8.183 -11.221  38.294  1.00 10.28           C  
ATOM   1674  H   VAL A 354      -6.935  -8.894  38.008  1.00 10.88           H  
ATOM   1675  HA  VAL A 354      -9.700  -8.867  37.951  1.00 11.60           H  
ATOM   1676  HB  VAL A 354      -7.934 -10.119  40.098  1.00 11.16           H  
ATOM   1677 HG11 VAL A 354      -9.766 -11.842  40.325  1.00 12.05           H  
ATOM   1678 HG12 VAL A 354     -10.232 -10.261  40.906  1.00 12.05           H  
ATOM   1679 HG13 VAL A 354     -10.792 -10.811  39.332  1.00 12.05           H  
ATOM   1680 HG21 VAL A 354      -7.926 -12.172  38.761  1.00 10.28           H  
ATOM   1681 HG22 VAL A 354      -8.952 -11.418  37.557  1.00 10.28           H  
ATOM   1682 HG23 VAL A 354      -7.300 -10.873  37.762  1.00 10.28           H  
ATOM   1683  N   SER A 355      -8.576  -7.408  40.724  1.00 12.95           N  
ATOM   1684  CA  SER A 355      -8.909  -6.549  41.858  1.00 13.72           C  
ATOM   1685  C   SER A 355      -9.350  -5.146  41.427  1.00 13.60           C  
ATOM   1686  O   SER A 355     -10.280  -4.618  42.024  1.00 13.72           O  
ATOM   1687  CB  SER A 355      -7.721  -6.460  42.836  1.00 14.31           C  
ATOM   1688  OG  SER A 355      -7.533  -7.692  43.502  1.00 17.77           O  
ATOM   1689  H   SER A 355      -7.602  -7.672  40.635  1.00 12.95           H  
ATOM   1690  HA  SER A 355      -9.754  -6.997  42.381  1.00 13.72           H  
ATOM   1691  HB3 SER A 355      -7.906  -5.699  43.597  1.00 14.31           H  
ATOM   1692  HB2 SER A 355      -6.804  -6.174  42.320  1.00 14.31           H  
ATOM   1693  HG  SER A 355      -7.099  -8.294  42.890  1.00 17.77           H  
ATOM   1694  N   LYS A 356      -8.714  -4.578  40.390  1.00 13.30           N  
ATOM   1695  CA  LYS A 356      -9.038  -3.239  39.892  1.00 13.59           C  
ATOM   1696  C   LYS A 356     -10.307  -3.210  39.021  1.00 12.95           C  
ATOM   1697  O   LYS A 356     -11.002  -2.195  39.030  1.00 12.98           O  
ATOM   1698  CB  LYS A 356      -7.809  -2.636  39.189  1.00 13.94           C  
ATOM   1699  CG  LYS A 356      -6.605  -2.534  40.145  1.00 16.08           C  
ATOM   1700  CD  LYS A 356      -5.514  -1.565  39.678  1.00 19.12           C  
ATOM   1701  CE  LYS A 356      -4.334  -1.516  40.664  1.00 18.12           C  
ATOM   1702  NZ  LYS A 356      -3.341  -0.495  40.290  1.00 17.55           N1+
ATOM   1703  H   LYS A 356      -7.972  -5.073  39.918  1.00 13.30           H  
ATOM   1704  HA  LYS A 356      -9.252  -2.604  40.755  1.00 13.59           H  
ATOM   1705  HB3 LYS A 356      -8.069  -1.639  38.831  1.00 13.94           H  
ATOM   1706  HB2 LYS A 356      -7.538  -3.222  38.309  1.00 13.94           H  
ATOM   1707  HG3 LYS A 356      -6.170  -3.526  40.271  1.00 16.08           H  
ATOM   1708  HG2 LYS A 356      -6.947  -2.227  41.135  1.00 16.08           H  
ATOM   1709  HD3 LYS A 356      -5.946  -0.570  39.556  1.00 19.12           H  
ATOM   1710  HD2 LYS A 356      -5.166  -1.876  38.694  1.00 19.12           H  
ATOM   1711  HE3 LYS A 356      -3.837  -2.485  40.706  1.00 18.12           H  
ATOM   1712  HE2 LYS A 356      -4.690  -1.295  41.670  1.00 18.12           H  
ATOM   1713  HZ1 LYS A 356      -2.980  -0.696  39.369  1.00 17.55           H  
ATOM   1714  HZ2 LYS A 356      -3.775   0.416  40.293  1.00 17.55           H  
ATOM   1715  HZ3 LYS A 356      -2.583  -0.507  40.958  1.00 17.55           H  
ATOM   1716  N   MET A 357     -10.626  -4.337  38.358  1.00 12.94           N  
ATOM   1717  CA  MET A 357     -11.917  -4.606  37.716  1.00 12.99           C  
ATOM   1718  C   MET A 357     -13.055  -4.742  38.745  1.00 13.79           C  
ATOM   1719  O   MET A 357     -14.153  -4.262  38.473  1.00 13.96           O  
ATOM   1720  CB  MET A 357     -11.821  -5.889  36.863  1.00 13.04           C  
ATOM   1721  CG  MET A 357     -11.008  -5.734  35.573  1.00 11.78           C  
ATOM   1722  SD  MET A 357     -10.595  -7.312  34.785  1.00 12.86           S  
ATOM   1723  CE  MET A 357      -9.810  -6.716  33.267  1.00 12.67           C  
ATOM   1724  H   MET A 357      -9.978  -5.114  38.375  1.00 12.94           H  
ATOM   1725  HA  MET A 357     -12.161  -3.767  37.061  1.00 12.99           H  
ATOM   1726  HB3 MET A 357     -12.825  -6.203  36.572  1.00 13.04           H  
ATOM   1727  HB2 MET A 357     -11.414  -6.707  37.457  1.00 13.04           H  
ATOM   1728  HG3 MET A 357     -10.088  -5.178  35.749  1.00 11.78           H  
ATOM   1729  HG2 MET A 357     -11.589  -5.151  34.865  1.00 11.78           H  
ATOM   1730  HE1 MET A 357      -9.491  -7.561  32.656  1.00 12.67           H  
ATOM   1731  HE2 MET A 357     -10.510  -6.114  32.686  1.00 12.67           H  
ATOM   1732  HE3 MET A 357      -8.936  -6.109  33.504  1.00 12.67           H  
ATOM   1733  N   ARG A 358     -12.768  -5.369  39.902  1.00 14.07           N  
ATOM   1734  CA  ARG A 358     -13.694  -5.522  41.026  1.00 15.99           C  
ATOM   1735  C   ARG A 358     -13.984  -4.181  41.725  1.00 16.37           C  
ATOM   1736  O   ARG A 358     -15.153  -3.860  41.924  1.00 17.15           O  
ATOM   1737  CB  ARG A 358     -13.150  -6.580  42.017  1.00 15.37           C  
ATOM   1738  CG  ARG A 358     -14.071  -6.892  43.221  1.00 15.88           C  
ATOM   1739  CD  ARG A 358     -13.398  -7.644  44.385  1.00 17.86           C  
ATOM   1740  NE  ARG A 358     -12.761  -8.908  43.972  1.00 23.20           N  
ATOM   1741  CZ  ARG A 358     -11.469  -9.268  44.087  1.00 24.28           C  
ATOM   1742  NH1 ARG A 358     -10.549  -8.469  44.648  1.00 24.83           N  
ATOM   1743  NH2 ARG A 358     -11.090 -10.465  43.626  1.00 25.73           N1+
ATOM   1744  H   ARG A 358     -11.844  -5.757  40.037  1.00 14.07           H  
ATOM   1745  HA  ARG A 358     -14.637  -5.898  40.625  1.00 15.99           H  
ATOM   1746  HB3 ARG A 358     -12.183  -6.257  42.401  1.00 15.37           H  
ATOM   1747  HB2 ARG A 358     -12.957  -7.506  41.472  1.00 15.37           H  
ATOM   1748  HG3 ARG A 358     -15.010  -7.360  42.923  1.00 15.88           H  
ATOM   1749  HG2 ARG A 358     -14.358  -5.937  43.658  1.00 15.88           H  
ATOM   1750  HD3 ARG A 358     -14.195  -7.977  45.049  1.00 17.86           H  
ATOM   1751  HD2 ARG A 358     -12.777  -6.985  44.992  1.00 17.86           H  
ATOM   1752  HE  ARG A 358     -13.389  -9.555  43.512  1.00 23.20           H  
ATOM   1753 HH12 ARG A 358      -9.576  -8.741  44.689  1.00 24.83           H  
ATOM   1754 HH11 ARG A 358     -10.819  -7.560  44.996  1.00 24.83           H  
ATOM   1755 HH22 ARG A 358     -10.127 -10.758  43.693  1.00 25.73           H  
ATOM   1756 HH21 ARG A 358     -11.765 -11.101  43.223  1.00 25.73           H  
ATOM   1757  N   ASP A 359     -12.927  -3.444  42.104  1.00 17.38           N  
ATOM   1758  CA  ASP A 359     -13.011  -2.208  42.893  1.00 17.94           C  
ATOM   1759  C   ASP A 359     -13.693  -1.046  42.152  1.00 17.76           C  
ATOM   1760  O   ASP A 359     -14.403  -0.278  42.801  1.00 17.42           O  
ATOM   1761  CB  ASP A 359     -11.647  -1.748  43.470  1.00 18.77           C  
ATOM   1762  CG  ASP A 359     -10.916  -2.737  44.402  1.00 20.25           C  
ATOM   1763  OD1 ASP A 359     -11.554  -3.686  44.914  1.00 23.12           O  
ATOM   1764  OD2 ASP A 359      -9.721  -2.470  44.659  1.00 24.28           O1-
ATOM   1765  H   ASP A 359     -11.992  -3.796  41.938  1.00 17.38           H  
ATOM   1766  HA  ASP A 359     -13.659  -2.432  43.742  1.00 17.94           H  
ATOM   1767  HB3 ASP A 359     -11.780  -0.821  44.030  1.00 18.77           H  
ATOM   1768  HB2 ASP A 359     -10.973  -1.522  42.641  1.00 18.77           H  
ATOM   1769  N   MET A 360     -13.506  -0.952  40.822  1.00 17.25           N  
ATOM   1770  CA  MET A 360     -14.225   0.012  39.985  1.00 16.79           C  
ATOM   1771  C   MET A 360     -15.602  -0.510  39.531  1.00 16.53           C  
ATOM   1772  O   MET A 360     -16.418   0.306  39.111  1.00 16.10           O  
ATOM   1773  CB  MET A 360     -13.326   0.461  38.806  1.00 17.00           C  
ATOM   1774  CG  MET A 360     -13.359  -0.396  37.524  1.00 16.98           C  
ATOM   1775  SD  MET A 360     -12.124   0.089  36.287  1.00 16.53           S  
ATOM   1776  CE  MET A 360     -12.857   1.635  35.679  1.00 17.16           C  
ATOM   1777  H   MET A 360     -12.898  -1.607  40.349  1.00 17.25           H  
ATOM   1778  HA  MET A 360     -14.409   0.908  40.582  1.00 16.79           H  
ATOM   1779  HB3 MET A 360     -12.296   0.562  39.149  1.00 17.00           H  
ATOM   1780  HB2 MET A 360     -13.633   1.471  38.536  1.00 17.00           H  
ATOM   1781  HG3 MET A 360     -14.338  -0.341  37.048  1.00 16.98           H  
ATOM   1782  HG2 MET A 360     -13.197  -1.445  37.772  1.00 16.98           H  
ATOM   1783  HE1 MET A 360     -12.182   2.114  34.970  1.00 17.16           H  
ATOM   1784  HE2 MET A 360     -13.804   1.437  35.177  1.00 17.16           H  
ATOM   1785  HE3 MET A 360     -13.040   2.333  36.493  1.00 17.16           H  
ATOM   1786  N   GLN A 361     -15.834  -1.836  39.601  1.00 16.06           N  
ATOM   1787  CA  GLN A 361     -17.006  -2.540  39.067  1.00 16.08           C  
ATOM   1788  C   GLN A 361     -17.148  -2.354  37.545  1.00 15.66           C  
ATOM   1789  O   GLN A 361     -18.189  -1.890  37.079  1.00 15.36           O  
ATOM   1790  CB  GLN A 361     -18.298  -2.194  39.862  1.00 16.51           C  
ATOM   1791  CG  GLN A 361     -18.373  -2.833  41.261  1.00 19.32           C  
ATOM   1792  CD  GLN A 361     -18.660  -4.338  41.207  1.00 23.67           C  
ATOM   1793  NE2 GLN A 361     -17.751  -5.158  41.733  1.00 24.99           N  
ATOM   1794  OE1 GLN A 361     -19.702  -4.756  40.707  1.00 26.71           O  
ATOM   1795  H   GLN A 361     -15.120  -2.431  39.997  1.00 16.06           H  
ATOM   1796  HA  GLN A 361     -16.799  -3.602  39.204  1.00 16.08           H  
ATOM   1797  HB3 GLN A 361     -19.183  -2.504  39.304  1.00 16.51           H  
ATOM   1798  HB2 GLN A 361     -18.400  -1.114  39.965  1.00 16.51           H  
ATOM   1799  HG3 GLN A 361     -19.188  -2.371  41.818  1.00 19.32           H  
ATOM   1800  HG2 GLN A 361     -17.465  -2.624  41.827  1.00 19.32           H  
ATOM   1801 HE22 GLN A 361     -17.905  -6.156  41.729  1.00 24.99           H  
ATOM   1802 HE21 GLN A 361     -16.892  -4.784  42.117  1.00 24.99           H  
ATOM   1803  N   MET A 362     -16.080  -2.706  36.800  1.00 14.49           N  
ATOM   1804  CA  MET A 362     -16.048  -2.723  35.333  1.00 13.99           C  
ATOM   1805  C   MET A 362     -17.131  -3.672  34.796  1.00 13.61           C  
ATOM   1806  O   MET A 362     -17.197  -4.812  35.255  1.00 13.63           O  
ATOM   1807  CB  MET A 362     -14.636  -3.138  34.848  1.00 13.72           C  
ATOM   1808  CG  MET A 362     -14.433  -3.049  33.320  1.00 13.86           C  
ATOM   1809  SD  MET A 362     -12.960  -3.885  32.663  1.00 13.48           S  
ATOM   1810  CE  MET A 362     -11.621  -2.876  33.358  1.00 13.12           C  
ATOM   1811  H   MET A 362     -15.267  -3.086  37.266  1.00 14.49           H  
ATOM   1812  HA  MET A 362     -16.249  -1.710  34.983  1.00 13.99           H  
ATOM   1813  HB3 MET A 362     -14.409  -4.150  35.187  1.00 13.72           H  
ATOM   1814  HB2 MET A 362     -13.901  -2.494  35.331  1.00 13.72           H  
ATOM   1815  HG3 MET A 362     -14.408  -2.005  33.012  1.00 13.86           H  
ATOM   1816  HG2 MET A 362     -15.277  -3.493  32.795  1.00 13.86           H  
ATOM   1817  HE1 MET A 362     -10.659  -3.342  33.146  1.00 13.12           H  
ATOM   1818  HE2 MET A 362     -11.617  -1.884  32.916  1.00 13.12           H  
ATOM   1819  HE3 MET A 362     -11.722  -2.776  34.438  1.00 13.12           H  
ATOM   1820  N   ASP A 363     -17.960  -3.185  33.859  1.00 13.73           N  
ATOM   1821  CA  ASP A 363     -19.040  -3.971  33.256  1.00 14.22           C  
ATOM   1822  C   ASP A 363     -18.561  -4.649  31.956  1.00 14.39           C  
ATOM   1823  O   ASP A 363     -17.433  -4.429  31.511  1.00 14.38           O  
ATOM   1824  CB  ASP A 363     -20.357  -3.156  33.110  1.00 13.88           C  
ATOM   1825  CG  ASP A 363     -20.322  -1.844  32.308  1.00 14.97           C  
ATOM   1826  OD1 ASP A 363     -21.171  -0.979  32.615  1.00 14.84           O  
ATOM   1827  OD2 ASP A 363     -19.594  -1.779  31.297  1.00 13.35           O1-
ATOM   1828  H   ASP A 363     -17.844  -2.240  33.516  1.00 13.73           H  
ATOM   1829  HA  ASP A 363     -19.290  -4.794  33.928  1.00 14.22           H  
ATOM   1830  HB3 ASP A 363     -20.690  -2.909  34.121  1.00 13.88           H  
ATOM   1831  HB2 ASP A 363     -21.147  -3.786  32.700  1.00 13.88           H  
ATOM   1832  N   LYS A 364     -19.436  -5.487  31.383  1.00 14.62           N  
ATOM   1833  CA  LYS A 364     -19.169  -6.268  30.174  1.00 14.93           C  
ATOM   1834  C   LYS A 364     -19.043  -5.420  28.894  1.00 14.41           C  
ATOM   1835  O   LYS A 364     -18.330  -5.838  27.983  1.00 14.40           O  
ATOM   1836  CB  LYS A 364     -20.249  -7.355  30.035  1.00 14.78           C  
ATOM   1837  CG  LYS A 364     -20.166  -8.411  31.150  1.00 16.07           C  
ATOM   1838  CD  LYS A 364     -21.307  -9.430  31.088  1.00 16.99           C  
ATOM   1839  CE  LYS A 364     -21.161 -10.522  32.160  1.00 19.21           C  
ATOM   1840  NZ  LYS A 364     -22.256 -11.504  32.091  1.00 22.31           N1+
ATOM   1841  H   LYS A 364     -20.345  -5.616  31.802  1.00 14.62           H  
ATOM   1842  HA  LYS A 364     -18.211  -6.771  30.319  1.00 14.93           H  
ATOM   1843  HB3 LYS A 364     -20.143  -7.861  29.073  1.00 14.78           H  
ATOM   1844  HB2 LYS A 364     -21.238  -6.894  30.031  1.00 14.78           H  
ATOM   1845  HG3 LYS A 364     -20.180  -7.930  32.128  1.00 16.07           H  
ATOM   1846  HG2 LYS A 364     -19.209  -8.931  31.077  1.00 16.07           H  
ATOM   1847  HD3 LYS A 364     -21.334  -9.871  30.093  1.00 16.99           H  
ATOM   1848  HD2 LYS A 364     -22.258  -8.909  31.215  1.00 16.99           H  
ATOM   1849  HE3 LYS A 364     -21.154 -10.076  33.154  1.00 19.21           H  
ATOM   1850  HE2 LYS A 364     -20.215 -11.050  32.036  1.00 19.21           H  
ATOM   1851  HZ1 LYS A 364     -22.222 -11.974  31.193  1.00 22.31           H  
ATOM   1852  HZ2 LYS A 364     -22.144 -12.192  32.822  1.00 22.31           H  
ATOM   1853  HZ3 LYS A 364     -23.146 -11.039  32.194  1.00 22.31           H  
ATOM   1854  N   THR A 365     -19.691  -4.242  28.852  1.00 13.73           N  
ATOM   1855  CA  THR A 365     -19.577  -3.289  27.744  1.00 13.37           C  
ATOM   1856  C   THR A 365     -18.178  -2.644  27.680  1.00 12.48           C  
ATOM   1857  O   THR A 365     -17.596  -2.570  26.598  1.00 12.46           O  
ATOM   1858  CB  THR A 365     -20.624  -2.148  27.847  1.00 13.70           C  
ATOM   1859  CG2 THR A 365     -20.642  -1.193  26.643  1.00 14.33           C  
ATOM   1860  OG1 THR A 365     -21.920  -2.693  27.986  1.00 13.96           O  
ATOM   1861  H   THR A 365     -20.256  -3.945  29.635  1.00 13.73           H  
ATOM   1862  HA  THR A 365     -19.747  -3.832  26.811  1.00 13.37           H  
ATOM   1863  HB  THR A 365     -20.441  -1.559  28.744  1.00 13.70           H  
ATOM   1864 HG21 THR A 365     -21.474  -0.492  26.704  1.00 14.33           H  
ATOM   1865 HG22 THR A 365     -19.729  -0.601  26.576  1.00 14.33           H  
ATOM   1866 HG23 THR A 365     -20.748  -1.752  25.713  1.00 14.33           H  
ATOM   1867  HG1 THR A 365     -22.551  -1.970  28.016  1.00 13.96           H  
ATOM   1868  N   GLU A 366     -17.661  -2.233  28.851  1.00 11.85           N  
ATOM   1869  CA  GLU A 366     -16.330  -1.657  29.042  1.00 11.46           C  
ATOM   1870  C   GLU A 366     -15.191  -2.664  28.848  1.00 11.44           C  
ATOM   1871  O   GLU A 366     -14.164  -2.286  28.286  1.00 11.27           O  
ATOM   1872  CB  GLU A 366     -16.249  -1.016  30.434  1.00 11.38           C  
ATOM   1873  CG  GLU A 366     -17.083   0.279  30.536  1.00 11.26           C  
ATOM   1874  CD  GLU A 366     -17.257   0.838  31.953  1.00 10.79           C  
ATOM   1875  OE1 GLU A 366     -17.700   2.003  32.036  1.00 13.48           O  
ATOM   1876  OE2 GLU A 366     -16.962   0.120  32.935  1.00 11.55           O1-
ATOM   1877  H   GLU A 366     -18.221  -2.318  29.691  1.00 11.85           H  
ATOM   1878  HA  GLU A 366     -16.200  -0.879  28.290  1.00 11.46           H  
ATOM   1879  HB3 GLU A 366     -15.212  -0.801  30.694  1.00 11.38           H  
ATOM   1880  HB2 GLU A 366     -16.595  -1.749  31.165  1.00 11.38           H  
ATOM   1881  HG3 GLU A 366     -18.074   0.119  30.116  1.00 11.26           H  
ATOM   1882  HG2 GLU A 366     -16.626   1.047  29.915  1.00 11.26           H  
ATOM   1883  N   LEU A 367     -15.409  -3.924  29.268  1.00 11.19           N  
ATOM   1884  CA  LEU A 367     -14.530  -5.061  28.987  1.00 11.39           C  
ATOM   1885  C   LEU A 367     -14.355  -5.269  27.475  1.00 11.15           C  
ATOM   1886  O   LEU A 367     -13.220  -5.352  27.013  1.00 10.50           O  
ATOM   1887  CB  LEU A 367     -15.088  -6.334  29.667  1.00 11.62           C  
ATOM   1888  CG  LEU A 367     -14.339  -7.652  29.342  1.00 12.20           C  
ATOM   1889  CD1 LEU A 367     -12.905  -7.650  29.907  1.00 11.25           C  
ATOM   1890  CD2 LEU A 367     -15.161  -8.881  29.775  1.00 14.35           C  
ATOM   1891  H   LEU A 367     -16.270  -4.139  29.753  1.00 11.19           H  
ATOM   1892  HA  LEU A 367     -13.552  -4.836  29.415  1.00 11.39           H  
ATOM   1893  HB3 LEU A 367     -16.124  -6.452  29.353  1.00 11.62           H  
ATOM   1894  HB2 LEU A 367     -15.126  -6.187  30.747  1.00 11.62           H  
ATOM   1895  HG  LEU A 367     -14.250  -7.764  28.262  1.00 12.20           H  
ATOM   1896 HD11 LEU A 367     -12.634  -8.608  30.345  1.00 11.25           H  
ATOM   1897 HD12 LEU A 367     -12.180  -7.448  29.118  1.00 11.25           H  
ATOM   1898 HD13 LEU A 367     -12.769  -6.891  30.677  1.00 11.25           H  
ATOM   1899 HD21 LEU A 367     -14.608  -9.562  30.417  1.00 14.35           H  
ATOM   1900 HD22 LEU A 367     -16.074  -8.602  30.301  1.00 14.35           H  
ATOM   1901 HD23 LEU A 367     -15.464  -9.463  28.908  1.00 14.35           H  
ATOM   1902  N   GLY A 368     -15.482  -5.327  26.746  1.00 11.10           N  
ATOM   1903  CA  GLY A 368     -15.505  -5.557  25.306  1.00 11.20           C  
ATOM   1904  C   GLY A 368     -14.931  -4.383  24.512  1.00 10.92           C  
ATOM   1905  O   GLY A 368     -14.378  -4.618  23.441  1.00 11.26           O  
ATOM   1906  H   GLY A 368     -16.378  -5.253  27.210  1.00 11.10           H  
ATOM   1907  HA3 GLY A 368     -16.527  -5.760  24.985  1.00 11.20           H  
ATOM   1908  HA2 GLY A 368     -14.904  -6.432  25.071  1.00 11.20           H  
ATOM   1909  N   CYS A 369     -15.034  -3.145  25.024  1.00 11.24           N  
ATOM   1910  CA  CYS A 369     -14.435  -1.959  24.414  1.00 11.04           C  
ATOM   1911  C   CYS A 369     -12.907  -1.940  24.587  1.00 10.70           C  
ATOM   1912  O   CYS A 369     -12.214  -1.587  23.637  1.00 10.95           O  
ATOM   1913  CB  CYS A 369     -15.046  -0.654  24.944  1.00 10.79           C  
ATOM   1914  SG  CYS A 369     -16.724  -0.425  24.287  1.00 12.60           S  
ATOM   1915  H   CYS A 369     -15.528  -3.005  25.895  1.00 11.24           H  
ATOM   1916  HA  CYS A 369     -14.630  -1.997  23.340  1.00 11.04           H  
ATOM   1917  HB3 CYS A 369     -14.443   0.196  24.629  1.00 10.79           H  
ATOM   1918  HB2 CYS A 369     -15.072  -0.651  26.034  1.00 10.79           H  
ATOM   1919  HG  CYS A 369     -17.289  -1.395  25.015  1.00 12.60           H  
ATOM   1920  N   LEU A 370     -12.398  -2.361  25.760  1.00 10.68           N  
ATOM   1921  CA  LEU A 370     -10.961  -2.518  26.011  1.00 10.35           C  
ATOM   1922  C   LEU A 370     -10.340  -3.662  25.196  1.00  9.93           C  
ATOM   1923  O   LEU A 370      -9.229  -3.498  24.695  1.00  9.18           O  
ATOM   1924  CB  LEU A 370     -10.697  -2.731  27.516  1.00 10.57           C  
ATOM   1925  CG  LEU A 370     -10.885  -1.474  28.388  1.00 10.26           C  
ATOM   1926  CD1 LEU A 370     -10.907  -1.857  29.881  1.00  9.86           C  
ATOM   1927  CD2 LEU A 370      -9.832  -0.388  28.076  1.00 10.68           C  
ATOM   1928  H   LEU A 370     -13.019  -2.632  26.512  1.00 10.68           H  
ATOM   1929  HA  LEU A 370     -10.469  -1.604  25.682  1.00 10.35           H  
ATOM   1930  HB3 LEU A 370      -9.679  -3.097  27.668  1.00 10.57           H  
ATOM   1931  HB2 LEU A 370     -11.351  -3.526  27.878  1.00 10.57           H  
ATOM   1932  HG  LEU A 370     -11.859  -1.043  28.156  1.00 10.26           H  
ATOM   1933 HD11 LEU A 370     -10.410  -1.121  30.514  1.00  9.86           H  
ATOM   1934 HD12 LEU A 370     -11.934  -1.945  30.232  1.00  9.86           H  
ATOM   1935 HD13 LEU A 370     -10.426  -2.818  30.064  1.00  9.86           H  
ATOM   1936 HD21 LEU A 370      -9.118  -0.267  28.885  1.00 10.68           H  
ATOM   1937 HD22 LEU A 370      -9.236  -0.620  27.195  1.00 10.68           H  
ATOM   1938 HD23 LEU A 370     -10.306   0.579  27.904  1.00 10.68           H  
ATOM   1939  N   ARG A 371     -11.078  -4.773  25.042  1.00  9.79           N  
ATOM   1940  CA  ARG A 371     -10.701  -5.894  24.186  1.00 10.22           C  
ATOM   1941  C   ARG A 371     -10.745  -5.524  22.693  1.00 10.08           C  
ATOM   1942  O   ARG A 371      -9.837  -5.924  21.972  1.00 10.01           O  
ATOM   1943  CB  ARG A 371     -11.587  -7.115  24.490  1.00 10.32           C  
ATOM   1944  CG  ARG A 371     -11.307  -7.758  25.865  1.00 10.44           C  
ATOM   1945  CD  ARG A 371     -12.149  -9.019  26.130  1.00 11.79           C  
ATOM   1946  NE  ARG A 371     -11.691 -10.174  25.335  1.00 13.19           N  
ATOM   1947  CZ  ARG A 371     -12.387 -11.252  24.925  1.00 12.34           C  
ATOM   1948  NH1 ARG A 371     -13.700 -11.401  25.147  1.00 13.30           N  
ATOM   1949  NH2 ARG A 371     -11.739 -12.224  24.274  1.00 11.12           N1+
ATOM   1950  H   ARG A 371     -11.974  -4.846  25.508  1.00  9.79           H  
ATOM   1951  HA  ARG A 371      -9.668  -6.162  24.417  1.00 10.22           H  
ATOM   1952  HB3 ARG A 371     -11.434  -7.868  23.720  1.00 10.32           H  
ATOM   1953  HB2 ARG A 371     -12.638  -6.833  24.419  1.00 10.32           H  
ATOM   1954  HG3 ARG A 371     -11.391  -7.058  26.693  1.00 10.44           H  
ATOM   1955  HG2 ARG A 371     -10.254  -8.047  25.852  1.00 10.44           H  
ATOM   1956  HD3 ARG A 371     -13.154  -8.800  25.781  1.00 11.79           H  
ATOM   1957  HD2 ARG A 371     -12.237  -9.243  27.194  1.00 11.79           H  
ATOM   1958  HE  ARG A 371     -10.699 -10.175  25.148  1.00 13.19           H  
ATOM   1959 HH12 ARG A 371     -14.192 -12.220  24.826  1.00 13.30           H  
ATOM   1960 HH11 ARG A 371     -14.235 -10.652  25.574  1.00 13.30           H  
ATOM   1961 HH22 ARG A 371     -12.236 -13.044  23.958  1.00 11.12           H  
ATOM   1962 HH21 ARG A 371     -10.748 -12.150  24.104  1.00 11.12           H  
ATOM   1963  N   ALA A 372     -11.751  -4.751  22.248  1.00 10.72           N  
ATOM   1964  CA  ALA A 372     -11.861  -4.271  20.867  1.00 10.01           C  
ATOM   1965  C   ALA A 372     -10.780  -3.239  20.484  1.00 10.53           C  
ATOM   1966  O   ALA A 372     -10.371  -3.221  19.325  1.00  9.83           O  
ATOM   1967  CB  ALA A 372     -13.282  -3.753  20.603  1.00 10.21           C  
ATOM   1968  H   ALA A 372     -12.491  -4.471  22.880  1.00 10.72           H  
ATOM   1969  HA  ALA A 372     -11.720  -5.130  20.210  1.00 10.01           H  
ATOM   1970  HB1 ALA A 372     -13.376  -3.332  19.601  1.00 10.21           H  
ATOM   1971  HB2 ALA A 372     -14.006  -4.565  20.678  1.00 10.21           H  
ATOM   1972  HB3 ALA A 372     -13.577  -2.992  21.323  1.00 10.21           H  
ATOM   1973  N   ILE A 373     -10.285  -2.457  21.462  1.00 10.38           N  
ATOM   1974  CA  ILE A 373      -9.099  -1.602  21.330  1.00 10.14           C  
ATOM   1975  C   ILE A 373      -7.808  -2.428  21.151  1.00 10.07           C  
ATOM   1976  O   ILE A 373      -7.019  -2.107  20.264  1.00 10.78           O  
ATOM   1977  CB  ILE A 373      -8.962  -0.618  22.539  1.00 10.03           C  
ATOM   1978  CG1 ILE A 373     -10.000   0.519  22.425  1.00  9.56           C  
ATOM   1979  CG2 ILE A 373      -7.562  -0.007  22.781  1.00 10.50           C  
ATOM   1980  CD1 ILE A 373     -10.349   1.190  23.762  1.00 10.99           C  
ATOM   1981  H   ILE A 373     -10.694  -2.506  22.385  1.00 10.38           H  
ATOM   1982  HA  ILE A 373      -9.226  -1.005  20.424  1.00 10.14           H  
ATOM   1983  HB  ILE A 373      -9.207  -1.187  23.436  1.00 10.03           H  
ATOM   1984 HG13 ILE A 373     -10.916   0.129  21.993  1.00  9.56           H  
ATOM   1985 HG12 ILE A 373      -9.649   1.272  21.718  1.00  9.56           H  
ATOM   1986 HG21 ILE A 373      -7.576   0.684  23.624  1.00 10.50           H  
ATOM   1987 HG22 ILE A 373      -6.811  -0.761  23.018  1.00 10.50           H  
ATOM   1988 HG23 ILE A 373      -7.221   0.551  21.911  1.00 10.50           H  
ATOM   1989 HD11 ILE A 373     -11.333   1.656  23.711  1.00 10.99           H  
ATOM   1990 HD12 ILE A 373     -10.370   0.478  24.586  1.00 10.99           H  
ATOM   1991 HD13 ILE A 373      -9.628   1.967  24.012  1.00 10.99           H  
ATOM   1992  N   VAL A 374      -7.634  -3.486  21.965  1.00  9.89           N  
ATOM   1993  CA  VAL A 374      -6.507  -4.426  21.903  1.00 10.39           C  
ATOM   1994  C   VAL A 374      -6.503  -5.289  20.619  1.00 10.02           C  
ATOM   1995  O   VAL A 374      -5.423  -5.573  20.101  1.00  9.80           O  
ATOM   1996  CB  VAL A 374      -6.473  -5.332  23.174  1.00 10.15           C  
ATOM   1997  CG1 VAL A 374      -5.607  -6.607  23.090  1.00 11.39           C  
ATOM   1998  CG2 VAL A 374      -6.032  -4.520  24.406  1.00 11.23           C  
ATOM   1999  H   VAL A 374      -8.327  -3.677  22.677  1.00  9.89           H  
ATOM   2000  HA  VAL A 374      -5.591  -3.832  21.887  1.00 10.39           H  
ATOM   2001  HB  VAL A 374      -7.494  -5.663  23.365  1.00 10.15           H  
ATOM   2002 HG11 VAL A 374      -5.650  -7.158  24.029  1.00 11.39           H  
ATOM   2003 HG12 VAL A 374      -5.945  -7.295  22.316  1.00 11.39           H  
ATOM   2004 HG13 VAL A 374      -4.561  -6.368  22.893  1.00 11.39           H  
ATOM   2005 HG21 VAL A 374      -6.120  -5.110  25.319  1.00 11.23           H  
ATOM   2006 HG22 VAL A 374      -4.992  -4.205  24.318  1.00 11.23           H  
ATOM   2007 HG23 VAL A 374      -6.633  -3.621  24.539  1.00 11.23           H  
ATOM   2008  N   LEU A 375      -7.696  -5.649  20.113  1.00  9.94           N  
ATOM   2009  CA  LEU A 375      -7.907  -6.339  18.838  1.00 10.10           C  
ATOM   2010  C   LEU A 375      -7.460  -5.471  17.652  1.00 10.47           C  
ATOM   2011  O   LEU A 375      -6.678  -5.942  16.831  1.00 10.34           O  
ATOM   2012  CB  LEU A 375      -9.392  -6.759  18.716  1.00 10.06           C  
ATOM   2013  CG  LEU A 375      -9.795  -7.476  17.403  1.00  9.92           C  
ATOM   2014  CD1 LEU A 375      -9.046  -8.813  17.219  1.00 11.08           C  
ATOM   2015  CD2 LEU A 375     -11.329  -7.637  17.305  1.00 10.31           C  
ATOM   2016  H   LEU A 375      -8.535  -5.409  20.625  1.00  9.94           H  
ATOM   2017  HA  LEU A 375      -7.289  -7.239  18.848  1.00 10.10           H  
ATOM   2018  HB3 LEU A 375     -10.006  -5.866  18.819  1.00 10.06           H  
ATOM   2019  HB2 LEU A 375      -9.649  -7.395  19.563  1.00 10.06           H  
ATOM   2020  HG  LEU A 375      -9.522  -6.838  16.562  1.00  9.92           H  
ATOM   2021 HD11 LEU A 375      -9.695  -9.613  16.863  1.00 11.08           H  
ATOM   2022 HD12 LEU A 375      -8.245  -8.708  16.487  1.00 11.08           H  
ATOM   2023 HD13 LEU A 375      -8.590  -9.157  18.147  1.00 11.08           H  
ATOM   2024 HD21 LEU A 375     -11.645  -8.679  17.285  1.00 10.31           H  
ATOM   2025 HD22 LEU A 375     -11.843  -7.168  18.144  1.00 10.31           H  
ATOM   2026 HD23 LEU A 375     -11.712  -7.167  16.398  1.00 10.31           H  
ATOM   2027  N   PHE A 376      -7.940  -4.217  17.608  1.00 10.83           N  
ATOM   2028  CA  PHE A 376      -7.575  -3.225  16.600  1.00 11.07           C  
ATOM   2029  C   PHE A 376      -6.289  -2.490  17.015  1.00 11.03           C  
ATOM   2030  O   PHE A 376      -6.343  -1.306  17.330  1.00 10.69           O  
ATOM   2031  CB  PHE A 376      -8.762  -2.255  16.384  1.00 11.25           C  
ATOM   2032  CG  PHE A 376     -10.040  -2.872  15.836  1.00 11.77           C  
ATOM   2033  CD1 PHE A 376     -11.289  -2.510  16.385  1.00 12.50           C  
ATOM   2034  CD2 PHE A 376     -10.012  -3.707  14.697  1.00 13.19           C  
ATOM   2035  CE1 PHE A 376     -12.462  -3.025  15.851  1.00 13.80           C  
ATOM   2036  CE2 PHE A 376     -11.198  -4.207  14.175  1.00 13.26           C  
ATOM   2037  CZ  PHE A 376     -12.415  -3.873  14.753  1.00 12.52           C  
ATOM   2038  H   PHE A 376      -8.582  -3.904  18.324  1.00 10.83           H  
ATOM   2039  HA  PHE A 376      -7.359  -3.729  15.658  1.00 11.07           H  
ATOM   2040  HB3 PHE A 376      -8.475  -1.457  15.700  1.00 11.25           H  
ATOM   2041  HB2 PHE A 376      -8.996  -1.766  17.331  1.00 11.25           H  
ATOM   2042  HD1 PHE A 376     -11.339  -1.834  17.226  1.00 12.50           H  
ATOM   2043  HD2 PHE A 376      -9.078  -3.961  14.220  1.00 13.19           H  
ATOM   2044  HE1 PHE A 376     -13.415  -2.758  16.286  1.00 13.80           H  
ATOM   2045  HE2 PHE A 376     -11.176  -4.849  13.308  1.00 13.26           H  
ATOM   2046  HZ  PHE A 376     -13.327  -4.269  14.336  1.00 12.52           H  
ATOM   2047  N   ASN A 377      -5.154  -3.205  17.026  1.00 11.31           N  
ATOM   2048  CA  ASN A 377      -3.841  -2.659  17.366  1.00 11.75           C  
ATOM   2049  C   ASN A 377      -3.105  -2.279  16.061  1.00 11.63           C  
ATOM   2050  O   ASN A 377      -2.636  -3.190  15.377  1.00 11.47           O  
ATOM   2051  CB  ASN A 377      -3.089  -3.731  18.194  1.00 12.06           C  
ATOM   2052  CG  ASN A 377      -1.695  -3.305  18.674  1.00 12.02           C  
ATOM   2053  ND2 ASN A 377      -0.805  -4.276  18.888  1.00 12.97           N  
ATOM   2054  OD1 ASN A 377      -1.426  -2.121  18.866  1.00 12.93           O  
ATOM   2055  H   ASN A 377      -5.182  -4.184  16.775  1.00 11.31           H  
ATOM   2056  HA  ASN A 377      -3.977  -1.799  18.015  1.00 11.75           H  
ATOM   2057  HB3 ASN A 377      -3.020  -4.667  17.640  1.00 12.06           H  
ATOM   2058  HB2 ASN A 377      -3.669  -3.951  19.090  1.00 12.06           H  
ATOM   2059 HD22 ASN A 377       0.126  -4.050  19.205  1.00 12.97           H  
ATOM   2060 HD21 ASN A 377      -1.050  -5.242  18.722  1.00 12.97           H  
ATOM   2061  N   PRO A 378      -3.002  -0.969  15.723  1.00 11.73           N  
ATOM   2062  CA  PRO A 378      -2.314  -0.531  14.491  1.00 12.01           C  
ATOM   2063  C   PRO A 378      -0.782  -0.699  14.523  1.00 11.84           C  
ATOM   2064  O   PRO A 378      -0.156  -0.679  13.464  1.00 12.67           O  
ATOM   2065  CB  PRO A 378      -2.730   0.939  14.358  1.00 12.52           C  
ATOM   2066  CG  PRO A 378      -2.909   1.411  15.790  1.00 12.21           C  
ATOM   2067  CD  PRO A 378      -3.497   0.186  16.480  1.00 11.72           C  
ATOM   2068  HA  PRO A 378      -2.692  -1.085  13.630  1.00 12.01           H  
ATOM   2069  HB3 PRO A 378      -3.685   0.983  13.837  1.00 12.52           H  
ATOM   2070  HB2 PRO A 378      -2.022   1.553  13.798  1.00 12.52           H  
ATOM   2071  HG3 PRO A 378      -3.535   2.300  15.879  1.00 12.21           H  
ATOM   2072  HG2 PRO A 378      -1.934   1.643  16.222  1.00 12.21           H  
ATOM   2073  HD2 PRO A 378      -3.208   0.168  17.530  1.00 11.72           H  
ATOM   2074  HD3 PRO A 378      -4.583   0.219  16.410  1.00 11.72           H  
ATOM   2075  N   ASP A 379      -0.223  -0.899  15.729  1.00 11.91           N  
ATOM   2076  CA  ASP A 379       1.188  -1.183  16.000  1.00 12.59           C  
ATOM   2077  C   ASP A 379       1.606  -2.620  15.623  1.00 13.01           C  
ATOM   2078  O   ASP A 379       2.806  -2.897  15.636  1.00 13.13           O  
ATOM   2079  CB  ASP A 379       1.560  -0.906  17.481  1.00 12.72           C  
ATOM   2080  CG  ASP A 379       1.127   0.463  18.040  1.00 14.37           C  
ATOM   2081  OD1 ASP A 379       1.167   1.456  17.279  1.00 15.45           O  
ATOM   2082  OD2 ASP A 379       0.887   0.521  19.267  1.00 16.96           O1-
ATOM   2083  H   ASP A 379      -0.816  -0.874  16.546  1.00 11.91           H  
ATOM   2084  HA  ASP A 379       1.783  -0.516  15.374  1.00 12.59           H  
ATOM   2085  HB3 ASP A 379       2.642  -0.966  17.605  1.00 12.72           H  
ATOM   2086  HB2 ASP A 379       1.128  -1.685  18.111  1.00 12.72           H  
ATOM   2087  N   SER A 380       0.637  -3.500  15.297  1.00 13.70           N  
ATOM   2088  CA  SER A 380       0.870  -4.876  14.846  1.00 14.19           C  
ATOM   2089  C   SER A 380       1.615  -4.888  13.500  1.00 14.40           C  
ATOM   2090  O   SER A 380       1.229  -4.166  12.580  1.00 14.92           O  
ATOM   2091  CB  SER A 380      -0.466  -5.634  14.725  1.00 14.34           C  
ATOM   2092  OG  SER A 380      -1.100  -5.751  15.980  1.00 14.22           O  
ATOM   2093  H   SER A 380      -0.325  -3.192  15.297  1.00 13.70           H  
ATOM   2094  HA  SER A 380       1.486  -5.376  15.596  1.00 14.19           H  
ATOM   2095  HB3 SER A 380      -0.292  -6.643  14.353  1.00 14.34           H  
ATOM   2096  HB2 SER A 380      -1.144  -5.149  14.025  1.00 14.34           H  
ATOM   2097  HG  SER A 380      -1.561  -4.927  16.156  1.00 14.22           H  
ATOM   2098  N   LYS A 381       2.691  -5.684  13.427  1.00 14.95           N  
ATOM   2099  CA  LYS A 381       3.615  -5.682  12.295  1.00 15.84           C  
ATOM   2100  C   LYS A 381       3.059  -6.502  11.121  1.00 15.95           C  
ATOM   2101  O   LYS A 381       2.544  -7.600  11.331  1.00 15.96           O  
ATOM   2102  CB  LYS A 381       4.994  -6.212  12.752  1.00 16.75           C  
ATOM   2103  CG  LYS A 381       5.583  -5.516  13.999  1.00 17.56           C  
ATOM   2104  CD  LYS A 381       5.652  -3.981  13.911  1.00 18.41           C  
ATOM   2105  CE  LYS A 381       6.198  -3.346  15.200  1.00 18.56           C  
ATOM   2106  NZ  LYS A 381       6.111  -1.875  15.164  1.00 17.06           N1+
ATOM   2107  H   LYS A 381       2.943  -6.267  14.211  1.00 14.95           H  
ATOM   2108  HA  LYS A 381       3.744  -4.655  11.948  1.00 15.84           H  
ATOM   2109  HB3 LYS A 381       5.700  -6.120  11.926  1.00 16.75           H  
ATOM   2110  HB2 LYS A 381       4.923  -7.280  12.965  1.00 16.75           H  
ATOM   2111  HG3 LYS A 381       6.585  -5.908  14.176  1.00 17.56           H  
ATOM   2112  HG2 LYS A 381       5.001  -5.799  14.876  1.00 17.56           H  
ATOM   2113  HD3 LYS A 381       4.660  -3.576  13.710  1.00 18.41           H  
ATOM   2114  HD2 LYS A 381       6.277  -3.698  13.062  1.00 18.41           H  
ATOM   2115  HE3 LYS A 381       7.235  -3.642  15.361  1.00 18.56           H  
ATOM   2116  HE2 LYS A 381       5.625  -3.695  16.060  1.00 18.56           H  
ATOM   2117  HZ1 LYS A 381       5.144  -1.603  15.057  1.00 17.06           H  
ATOM   2118  HZ2 LYS A 381       6.472  -1.493  16.026  1.00 17.06           H  
ATOM   2119  HZ3 LYS A 381       6.649  -1.520  14.386  1.00 17.06           H  
ATOM   2120  N   GLY A 382       3.205  -5.948   9.908  1.00 15.86           N  
ATOM   2121  CA  GLY A 382       2.806  -6.593   8.659  1.00 16.30           C  
ATOM   2122  C   GLY A 382       1.383  -6.223   8.212  1.00 16.43           C  
ATOM   2123  O   GLY A 382       0.944  -6.760   7.195  1.00 16.27           O  
ATOM   2124  H   GLY A 382       3.638  -5.039   9.829  1.00 15.86           H  
ATOM   2125  HA3 GLY A 382       2.892  -7.679   8.732  1.00 16.30           H  
ATOM   2126  HA2 GLY A 382       3.501  -6.282   7.879  1.00 16.30           H  
ATOM   2127  N   LEU A 383       0.668  -5.325   8.923  1.00 16.70           N  
ATOM   2128  CA  LEU A 383      -0.644  -4.798   8.516  1.00 17.07           C  
ATOM   2129  C   LEU A 383      -0.556  -4.067   7.164  1.00 18.50           C  
ATOM   2130  O   LEU A 383       0.282  -3.177   7.015  1.00 18.42           O  
ATOM   2131  CB  LEU A 383      -1.189  -3.826   9.592  1.00 16.33           C  
ATOM   2132  CG  LEU A 383      -1.707  -4.488  10.887  1.00 14.79           C  
ATOM   2133  CD1 LEU A 383      -2.044  -3.408  11.938  1.00 13.95           C  
ATOM   2134  CD2 LEU A 383      -2.909  -5.416  10.615  1.00 14.97           C  
ATOM   2135  H   LEU A 383       1.067  -4.923   9.758  1.00 16.70           H  
ATOM   2136  HA  LEU A 383      -1.324  -5.644   8.408  1.00 17.07           H  
ATOM   2137  HB3 LEU A 383      -2.002  -3.231   9.170  1.00 16.33           H  
ATOM   2138  HB2 LEU A 383      -0.405  -3.112   9.848  1.00 16.33           H  
ATOM   2139  HG  LEU A 383      -0.910  -5.105  11.301  1.00 14.79           H  
ATOM   2140 HD11 LEU A 383      -2.948  -3.629  12.501  1.00 13.95           H  
ATOM   2141 HD12 LEU A 383      -1.241  -3.301  12.665  1.00 13.95           H  
ATOM   2142 HD13 LEU A 383      -2.185  -2.428  11.484  1.00 13.95           H  
ATOM   2143 HD21 LEU A 383      -3.716  -5.293  11.335  1.00 14.97           H  
ATOM   2144 HD22 LEU A 383      -3.340  -5.230   9.633  1.00 14.97           H  
ATOM   2145 HD23 LEU A 383      -2.612  -6.464  10.645  1.00 14.97           H  
ATOM   2146  N   SER A 384      -1.429  -4.453   6.218  1.00 19.43           N  
ATOM   2147  CA  SER A 384      -1.509  -3.869   4.874  1.00 20.89           C  
ATOM   2148  C   SER A 384      -2.036  -2.419   4.865  1.00 21.17           C  
ATOM   2149  O   SER A 384      -1.700  -1.670   3.948  1.00 21.51           O  
ATOM   2150  CB  SER A 384      -2.310  -4.811   3.946  1.00 20.75           C  
ATOM   2151  OG  SER A 384      -3.712  -4.692   4.095  1.00 22.93           O  
ATOM   2152  H   SER A 384      -2.084  -5.201   6.416  1.00 19.43           H  
ATOM   2153  HA  SER A 384      -0.488  -3.839   4.489  1.00 20.89           H  
ATOM   2154  HB3 SER A 384      -2.019  -5.850   4.102  1.00 20.75           H  
ATOM   2155  HB2 SER A 384      -2.076  -4.579   2.906  1.00 20.75           H  
ATOM   2156  HG  SER A 384      -3.963  -5.020   4.966  1.00 22.93           H  
ATOM   2157  N   ASN A 385      -2.811  -2.049   5.897  1.00 21.98           N  
ATOM   2158  CA  ASN A 385      -3.296  -0.694   6.121  1.00 22.53           C  
ATOM   2159  C   ASN A 385      -3.400  -0.461   7.644  1.00 22.12           C  
ATOM   2160  O   ASN A 385      -4.467  -0.692   8.214  1.00 22.67           O  
ATOM   2161  CB  ASN A 385      -4.635  -0.481   5.370  1.00 22.70           C  
ATOM   2162  CG  ASN A 385      -5.049   0.988   5.210  1.00 24.28           C  
ATOM   2163  ND2 ASN A 385      -6.097   1.225   4.421  1.00 26.29           N  
ATOM   2164  OD1 ASN A 385      -4.453   1.894   5.790  1.00 24.77           O  
ATOM   2165  H   ASN A 385      -3.062  -2.733   6.597  1.00 21.98           H  
ATOM   2166  HA  ASN A 385      -2.586   0.039   5.732  1.00 22.53           H  
ATOM   2167  HB3 ASN A 385      -5.442  -1.054   5.828  1.00 22.70           H  
ATOM   2168  HB2 ASN A 385      -4.533  -0.874   4.357  1.00 22.70           H  
ATOM   2169 HD22 ASN A 385      -6.422   2.169   4.277  1.00 26.29           H  
ATOM   2170 HD21 ASN A 385      -6.591   0.455   3.990  1.00 26.29           H  
ATOM   2171  N   PRO A 386      -2.298  -0.001   8.286  1.00 21.92           N  
ATOM   2172  CA  PRO A 386      -2.310   0.390   9.710  1.00 21.31           C  
ATOM   2173  C   PRO A 386      -3.270   1.542  10.064  1.00 20.72           C  
ATOM   2174  O   PRO A 386      -3.795   1.544  11.174  1.00 20.65           O  
ATOM   2175  CB  PRO A 386      -0.847   0.766  10.013  1.00 21.54           C  
ATOM   2176  CG  PRO A 386      -0.031   0.092   8.924  1.00 22.02           C  
ATOM   2177  CD  PRO A 386      -0.958   0.143   7.719  1.00 21.69           C  
ATOM   2178  HA  PRO A 386      -2.584  -0.493  10.288  1.00 21.31           H  
ATOM   2179  HB3 PRO A 386      -0.535   0.456  11.010  1.00 21.54           H  
ATOM   2180  HB2 PRO A 386      -0.701   1.846   9.948  1.00 21.54           H  
ATOM   2181  HG3 PRO A 386       0.150  -0.948   9.196  1.00 22.02           H  
ATOM   2182  HG2 PRO A 386       0.936   0.565   8.748  1.00 22.02           H  
ATOM   2183  HD2 PRO A 386      -0.890   1.111   7.219  1.00 21.69           H  
ATOM   2184  HD3 PRO A 386      -0.696  -0.633   7.000  1.00 21.69           H  
ATOM   2185  N   ALA A 387      -3.493   2.476   9.120  1.00 20.19           N  
ATOM   2186  CA  ALA A 387      -4.392   3.623   9.273  1.00 19.78           C  
ATOM   2187  C   ALA A 387      -5.884   3.242   9.323  1.00 19.22           C  
ATOM   2188  O   ALA A 387      -6.646   3.926  10.005  1.00 18.67           O  
ATOM   2189  CB  ALA A 387      -4.124   4.629   8.144  1.00 19.69           C  
ATOM   2190  H   ALA A 387      -3.027   2.399   8.227  1.00 20.19           H  
ATOM   2191  HA  ALA A 387      -4.143   4.113  10.215  1.00 19.78           H  
ATOM   2192  HB1 ALA A 387      -4.747   5.518   8.252  1.00 19.69           H  
ATOM   2193  HB2 ALA A 387      -3.085   4.959   8.154  1.00 19.69           H  
ATOM   2194  HB3 ALA A 387      -4.327   4.200   7.163  1.00 19.69           H  
ATOM   2195  N   GLU A 388      -6.267   2.148   8.640  1.00 18.84           N  
ATOM   2196  CA  GLU A 388      -7.605   1.552   8.705  1.00 19.00           C  
ATOM   2197  C   GLU A 388      -7.898   0.941  10.085  1.00 17.54           C  
ATOM   2198  O   GLU A 388      -8.966   1.190  10.639  1.00 16.88           O  
ATOM   2199  CB  GLU A 388      -7.767   0.534   7.556  1.00 19.20           C  
ATOM   2200  CG  GLU A 388      -9.086  -0.277   7.541  1.00 21.63           C  
ATOM   2201  CD  GLU A 388      -9.239  -1.249   6.357  1.00 21.58           C  
ATOM   2202  OE1 GLU A 388      -8.227  -1.564   5.689  1.00 26.89           O  
ATOM   2203  OE2 GLU A 388     -10.392  -1.682   6.140  1.00 25.05           O1-
ATOM   2204  H   GLU A 388      -5.585   1.646   8.089  1.00 18.84           H  
ATOM   2205  HA  GLU A 388      -8.333   2.350   8.544  1.00 19.00           H  
ATOM   2206  HB3 GLU A 388      -6.921  -0.153   7.571  1.00 19.20           H  
ATOM   2207  HB2 GLU A 388      -7.698   1.082   6.617  1.00 19.20           H  
ATOM   2208  HG3 GLU A 388      -9.929   0.415   7.542  1.00 21.63           H  
ATOM   2209  HG2 GLU A 388      -9.173  -0.871   8.451  1.00 21.63           H  
ATOM   2210  N   VAL A 389      -6.923   0.190  10.622  1.00 16.24           N  
ATOM   2211  CA  VAL A 389      -6.975  -0.427  11.948  1.00 14.98           C  
ATOM   2212  C   VAL A 389      -6.952   0.618  13.087  1.00 15.10           C  
ATOM   2213  O   VAL A 389      -7.644   0.430  14.088  1.00 14.19           O  
ATOM   2214  CB  VAL A 389      -5.796  -1.427  12.125  1.00 14.90           C  
ATOM   2215  CG1 VAL A 389      -5.661  -2.017  13.539  1.00 14.72           C  
ATOM   2216  CG2 VAL A 389      -5.892  -2.580  11.107  1.00 12.99           C  
ATOM   2217  H   VAL A 389      -6.074   0.039  10.096  1.00 16.24           H  
ATOM   2218  HA  VAL A 389      -7.914  -0.980  12.024  1.00 14.98           H  
ATOM   2219  HB  VAL A 389      -4.866  -0.895  11.917  1.00 14.90           H  
ATOM   2220 HG11 VAL A 389      -4.846  -2.736  13.577  1.00 14.72           H  
ATOM   2221 HG12 VAL A 389      -5.441  -1.260  14.290  1.00 14.72           H  
ATOM   2222 HG13 VAL A 389      -6.576  -2.531  13.833  1.00 14.72           H  
ATOM   2223 HG21 VAL A 389      -5.062  -3.276  11.218  1.00 12.99           H  
ATOM   2224 HG22 VAL A 389      -6.816  -3.145  11.235  1.00 12.99           H  
ATOM   2225 HG23 VAL A 389      -5.866  -2.218  10.079  1.00 12.99           H  
ATOM   2226  N   GLU A 390      -6.204   1.717  12.888  1.00 15.23           N  
ATOM   2227  CA  GLU A 390      -6.145   2.875  13.781  1.00 16.37           C  
ATOM   2228  C   GLU A 390      -7.492   3.614  13.860  1.00 15.26           C  
ATOM   2229  O   GLU A 390      -7.915   3.960  14.960  1.00 15.20           O  
ATOM   2230  CB  GLU A 390      -5.003   3.805  13.324  1.00 16.30           C  
ATOM   2231  CG  GLU A 390      -4.769   5.042  14.219  1.00 18.75           C  
ATOM   2232  CD  GLU A 390      -3.576   5.904  13.777  1.00 19.54           C  
ATOM   2233  OE1 GLU A 390      -3.409   6.104  12.552  1.00 24.69           O  
ATOM   2234  OE2 GLU A 390      -2.842   6.361  14.681  1.00 24.69           O1-
ATOM   2235  H   GLU A 390      -5.642   1.784  12.050  1.00 15.23           H  
ATOM   2236  HA  GLU A 390      -5.904   2.507  14.780  1.00 16.37           H  
ATOM   2237  HB3 GLU A 390      -5.210   4.129  12.305  1.00 16.30           H  
ATOM   2238  HB2 GLU A 390      -4.075   3.237  13.271  1.00 16.30           H  
ATOM   2239  HG3 GLU A 390      -4.631   4.718  15.252  1.00 18.75           H  
ATOM   2240  HG2 GLU A 390      -5.650   5.683  14.215  1.00 18.75           H  
ATOM   2241  N   ALA A 391      -8.159   3.792  12.705  1.00 14.25           N  
ATOM   2242  CA  ALA A 391      -9.492   4.387  12.599  1.00 13.67           C  
ATOM   2243  C   ALA A 391     -10.594   3.560  13.285  1.00 12.99           C  
ATOM   2244  O   ALA A 391     -11.538   4.153  13.803  1.00 12.81           O  
ATOM   2245  CB  ALA A 391      -9.828   4.632  11.121  1.00 13.51           C  
ATOM   2246  H   ALA A 391      -7.733   3.499  11.836  1.00 14.25           H  
ATOM   2247  HA  ALA A 391      -9.454   5.357  13.096  1.00 13.67           H  
ATOM   2248  HB1 ALA A 391     -10.803   5.108  11.013  1.00 13.51           H  
ATOM   2249  HB2 ALA A 391      -9.092   5.290  10.659  1.00 13.51           H  
ATOM   2250  HB3 ALA A 391      -9.847   3.704  10.551  1.00 13.51           H  
ATOM   2251  N   LEU A 392     -10.444   2.223  13.315  1.00 12.19           N  
ATOM   2252  CA  LEU A 392     -11.338   1.315  14.038  1.00 12.13           C  
ATOM   2253  C   LEU A 392     -11.116   1.364  15.561  1.00 12.03           C  
ATOM   2254  O   LEU A 392     -12.104   1.316  16.289  1.00 11.00           O  
ATOM   2255  CB  LEU A 392     -11.209  -0.119  13.481  1.00 11.87           C  
ATOM   2256  CG  LEU A 392     -11.718  -0.276  12.030  1.00 13.25           C  
ATOM   2257  CD1 LEU A 392     -11.364  -1.662  11.452  1.00 12.16           C  
ATOM   2258  CD2 LEU A 392     -13.218   0.045  11.889  1.00 13.81           C  
ATOM   2259  H   LEU A 392      -9.651   1.801  12.854  1.00 12.19           H  
ATOM   2260  HA  LEU A 392     -12.363   1.650  13.874  1.00 12.13           H  
ATOM   2261  HB3 LEU A 392     -11.765  -0.809  14.115  1.00 11.87           H  
ATOM   2262  HB2 LEU A 392     -10.166  -0.432  13.542  1.00 11.87           H  
ATOM   2263  HG  LEU A 392     -11.197   0.451  11.413  1.00 13.25           H  
ATOM   2264 HD11 LEU A 392     -10.856  -1.560  10.493  1.00 12.16           H  
ATOM   2265 HD12 LEU A 392     -10.695  -2.220  12.107  1.00 12.16           H  
ATOM   2266 HD13 LEU A 392     -12.245  -2.284  11.292  1.00 12.16           H  
ATOM   2267 HD21 LEU A 392     -13.663  -0.476  11.044  1.00 13.81           H  
ATOM   2268 HD22 LEU A 392     -13.777  -0.223  12.786  1.00 13.81           H  
ATOM   2269 HD23 LEU A 392     -13.367   1.110  11.709  1.00 13.81           H  
ATOM   2270  N   ARG A 393      -9.860   1.532  16.017  1.00 11.75           N  
ATOM   2271  CA  ARG A 393      -9.511   1.795  17.421  1.00 12.17           C  
ATOM   2272  C   ARG A 393     -10.099   3.123  17.935  1.00 12.69           C  
ATOM   2273  O   ARG A 393     -10.667   3.134  19.027  1.00 11.72           O  
ATOM   2274  CB  ARG A 393      -7.977   1.701  17.607  1.00 11.97           C  
ATOM   2275  CG  ARG A 393      -7.413   2.291  18.920  1.00 12.04           C  
ATOM   2276  CD  ARG A 393      -5.896   2.107  19.128  1.00 11.75           C  
ATOM   2277  NE  ARG A 393      -5.527   0.759  19.598  1.00 10.82           N  
ATOM   2278  CZ  ARG A 393      -4.363   0.391  20.171  1.00 12.32           C  
ATOM   2279  NH1 ARG A 393      -3.332   1.238  20.317  1.00 10.40           N  
ATOM   2280  NH2 ARG A 393      -4.226  -0.865  20.612  1.00 11.78           N1+
ATOM   2281  H   ARG A 393      -9.093   1.556  15.358  1.00 11.75           H  
ATOM   2282  HA  ARG A 393      -9.960   1.004  18.026  1.00 12.17           H  
ATOM   2283  HB3 ARG A 393      -7.482   2.215  16.785  1.00 11.97           H  
ATOM   2284  HB2 ARG A 393      -7.694   0.659  17.510  1.00 11.97           H  
ATOM   2285  HG3 ARG A 393      -7.941   1.789  19.732  1.00 12.04           H  
ATOM   2286  HG2 ARG A 393      -7.645   3.349  19.024  1.00 12.04           H  
ATOM   2287  HD3 ARG A 393      -5.489   2.907  19.747  1.00 11.75           H  
ATOM   2288  HD2 ARG A 393      -5.408   2.194  18.156  1.00 11.75           H  
ATOM   2289  HE  ARG A 393      -6.221   0.039  19.446  1.00 10.82           H  
ATOM   2290 HH12 ARG A 393      -2.458   0.929  20.718  1.00 10.40           H  
ATOM   2291 HH11 ARG A 393      -3.411   2.188  19.982  1.00 10.40           H  
ATOM   2292 HH22 ARG A 393      -3.357  -1.177  21.021  1.00 11.78           H  
ATOM   2293 HH21 ARG A 393      -4.996  -1.516  20.516  1.00 11.78           H  
ATOM   2294  N   GLU A 394      -9.968   4.195  17.132  1.00 13.32           N  
ATOM   2295  CA  GLU A 394     -10.517   5.529  17.391  1.00 14.91           C  
ATOM   2296  C   GLU A 394     -12.042   5.542  17.567  1.00 14.37           C  
ATOM   2297  O   GLU A 394     -12.530   6.215  18.474  1.00 14.56           O  
ATOM   2298  CB  GLU A 394     -10.090   6.496  16.269  1.00 14.83           C  
ATOM   2299  CG  GLU A 394      -8.598   6.889  16.330  1.00 17.55           C  
ATOM   2300  CD  GLU A 394      -8.068   7.689  15.127  1.00 18.48           C  
ATOM   2301  OE1 GLU A 394      -8.827   7.913  14.156  1.00 22.86           O  
ATOM   2302  OE2 GLU A 394      -6.883   8.078  15.204  1.00 24.08           O1-
ATOM   2303  H   GLU A 394      -9.456   4.096  16.265  1.00 13.32           H  
ATOM   2304  HA  GLU A 394     -10.093   5.886  18.328  1.00 14.91           H  
ATOM   2305  HB3 GLU A 394     -10.698   7.402  16.301  1.00 14.83           H  
ATOM   2306  HB2 GLU A 394     -10.306   6.025  15.309  1.00 14.83           H  
ATOM   2307  HG3 GLU A 394      -7.973   6.005  16.454  1.00 17.55           H  
ATOM   2308  HG2 GLU A 394      -8.438   7.491  17.223  1.00 17.55           H  
ATOM   2309  N   LYS A 395     -12.752   4.769  16.729  1.00 13.91           N  
ATOM   2310  CA  LYS A 395     -14.200   4.577  16.803  1.00 13.45           C  
ATOM   2311  C   LYS A 395     -14.652   3.821  18.065  1.00 12.67           C  
ATOM   2312  O   LYS A 395     -15.699   4.174  18.605  1.00 11.81           O  
ATOM   2313  CB  LYS A 395     -14.691   3.869  15.527  1.00 13.79           C  
ATOM   2314  CG  LYS A 395     -14.676   4.761  14.276  1.00 15.93           C  
ATOM   2315  CD  LYS A 395     -14.859   3.947  12.986  1.00 19.28           C  
ATOM   2316  CE  LYS A 395     -14.756   4.817  11.724  1.00 22.22           C  
ATOM   2317  NZ  LYS A 395     -14.820   4.007  10.495  1.00 23.12           N1+
ATOM   2318  H   LYS A 395     -12.271   4.258  16.002  1.00 13.91           H  
ATOM   2319  HA  LYS A 395     -14.659   5.568  16.838  1.00 13.45           H  
ATOM   2320  HB3 LYS A 395     -15.718   3.544  15.666  1.00 13.79           H  
ATOM   2321  HB2 LYS A 395     -14.103   2.965  15.363  1.00 13.79           H  
ATOM   2322  HG3 LYS A 395     -13.749   5.331  14.227  1.00 15.93           H  
ATOM   2323  HG2 LYS A 395     -15.473   5.502  14.355  1.00 15.93           H  
ATOM   2324  HD3 LYS A 395     -15.826   3.443  13.014  1.00 19.28           H  
ATOM   2325  HD2 LYS A 395     -14.105   3.159  12.954  1.00 19.28           H  
ATOM   2326  HE3 LYS A 395     -13.812   5.363  11.721  1.00 22.22           H  
ATOM   2327  HE2 LYS A 395     -15.556   5.558  11.707  1.00 22.22           H  
ATOM   2328  HZ1 LYS A 395     -15.691   3.498  10.461  1.00 23.12           H  
ATOM   2329  HZ2 LYS A 395     -14.751   4.611   9.688  1.00 23.12           H  
ATOM   2330  HZ3 LYS A 395     -14.050   3.352  10.485  1.00 23.12           H  
ATOM   2331  N   VAL A 396     -13.865   2.830  18.528  1.00 12.14           N  
ATOM   2332  CA  VAL A 396     -14.155   2.082  19.756  1.00 12.33           C  
ATOM   2333  C   VAL A 396     -13.952   2.939  21.018  1.00 12.24           C  
ATOM   2334  O   VAL A 396     -14.841   2.922  21.868  1.00 11.59           O  
ATOM   2335  CB  VAL A 396     -13.327   0.769  19.901  1.00 12.33           C  
ATOM   2336  CG1 VAL A 396     -13.503   0.059  21.259  1.00 12.11           C  
ATOM   2337  CG2 VAL A 396     -13.672  -0.255  18.810  1.00 12.35           C  
ATOM   2338  H   VAL A 396     -13.015   2.586  18.038  1.00 12.14           H  
ATOM   2339  HA  VAL A 396     -15.210   1.797  19.727  1.00 12.33           H  
ATOM   2340  HB  VAL A 396     -12.271   1.021  19.789  1.00 12.33           H  
ATOM   2341 HG11 VAL A 396     -12.938  -0.870  21.266  1.00 12.11           H  
ATOM   2342 HG12 VAL A 396     -13.143   0.646  22.104  1.00 12.11           H  
ATOM   2343 HG13 VAL A 396     -14.548  -0.185  21.449  1.00 12.11           H  
ATOM   2344 HG21 VAL A 396     -12.976  -1.093  18.826  1.00 12.35           H  
ATOM   2345 HG22 VAL A 396     -14.675  -0.657  18.951  1.00 12.35           H  
ATOM   2346 HG23 VAL A 396     -13.633   0.178  17.817  1.00 12.35           H  
ATOM   2347  N   TYR A 397     -12.820   3.665  21.131  1.00 12.32           N  
ATOM   2348  CA  TYR A 397     -12.532   4.479  22.319  1.00 12.74           C  
ATOM   2349  C   TYR A 397     -13.380   5.761  22.415  1.00 12.88           C  
ATOM   2350  O   TYR A 397     -13.647   6.203  23.531  1.00 13.04           O  
ATOM   2351  CB  TYR A 397     -11.013   4.671  22.551  1.00 13.00           C  
ATOM   2352  CG  TYR A 397     -10.187   5.610  21.681  1.00 13.53           C  
ATOM   2353  CD1 TYR A 397     -10.434   7.001  21.654  1.00 13.22           C  
ATOM   2354  CD2 TYR A 397      -9.068   5.098  20.990  1.00 13.61           C  
ATOM   2355  CE1 TYR A 397      -9.581   7.862  20.936  1.00 13.57           C  
ATOM   2356  CE2 TYR A 397      -8.204   5.960  20.287  1.00 12.43           C  
ATOM   2357  CZ  TYR A 397      -8.459   7.344  20.263  1.00 14.25           C  
ATOM   2358  OH  TYR A 397      -7.607   8.179  19.602  1.00 14.92           O  
ATOM   2359  H   TYR A 397     -12.119   3.644  20.401  1.00 12.32           H  
ATOM   2360  HA  TYR A 397     -12.839   3.870  23.169  1.00 12.74           H  
ATOM   2361  HB3 TYR A 397     -10.541   3.690  22.539  1.00 13.00           H  
ATOM   2362  HB2 TYR A 397     -10.876   5.027  23.573  1.00 13.00           H  
ATOM   2363  HD1 TYR A 397     -11.255   7.428  22.208  1.00 13.22           H  
ATOM   2364  HD2 TYR A 397      -8.849   4.040  21.020  1.00 13.61           H  
ATOM   2365  HE1 TYR A 397      -9.778   8.924  20.930  1.00 13.57           H  
ATOM   2366  HE2 TYR A 397      -7.342   5.563  19.774  1.00 12.43           H  
ATOM   2367  HH  TYR A 397      -7.880   9.099  19.624  1.00 14.92           H  
ATOM   2368  N   ALA A 398     -13.837   6.305  21.273  1.00 12.66           N  
ATOM   2369  CA  ALA A 398     -14.811   7.399  21.223  1.00 12.92           C  
ATOM   2370  C   ALA A 398     -16.202   6.963  21.715  1.00 13.21           C  
ATOM   2371  O   ALA A 398     -16.829   7.698  22.479  1.00 13.17           O  
ATOM   2372  CB  ALA A 398     -14.891   7.955  19.794  1.00 12.85           C  
ATOM   2373  H   ALA A 398     -13.555   5.916  20.382  1.00 12.66           H  
ATOM   2374  HA  ALA A 398     -14.458   8.199  21.877  1.00 12.92           H  
ATOM   2375  HB1 ALA A 398     -15.620   8.763  19.725  1.00 12.85           H  
ATOM   2376  HB2 ALA A 398     -13.929   8.360  19.480  1.00 12.85           H  
ATOM   2377  HB3 ALA A 398     -15.178   7.184  19.078  1.00 12.85           H  
ATOM   2378  N   SER A 399     -16.630   5.756  21.303  1.00 13.41           N  
ATOM   2379  CA  SER A 399     -17.872   5.115  21.735  1.00 13.97           C  
ATOM   2380  C   SER A 399     -17.842   4.665  23.208  1.00 13.91           C  
ATOM   2381  O   SER A 399     -18.875   4.737  23.873  1.00 13.67           O  
ATOM   2382  CB  SER A 399     -18.181   3.935  20.796  1.00 14.06           C  
ATOM   2383  OG  SER A 399     -18.718   4.410  19.580  1.00 15.92           O  
ATOM   2384  H   SER A 399     -16.063   5.223  20.659  1.00 13.41           H  
ATOM   2385  HA  SER A 399     -18.681   5.844  21.651  1.00 13.97           H  
ATOM   2386  HB3 SER A 399     -18.923   3.270  21.231  1.00 14.06           H  
ATOM   2387  HB2 SER A 399     -17.296   3.328  20.604  1.00 14.06           H  
ATOM   2388  HG  SER A 399     -18.968   3.647  19.047  1.00 15.92           H  
ATOM   2389  N   LEU A 400     -16.659   4.252  23.699  1.00 13.56           N  
ATOM   2390  CA  LEU A 400     -16.400   3.904  25.096  1.00 13.53           C  
ATOM   2391  C   LEU A 400     -16.486   5.128  26.018  1.00 13.68           C  
ATOM   2392  O   LEU A 400     -17.083   5.008  27.084  1.00 13.34           O  
ATOM   2393  CB  LEU A 400     -15.031   3.198  25.212  1.00 13.08           C  
ATOM   2394  CG  LEU A 400     -14.585   2.774  26.635  1.00 14.22           C  
ATOM   2395  CD1 LEU A 400     -15.607   1.871  27.349  1.00 13.83           C  
ATOM   2396  CD2 LEU A 400     -13.169   2.160  26.615  1.00 12.93           C  
ATOM   2397  H   LEU A 400     -15.865   4.187  23.075  1.00 13.56           H  
ATOM   2398  HA  LEU A 400     -17.179   3.202  25.400  1.00 13.53           H  
ATOM   2399  HB3 LEU A 400     -14.274   3.871  24.817  1.00 13.08           H  
ATOM   2400  HB2 LEU A 400     -15.032   2.331  24.556  1.00 13.08           H  
ATOM   2401  HG  LEU A 400     -14.505   3.676  27.237  1.00 14.22           H  
ATOM   2402 HD11 LEU A 400     -15.124   1.069  27.905  1.00 13.83           H  
ATOM   2403 HD12 LEU A 400     -16.189   2.447  28.068  1.00 13.83           H  
ATOM   2404 HD13 LEU A 400     -16.315   1.416  26.659  1.00 13.83           H  
ATOM   2405 HD21 LEU A 400     -12.516   2.666  27.327  1.00 12.93           H  
ATOM   2406 HD22 LEU A 400     -13.165   1.099  26.868  1.00 12.93           H  
ATOM   2407 HD23 LEU A 400     -12.701   2.250  25.635  1.00 12.93           H  
ATOM   2408  N   GLU A 401     -15.921   6.275  25.594  1.00 14.56           N  
ATOM   2409  CA  GLU A 401     -15.994   7.528  26.346  1.00 15.18           C  
ATOM   2410  C   GLU A 401     -17.430   8.064  26.437  1.00 15.27           C  
ATOM   2411  O   GLU A 401     -17.847   8.449  27.526  1.00 15.29           O  
ATOM   2412  CB  GLU A 401     -15.025   8.581  25.775  1.00 15.40           C  
ATOM   2413  CG  GLU A 401     -14.955   9.856  26.652  1.00 16.84           C  
ATOM   2414  CD  GLU A 401     -13.868  10.875  26.281  1.00 19.69           C  
ATOM   2415  OE1 GLU A 401     -13.305  10.789  25.167  1.00 21.82           O  
ATOM   2416  OE2 GLU A 401     -13.618  11.742  27.148  1.00 20.88           O1-
ATOM   2417  H   GLU A 401     -15.422   6.303  24.714  1.00 14.56           H  
ATOM   2418  HA  GLU A 401     -15.663   7.302  27.362  1.00 15.18           H  
ATOM   2419  HB3 GLU A 401     -15.324   8.844  24.759  1.00 15.40           H  
ATOM   2420  HB2 GLU A 401     -14.034   8.141  25.685  1.00 15.40           H  
ATOM   2421  HG3 GLU A 401     -14.798   9.555  27.689  1.00 16.84           H  
ATOM   2422  HG2 GLU A 401     -15.910  10.382  26.626  1.00 16.84           H  
ATOM   2423  N   ALA A 402     -18.167   8.027  25.312  1.00 15.37           N  
ATOM   2424  CA  ALA A 402     -19.586   8.378  25.235  1.00 15.63           C  
ATOM   2425  C   ALA A 402     -20.473   7.519  26.153  1.00 15.90           C  
ATOM   2426  O   ALA A 402     -21.386   8.060  26.776  1.00 15.96           O  
ATOM   2427  CB  ALA A 402     -20.053   8.281  23.776  1.00 15.12           C  
ATOM   2428  H   ALA A 402     -17.742   7.706  24.452  1.00 15.37           H  
ATOM   2429  HA  ALA A 402     -19.684   9.417  25.555  1.00 15.63           H  
ATOM   2430  HB1 ALA A 402     -21.100   8.569  23.676  1.00 15.12           H  
ATOM   2431  HB2 ALA A 402     -19.470   8.940  23.132  1.00 15.12           H  
ATOM   2432  HB3 ALA A 402     -19.950   7.266  23.388  1.00 15.12           H  
ATOM   2433  N   TYR A 403     -20.148   6.218  26.263  1.00 15.53           N  
ATOM   2434  CA  TYR A 403     -20.774   5.283  27.194  1.00 15.82           C  
ATOM   2435  C   TYR A 403     -20.432   5.584  28.665  1.00 16.03           C  
ATOM   2436  O   TYR A 403     -21.346   5.572  29.484  1.00 16.40           O  
ATOM   2437  CB  TYR A 403     -20.429   3.833  26.794  1.00 15.41           C  
ATOM   2438  CG  TYR A 403     -21.011   2.769  27.708  1.00 14.88           C  
ATOM   2439  CD1 TYR A 403     -22.355   2.374  27.550  1.00 15.48           C  
ATOM   2440  CD2 TYR A 403     -20.231   2.205  28.741  1.00 15.05           C  
ATOM   2441  CE1 TYR A 403     -22.917   1.417  28.415  1.00 15.19           C  
ATOM   2442  CE2 TYR A 403     -20.800   1.260  29.616  1.00 14.11           C  
ATOM   2443  CZ  TYR A 403     -22.139   0.858  29.446  1.00 15.88           C  
ATOM   2444  OH  TYR A 403     -22.686  -0.075  30.275  1.00 14.98           O  
ATOM   2445  H   TYR A 403     -19.396   5.847  25.698  1.00 15.53           H  
ATOM   2446  HA  TYR A 403     -21.854   5.398  27.084  1.00 15.82           H  
ATOM   2447  HB3 TYR A 403     -19.348   3.698  26.749  1.00 15.41           H  
ATOM   2448  HB2 TYR A 403     -20.795   3.650  25.784  1.00 15.41           H  
ATOM   2449  HD1 TYR A 403     -22.961   2.810  26.770  1.00 15.48           H  
ATOM   2450  HD2 TYR A 403     -19.204   2.511  28.882  1.00 15.05           H  
ATOM   2451  HE1 TYR A 403     -23.947   1.116  28.288  1.00 15.19           H  
ATOM   2452  HE2 TYR A 403     -20.207   0.846  30.417  1.00 14.11           H  
ATOM   2453  HH  TYR A 403     -22.055  -0.405  30.927  1.00 14.98           H  
ATOM   2454  N   CYS A 404     -19.150   5.858  28.972  1.00 16.32           N  
ATOM   2455  CA  CYS A 404     -18.654   6.164  30.321  1.00 16.77           C  
ATOM   2456  C   CYS A 404     -19.275   7.442  30.906  1.00 17.31           C  
ATOM   2457  O   CYS A 404     -19.640   7.440  32.079  1.00 17.19           O  
ATOM   2458  CB  CYS A 404     -17.120   6.303  30.373  1.00 16.45           C  
ATOM   2459  SG  CYS A 404     -16.324   4.701  30.116  1.00 17.16           S  
ATOM   2460  H   CYS A 404     -18.452   5.831  28.240  1.00 16.32           H  
ATOM   2461  HA  CYS A 404     -18.945   5.337  30.972  1.00 16.77           H  
ATOM   2462  HB3 CYS A 404     -16.793   6.677  31.345  1.00 16.45           H  
ATOM   2463  HB2 CYS A 404     -16.761   7.006  29.621  1.00 16.45           H  
ATOM   2464  HG  CYS A 404     -16.667   4.583  28.828  1.00 17.16           H  
ATOM   2465  N   LYS A 405     -19.395   8.492  30.078  1.00 18.04           N  
ATOM   2466  CA  LYS A 405     -20.004   9.773  30.439  1.00 19.01           C  
ATOM   2467  C   LYS A 405     -21.532   9.681  30.623  1.00 19.18           C  
ATOM   2468  O   LYS A 405     -22.066  10.411  31.455  1.00 19.14           O  
ATOM   2469  CB  LYS A 405     -19.642  10.828  29.370  1.00 19.31           C  
ATOM   2470  CG  LYS A 405     -18.143  11.188  29.276  1.00 21.64           C  
ATOM   2471  CD  LYS A 405     -17.591  11.976  30.479  1.00 26.14           C  
ATOM   2472  CE  LYS A 405     -16.145  12.474  30.279  1.00 27.49           C  
ATOM   2473  NZ  LYS A 405     -15.159  11.378  30.235  1.00 29.56           N1+
ATOM   2474  H   LYS A 405     -19.059   8.414  29.127  1.00 18.04           H  
ATOM   2475  HA  LYS A 405     -19.586  10.086  31.397  1.00 19.01           H  
ATOM   2476  HB3 LYS A 405     -20.202  11.746  29.554  1.00 19.31           H  
ATOM   2477  HB2 LYS A 405     -19.977  10.469  28.395  1.00 19.31           H  
ATOM   2478  HG3 LYS A 405     -17.987  11.769  28.367  1.00 21.64           H  
ATOM   2479  HG2 LYS A 405     -17.553  10.283  29.154  1.00 21.64           H  
ATOM   2480  HD3 LYS A 405     -17.644  11.366  31.382  1.00 26.14           H  
ATOM   2481  HD2 LYS A 405     -18.235  12.836  30.666  1.00 26.14           H  
ATOM   2482  HE3 LYS A 405     -15.870  13.141  31.096  1.00 27.49           H  
ATOM   2483  HE2 LYS A 405     -16.070  13.054  29.358  1.00 27.49           H  
ATOM   2484  HZ1 LYS A 405     -15.392  10.745  29.484  1.00 29.56           H  
ATOM   2485  HZ2 LYS A 405     -14.240  11.763  30.065  1.00 29.56           H  
ATOM   2486  HZ3 LYS A 405     -15.157  10.884  31.116  1.00 29.56           H  
ATOM   2487  N   HIS A 406     -22.199   8.793  29.864  1.00 19.37           N  
ATOM   2488  CA  HIS A 406     -23.645   8.569  29.928  1.00 19.98           C  
ATOM   2489  C   HIS A 406     -24.057   7.664  31.104  1.00 19.27           C  
ATOM   2490  O   HIS A 406     -25.010   7.996  31.808  1.00 19.06           O  
ATOM   2491  CB  HIS A 406     -24.128   8.002  28.575  1.00 20.69           C  
ATOM   2492  CG  HIS A 406     -25.595   7.647  28.518  1.00 23.53           C  
ATOM   2493  CD2 HIS A 406     -26.721   8.426  28.362  1.00 26.15           C  
ATOM   2494  ND1 HIS A 406     -26.055   6.345  28.628  1.00 25.99           N  
ATOM   2495  CE1 HIS A 406     -27.388   6.391  28.552  1.00 26.80           C  
ATOM   2496  NE2 HIS A 406     -27.862   7.621  28.392  1.00 27.50           N  
ATOM   2497  H   HIS A 406     -21.692   8.233  29.193  1.00 19.37           H  
ATOM   2498  HA  HIS A 406     -24.138   9.533  30.073  1.00 19.98           H  
ATOM   2499  HB3 HIS A 406     -23.551   7.114  28.314  1.00 20.69           H  
ATOM   2500  HB2 HIS A 406     -23.934   8.730  27.786  1.00 20.69           H  
ATOM   2501  HD2 HIS A 406     -26.796   9.497  28.241  1.00 26.15           H  
ATOM   2502  HD1 HIS A 406     -25.491   5.517  28.751  1.00 25.99           H  
ATOM   2503  HE1 HIS A 406     -28.017   5.516  28.613  1.00 26.80           H  
ATOM   2504  N   LYS A 407     -23.359   6.529  31.263  1.00 18.36           N  
ATOM   2505  CA  LYS A 407     -23.657   5.487  32.247  1.00 17.90           C  
ATOM   2506  C   LYS A 407     -23.146   5.839  33.656  1.00 17.18           C  
ATOM   2507  O   LYS A 407     -23.786   5.450  34.632  1.00 17.21           O  
ATOM   2508  CB  LYS A 407     -23.062   4.153  31.732  1.00 18.52           C  
ATOM   2509  CG  LYS A 407     -23.334   2.899  32.584  1.00 19.90           C  
ATOM   2510  CD  LYS A 407     -24.790   2.405  32.546  1.00 24.03           C  
ATOM   2511  CE  LYS A 407     -25.072   1.245  33.520  1.00 25.95           C  
ATOM   2512  NZ  LYS A 407     -24.314   0.022  33.196  1.00 27.97           N1+
ATOM   2513  H   LYS A 407     -22.595   6.326  30.629  1.00 18.36           H  
ATOM   2514  HA  LYS A 407     -24.742   5.381  32.303  1.00 17.90           H  
ATOM   2515  HB3 LYS A 407     -21.980   4.265  31.651  1.00 18.52           H  
ATOM   2516  HB2 LYS A 407     -23.414   3.962  30.717  1.00 18.52           H  
ATOM   2517  HG3 LYS A 407     -23.047   3.076  33.619  1.00 19.90           H  
ATOM   2518  HG2 LYS A 407     -22.675   2.106  32.229  1.00 19.90           H  
ATOM   2519  HD3 LYS A 407     -25.044   2.105  31.528  1.00 24.03           H  
ATOM   2520  HD2 LYS A 407     -25.461   3.229  32.789  1.00 24.03           H  
ATOM   2521  HE3 LYS A 407     -26.135   1.002  33.499  1.00 25.95           H  
ATOM   2522  HE2 LYS A 407     -24.837   1.546  34.542  1.00 25.95           H  
ATOM   2523  HZ1 LYS A 407     -24.534  -0.277  32.256  1.00 27.97           H  
ATOM   2524  HZ2 LYS A 407     -23.322   0.208  33.254  1.00 27.97           H  
ATOM   2525  HZ3 LYS A 407     -24.551  -0.711  33.849  1.00 27.97           H  
ATOM   2526  N   TYR A 408     -22.013   6.561  33.732  1.00 15.82           N  
ATOM   2527  CA  TYR A 408     -21.324   6.923  34.972  1.00 15.78           C  
ATOM   2528  C   TYR A 408     -20.911   8.414  34.955  1.00 15.63           C  
ATOM   2529  O   TYR A 408     -19.712   8.697  34.997  1.00 15.26           O  
ATOM   2530  CB  TYR A 408     -20.109   5.986  35.187  1.00 15.47           C  
ATOM   2531  CG  TYR A 408     -20.406   4.496  35.195  1.00 15.52           C  
ATOM   2532  CD1 TYR A 408     -20.172   3.718  34.041  1.00 15.49           C  
ATOM   2533  CD2 TYR A 408     -20.903   3.881  36.362  1.00 15.52           C  
ATOM   2534  CE1 TYR A 408     -20.414   2.331  34.062  1.00 14.81           C  
ATOM   2535  CE2 TYR A 408     -21.155   2.496  36.378  1.00 15.33           C  
ATOM   2536  CZ  TYR A 408     -20.908   1.720  35.230  1.00 15.50           C  
ATOM   2537  OH  TYR A 408     -21.154   0.379  35.250  1.00 16.25           O  
ATOM   2538  H   TYR A 408     -21.552   6.850  32.880  1.00 15.82           H  
ATOM   2539  HA  TYR A 408     -21.988   6.790  35.828  1.00 15.78           H  
ATOM   2540  HB3 TYR A 408     -19.627   6.229  36.136  1.00 15.47           H  
ATOM   2541  HB2 TYR A 408     -19.357   6.168  34.418  1.00 15.47           H  
ATOM   2542  HD1 TYR A 408     -19.792   4.177  33.141  1.00 15.49           H  
ATOM   2543  HD2 TYR A 408     -21.091   4.472  37.247  1.00 15.52           H  
ATOM   2544  HE1 TYR A 408     -20.226   1.741  33.177  1.00 14.81           H  
ATOM   2545  HE2 TYR A 408     -21.535   2.030  37.276  1.00 15.33           H  
ATOM   2546  HH  TYR A 408     -20.961  -0.054  34.410  1.00 16.25           H  
ATOM   2547  N   PRO A 409     -21.884   9.358  34.867  1.00 15.45           N  
ATOM   2548  CA  PRO A 409     -21.593  10.808  34.822  1.00 15.53           C  
ATOM   2549  C   PRO A 409     -20.894  11.379  36.073  1.00 15.38           C  
ATOM   2550  O   PRO A 409     -20.161  12.360  35.950  1.00 15.71           O  
ATOM   2551  CB  PRO A 409     -22.972  11.456  34.606  1.00 15.46           C  
ATOM   2552  CG  PRO A 409     -23.957  10.461  35.197  1.00 15.51           C  
ATOM   2553  CD  PRO A 409     -23.329   9.121  34.843  1.00 15.71           C  
ATOM   2554  HA  PRO A 409     -20.955  11.022  33.963  1.00 15.53           H  
ATOM   2555  HB3 PRO A 409     -23.162  11.565  33.538  1.00 15.46           H  
ATOM   2556  HB2 PRO A 409     -23.071  12.448  35.050  1.00 15.46           H  
ATOM   2557  HG3 PRO A 409     -24.972  10.576  34.816  1.00 15.51           H  
ATOM   2558  HG2 PRO A 409     -23.988  10.575  36.281  1.00 15.51           H  
ATOM   2559  HD2 PRO A 409     -23.663   8.337  35.523  1.00 15.71           H  
ATOM   2560  HD3 PRO A 409     -23.610   8.840  33.830  1.00 15.71           H  
ATOM   2561  N   GLU A 410     -21.106  10.737  37.235  1.00 14.99           N  
ATOM   2562  CA  GLU A 410     -20.480  11.053  38.521  1.00 15.31           C  
ATOM   2563  C   GLU A 410     -19.003  10.606  38.617  1.00 14.89           C  
ATOM   2564  O   GLU A 410     -18.361  10.927  39.616  1.00 14.65           O  
ATOM   2565  CB  GLU A 410     -21.362  10.487  39.669  1.00 15.53           C  
ATOM   2566  CG  GLU A 410     -21.251   8.975  40.019  1.00 16.02           C  
ATOM   2567  CD  GLU A 410     -21.793   7.963  38.992  1.00 18.91           C  
ATOM   2568  OE1 GLU A 410     -22.648   8.341  38.162  1.00 18.80           O  
ATOM   2569  OE2 GLU A 410     -21.352   6.795  39.066  1.00 18.27           O1-
ATOM   2570  H   GLU A 410     -21.730   9.939  37.252  1.00 14.99           H  
ATOM   2571  HA  GLU A 410     -20.484  12.140  38.618  1.00 15.31           H  
ATOM   2572  HB3 GLU A 410     -22.407  10.734  39.473  1.00 15.53           H  
ATOM   2573  HB2 GLU A 410     -21.122  11.048  40.573  1.00 15.53           H  
ATOM   2574  HG3 GLU A 410     -21.817   8.806  40.936  1.00 16.02           H  
ATOM   2575  HG2 GLU A 410     -20.222   8.729  40.280  1.00 16.02           H  
ATOM   2576  N   GLN A 411     -18.489   9.896  37.596  1.00 15.29           N  
ATOM   2577  CA  GLN A 411     -17.113   9.409  37.511  1.00 15.92           C  
ATOM   2578  C   GLN A 411     -16.475   9.902  36.193  1.00 15.83           C  
ATOM   2579  O   GLN A 411     -16.393   9.125  35.239  1.00 15.66           O  
ATOM   2580  CB  GLN A 411     -17.095   7.869  37.612  1.00 15.68           C  
ATOM   2581  CG  GLN A 411     -17.710   7.313  38.906  1.00 16.25           C  
ATOM   2582  CD  GLN A 411     -17.606   5.792  38.971  1.00 16.88           C  
ATOM   2583  NE2 GLN A 411     -18.741   5.107  39.119  1.00 15.94           N  
ATOM   2584  OE1 GLN A 411     -16.509   5.243  38.898  1.00 21.17           O  
ATOM   2585  H   GLN A 411     -19.080   9.674  36.806  1.00 15.29           H  
ATOM   2586  HA  GLN A 411     -16.515   9.775  38.345  1.00 15.92           H  
ATOM   2587  HB3 GLN A 411     -16.057   7.540  37.558  1.00 15.68           H  
ATOM   2588  HB2 GLN A 411     -17.612   7.428  36.758  1.00 15.68           H  
ATOM   2589  HG3 GLN A 411     -18.754   7.605  38.975  1.00 16.25           H  
ATOM   2590  HG2 GLN A 411     -17.206   7.736  39.776  1.00 16.25           H  
ATOM   2591 HE22 GLN A 411     -18.730   4.100  39.179  1.00 15.94           H  
ATOM   2592 HE21 GLN A 411     -19.628   5.598  39.169  1.00 15.94           H  
ATOM   2593  N   PRO A 412     -16.044  11.186  36.133  1.00 16.21           N  
ATOM   2594  CA  PRO A 412     -15.467  11.766  34.902  1.00 16.25           C  
ATOM   2595  C   PRO A 412     -14.099  11.186  34.480  1.00 15.78           C  
ATOM   2596  O   PRO A 412     -13.792  11.208  33.289  1.00 15.82           O  
ATOM   2597  CB  PRO A 412     -15.388  13.269  35.213  1.00 16.70           C  
ATOM   2598  CG  PRO A 412     -15.242  13.339  36.725  1.00 17.14           C  
ATOM   2599  CD  PRO A 412     -16.108  12.182  37.206  1.00 16.70           C  
ATOM   2600  HA  PRO A 412     -16.157  11.614  34.070  1.00 16.25           H  
ATOM   2601  HB3 PRO A 412     -16.323  13.747  34.915  1.00 16.70           H  
ATOM   2602  HB2 PRO A 412     -14.580  13.787  34.693  1.00 16.70           H  
ATOM   2603  HG3 PRO A 412     -15.535  14.301  37.146  1.00 17.14           H  
ATOM   2604  HG2 PRO A 412     -14.202  13.156  36.997  1.00 17.14           H  
ATOM   2605  HD2 PRO A 412     -15.753  11.814  38.169  1.00 16.70           H  
ATOM   2606  HD3 PRO A 412     -17.142  12.509  37.320  1.00 16.70           H  
ATOM   2607  N   GLY A 413     -13.325  10.660  35.447  1.00 15.35           N  
ATOM   2608  CA  GLY A 413     -12.008  10.062  35.222  1.00 14.53           C  
ATOM   2609  C   GLY A 413     -12.080   8.558  34.903  1.00 14.11           C  
ATOM   2610  O   GLY A 413     -11.027   7.937  34.764  1.00 12.72           O  
ATOM   2611  H   GLY A 413     -13.653  10.685  36.401  1.00 15.35           H  
ATOM   2612  HA3 GLY A 413     -11.412  10.198  36.125  1.00 14.53           H  
ATOM   2613  HA2 GLY A 413     -11.480  10.576  34.418  1.00 14.53           H  
ATOM   2614  N   ARG A 414     -13.286   7.965  34.805  1.00 13.14           N  
ATOM   2615  CA  ARG A 414     -13.501   6.532  34.579  1.00 12.71           C  
ATOM   2616  C   ARG A 414     -12.970   6.018  33.231  1.00 12.07           C  
ATOM   2617  O   ARG A 414     -12.407   4.926  33.203  1.00 11.47           O  
ATOM   2618  CB  ARG A 414     -14.992   6.200  34.763  1.00 13.00           C  
ATOM   2619  CG  ARG A 414     -15.324   4.705  34.649  1.00 13.19           C  
ATOM   2620  CD  ARG A 414     -16.798   4.417  34.939  1.00 13.71           C  
ATOM   2621  NE  ARG A 414     -17.052   2.974  35.009  1.00 13.01           N  
ATOM   2622  CZ  ARG A 414     -17.021   2.185  36.095  1.00 13.06           C  
ATOM   2623  NH1 ARG A 414     -16.723   2.649  37.313  1.00 13.57           N  
ATOM   2624  NH2 ARG A 414     -17.297   0.889  35.950  1.00 12.57           N1+
ATOM   2625  H   ARG A 414     -14.121   8.523  34.924  1.00 13.14           H  
ATOM   2626  HA  ARG A 414     -12.952   6.007  35.362  1.00 12.71           H  
ATOM   2627  HB3 ARG A 414     -15.590   6.755  34.039  1.00 13.00           H  
ATOM   2628  HB2 ARG A 414     -15.303   6.548  35.745  1.00 13.00           H  
ATOM   2629  HG3 ARG A 414     -14.661   4.083  35.252  1.00 13.19           H  
ATOM   2630  HG2 ARG A 414     -15.148   4.419  33.611  1.00 13.19           H  
ATOM   2631  HD3 ARG A 414     -17.372   4.737  34.070  1.00 13.71           H  
ATOM   2632  HD2 ARG A 414     -17.191   4.980  35.786  1.00 13.71           H  
ATOM   2633  HE  ARG A 414     -17.258   2.534  34.117  1.00 13.01           H  
ATOM   2634 HH12 ARG A 414     -16.695   2.011  38.100  1.00 13.57           H  
ATOM   2635 HH11 ARG A 414     -16.538   3.632  37.464  1.00 13.57           H  
ATOM   2636 HH22 ARG A 414     -17.335   0.268  36.748  1.00 12.57           H  
ATOM   2637 HH21 ARG A 414     -17.472   0.516  35.023  1.00 12.57           H  
ATOM   2638  N   PHE A 415     -13.138   6.807  32.155  1.00 11.41           N  
ATOM   2639  CA  PHE A 415     -12.634   6.479  30.819  1.00 11.73           C  
ATOM   2640  C   PHE A 415     -11.101   6.340  30.758  1.00 11.44           C  
ATOM   2641  O   PHE A 415     -10.609   5.395  30.144  1.00 11.44           O  
ATOM   2642  CB  PHE A 415     -13.207   7.462  29.775  1.00 11.68           C  
ATOM   2643  CG  PHE A 415     -12.617   7.354  28.379  1.00 11.21           C  
ATOM   2644  CD1 PHE A 415     -12.798   6.173  27.631  1.00 10.87           C  
ATOM   2645  CD2 PHE A 415     -11.814   8.387  27.851  1.00 11.28           C  
ATOM   2646  CE1 PHE A 415     -12.215   6.048  26.377  1.00 11.59           C  
ATOM   2647  CE2 PHE A 415     -11.253   8.249  26.588  1.00 11.38           C  
ATOM   2648  CZ  PHE A 415     -11.456   7.088  25.853  1.00 11.50           C  
ATOM   2649  H   PHE A 415     -13.609   7.694  32.256  1.00 11.41           H  
ATOM   2650  HA  PHE A 415     -13.032   5.493  30.571  1.00 11.73           H  
ATOM   2651  HB3 PHE A 415     -13.106   8.490  30.129  1.00 11.68           H  
ATOM   2652  HB2 PHE A 415     -14.279   7.284  29.682  1.00 11.68           H  
ATOM   2653  HD1 PHE A 415     -13.382   5.365  28.041  1.00 10.87           H  
ATOM   2654  HD2 PHE A 415     -11.644   9.293  28.414  1.00 11.28           H  
ATOM   2655  HE1 PHE A 415     -12.358   5.143  25.805  1.00 11.59           H  
ATOM   2656  HE2 PHE A 415     -10.658   9.050  26.174  1.00 11.38           H  
ATOM   2657  HZ  PHE A 415     -11.017   6.994  24.872  1.00 11.50           H  
ATOM   2658  N   ALA A 416     -10.386   7.246  31.447  1.00 11.85           N  
ATOM   2659  CA  ALA A 416      -8.936   7.184  31.620  1.00 11.72           C  
ATOM   2660  C   ALA A 416      -8.488   5.992  32.485  1.00 12.08           C  
ATOM   2661  O   ALA A 416      -7.477   5.377  32.158  1.00 11.68           O  
ATOM   2662  CB  ALA A 416      -8.437   8.510  32.213  1.00 11.94           C  
ATOM   2663  H   ALA A 416     -10.863   7.985  31.943  1.00 11.85           H  
ATOM   2664  HA  ALA A 416      -8.486   7.067  30.632  1.00 11.72           H  
ATOM   2665  HB1 ALA A 416      -7.352   8.508  32.323  1.00 11.94           H  
ATOM   2666  HB2 ALA A 416      -8.697   9.349  31.567  1.00 11.94           H  
ATOM   2667  HB3 ALA A 416      -8.870   8.701  33.196  1.00 11.94           H  
ATOM   2668  N   LYS A 417      -9.261   5.665  33.537  1.00 12.16           N  
ATOM   2669  CA  LYS A 417      -9.005   4.552  34.456  1.00 12.11           C  
ATOM   2670  C   LYS A 417      -9.086   3.166  33.781  1.00 11.44           C  
ATOM   2671  O   LYS A 417      -8.292   2.295  34.133  1.00 11.05           O  
ATOM   2672  CB  LYS A 417      -9.952   4.674  35.670  1.00 12.64           C  
ATOM   2673  CG  LYS A 417      -9.671   3.685  36.816  1.00 15.83           C  
ATOM   2674  CD  LYS A 417     -10.598   3.918  38.023  1.00 18.59           C  
ATOM   2675  CE  LYS A 417     -10.298   3.012  39.230  1.00 22.71           C  
ATOM   2676  NZ  LYS A 417      -9.061   3.402  39.933  1.00 26.52           N1+
ATOM   2677  H   LYS A 417     -10.081   6.223  33.736  1.00 12.16           H  
ATOM   2678  HA  LYS A 417      -7.982   4.672  34.819  1.00 12.11           H  
ATOM   2679  HB3 LYS A 417     -10.986   4.562  35.347  1.00 12.64           H  
ATOM   2680  HB2 LYS A 417      -9.869   5.685  36.070  1.00 12.64           H  
ATOM   2681  HG3 LYS A 417      -8.627   3.779  37.116  1.00 15.83           H  
ATOM   2682  HG2 LYS A 417      -9.801   2.660  36.468  1.00 15.83           H  
ATOM   2683  HD3 LYS A 417     -11.628   3.749  37.711  1.00 18.59           H  
ATOM   2684  HD2 LYS A 417     -10.557   4.967  38.323  1.00 18.59           H  
ATOM   2685  HE3 LYS A 417     -10.228   1.969  38.917  1.00 22.71           H  
ATOM   2686  HE2 LYS A 417     -11.120   3.073  39.943  1.00 22.71           H  
ATOM   2687  HZ1 LYS A 417      -9.146   4.354  40.260  1.00 26.52           H  
ATOM   2688  HZ2 LYS A 417      -8.915   2.788  40.722  1.00 26.52           H  
ATOM   2689  HZ3 LYS A 417      -8.277   3.332  39.300  1.00 26.52           H  
ATOM   2690  N   LEU A 418     -10.000   3.010  32.805  1.00 10.69           N  
ATOM   2691  CA  LEU A 418     -10.123   1.830  31.942  1.00 10.55           C  
ATOM   2692  C   LEU A 418      -8.871   1.641  31.068  1.00 10.68           C  
ATOM   2693  O   LEU A 418      -8.256   0.576  31.126  1.00 10.20           O  
ATOM   2694  CB  LEU A 418     -11.380   1.956  31.050  1.00 10.68           C  
ATOM   2695  CG  LEU A 418     -12.725   1.856  31.800  1.00 10.57           C  
ATOM   2696  CD1 LEU A 418     -13.886   2.352  30.927  1.00  9.22           C  
ATOM   2697  CD2 LEU A 418     -13.014   0.447  32.331  1.00 10.87           C  
ATOM   2698  H   LEU A 418     -10.628   3.774  32.595  1.00 10.69           H  
ATOM   2699  HA  LEU A 418     -10.221   0.948  32.577  1.00 10.55           H  
ATOM   2700  HB3 LEU A 418     -11.366   1.196  30.268  1.00 10.68           H  
ATOM   2701  HB2 LEU A 418     -11.332   2.910  30.526  1.00 10.68           H  
ATOM   2702  HG  LEU A 418     -12.683   2.516  32.663  1.00 10.57           H  
ATOM   2703 HD11 LEU A 418     -14.595   2.913  31.535  1.00  9.22           H  
ATOM   2704 HD12 LEU A 418     -13.556   3.004  30.118  1.00  9.22           H  
ATOM   2705 HD13 LEU A 418     -14.424   1.524  30.468  1.00  9.22           H  
ATOM   2706 HD21 LEU A 418     -14.068   0.330  32.582  1.00 10.87           H  
ATOM   2707 HD22 LEU A 418     -12.764  -0.314  31.595  1.00 10.87           H  
ATOM   2708 HD23 LEU A 418     -12.445   0.246  33.237  1.00 10.87           H  
ATOM   2709  N   LEU A 419      -8.513   2.688  30.302  1.00 10.47           N  
ATOM   2710  CA  LEU A 419      -7.377   2.720  29.373  1.00 10.21           C  
ATOM   2711  C   LEU A 419      -6.009   2.501  30.045  1.00 10.40           C  
ATOM   2712  O   LEU A 419      -5.124   1.927  29.414  1.00 10.38           O  
ATOM   2713  CB  LEU A 419      -7.370   4.067  28.617  1.00 10.14           C  
ATOM   2714  CG  LEU A 419      -8.575   4.305  27.680  1.00 10.32           C  
ATOM   2715  CD1 LEU A 419      -8.613   5.782  27.236  1.00 12.88           C  
ATOM   2716  CD2 LEU A 419      -8.597   3.329  26.485  1.00 11.83           C  
ATOM   2717  H   LEU A 419      -9.072   3.529  30.333  1.00 10.47           H  
ATOM   2718  HA  LEU A 419      -7.517   1.908  28.658  1.00 10.21           H  
ATOM   2719  HB3 LEU A 419      -6.453   4.161  28.032  1.00 10.14           H  
ATOM   2720  HB2 LEU A 419      -7.331   4.870  29.356  1.00 10.14           H  
ATOM   2721  HG  LEU A 419      -9.492   4.126  28.240  1.00 10.32           H  
ATOM   2722 HD11 LEU A 419      -8.747   5.906  26.162  1.00 12.88           H  
ATOM   2723 HD12 LEU A 419      -9.435   6.302  27.727  1.00 12.88           H  
ATOM   2724 HD13 LEU A 419      -7.701   6.316  27.504  1.00 12.88           H  
ATOM   2725 HD21 LEU A 419      -8.815   3.820  25.537  1.00 11.83           H  
ATOM   2726 HD22 LEU A 419      -7.642   2.819  26.362  1.00 11.83           H  
ATOM   2727 HD23 LEU A 419      -9.361   2.563  26.627  1.00 11.83           H  
ATOM   2728  N   LEU A 420      -5.866   2.940  31.308  1.00  9.59           N  
ATOM   2729  CA  LEU A 420      -4.650   2.810  32.113  1.00  9.87           C  
ATOM   2730  C   LEU A 420      -4.431   1.407  32.716  1.00 10.16           C  
ATOM   2731  O   LEU A 420      -3.397   1.211  33.353  1.00 10.88           O  
ATOM   2732  CB  LEU A 420      -4.637   3.918  33.192  1.00  9.40           C  
ATOM   2733  CG  LEU A 420      -4.301   5.320  32.629  1.00 10.25           C  
ATOM   2734  CD1 LEU A 420      -4.643   6.431  33.646  1.00  9.76           C  
ATOM   2735  CD2 LEU A 420      -2.845   5.413  32.118  1.00 10.21           C  
ATOM   2736  H   LEU A 420      -6.638   3.424  31.748  1.00  9.59           H  
ATOM   2737  HA  LEU A 420      -3.796   2.965  31.452  1.00  9.87           H  
ATOM   2738  HB3 LEU A 420      -3.916   3.690  33.978  1.00  9.40           H  
ATOM   2739  HB2 LEU A 420      -5.610   3.932  33.685  1.00  9.40           H  
ATOM   2740  HG  LEU A 420      -4.942   5.491  31.764  1.00 10.25           H  
ATOM   2741 HD11 LEU A 420      -5.309   7.169  33.199  1.00  9.76           H  
ATOM   2742 HD12 LEU A 420      -5.151   6.038  34.527  1.00  9.76           H  
ATOM   2743 HD13 LEU A 420      -3.762   6.965  34.004  1.00  9.76           H  
ATOM   2744 HD21 LEU A 420      -2.316   6.287  32.496  1.00 10.21           H  
ATOM   2745 HD22 LEU A 420      -2.255   4.540  32.399  1.00 10.21           H  
ATOM   2746 HD23 LEU A 420      -2.826   5.478  31.029  1.00 10.21           H  
ATOM   2747  N   ARG A 421      -5.339   0.447  32.466  1.00  9.51           N  
ATOM   2748  CA  ARG A 421      -5.118  -0.981  32.728  1.00  9.79           C  
ATOM   2749  C   ARG A 421      -4.504  -1.718  31.520  1.00 10.13           C  
ATOM   2750  O   ARG A 421      -4.051  -2.848  31.703  1.00  9.95           O  
ATOM   2751  CB  ARG A 421      -6.439  -1.656  33.161  1.00  9.26           C  
ATOM   2752  CG  ARG A 421      -7.105  -1.135  34.456  1.00 10.19           C  
ATOM   2753  CD  ARG A 421      -6.310  -1.344  35.766  1.00 12.09           C  
ATOM   2754  NE  ARG A 421      -5.232  -0.352  35.975  1.00 10.39           N  
ATOM   2755  CZ  ARG A 421      -3.937  -0.552  36.299  1.00 11.46           C  
ATOM   2756  NH1 ARG A 421      -3.409  -1.769  36.498  1.00 11.69           N  
ATOM   2757  NH2 ARG A 421      -3.135   0.512  36.432  1.00 11.31           N1+
ATOM   2758  H   ARG A 421      -6.181   0.679  31.956  1.00  9.51           H  
ATOM   2759  HA  ARG A 421      -4.390  -1.105  33.529  1.00  9.79           H  
ATOM   2760  HB3 ARG A 421      -6.271  -2.727  33.288  1.00  9.26           H  
ATOM   2761  HB2 ARG A 421      -7.161  -1.575  32.347  1.00  9.26           H  
ATOM   2762  HG3 ARG A 421      -8.107  -1.553  34.570  1.00 10.19           H  
ATOM   2763  HG2 ARG A 421      -7.267  -0.068  34.313  1.00 10.19           H  
ATOM   2764  HD3 ARG A 421      -5.842  -2.322  35.687  1.00 12.09           H  
ATOM   2765  HD2 ARG A 421      -6.974  -1.404  36.628  1.00 12.09           H  
ATOM   2766  HE  ARG A 421      -5.522   0.603  35.822  1.00 10.39           H  
ATOM   2767 HH12 ARG A 421      -2.425  -1.887  36.687  1.00 11.69           H  
ATOM   2768 HH11 ARG A 421      -4.000  -2.589  36.437  1.00 11.69           H  
ATOM   2769 HH22 ARG A 421      -2.152   0.393  36.627  1.00 11.31           H  
ATOM   2770 HH21 ARG A 421      -3.485   1.439  36.234  1.00 11.31           H  
ATOM   2771  N   LEU A 422      -4.469  -1.092  30.328  1.00  9.43           N  
ATOM   2772  CA  LEU A 422      -3.875  -1.672  29.118  1.00  9.15           C  
ATOM   2773  C   LEU A 422      -2.331  -1.827  29.128  1.00  9.28           C  
ATOM   2774  O   LEU A 422      -1.872  -2.825  28.575  1.00  9.75           O  
ATOM   2775  CB  LEU A 422      -4.362  -0.941  27.844  1.00  8.97           C  
ATOM   2776  CG  LEU A 422      -5.895  -0.949  27.626  1.00  9.24           C  
ATOM   2777  CD1 LEU A 422      -6.283  -0.077  26.415  1.00 11.22           C  
ATOM   2778  CD2 LEU A 422      -6.474  -2.372  27.500  1.00 10.05           C  
ATOM   2779  H   LEU A 422      -4.850  -0.160  30.236  1.00  9.43           H  
ATOM   2780  HA  LEU A 422      -4.264  -2.689  29.057  1.00  9.15           H  
ATOM   2781  HB3 LEU A 422      -3.887  -1.389  26.969  1.00  8.97           H  
ATOM   2782  HB2 LEU A 422      -4.009   0.090  27.868  1.00  8.97           H  
ATOM   2783  HG  LEU A 422      -6.359  -0.485  28.497  1.00  9.24           H  
ATOM   2784 HD11 LEU A 422      -7.123   0.571  26.662  1.00 11.22           H  
ATOM   2785 HD12 LEU A 422      -5.464   0.565  26.088  1.00 11.22           H  
ATOM   2786 HD13 LEU A 422      -6.580  -0.677  25.554  1.00 11.22           H  
ATOM   2787 HD21 LEU A 422      -7.284  -2.430  26.772  1.00 10.05           H  
ATOM   2788 HD22 LEU A 422      -5.713  -3.086  27.190  1.00 10.05           H  
ATOM   2789 HD23 LEU A 422      -6.881  -2.710  28.453  1.00 10.05           H  
ATOM   2790  N   PRO A 423      -1.550  -0.940  29.798  1.00  9.34           N  
ATOM   2791  CA  PRO A 423      -0.110  -1.173  30.045  1.00  9.09           C  
ATOM   2792  C   PRO A 423       0.202  -2.364  30.971  1.00  9.21           C  
ATOM   2793  O   PRO A 423       1.186  -3.063  30.729  1.00  9.32           O  
ATOM   2794  CB  PRO A 423       0.398   0.153  30.640  1.00  9.64           C  
ATOM   2795  CG  PRO A 423      -0.605   1.193  30.174  1.00  9.59           C  
ATOM   2796  CD  PRO A 423      -1.913   0.419  30.194  1.00  8.96           C  
ATOM   2797  HA  PRO A 423       0.369  -1.334  29.077  1.00  9.09           H  
ATOM   2798  HB3 PRO A 423       1.415   0.392  30.327  1.00  9.64           H  
ATOM   2799  HB2 PRO A 423       0.391   0.119  31.731  1.00  9.64           H  
ATOM   2800  HG3 PRO A 423      -0.373   1.492  29.150  1.00  9.59           H  
ATOM   2801  HG2 PRO A 423      -0.623   2.090  30.793  1.00  9.59           H  
ATOM   2802  HD2 PRO A 423      -2.302   0.380  31.207  1.00  8.96           H  
ATOM   2803  HD3 PRO A 423      -2.654   0.886  29.547  1.00  8.96           H  
ATOM   2804  N   ALA A 424      -0.649  -2.585  31.990  1.00  9.22           N  
ATOM   2805  CA  ALA A 424      -0.571  -3.734  32.895  1.00  9.71           C  
ATOM   2806  C   ALA A 424      -0.906  -5.055  32.188  1.00  9.69           C  
ATOM   2807  O   ALA A 424      -0.185  -6.030  32.382  1.00  9.72           O  
ATOM   2808  CB  ALA A 424      -1.495  -3.507  34.099  1.00  9.78           C  
ATOM   2809  H   ALA A 424      -1.434  -1.965  32.125  1.00  9.22           H  
ATOM   2810  HA  ALA A 424       0.452  -3.807  33.268  1.00  9.71           H  
ATOM   2811  HB1 ALA A 424      -1.517  -4.382  34.749  1.00  9.78           H  
ATOM   2812  HB2 ALA A 424      -1.149  -2.664  34.697  1.00  9.78           H  
ATOM   2813  HB3 ALA A 424      -2.521  -3.303  33.795  1.00  9.78           H  
ATOM   2814  N   LEU A 425      -1.954  -5.037  31.346  1.00  9.61           N  
ATOM   2815  CA  LEU A 425      -2.392  -6.151  30.503  1.00  9.40           C  
ATOM   2816  C   LEU A 425      -1.336  -6.567  29.462  1.00  9.75           C  
ATOM   2817  O   LEU A 425      -1.135  -7.764  29.265  1.00  9.81           O  
ATOM   2818  CB  LEU A 425      -3.729  -5.753  29.838  1.00  9.68           C  
ATOM   2819  CG  LEU A 425      -4.420  -6.846  28.996  1.00  9.20           C  
ATOM   2820  CD1 LEU A 425      -4.775  -8.093  29.827  1.00 12.02           C  
ATOM   2821  CD2 LEU A 425      -5.652  -6.270  28.278  1.00  9.31           C  
ATOM   2822  H   LEU A 425      -2.495  -4.187  31.260  1.00  9.61           H  
ATOM   2823  HA  LEU A 425      -2.560  -7.001  31.165  1.00  9.40           H  
ATOM   2824  HB3 LEU A 425      -3.549  -4.886  29.203  1.00  9.68           H  
ATOM   2825  HB2 LEU A 425      -4.426  -5.416  30.607  1.00  9.68           H  
ATOM   2826  HG  LEU A 425      -3.730  -7.155  28.211  1.00  9.20           H  
ATOM   2827 HD11 LEU A 425      -5.794  -8.430  29.649  1.00 12.02           H  
ATOM   2828 HD12 LEU A 425      -4.113  -8.922  29.579  1.00 12.02           H  
ATOM   2829 HD13 LEU A 425      -4.689  -7.910  30.896  1.00 12.02           H  
ATOM   2830 HD21 LEU A 425      -5.882  -6.834  27.373  1.00  9.31           H  
ATOM   2831 HD22 LEU A 425      -6.533  -6.286  28.919  1.00  9.31           H  
ATOM   2832 HD23 LEU A 425      -5.493  -5.236  27.980  1.00  9.31           H  
ATOM   2833  N   ARG A 426      -0.669  -5.572  28.851  1.00  9.47           N  
ATOM   2834  CA  ARG A 426       0.441  -5.728  27.910  1.00  9.69           C  
ATOM   2835  C   ARG A 426       1.660  -6.416  28.548  1.00  9.61           C  
ATOM   2836  O   ARG A 426       2.183  -7.364  27.968  1.00  8.54           O  
ATOM   2837  CB  ARG A 426       0.777  -4.336  27.323  1.00  9.31           C  
ATOM   2838  CG  ARG A 426       2.030  -4.223  26.424  1.00 10.09           C  
ATOM   2839  CD  ARG A 426       2.006  -5.053  25.126  1.00 11.44           C  
ATOM   2840  NE  ARG A 426       0.988  -4.588  24.167  1.00 12.84           N  
ATOM   2841  CZ  ARG A 426       1.065  -3.572  23.288  1.00 14.12           C  
ATOM   2842  NH1 ARG A 426       2.163  -2.810  23.164  1.00 11.43           N  
ATOM   2843  NH2 ARG A 426       0.006  -3.317  22.510  1.00 12.88           N1+
ATOM   2844  H   ARG A 426      -0.933  -4.617  29.054  1.00  9.47           H  
ATOM   2845  HA  ARG A 426       0.097  -6.371  27.100  1.00  9.69           H  
ATOM   2846  HB3 ARG A 426       0.915  -3.634  28.144  1.00  9.31           H  
ATOM   2847  HB2 ARG A 426      -0.092  -3.968  26.776  1.00  9.31           H  
ATOM   2848  HG3 ARG A 426       2.953  -4.404  26.974  1.00 10.09           H  
ATOM   2849  HG2 ARG A 426       2.083  -3.169  26.145  1.00 10.09           H  
ATOM   2850  HD3 ARG A 426       1.694  -6.069  25.369  1.00 11.44           H  
ATOM   2851  HD2 ARG A 426       2.998  -5.154  24.684  1.00 11.44           H  
ATOM   2852  HE  ARG A 426       0.126  -5.123  24.191  1.00 12.84           H  
ATOM   2853 HH12 ARG A 426       2.194  -2.054  22.496  1.00 11.43           H  
ATOM   2854 HH11 ARG A 426       2.970  -2.996  23.742  1.00 11.43           H  
ATOM   2855 HH22 ARG A 426       0.028  -2.564  21.838  1.00 12.88           H  
ATOM   2856 HH21 ARG A 426      -0.824  -3.889  22.590  1.00 12.88           H  
ATOM   2857  N   SER A 427       2.068  -5.939  29.737  1.00  9.81           N  
ATOM   2858  CA  SER A 427       3.211  -6.455  30.491  1.00 11.06           C  
ATOM   2859  C   SER A 427       2.976  -7.869  31.063  1.00 10.60           C  
ATOM   2860  O   SER A 427       3.895  -8.687  31.028  1.00 10.78           O  
ATOM   2861  CB  SER A 427       3.574  -5.428  31.582  1.00 11.46           C  
ATOM   2862  OG  SER A 427       4.741  -5.799  32.289  1.00 17.21           O  
ATOM   2863  H   SER A 427       1.577  -5.157  30.150  1.00  9.81           H  
ATOM   2864  HA  SER A 427       4.053  -6.519  29.799  1.00 11.06           H  
ATOM   2865  HB3 SER A 427       2.750  -5.310  32.287  1.00 11.46           H  
ATOM   2866  HB2 SER A 427       3.746  -4.448  31.135  1.00 11.46           H  
ATOM   2867  HG  SER A 427       5.500  -5.669  31.714  1.00 17.21           H  
ATOM   2868  N   ILE A 428       1.748  -8.139  31.540  1.00 10.26           N  
ATOM   2869  CA  ILE A 428       1.309  -9.453  32.017  1.00 10.22           C  
ATOM   2870  C   ILE A 428       1.162 -10.473  30.869  1.00 10.14           C  
ATOM   2871  O   ILE A 428       1.516 -11.633  31.067  1.00 10.35           O  
ATOM   2872  CB  ILE A 428      -0.016  -9.348  32.838  1.00 10.02           C  
ATOM   2873  CG1 ILE A 428       0.262  -8.675  34.203  1.00  9.78           C  
ATOM   2874  CG2 ILE A 428      -0.782 -10.673  33.061  1.00 10.93           C  
ATOM   2875  CD1 ILE A 428      -0.993  -8.145  34.908  1.00 10.82           C  
ATOM   2876  H   ILE A 428       1.049  -7.408  31.558  1.00 10.26           H  
ATOM   2877  HA  ILE A 428       2.085  -9.833  32.684  1.00 10.22           H  
ATOM   2878  HB  ILE A 428      -0.687  -8.694  32.279  1.00 10.02           H  
ATOM   2879 HG13 ILE A 428       0.952  -7.840  34.083  1.00  9.78           H  
ATOM   2880 HG12 ILE A 428       0.774  -9.381  34.859  1.00  9.78           H  
ATOM   2881 HG21 ILE A 428      -1.691 -10.510  33.636  1.00 10.93           H  
ATOM   2882 HG22 ILE A 428      -1.101 -11.128  32.126  1.00 10.93           H  
ATOM   2883 HG23 ILE A 428      -0.175 -11.401  33.599  1.00 10.93           H  
ATOM   2884 HD11 ILE A 428      -0.717  -7.499  35.738  1.00 10.82           H  
ATOM   2885 HD12 ILE A 428      -1.620  -7.564  34.232  1.00 10.82           H  
ATOM   2886 HD13 ILE A 428      -1.595  -8.954  35.318  1.00 10.82           H  
ATOM   2887  N   GLY A 429       0.695 -10.023  29.690  1.00  9.90           N  
ATOM   2888  CA  GLY A 429       0.535 -10.845  28.488  1.00 10.16           C  
ATOM   2889  C   GLY A 429       1.885 -11.272  27.895  1.00 10.66           C  
ATOM   2890  O   GLY A 429       1.989 -12.388  27.390  1.00 10.54           O  
ATOM   2891  H   GLY A 429       0.405  -9.057  29.613  1.00  9.90           H  
ATOM   2892  HA3 GLY A 429      -0.020 -10.277  27.740  1.00 10.16           H  
ATOM   2893  HA2 GLY A 429      -0.050 -11.734  28.718  1.00 10.16           H  
ATOM   2894  N   LEU A 430       2.919 -10.419  27.995  1.00 10.74           N  
ATOM   2895  CA  LEU A 430       4.296 -10.729  27.604  1.00 10.55           C  
ATOM   2896  C   LEU A 430       4.963 -11.736  28.557  1.00 10.03           C  
ATOM   2897  O   LEU A 430       5.651 -12.639  28.081  1.00  9.84           O  
ATOM   2898  CB  LEU A 430       5.115  -9.422  27.527  1.00 10.46           C  
ATOM   2899  CG  LEU A 430       4.794  -8.550  26.293  1.00 11.60           C  
ATOM   2900  CD1 LEU A 430       5.335  -7.114  26.467  1.00 13.02           C  
ATOM   2901  CD2 LEU A 430       5.262  -9.209  24.977  1.00 14.85           C  
ATOM   2902  H   LEU A 430       2.765  -9.502  28.392  1.00 10.74           H  
ATOM   2903  HA  LEU A 430       4.273 -11.192  26.615  1.00 10.55           H  
ATOM   2904  HB3 LEU A 430       6.184  -9.642  27.524  1.00 10.46           H  
ATOM   2905  HB2 LEU A 430       4.936  -8.851  28.440  1.00 10.46           H  
ATOM   2906  HG  LEU A 430       3.710  -8.461  26.224  1.00 11.60           H  
ATOM   2907 HD11 LEU A 430       4.525  -6.388  26.393  1.00 13.02           H  
ATOM   2908 HD12 LEU A 430       5.804  -6.966  27.441  1.00 13.02           H  
ATOM   2909 HD13 LEU A 430       6.079  -6.844  25.718  1.00 13.02           H  
ATOM   2910 HD21 LEU A 430       5.860  -8.544  24.355  1.00 14.85           H  
ATOM   2911 HD22 LEU A 430       5.865 -10.100  25.157  1.00 14.85           H  
ATOM   2912 HD23 LEU A 430       4.406  -9.518  24.377  1.00 14.85           H  
ATOM   2913  N   LYS A 431       4.727 -11.583  29.873  1.00  9.89           N  
ATOM   2914  CA  LYS A 431       5.255 -12.469  30.912  1.00 10.26           C  
ATOM   2915  C   LYS A 431       4.581 -13.857  30.911  1.00 10.32           C  
ATOM   2916  O   LYS A 431       5.269 -14.849  31.147  1.00  9.93           O  
ATOM   2917  CB  LYS A 431       5.163 -11.754  32.278  1.00 10.59           C  
ATOM   2918  CG  LYS A 431       5.749 -12.523  33.484  1.00 11.68           C  
ATOM   2919  CD  LYS A 431       7.249 -12.866  33.392  1.00 14.74           C  
ATOM   2920  CE  LYS A 431       8.161 -11.628  33.305  1.00 17.21           C  
ATOM   2921  NZ  LYS A 431       9.589 -11.985  33.387  1.00 17.74           N1+
ATOM   2922  H   LYS A 431       4.155 -10.812  30.190  1.00  9.89           H  
ATOM   2923  HA  LYS A 431       6.313 -12.620  30.689  1.00 10.26           H  
ATOM   2924  HB3 LYS A 431       4.118 -11.522  32.484  1.00 10.59           H  
ATOM   2925  HB2 LYS A 431       5.658 -10.786  32.206  1.00 10.59           H  
ATOM   2926  HG3 LYS A 431       5.183 -13.441  33.644  1.00 11.68           H  
ATOM   2927  HG2 LYS A 431       5.587 -11.929  34.384  1.00 11.68           H  
ATOM   2928  HD3 LYS A 431       7.428 -13.523  32.540  1.00 14.74           H  
ATOM   2929  HD2 LYS A 431       7.518 -13.451  34.273  1.00 14.74           H  
ATOM   2930  HE3 LYS A 431       7.935 -10.940  34.119  1.00 17.21           H  
ATOM   2931  HE2 LYS A 431       7.993 -11.092  32.370  1.00 17.21           H  
ATOM   2932  HZ1 LYS A 431       9.832 -12.579  32.602  1.00 17.74           H  
ATOM   2933  HZ2 LYS A 431      10.152 -11.148  33.346  1.00 17.74           H  
ATOM   2934  HZ3 LYS A 431       9.775 -12.478  34.248  1.00 17.74           H  
ATOM   2935  N   CYS A 432       3.274 -13.913  30.597  1.00 10.84           N  
ATOM   2936  CA  CYS A 432       2.509 -15.152  30.413  1.00 11.01           C  
ATOM   2937  C   CYS A 432       2.943 -15.927  29.154  1.00 10.91           C  
ATOM   2938  O   CYS A 432       2.932 -17.157  29.191  1.00 10.66           O  
ATOM   2939  CB  CYS A 432       0.989 -14.900  30.373  1.00 10.91           C  
ATOM   2940  SG  CYS A 432       0.376 -14.484  32.029  1.00 11.46           S  
ATOM   2941  H   CYS A 432       2.764 -13.052  30.447  1.00 10.84           H  
ATOM   2942  HA  CYS A 432       2.721 -15.801  31.266  1.00 11.01           H  
ATOM   2943  HB3 CYS A 432       0.451 -15.787  30.035  1.00 10.91           H  
ATOM   2944  HB2 CYS A 432       0.742 -14.093  29.682  1.00 10.91           H  
ATOM   2945  HG  CYS A 432       0.923 -13.264  32.067  1.00 11.46           H  
ATOM   2946  N   LEU A 433       3.348 -15.210  28.086  1.00 11.53           N  
ATOM   2947  CA  LEU A 433       3.935 -15.797  26.877  1.00 12.07           C  
ATOM   2948  C   LEU A 433       5.316 -16.413  27.149  1.00 11.63           C  
ATOM   2949  O   LEU A 433       5.578 -17.511  26.665  1.00 11.35           O  
ATOM   2950  CB  LEU A 433       4.020 -14.747  25.738  1.00 12.59           C  
ATOM   2951  CG  LEU A 433       3.105 -15.048  24.533  1.00 16.68           C  
ATOM   2952  CD1 LEU A 433       3.140 -13.894  23.510  1.00 16.83           C  
ATOM   2953  CD2 LEU A 433       3.411 -16.417  23.884  1.00 15.60           C  
ATOM   2954  H   LEU A 433       3.320 -14.201  28.123  1.00 11.53           H  
ATOM   2955  HA  LEU A 433       3.274 -16.610  26.569  1.00 12.07           H  
ATOM   2956  HB3 LEU A 433       5.043 -14.655  25.368  1.00 12.59           H  
ATOM   2957  HB2 LEU A 433       3.785 -13.757  26.130  1.00 12.59           H  
ATOM   2958  HG  LEU A 433       2.084 -15.096  24.911  1.00 16.68           H  
ATOM   2959 HD11 LEU A 433       2.131 -13.544  23.293  1.00 16.83           H  
ATOM   2960 HD12 LEU A 433       3.701 -13.035  23.880  1.00 16.83           H  
ATOM   2961 HD13 LEU A 433       3.595 -14.183  22.562  1.00 16.83           H  
ATOM   2962 HD21 LEU A 433       3.464 -16.372  22.796  1.00 15.60           H  
ATOM   2963 HD22 LEU A 433       4.356 -16.833  24.231  1.00 15.60           H  
ATOM   2964 HD23 LEU A 433       2.632 -17.137  24.134  1.00 15.60           H  
ATOM   2965  N   GLU A 434       6.153 -15.710  27.932  1.00 12.02           N  
ATOM   2966  CA  GLU A 434       7.477 -16.154  28.373  1.00 12.74           C  
ATOM   2967  C   GLU A 434       7.446 -17.462  29.187  1.00 12.58           C  
ATOM   2968  O   GLU A 434       8.265 -18.345  28.929  1.00 11.91           O  
ATOM   2969  CB  GLU A 434       8.173 -14.982  29.099  1.00 13.09           C  
ATOM   2970  CG  GLU A 434       9.482 -15.321  29.853  1.00 17.58           C  
ATOM   2971  CD  GLU A 434      10.133 -14.131  30.576  1.00 22.60           C  
ATOM   2972  OE1 GLU A 434       9.776 -12.967  30.284  1.00 22.39           O  
ATOM   2973  OE2 GLU A 434      10.981 -14.405  31.453  1.00 27.50           O1-
ATOM   2974  H   GLU A 434       5.863 -14.801  28.266  1.00 12.02           H  
ATOM   2975  HA  GLU A 434       8.056 -16.365  27.472  1.00 12.74           H  
ATOM   2976  HB3 GLU A 434       7.474 -14.521  29.795  1.00 13.09           H  
ATOM   2977  HB2 GLU A 434       8.387 -14.217  28.350  1.00 13.09           H  
ATOM   2978  HG3 GLU A 434      10.209 -15.738  29.154  1.00 17.58           H  
ATOM   2979  HG2 GLU A 434       9.293 -16.091  30.601  1.00 17.58           H  
ATOM   2980  N   HIS A 435       6.467 -17.578  30.103  1.00 11.57           N  
ATOM   2981  CA  HIS A 435       6.169 -18.810  30.837  1.00 11.42           C  
ATOM   2982  C   HIS A 435       5.723 -19.959  29.917  1.00 11.12           C  
ATOM   2983  O   HIS A 435       6.191 -21.078  30.111  1.00 10.81           O  
ATOM   2984  CB  HIS A 435       5.121 -18.550  31.939  1.00 11.57           C  
ATOM   2985  CG  HIS A 435       5.667 -17.941  33.207  1.00 13.53           C  
ATOM   2986  CD2 HIS A 435       6.068 -18.518  34.392  1.00 14.91           C  
ATOM   2987  ND1 HIS A 435       5.818 -16.578  33.390  1.00 17.55           N  
ATOM   2988  CE1 HIS A 435       6.283 -16.394  34.628  1.00 16.47           C  
ATOM   2989  NE2 HIS A 435       6.458 -17.527  35.297  1.00 15.97           N  
ATOM   2990  H   HIS A 435       5.842 -16.800  30.262  1.00 11.57           H  
ATOM   2991  HA  HIS A 435       7.090 -19.142  31.321  1.00 11.42           H  
ATOM   2992  HB3 HIS A 435       4.637 -19.483  32.227  1.00 11.57           H  
ATOM   2993  HB2 HIS A 435       4.322 -17.911  31.559  1.00 11.57           H  
ATOM   2994  HD2 HIS A 435       6.100 -19.563  34.663  1.00 14.91           H  
ATOM   2995  HD1 HIS A 435       5.610 -15.858  32.710  1.00 17.55           H  
ATOM   2996  HE1 HIS A 435       6.484 -15.421  35.050  1.00 16.47           H  
ATOM   2997  N   LEU A 436       4.867 -19.663  28.922  1.00 11.28           N  
ATOM   2998  CA  LEU A 436       4.352 -20.634  27.953  1.00 11.28           C  
ATOM   2999  C   LEU A 436       5.426 -21.181  26.993  1.00 11.11           C  
ATOM   3000  O   LEU A 436       5.404 -22.376  26.695  1.00 11.26           O  
ATOM   3001  CB  LEU A 436       3.149 -20.018  27.206  1.00 11.19           C  
ATOM   3002  CG  LEU A 436       2.345 -21.010  26.337  1.00 12.12           C  
ATOM   3003  CD1 LEU A 436       1.754 -22.168  27.165  1.00 14.26           C  
ATOM   3004  CD2 LEU A 436       1.264 -20.271  25.530  1.00 11.90           C  
ATOM   3005  H   LEU A 436       4.528 -18.716  28.825  1.00 11.28           H  
ATOM   3006  HA  LEU A 436       3.991 -21.481  28.531  1.00 11.28           H  
ATOM   3007  HB3 LEU A 436       3.503 -19.196  26.583  1.00 11.19           H  
ATOM   3008  HB2 LEU A 436       2.469 -19.570  27.932  1.00 11.19           H  
ATOM   3009  HG  LEU A 436       3.023 -21.448  25.607  1.00 12.12           H  
ATOM   3010 HD11 LEU A 436       0.775 -22.474  26.804  1.00 14.26           H  
ATOM   3011 HD12 LEU A 436       2.400 -23.045  27.123  1.00 14.26           H  
ATOM   3012 HD13 LEU A 436       1.637 -21.897  28.214  1.00 14.26           H  
ATOM   3013 HD21 LEU A 436       1.273 -20.580  24.484  1.00 11.90           H  
ATOM   3014 HD22 LEU A 436       0.264 -20.457  25.920  1.00 11.90           H  
ATOM   3015 HD23 LEU A 436       1.416 -19.191  25.548  1.00 11.90           H  
ATOM   3016  N   PHE A 437       6.369 -20.320  26.572  1.00 11.63           N  
ATOM   3017  CA  PHE A 437       7.575 -20.707  25.836  1.00 11.94           C  
ATOM   3018  C   PHE A 437       8.528 -21.607  26.641  1.00 12.05           C  
ATOM   3019  O   PHE A 437       9.154 -22.482  26.047  1.00 11.44           O  
ATOM   3020  CB  PHE A 437       8.315 -19.461  25.297  1.00 12.50           C  
ATOM   3021  CG  PHE A 437       7.832 -18.955  23.949  1.00 13.61           C  
ATOM   3022  CD1 PHE A 437       7.216 -17.692  23.822  1.00 15.19           C  
ATOM   3023  CD2 PHE A 437       7.992 -19.758  22.800  1.00 14.11           C  
ATOM   3024  CE1 PHE A 437       6.787 -17.251  22.577  1.00 16.29           C  
ATOM   3025  CE2 PHE A 437       7.565 -19.295  21.564  1.00 15.32           C  
ATOM   3026  CZ  PHE A 437       6.962 -18.048  21.452  1.00 13.70           C  
ATOM   3027  H   PHE A 437       6.297 -19.343  26.829  1.00 11.63           H  
ATOM   3028  HA  PHE A 437       7.250 -21.308  24.985  1.00 11.94           H  
ATOM   3029  HB3 PHE A 437       9.378 -19.678  25.175  1.00 12.50           H  
ATOM   3030  HB2 PHE A 437       8.269 -18.653  26.030  1.00 12.50           H  
ATOM   3031  HD1 PHE A 437       7.091 -17.054  24.683  1.00 15.19           H  
ATOM   3032  HD2 PHE A 437       8.460 -20.729  22.876  1.00 14.11           H  
ATOM   3033  HE1 PHE A 437       6.320 -16.282  22.482  1.00 16.29           H  
ATOM   3034  HE2 PHE A 437       7.709 -19.907  20.688  1.00 15.32           H  
ATOM   3035  HZ  PHE A 437       6.629 -17.699  20.486  1.00 13.70           H  
ATOM   3036  N   PHE A 438       8.597 -21.399  27.968  1.00 11.96           N  
ATOM   3037  CA  PHE A 438       9.371 -22.235  28.885  1.00 12.58           C  
ATOM   3038  C   PHE A 438       8.719 -23.610  29.141  1.00 12.69           C  
ATOM   3039  O   PHE A 438       9.444 -24.596  29.249  1.00 13.11           O  
ATOM   3040  CB  PHE A 438       9.685 -21.450  30.175  1.00 12.95           C  
ATOM   3041  CG  PHE A 438      10.523 -22.199  31.198  1.00 13.40           C  
ATOM   3042  CD1 PHE A 438      11.907 -22.369  30.982  1.00 14.51           C  
ATOM   3043  CD2 PHE A 438       9.909 -22.870  32.277  1.00 14.95           C  
ATOM   3044  CE1 PHE A 438      12.658 -23.137  31.862  1.00 16.63           C  
ATOM   3045  CE2 PHE A 438      10.679 -23.630  33.148  1.00 16.04           C  
ATOM   3046  CZ  PHE A 438      12.047 -23.757  32.945  1.00 15.59           C  
ATOM   3047  H   PHE A 438       8.064 -20.649  28.387  1.00 11.96           H  
ATOM   3048  HA  PHE A 438      10.332 -22.431  28.406  1.00 12.58           H  
ATOM   3049  HB3 PHE A 438       8.766 -21.103  30.648  1.00 12.95           H  
ATOM   3050  HB2 PHE A 438      10.236 -20.548  29.906  1.00 12.95           H  
ATOM   3051  HD1 PHE A 438      12.386 -21.906  30.133  1.00 14.51           H  
ATOM   3052  HD2 PHE A 438       8.842 -22.794  32.430  1.00 14.95           H  
ATOM   3053  HE1 PHE A 438      13.719 -23.259  31.700  1.00 16.63           H  
ATOM   3054  HE2 PHE A 438      10.210 -24.134  33.981  1.00 16.04           H  
ATOM   3055  HZ  PHE A 438      12.637 -24.358  33.621  1.00 15.59           H  
ATOM   3056  N   PHE A 439       7.374 -23.667  29.177  1.00 12.54           N  
ATOM   3057  CA  PHE A 439       6.598 -24.910  29.288  1.00 12.92           C  
ATOM   3058  C   PHE A 439       6.742 -25.799  28.036  1.00 13.45           C  
ATOM   3059  O   PHE A 439       6.781 -27.021  28.172  1.00 12.74           O  
ATOM   3060  CB  PHE A 439       5.106 -24.592  29.542  1.00 13.16           C  
ATOM   3061  CG  PHE A 439       4.757 -23.732  30.747  1.00 12.70           C  
ATOM   3062  CD1 PHE A 439       3.546 -23.007  30.740  1.00 12.72           C  
ATOM   3063  CD2 PHE A 439       5.539 -23.733  31.926  1.00 14.20           C  
ATOM   3064  CE1 PHE A 439       3.200 -22.210  31.821  1.00 12.53           C  
ATOM   3065  CE2 PHE A 439       5.171 -22.937  33.003  1.00 14.37           C  
ATOM   3066  CZ  PHE A 439       4.017 -22.167  32.943  1.00 13.67           C  
ATOM   3067  H   PHE A 439       6.838 -22.811  29.113  1.00 12.54           H  
ATOM   3068  HA  PHE A 439       6.987 -25.480  30.133  1.00 12.92           H  
ATOM   3069  HB3 PHE A 439       4.549 -25.519  29.642  1.00 13.16           H  
ATOM   3070  HB2 PHE A 439       4.695 -24.096  28.662  1.00 13.16           H  
ATOM   3071  HD1 PHE A 439       2.895 -23.048  29.880  1.00 12.72           H  
ATOM   3072  HD2 PHE A 439       6.442 -24.321  31.993  1.00 14.20           H  
ATOM   3073  HE1 PHE A 439       2.290 -21.630  31.794  1.00 12.53           H  
ATOM   3074  HE2 PHE A 439       5.787 -22.914  33.890  1.00 14.37           H  
ATOM   3075  HZ  PHE A 439       3.742 -21.541  33.777  1.00 13.67           H  
ATOM   3076  N   LYS A 440       6.855 -25.160  26.857  1.00 13.88           N  
ATOM   3077  CA  LYS A 440       7.159 -25.788  25.571  1.00 15.36           C  
ATOM   3078  C   LYS A 440       8.606 -26.317  25.503  1.00 15.69           C  
ATOM   3079  O   LYS A 440       8.811 -27.418  24.994  1.00 15.46           O  
ATOM   3080  CB  LYS A 440       6.838 -24.777  24.442  1.00 15.54           C  
ATOM   3081  CG  LYS A 440       7.202 -25.234  23.016  1.00 16.48           C  
ATOM   3082  CD  LYS A 440       6.814 -24.203  21.946  1.00 16.42           C  
ATOM   3083  CE  LYS A 440       7.288 -24.613  20.542  1.00 19.15           C  
ATOM   3084  NZ  LYS A 440       6.841 -23.663  19.508  1.00 22.11           N1+
ATOM   3085  H   LYS A 440       6.779 -24.152  26.843  1.00 13.88           H  
ATOM   3086  HA  LYS A 440       6.491 -26.643  25.456  1.00 15.36           H  
ATOM   3087  HB3 LYS A 440       7.360 -23.841  24.641  1.00 15.54           H  
ATOM   3088  HB2 LYS A 440       5.776 -24.534  24.477  1.00 15.54           H  
ATOM   3089  HG3 LYS A 440       6.711 -26.185  22.802  1.00 16.48           H  
ATOM   3090  HG2 LYS A 440       8.274 -25.416  22.942  1.00 16.48           H  
ATOM   3091  HD3 LYS A 440       7.231 -23.229  22.212  1.00 16.42           H  
ATOM   3092  HD2 LYS A 440       5.730 -24.082  21.949  1.00 16.42           H  
ATOM   3093  HE3 LYS A 440       6.906 -25.602  20.289  1.00 19.15           H  
ATOM   3094  HE2 LYS A 440       8.377 -24.675  20.516  1.00 19.15           H  
ATOM   3095  HZ1 LYS A 440       7.200 -22.740  19.709  1.00 22.11           H  
ATOM   3096  HZ2 LYS A 440       7.177 -23.963  18.604  1.00 22.11           H  
ATOM   3097  HZ3 LYS A 440       5.831 -23.632  19.494  1.00 22.11           H  
ATOM   3098  N   LEU A 441       9.567 -25.527  26.016  1.00 16.11           N  
ATOM   3099  CA  LEU A 441      11.001 -25.834  26.037  1.00 17.34           C  
ATOM   3100  C   LEU A 441      11.339 -27.051  26.916  1.00 18.39           C  
ATOM   3101  O   LEU A 441      12.084 -27.922  26.468  1.00 18.42           O  
ATOM   3102  CB  LEU A 441      11.775 -24.565  26.469  1.00 16.94           C  
ATOM   3103  CG  LEU A 441      13.315 -24.687  26.555  1.00 17.07           C  
ATOM   3104  CD1 LEU A 441      13.948 -25.070  25.200  1.00 18.88           C  
ATOM   3105  CD2 LEU A 441      13.932 -23.404  27.153  1.00 17.66           C  
ATOM   3106  H   LEU A 441       9.308 -24.628  26.400  1.00 16.11           H  
ATOM   3107  HA  LEU A 441      11.287 -26.080  25.014  1.00 17.34           H  
ATOM   3108  HB3 LEU A 441      11.404 -24.257  27.446  1.00 16.94           H  
ATOM   3109  HB2 LEU A 441      11.528 -23.749  25.788  1.00 16.94           H  
ATOM   3110  HG  LEU A 441      13.554 -25.484  27.260  1.00 17.07           H  
ATOM   3111 HD11 LEU A 441      14.841 -24.487  24.972  1.00 18.88           H  
ATOM   3112 HD12 LEU A 441      14.246 -26.119  25.200  1.00 18.88           H  
ATOM   3113 HD13 LEU A 441      13.255 -24.930  24.370  1.00 18.88           H  
ATOM   3114 HD21 LEU A 441      14.551 -23.641  28.019  1.00 17.66           H  
ATOM   3115 HD22 LEU A 441      14.559 -22.866  26.443  1.00 17.66           H  
ATOM   3116 HD23 LEU A 441      13.169 -22.702  27.491  1.00 17.66           H  
ATOM   3117  N   ILE A 442      10.769 -27.091  28.133  1.00 19.97           N  
ATOM   3118  CA  ILE A 442      10.894 -28.205  29.075  1.00 22.16           C  
ATOM   3119  C   ILE A 442      10.109 -29.452  28.611  1.00 23.00           C  
ATOM   3120  O   ILE A 442      10.613 -30.565  28.759  1.00 23.78           O  
ATOM   3121  CB  ILE A 442      10.452 -27.770  30.506  1.00 22.30           C  
ATOM   3122  CG1 ILE A 442      11.397 -26.695  31.098  1.00 23.17           C  
ATOM   3123  CG2 ILE A 442      10.246 -28.918  31.516  1.00 23.29           C  
ATOM   3124  CD1 ILE A 442      12.867 -27.116  31.256  1.00 24.61           C  
ATOM   3125  H   ILE A 442      10.187 -26.319  28.433  1.00 19.97           H  
ATOM   3126  HA  ILE A 442      11.946 -28.495  29.109  1.00 22.16           H  
ATOM   3127  HB  ILE A 442       9.479 -27.285  30.406  1.00 22.30           H  
ATOM   3128 HG13 ILE A 442      11.010 -26.370  32.063  1.00 23.17           H  
ATOM   3129 HG12 ILE A 442      11.374 -25.806  30.470  1.00 23.17           H  
ATOM   3130 HG21 ILE A 442      10.037 -28.535  32.515  1.00 23.29           H  
ATOM   3131 HG22 ILE A 442       9.395 -29.537  31.241  1.00 23.29           H  
ATOM   3132 HG23 ILE A 442      11.120 -29.566  31.584  1.00 23.29           H  
ATOM   3133 HD11 ILE A 442      13.359 -26.514  32.019  1.00 24.61           H  
ATOM   3134 HD12 ILE A 442      12.969 -28.161  31.546  1.00 24.61           H  
ATOM   3135 HD13 ILE A 442      13.415 -26.973  30.324  1.00 24.61           H  
ATOM   3136  N   GLY A 443       8.929 -29.235  28.004  1.00 23.93           N  
ATOM   3137  CA  GLY A 443       8.164 -30.251  27.280  1.00 25.23           C  
ATOM   3138  C   GLY A 443       7.312 -31.167  28.175  1.00 26.11           C  
ATOM   3139  O   GLY A 443       6.648 -32.051  27.634  1.00 26.94           O  
ATOM   3140  H   GLY A 443       8.581 -28.288  27.939  1.00 23.93           H  
ATOM   3141  HA3 GLY A 443       8.835 -30.863  26.675  1.00 25.23           H  
ATOM   3142  HA2 GLY A 443       7.500 -29.737  26.585  1.00 25.23           H  
ATOM   3143  N   ASP A 444       7.309 -30.976  29.508  1.00 26.41           N  
ATOM   3144  CA  ASP A 444       6.502 -31.760  30.456  1.00 27.07           C  
ATOM   3145  C   ASP A 444       5.000 -31.434  30.364  1.00 26.47           C  
ATOM   3146  O   ASP A 444       4.185 -32.353  30.430  1.00 27.06           O  
ATOM   3147  CB  ASP A 444       6.968 -31.623  31.931  1.00 27.90           C  
ATOM   3148  CG  ASP A 444       8.430 -31.994  32.246  1.00 30.78           C  
ATOM   3149  OD1 ASP A 444       9.070 -32.701  31.437  1.00 33.94           O  
ATOM   3150  OD2 ASP A 444       8.858 -31.640  33.367  1.00 32.87           O1-
ATOM   3151  H   ASP A 444       7.897 -30.259  29.906  1.00 26.41           H  
ATOM   3152  HA  ASP A 444       6.608 -32.812  30.180  1.00 27.07           H  
ATOM   3153  HB3 ASP A 444       6.337 -32.245  32.569  1.00 27.90           H  
ATOM   3154  HB2 ASP A 444       6.819 -30.591  32.254  1.00 27.90           H  
ATOM   3155  N   THR A 445       4.673 -30.140  30.216  1.00 25.07           N  
ATOM   3156  CA  THR A 445       3.310 -29.610  30.149  1.00 23.83           C  
ATOM   3157  C   THR A 445       2.676 -29.885  28.762  1.00 22.73           C  
ATOM   3158  O   THR A 445       3.240 -29.432  27.763  1.00 22.64           O  
ATOM   3159  CB  THR A 445       3.352 -28.069  30.329  1.00 23.70           C  
ATOM   3160  CG2 THR A 445       2.000 -27.338  30.206  1.00 24.32           C  
ATOM   3161  OG1 THR A 445       3.888 -27.762  31.602  1.00 25.08           O  
ATOM   3162  H   THR A 445       5.410 -29.451  30.169  1.00 25.07           H  
ATOM   3163  HA  THR A 445       2.733 -30.025  30.974  1.00 23.83           H  
ATOM   3164  HB  THR A 445       4.038 -27.653  29.590  1.00 23.70           H  
ATOM   3165 HG21 THR A 445       2.119 -26.272  30.401  1.00 24.32           H  
ATOM   3166 HG22 THR A 445       1.570 -27.421  29.208  1.00 24.32           H  
ATOM   3167 HG23 THR A 445       1.271 -27.729  30.917  1.00 24.32           H  
ATOM   3168  HG1 THR A 445       3.767 -26.825  31.772  1.00 25.08           H  
ATOM   3169  N   PRO A 446       1.517 -30.586  28.711  1.00 21.66           N  
ATOM   3170  CA  PRO A 446       0.691 -30.682  27.490  1.00 20.41           C  
ATOM   3171  C   PRO A 446       0.197 -29.312  26.981  1.00 19.37           C  
ATOM   3172  O   PRO A 446      -0.540 -28.626  27.691  1.00 19.34           O  
ATOM   3173  CB  PRO A 446      -0.483 -31.598  27.898  1.00 20.94           C  
ATOM   3174  CG  PRO A 446       0.007 -32.351  29.121  1.00 21.33           C  
ATOM   3175  CD  PRO A 446       0.903 -31.332  29.808  1.00 21.53           C  
ATOM   3176  HA  PRO A 446       1.288 -31.182  26.725  1.00 20.41           H  
ATOM   3177  HB3 PRO A 446      -0.782 -32.274  27.095  1.00 20.94           H  
ATOM   3178  HB2 PRO A 446      -1.366 -31.019  28.175  1.00 20.94           H  
ATOM   3179  HG3 PRO A 446       0.608 -33.205  28.806  1.00 21.33           H  
ATOM   3180  HG2 PRO A 446      -0.798 -32.719  29.757  1.00 21.33           H  
ATOM   3181  HD2 PRO A 446       0.317 -30.639  30.411  1.00 21.53           H  
ATOM   3182  HD3 PRO A 446       1.617 -31.839  30.456  1.00 21.53           H  
ATOM   3183  N   ILE A 447       0.631 -28.949  25.765  1.00 17.63           N  
ATOM   3184  CA  ILE A 447       0.206 -27.751  25.043  1.00 16.66           C  
ATOM   3185  C   ILE A 447      -0.416 -28.232  23.721  1.00 15.95           C  
ATOM   3186  O   ILE A 447       0.295 -28.774  22.873  1.00 15.94           O  
ATOM   3187  CB  ILE A 447       1.405 -26.796  24.756  1.00 16.79           C  
ATOM   3188  CG1 ILE A 447       2.001 -26.232  26.068  1.00 15.73           C  
ATOM   3189  CG2 ILE A 447       1.067 -25.630  23.798  1.00 16.73           C  
ATOM   3190  CD1 ILE A 447       3.384 -25.590  25.893  1.00 16.64           C  
ATOM   3191  H   ILE A 447       1.252 -29.563  25.258  1.00 17.63           H  
ATOM   3192  HA  ILE A 447      -0.548 -27.199  25.608  1.00 16.66           H  
ATOM   3193  HB  ILE A 447       2.186 -27.392  24.284  1.00 16.79           H  
ATOM   3194 HG13 ILE A 447       2.101 -27.022  26.811  1.00 15.73           H  
ATOM   3195 HG12 ILE A 447       1.313 -25.506  26.503  1.00 15.73           H  
ATOM   3196 HG21 ILE A 447       1.946 -25.024  23.585  1.00 16.73           H  
ATOM   3197 HG22 ILE A 447       0.693 -25.966  22.835  1.00 16.73           H  
ATOM   3198 HG23 ILE A 447       0.310 -24.978  24.227  1.00 16.73           H  
ATOM   3199 HD11 ILE A 447       3.895 -25.518  26.851  1.00 16.64           H  
ATOM   3200 HD12 ILE A 447       4.015 -26.179  25.228  1.00 16.64           H  
ATOM   3201 HD13 ILE A 447       3.311 -24.583  25.483  1.00 16.64           H  
ATOM   3202  N   ASP A 448      -1.742 -28.061  23.603  1.00 15.08           N  
ATOM   3203  CA  ASP A 448      -2.562 -28.565  22.497  1.00 14.64           C  
ATOM   3204  C   ASP A 448      -2.485 -27.622  21.266  1.00 13.60           C  
ATOM   3205  O   ASP A 448      -1.902 -26.541  21.358  1.00 12.48           O  
ATOM   3206  CB  ASP A 448      -3.998 -28.838  23.022  1.00 15.22           C  
ATOM   3207  CG  ASP A 448      -4.892 -29.822  22.243  1.00 18.06           C  
ATOM   3208  OD1 ASP A 448      -4.382 -30.541  21.355  1.00 19.63           O  
ATOM   3209  OD2 ASP A 448      -6.079 -29.913  22.624  1.00 21.30           O1-
ATOM   3210  H   ASP A 448      -2.249 -27.599  24.344  1.00 15.08           H  
ATOM   3211  HA  ASP A 448      -2.121 -29.516  22.189  1.00 14.64           H  
ATOM   3212  HB3 ASP A 448      -4.520 -27.894  23.150  1.00 15.22           H  
ATOM   3213  HB2 ASP A 448      -3.922 -29.235  24.036  1.00 15.22           H  
ATOM   3214  N   THR A 449      -2.995 -28.101  20.118  1.00 13.00           N  
ATOM   3215  CA  THR A 449      -2.665 -27.657  18.756  1.00 12.40           C  
ATOM   3216  C   THR A 449      -2.769 -26.150  18.432  1.00 12.24           C  
ATOM   3217  O   THR A 449      -1.877 -25.657  17.741  1.00 12.27           O  
ATOM   3218  CB  THR A 449      -3.477 -28.429  17.676  1.00 12.50           C  
ATOM   3219  CG2 THR A 449      -3.393 -29.956  17.806  1.00 12.74           C  
ATOM   3220  OG1 THR A 449      -4.841 -28.047  17.626  1.00 12.87           O  
ATOM   3221  H   THR A 449      -3.511 -28.971  20.165  1.00 13.00           H  
ATOM   3222  HA  THR A 449      -1.616 -27.927  18.620  1.00 12.40           H  
ATOM   3223  HB  THR A 449      -3.058 -28.175  16.701  1.00 12.50           H  
ATOM   3224 HG21 THR A 449      -3.877 -30.446  16.961  1.00 12.74           H  
ATOM   3225 HG22 THR A 449      -2.356 -30.292  17.833  1.00 12.74           H  
ATOM   3226 HG23 THR A 449      -3.884 -30.313  18.710  1.00 12.74           H  
ATOM   3227  HG1 THR A 449      -4.894 -27.123  17.370  1.00 12.87           H  
ATOM   3228  N   PHE A 450      -3.820 -25.447  18.890  1.00 11.84           N  
ATOM   3229  CA  PHE A 450      -4.038 -24.037  18.535  1.00 12.14           C  
ATOM   3230  C   PHE A 450      -3.238 -23.083  19.443  1.00 12.19           C  
ATOM   3231  O   PHE A 450      -2.777 -22.045  18.971  1.00 11.77           O  
ATOM   3232  CB  PHE A 450      -5.553 -23.736  18.479  1.00 12.27           C  
ATOM   3233  CG  PHE A 450      -6.016 -22.418  17.857  1.00 12.23           C  
ATOM   3234  CD1 PHE A 450      -7.365 -22.035  18.012  1.00 12.97           C  
ATOM   3235  CD2 PHE A 450      -5.209 -21.676  16.960  1.00 11.93           C  
ATOM   3236  CE1 PHE A 450      -7.865 -20.932  17.331  1.00 10.78           C  
ATOM   3237  CE2 PHE A 450      -5.718 -20.557  16.317  1.00 13.01           C  
ATOM   3238  CZ  PHE A 450      -7.041 -20.184  16.503  1.00 11.69           C  
ATOM   3239  H   PHE A 450      -4.504 -25.879  19.500  1.00 11.84           H  
ATOM   3240  HA  PHE A 450      -3.663 -23.913  17.519  1.00 12.14           H  
ATOM   3241  HB3 PHE A 450      -5.993 -23.829  19.473  1.00 12.27           H  
ATOM   3242  HB2 PHE A 450      -6.021 -24.516  17.877  1.00 12.27           H  
ATOM   3243  HD1 PHE A 450      -8.021 -22.607  18.649  1.00 12.97           H  
ATOM   3244  HD2 PHE A 450      -4.190 -21.958  16.752  1.00 11.93           H  
ATOM   3245  HE1 PHE A 450      -8.901 -20.655  17.441  1.00 10.78           H  
ATOM   3246  HE2 PHE A 450      -5.086 -19.991  15.647  1.00 13.01           H  
ATOM   3247  HZ  PHE A 450      -7.436 -19.322  15.986  1.00 11.69           H  
ATOM   3248  N   LEU A 451      -3.012 -23.484  20.705  1.00 12.34           N  
ATOM   3249  CA  LEU A 451      -2.086 -22.832  21.634  1.00 12.37           C  
ATOM   3250  C   LEU A 451      -0.618 -22.991  21.190  1.00 12.74           C  
ATOM   3251  O   LEU A 451       0.152 -22.041  21.324  1.00 12.20           O  
ATOM   3252  CB  LEU A 451      -2.343 -23.389  23.051  1.00 12.73           C  
ATOM   3253  CG  LEU A 451      -1.597 -22.677  24.201  1.00 12.76           C  
ATOM   3254  CD1 LEU A 451      -2.026 -21.200  24.328  1.00 12.04           C  
ATOM   3255  CD2 LEU A 451      -1.778 -23.455  25.521  1.00 12.37           C  
ATOM   3256  H   LEU A 451      -3.447 -24.338  21.034  1.00 12.34           H  
ATOM   3257  HA  LEU A 451      -2.315 -21.766  21.629  1.00 12.37           H  
ATOM   3258  HB3 LEU A 451      -2.091 -24.450  23.060  1.00 12.73           H  
ATOM   3259  HB2 LEU A 451      -3.412 -23.337  23.257  1.00 12.73           H  
ATOM   3260  HG  LEU A 451      -0.528 -22.687  23.984  1.00 12.76           H  
ATOM   3261 HD11 LEU A 451      -2.094 -20.867  25.363  1.00 12.04           H  
ATOM   3262 HD12 LEU A 451      -1.307 -20.551  23.828  1.00 12.04           H  
ATOM   3263 HD13 LEU A 451      -2.999 -21.018  23.872  1.00 12.04           H  
ATOM   3264 HD21 LEU A 451      -0.822 -23.801  25.910  1.00 12.37           H  
ATOM   3265 HD22 LEU A 451      -2.245 -22.858  26.302  1.00 12.37           H  
ATOM   3266 HD23 LEU A 451      -2.396 -24.342  25.387  1.00 12.37           H  
ATOM   3267  N   MET A 452      -0.279 -24.164  20.623  1.00 12.89           N  
ATOM   3268  CA  MET A 452       1.015 -24.463  20.006  1.00 13.34           C  
ATOM   3269  C   MET A 452       1.258 -23.664  18.710  1.00 13.15           C  
ATOM   3270  O   MET A 452       2.397 -23.270  18.464  1.00 12.76           O  
ATOM   3271  CB  MET A 452       1.127 -25.987  19.765  1.00 13.91           C  
ATOM   3272  CG  MET A 452       2.508 -26.474  19.286  1.00 15.41           C  
ATOM   3273  SD  MET A 452       3.882 -26.156  20.431  1.00 18.80           S  
ATOM   3274  CE  MET A 452       3.605 -27.484  21.631  1.00 17.93           C  
ATOM   3275  H   MET A 452      -0.970 -24.902  20.577  1.00 12.89           H  
ATOM   3276  HA  MET A 452       1.781 -24.170  20.726  1.00 13.34           H  
ATOM   3277  HB3 MET A 452       0.382 -26.292  19.031  1.00 13.91           H  
ATOM   3278  HB2 MET A 452       0.863 -26.527  20.673  1.00 13.91           H  
ATOM   3279  HG3 MET A 452       2.756 -26.019  18.327  1.00 15.41           H  
ATOM   3280  HG2 MET A 452       2.466 -27.547  19.099  1.00 15.41           H  
ATOM   3281  HE1 MET A 452       4.293 -27.385  22.470  1.00 17.93           H  
ATOM   3282  HE2 MET A 452       2.587 -27.446  22.011  1.00 17.93           H  
ATOM   3283  HE3 MET A 452       3.762 -28.457  21.165  1.00 17.93           H  
ATOM   3284  N   GLU A 453       0.188 -23.416  17.932  1.00 12.81           N  
ATOM   3285  CA  GLU A 453       0.203 -22.595  16.719  1.00 13.21           C  
ATOM   3286  C   GLU A 453       0.546 -21.118  16.986  1.00 13.02           C  
ATOM   3287  O   GLU A 453       1.276 -20.522  16.196  1.00 13.17           O  
ATOM   3288  CB  GLU A 453      -1.108 -22.798  15.928  1.00 12.65           C  
ATOM   3289  CG  GLU A 453      -1.331 -21.835  14.734  1.00 14.20           C  
ATOM   3290  CD  GLU A 453      -2.619 -22.076  13.927  1.00 14.35           C  
ATOM   3291  OE1 GLU A 453      -3.035 -21.110  13.249  1.00 14.28           O  
ATOM   3292  OE2 GLU A 453      -3.177 -23.194  13.988  1.00 16.29           O1-
ATOM   3293  H   GLU A 453      -0.709 -23.806  18.188  1.00 12.81           H  
ATOM   3294  HA  GLU A 453       1.000 -22.987  16.091  1.00 13.21           H  
ATOM   3295  HB3 GLU A 453      -1.954 -22.718  16.606  1.00 12.65           H  
ATOM   3296  HB2 GLU A 453      -1.113 -23.826  15.563  1.00 12.65           H  
ATOM   3297  HG3 GLU A 453      -0.484 -21.905  14.049  1.00 14.20           H  
ATOM   3298  HG2 GLU A 453      -1.358 -20.805  15.091  1.00 14.20           H  
ATOM   3299  N   MET A 454       0.061 -20.568  18.112  1.00 13.44           N  
ATOM   3300  CA  MET A 454       0.403 -19.222  18.577  1.00 14.47           C  
ATOM   3301  C   MET A 454       1.857 -19.082  19.077  1.00 14.91           C  
ATOM   3302  O   MET A 454       2.359 -17.959  19.107  1.00 15.32           O  
ATOM   3303  CB  MET A 454      -0.598 -18.776  19.660  1.00 14.39           C  
ATOM   3304  CG  MET A 454      -2.037 -18.554  19.161  1.00 15.60           C  
ATOM   3305  SD  MET A 454      -2.222 -17.245  17.917  1.00 16.58           S  
ATOM   3306  CE  MET A 454      -4.027 -17.121  17.844  1.00 16.96           C  
ATOM   3307  H   MET A 454      -0.545 -21.112  18.712  1.00 13.44           H  
ATOM   3308  HA  MET A 454       0.315 -18.543  17.727  1.00 14.47           H  
ATOM   3309  HB3 MET A 454      -0.247 -17.843  20.096  1.00 14.39           H  
ATOM   3310  HB2 MET A 454      -0.609 -19.496  20.479  1.00 14.39           H  
ATOM   3311  HG3 MET A 454      -2.662 -18.293  20.014  1.00 15.60           H  
ATOM   3312  HG2 MET A 454      -2.447 -19.475  18.749  1.00 15.60           H  
ATOM   3313  HE1 MET A 454      -4.321 -16.402  17.079  1.00 16.96           H  
ATOM   3314  HE2 MET A 454      -4.468 -18.088  17.602  1.00 16.96           H  
ATOM   3315  HE3 MET A 454      -4.423 -16.783  18.801  1.00 16.96           H  
ATOM   3316  N   LEU A 455       2.512 -20.205  19.423  1.00 15.30           N  
ATOM   3317  CA  LEU A 455       3.926 -20.268  19.807  1.00 16.40           C  
ATOM   3318  C   LEU A 455       4.877 -20.433  18.599  1.00 17.53           C  
ATOM   3319  O   LEU A 455       6.089 -20.443  18.810  1.00 17.66           O  
ATOM   3320  CB  LEU A 455       4.133 -21.409  20.835  1.00 16.25           C  
ATOM   3321  CG  LEU A 455       3.424 -21.212  22.195  1.00 15.70           C  
ATOM   3322  CD1 LEU A 455       3.385 -22.526  23.000  1.00 16.14           C  
ATOM   3323  CD2 LEU A 455       4.007 -20.041  23.014  1.00 17.20           C  
ATOM   3324  H   LEU A 455       2.029 -21.091  19.370  1.00 15.30           H  
ATOM   3325  HA  LEU A 455       4.205 -19.326  20.282  1.00 16.40           H  
ATOM   3326  HB3 LEU A 455       5.197 -21.544  21.036  1.00 16.25           H  
ATOM   3327  HB2 LEU A 455       3.801 -22.343  20.384  1.00 16.25           H  
ATOM   3328  HG  LEU A 455       2.386 -20.958  21.982  1.00 15.70           H  
ATOM   3329 HD11 LEU A 455       2.414 -22.649  23.482  1.00 16.14           H  
ATOM   3330 HD12 LEU A 455       3.532 -23.401  22.368  1.00 16.14           H  
ATOM   3331 HD13 LEU A 455       4.148 -22.564  23.778  1.00 16.14           H  
ATOM   3332 HD21 LEU A 455       4.390 -20.351  23.986  1.00 17.20           H  
ATOM   3333 HD22 LEU A 455       4.831 -19.552  22.500  1.00 17.20           H  
ATOM   3334 HD23 LEU A 455       3.244 -19.286  23.196  1.00 17.20           H  
ATOM   3335  N   GLU A 456       4.350 -20.547  17.364  1.00 18.68           N  
ATOM   3336  CA  GLU A 456       5.144 -20.555  16.128  1.00 20.36           C  
ATOM   3337  C   GLU A 456       5.720 -19.168  15.791  1.00 20.85           C  
ATOM   3338  O   GLU A 456       5.198 -18.149  16.247  1.00 20.21           O  
ATOM   3339  CB  GLU A 456       4.282 -21.040  14.943  1.00 20.22           C  
ATOM   3340  CG  GLU A 456       3.794 -22.500  15.069  1.00 21.53           C  
ATOM   3341  CD  GLU A 456       2.873 -22.985  13.933  1.00 22.43           C  
ATOM   3342  OE1 GLU A 456       2.534 -22.183  13.033  1.00 26.15           O  
ATOM   3343  OE2 GLU A 456       2.509 -24.179  13.993  1.00 23.22           O1-
ATOM   3344  H   GLU A 456       3.346 -20.552  17.248  1.00 18.68           H  
ATOM   3345  HA  GLU A 456       5.978 -21.247  16.256  1.00 20.36           H  
ATOM   3346  HB3 GLU A 456       4.853 -20.950  14.017  1.00 20.22           H  
ATOM   3347  HB2 GLU A 456       3.431 -20.369  14.825  1.00 20.22           H  
ATOM   3348  HG3 GLU A 456       3.268 -22.630  16.013  1.00 21.53           H  
ATOM   3349  HG2 GLU A 456       4.660 -23.161  15.114  1.00 21.53           H  
ATOM   3350  N   ALA A 457       6.758 -19.166  14.940  1.00 21.88           N  
ATOM   3351  CA  ALA A 457       7.297 -17.971  14.290  1.00 23.43           C  
ATOM   3352  C   ALA A 457       6.342 -17.484  13.172  1.00 24.42           C  
ATOM   3353  O   ALA A 457       5.776 -18.335  12.483  1.00 24.63           O  
ATOM   3354  CB  ALA A 457       8.659 -18.343  13.686  1.00 23.55           C  
ATOM   3355  H   ALA A 457       7.119 -20.046  14.603  1.00 21.88           H  
ATOM   3356  HA  ALA A 457       7.460 -17.225  15.066  1.00 23.43           H  
ATOM   3357  HB1 ALA A 457       9.127 -17.480  13.212  1.00 23.55           H  
ATOM   3358  HB2 ALA A 457       9.344 -18.702  14.455  1.00 23.55           H  
ATOM   3359  HB3 ALA A 457       8.567 -19.126  12.932  1.00 23.55           H  
ATOM   3360  N   PRO A 458       6.183 -16.148  12.981  1.00 25.42           N  
ATOM   3361  CA  PRO A 458       5.427 -15.554  11.849  1.00 26.20           C  
ATOM   3362  C   PRO A 458       5.723 -16.038  10.438  1.00 26.85           C  
ATOM   3363  O   PRO A 458       5.170 -15.566   9.447  1.00 27.92           O  
ATOM   3364  CB  PRO A 458       5.707 -14.042  11.986  1.00 26.41           C  
ATOM   3365  CG  PRO A 458       5.959 -13.834  13.465  1.00 25.92           C  
ATOM   3366  CD  PRO A 458       6.703 -15.100  13.865  1.00 25.65           C  
ATOM   3367  HA  PRO A 458       4.371 -15.730  12.061  1.00 26.20           H  
ATOM   3368  HXT PRO A 458       6.470 -16.829  10.357  1.00 26.85           H  
ATOM   3369  HB3 PRO A 458       4.886 -13.424  11.618  1.00 26.41           H  
ATOM   3370  HB2 PRO A 458       6.606 -13.752  11.436  1.00 26.41           H  
ATOM   3371  HG3 PRO A 458       5.004 -13.791  13.991  1.00 25.92           H  
ATOM   3372  HG2 PRO A 458       6.509 -12.919  13.691  1.00 25.92           H  
ATOM   3373  HD2 PRO A 458       7.775 -14.992  13.695  1.00 25.65           H  
ATOM   3374  HD3 PRO A 458       6.534 -15.301  14.924  1.00 25.65           H  
TER    3375      PRO A 458
CONECT  226  235
CONECT 3362 3368
CONECT  235  226
CONECT 3368 3362
END   
