# Supplementary material for: Sample efficient reinforcement learning with active learning for molecular design
Source: Chem Sci. 2024 Feb 8;15(11):4146–60. doi: 10.1039/d3sc04653b (PMC10935729; doi:10.1039/d3sc04653b)
Supplement: SC-015-D3SC04653B-s001 [file SC-015-D3SC04653B-s001.zip › reinforcement-learning-active-learning-main/data/RXRa/2p1t_apo_schrodinger.pdb]

TITLE     2p1t_apo
REMARK   4      COMPLIES WITH FORMAT V. 3.0, 1-DEC-2006
REMARK 888
REMARK 888 WRITTEN BY MAESTRO (A PRODUCT OF SCHRODINGER, LLC)
ATOM      1  N   ASP A 229     -19.014   3.281  11.832  1.00 27.29           N1+
ATOM      2  CA  ASP A 229     -19.897   3.227  13.039  1.00 26.73           C  
ATOM      3  C   ASP A 229     -19.471   2.082  13.958  1.00 25.50           C  
ATOM      4  O   ASP A 229     -19.142   0.988  13.483  1.00 25.75           O  
ATOM      5  CB  ASP A 229     -21.358   3.044  12.620  1.00 27.75           C  
ATOM      6  CG  ASP A 229     -22.331   3.302  13.757  1.00 30.09           C  
ATOM      7  OD1 ASP A 229     -22.386   4.448  14.263  1.00 32.98           O  
ATOM      8  OD2 ASP A 229     -23.056   2.357  14.136  1.00 32.85           O1-
ATOM      9  H1  ASP A 229     -19.306   4.041  11.234  1.00  0.00           H  
ATOM     10  H2  ASP A 229     -18.057   3.429  12.120  1.00  0.00           H  
ATOM     11  H3  ASP A 229     -19.082   2.410  11.326  1.00  0.00           H  
ATOM     12  HA  ASP A 229     -19.804   4.167  13.584  1.00  0.00           H  
ATOM     13  HB3 ASP A 229     -21.502   2.032  12.242  1.00  0.00           H  
ATOM     14  HB2 ASP A 229     -21.584   3.715  11.791  1.00  0.00           H  
ATOM     15  N   MET A 230     -19.493   2.333  15.268  1.00 23.29           N  
ATOM     16  CA  MET A 230     -19.019   1.360  16.261  1.00 21.72           C  
ATOM     17  C   MET A 230     -19.886   1.361  17.535  1.00 20.92           C  
ATOM     18  O   MET A 230     -19.453   1.865  18.572  1.00 20.55           O  
ATOM     19  CB  MET A 230     -17.551   1.665  16.604  1.00 21.15           C  
ATOM     20  CG  MET A 230     -16.828   0.609  17.435  1.00 20.28           C  
ATOM     21  SD  MET A 230     -16.600  -0.990  16.616  1.00 18.11           S  
ATOM     22  CE  MET A 230     -15.407  -0.588  15.352  1.00 17.28           C  
ATOM     23  H   MET A 230     -19.844   3.217  15.607  1.00  0.00           H  
ATOM     24  HA  MET A 230     -19.067   0.366  15.816  1.00  0.00           H  
ATOM     25  HB3 MET A 230     -17.493   2.626  17.115  1.00  0.00           H  
ATOM     26  HB2 MET A 230     -16.995   1.840  15.683  1.00  0.00           H  
ATOM     27  HG3 MET A 230     -17.363   0.460  18.373  1.00  0.00           H  
ATOM     28  HG2 MET A 230     -15.858   0.997  17.745  1.00  0.00           H  
ATOM     29  HE1 MET A 230     -15.176  -1.482  14.772  1.00  0.00           H  
ATOM     30  HE2 MET A 230     -15.819   0.176  14.692  1.00  0.00           H  
ATOM     31  HE3 MET A 230     -14.496  -0.212  15.818  1.00  0.00           H  
ATOM     32  N   PRO A 231     -21.103   0.775  17.465  1.00 20.38           N  
ATOM     33  CA  PRO A 231     -22.050   0.809  18.593  1.00 19.70           C  
ATOM     34  C   PRO A 231     -21.621  -0.108  19.725  1.00 19.03           C  
ATOM     35  O   PRO A 231     -21.312  -1.275  19.481  1.00 18.60           O  
ATOM     36  CB  PRO A 231     -23.358   0.264  17.994  1.00 19.75           C  
ATOM     37  CG  PRO A 231     -23.103   0.024  16.556  1.00 20.24           C  
ATOM     38  CD  PRO A 231     -21.633   0.009  16.324  1.00 20.30           C  
ATOM     39  HA  PRO A 231     -22.186   1.829  18.953  1.00  0.00           H  
ATOM     40  HB3 PRO A 231     -24.145   1.010  18.103  1.00  0.00           H  
ATOM     41  HB2 PRO A 231     -23.614  -0.678  18.479  1.00  0.00           H  
ATOM     42  HG3 PRO A 231     -23.555   0.823  15.969  1.00  0.00           H  
ATOM     43  HG2 PRO A 231     -23.526  -0.938  16.268  1.00  0.00           H  
ATOM     44  HD2 PRO A 231     -21.270  -1.017  16.380  1.00  0.00           H  
ATOM     45  HD3 PRO A 231     -21.409   0.540  15.399  1.00  0.00           H  
ATOM     46  N   VAL A 232     -21.626   0.416  20.952  1.00 18.72           N  
ATOM     47  CA  VAL A 232     -21.308  -0.374  22.141  1.00 18.45           C  
ATOM     48  C   VAL A 232     -22.261  -1.565  22.305  1.00 18.26           C  
ATOM     49  O   VAL A 232     -21.898  -2.589  22.885  1.00 17.90           O  
ATOM     50  CB  VAL A 232     -21.275   0.491  23.444  1.00 18.59           C  
ATOM     51  CG1 VAL A 232     -20.091   1.441  23.428  1.00 18.35           C  
ATOM     52  CG2 VAL A 232     -22.600   1.251  23.662  1.00 19.03           C  
ATOM     53  H   VAL A 232     -21.855   1.391  21.084  1.00  0.00           H  
ATOM     54  HA  VAL A 232     -20.307  -0.780  21.999  1.00  0.00           H  
ATOM     55  HB  VAL A 232     -21.142  -0.187  24.287  1.00  0.00           H  
ATOM     56 HG11 VAL A 232     -20.087   2.033  24.343  1.00  0.00           H  
ATOM     57 HG12 VAL A 232     -19.166   0.868  23.362  1.00  0.00           H  
ATOM     58 HG13 VAL A 232     -20.169   2.105  22.567  1.00  0.00           H  
ATOM     59 HG21 VAL A 232     -22.536   1.839  24.577  1.00  0.00           H  
ATOM     60 HG22 VAL A 232     -22.782   1.914  22.816  1.00  0.00           H  
ATOM     61 HG23 VAL A 232     -23.419   0.537  23.747  1.00  0.00           H  
ATOM     62  N   GLU A 233     -23.475  -1.433  21.774  1.00 18.08           N  
ATOM     63  CA  GLU A 233     -24.468  -2.499  21.857  1.00 18.27           C  
ATOM     64  C   GLU A 233     -23.984  -3.758  21.148  1.00 17.75           C  
ATOM     65  O   GLU A 233     -24.199  -4.872  21.629  1.00 17.43           O  
ATOM     66  CB  GLU A 233     -25.819  -2.044  21.278  1.00 18.64           C  
ATOM     67  CG  GLU A 233     -26.548  -0.989  22.124  1.00 21.89           C  
ATOM     68  CD  GLU A 233     -26.014   0.436  21.950  1.00 25.43           C  
ATOM     69  OE1 GLU A 233     -26.441   1.318  22.737  1.00 27.34           O  
ATOM     70  OE2 GLU A 233     -25.185   0.685  21.037  1.00 26.39           O1-
ATOM     71  H   GLU A 233     -23.728  -0.578  21.299  1.00  0.00           H  
ATOM     72  HA  GLU A 233     -24.616  -2.741  22.910  1.00  0.00           H  
ATOM     73  HB3 GLU A 233     -26.466  -2.911  21.146  1.00  0.00           H  
ATOM     74  HB2 GLU A 233     -25.668  -1.657  20.270  1.00  0.00           H  
ATOM     75  HG3 GLU A 233     -26.494  -1.269  23.176  1.00  0.00           H  
ATOM     76  HG2 GLU A 233     -27.612  -1.008  21.887  1.00  0.00           H  
ATOM     77  N   ARG A 234     -23.322  -3.569  20.008  1.00 17.37           N  
ATOM     78  CA  ARG A 234     -22.807  -4.681  19.209  1.00 17.04           C  
ATOM     79  C   ARG A 234     -21.620  -5.328  19.926  1.00 16.19           C  
ATOM     80  O   ARG A 234     -21.436  -6.542  19.885  1.00 15.35           O  
ATOM     81  CB  ARG A 234     -22.372  -4.181  17.827  1.00 17.67           C  
ATOM     82  CG  ARG A 234     -23.522  -3.944  16.840  1.00 20.28           C  
ATOM     83  CD  ARG A 234     -23.979  -5.232  16.136  1.00 24.71           C  
ATOM     84  NE  ARG A 234     -22.863  -6.092  15.728  1.00 27.10           N  
ATOM     85  CZ  ARG A 234     -22.175  -5.965  14.594  1.00 28.50           C  
ATOM     86  NH1 ARG A 234     -22.482  -5.008  13.722  1.00 27.39           N  
ATOM     87  NH2 ARG A 234     -21.172  -6.805  14.331  1.00 28.41           N1+
ATOM     88  H   ARG A 234     -23.160  -2.632  19.667  1.00  0.00           H  
ATOM     89  HA  ARG A 234     -23.595  -5.424  19.086  1.00  0.00           H  
ATOM     90  HB3 ARG A 234     -21.665  -4.888  17.394  1.00  0.00           H  
ATOM     91  HB2 ARG A 234     -21.798  -3.261  17.940  1.00  0.00           H  
ATOM     92  HG3 ARG A 234     -23.213  -3.213  16.093  1.00  0.00           H  
ATOM     93  HG2 ARG A 234     -24.366  -3.500  17.368  1.00  0.00           H  
ATOM     94  HD3 ARG A 234     -24.576  -4.974  15.261  1.00  0.00           H  
ATOM     95  HD2 ARG A 234     -24.643  -5.790  16.797  1.00  0.00           H  
ATOM     96  HE  ARG A 234     -22.628  -6.825  16.382  1.00  0.00           H  
ATOM     97 HH12 ARG A 234     -21.956  -4.918  12.865  1.00  0.00           H  
ATOM     98 HH11 ARG A 234     -23.241  -4.371  13.917  1.00  0.00           H  
ATOM     99 HH22 ARG A 234     -20.648  -6.713  13.473  1.00  0.00           H  
ATOM    100 HH21 ARG A 234     -20.937  -7.533  14.990  1.00  0.00           H  
ATOM    101  N   ILE A 235     -20.832  -4.499  20.597  1.00 15.61           N  
ATOM    102  CA  ILE A 235     -19.655  -4.988  21.314  1.00 15.25           C  
ATOM    103  C   ILE A 235     -20.083  -5.801  22.544  1.00 15.42           C  
ATOM    104  O   ILE A 235     -19.562  -6.891  22.776  1.00 15.28           O  
ATOM    105  CB  ILE A 235     -18.682  -3.842  21.638  1.00 15.43           C  
ATOM    106  CG1 ILE A 235     -18.095  -3.294  20.325  1.00 15.33           C  
ATOM    107  CG2 ILE A 235     -17.565  -4.328  22.573  1.00 14.86           C  
ATOM    108  CD1 ILE A 235     -17.266  -2.025  20.470  1.00 15.26           C  
ATOM    109  H   ILE A 235     -21.040  -3.511  20.619  1.00  0.00           H  
ATOM    110  HA  ILE A 235     -19.133  -5.671  20.644  1.00  0.00           H  
ATOM    111  HB  ILE A 235     -19.233  -3.044  22.136  1.00  0.00           H  
ATOM    112 HG13 ILE A 235     -18.903  -3.118  19.615  1.00  0.00           H  
ATOM    113 HG12 ILE A 235     -17.491  -4.067  19.850  1.00  0.00           H  
ATOM    114 HG21 ILE A 235     -16.887  -3.502  22.790  1.00  0.00           H  
ATOM    115 HG22 ILE A 235     -18.002  -4.693  23.503  1.00  0.00           H  
ATOM    116 HG23 ILE A 235     -17.012  -5.134  22.091  1.00  0.00           H  
ATOM    117 HD11 ILE A 235     -16.897  -1.718  19.492  1.00  0.00           H  
ATOM    118 HD12 ILE A 235     -17.885  -1.232  20.889  1.00  0.00           H  
ATOM    119 HD13 ILE A 235     -16.422  -2.215  21.133  1.00  0.00           H  
ATOM    120  N   LEU A 236     -21.055  -5.283  23.301  1.00 15.41           N  
ATOM    121  CA  LEU A 236     -21.654  -6.027  24.411  1.00 16.00           C  
ATOM    122  C   LEU A 236     -22.222  -7.374  23.937  1.00 16.20           C  
ATOM    123  O   LEU A 236     -22.023  -8.401  24.574  1.00 15.81           O  
ATOM    124  CB  LEU A 236     -22.740  -5.172  25.075  1.00 16.08           C  
ATOM    125  CG  LEU A 236     -23.234  -5.389  26.517  1.00 17.30           C  
ATOM    126  CD1 LEU A 236     -24.709  -5.698  26.609  1.00 19.15           C  
ATOM    127  CD2 LEU A 236     -22.373  -6.328  27.371  1.00 18.14           C  
ATOM    128  H   LEU A 236     -21.398  -4.351  23.115  1.00  0.00           H  
ATOM    129  HA  LEU A 236     -20.876  -6.225  25.149  1.00  0.00           H  
ATOM    130  HB3 LEU A 236     -23.606  -5.137  24.414  1.00  0.00           H  
ATOM    131  HB2 LEU A 236     -22.476  -4.121  24.953  1.00  0.00           H  
ATOM    132  HG  LEU A 236     -23.129  -4.414  26.992  1.00  0.00           H  
ATOM    133 HD11 LEU A 236     -24.987  -5.839  27.654  1.00  0.00           H  
ATOM    134 HD12 LEU A 236     -25.281  -4.870  26.190  1.00  0.00           H  
ATOM    135 HD13 LEU A 236     -24.926  -6.608  26.050  1.00  0.00           H  
ATOM    136 HD21 LEU A 236     -22.806  -6.413  28.368  1.00  0.00           H  
ATOM    137 HD22 LEU A 236     -22.337  -7.313  26.905  1.00  0.00           H  
ATOM    138 HD23 LEU A 236     -21.363  -5.926  27.448  1.00  0.00           H  
ATOM    139  N   GLU A 237     -22.930  -7.354  22.807  1.00 16.86           N  
ATOM    140  CA  GLU A 237     -23.483  -8.567  22.203  1.00 17.82           C  
ATOM    141  C   GLU A 237     -22.413  -9.608  21.870  1.00 17.11           C  
ATOM    142  O   GLU A 237     -22.638 -10.811  22.036  1.00 16.67           O  
ATOM    143  CB  GLU A 237     -24.283  -8.206  20.950  1.00 18.16           C  
ATOM    144  CG  GLU A 237     -25.674  -7.676  21.274  1.00 20.40           C  
ATOM    145  CD  GLU A 237     -26.411  -7.094  20.072  1.00 21.37           C  
ATOM    146  OE1 GLU A 237     -26.083  -7.445  18.905  1.00 25.80           O  
ATOM    147  OE2 GLU A 237     -27.342  -6.285  20.309  1.00 26.56           O1-
ATOM    148  H   GLU A 237     -23.102  -6.478  22.334  1.00  0.00           H  
ATOM    149  HA  GLU A 237     -24.171  -9.013  22.921  1.00  0.00           H  
ATOM    150  HB3 GLU A 237     -24.370  -9.084  20.310  1.00  0.00           H  
ATOM    151  HB2 GLU A 237     -23.736  -7.460  20.374  1.00  0.00           H  
ATOM    152  HG3 GLU A 237     -25.599  -6.918  22.054  1.00  0.00           H  
ATOM    153  HG2 GLU A 237     -26.272  -8.475  21.713  1.00  0.00           H  
ATOM    154  N   ALA A 238     -21.251  -9.137  21.410  1.00 16.54           N  
ATOM    155  CA  ALA A 238     -20.123 -10.024  21.131  1.00 16.27           C  
ATOM    156  C   ALA A 238     -19.653 -10.736  22.404  1.00 16.24           C  
ATOM    157  O   ALA A 238     -19.439 -11.949  22.393  1.00 16.46           O  
ATOM    158  CB  ALA A 238     -18.982  -9.258  20.467  1.00 15.81           C  
ATOM    159  H   ALA A 238     -21.136  -8.147  21.247  1.00  0.00           H  
ATOM    160  HA  ALA A 238     -20.464 -10.786  20.430  1.00  0.00           H  
ATOM    161  HB1 ALA A 238     -18.154  -9.938  20.269  1.00  0.00           H  
ATOM    162  HB2 ALA A 238     -19.331  -8.828  19.528  1.00  0.00           H  
ATOM    163  HB3 ALA A 238     -18.646  -8.460  21.129  1.00  0.00           H  
ATOM    164  N   GLU A 239     -19.525  -9.983  23.497  1.00 16.43           N  
ATOM    165  CA  GLU A 239     -19.189 -10.550  24.807  1.00 16.71           C  
ATOM    166  C   GLU A 239     -20.218 -11.571  25.277  1.00 17.33           C  
ATOM    167  O   GLU A 239     -19.874 -12.681  25.688  1.00 17.09           O  
ATOM    168  CB  GLU A 239     -19.051  -9.443  25.863  1.00 16.48           C  
ATOM    169  CG  GLU A 239     -17.882  -8.506  25.638  1.00 16.05           C  
ATOM    170  CD  GLU A 239     -16.548  -9.191  25.852  1.00 15.05           C  
ATOM    171  OE1 GLU A 239     -15.618  -8.939  25.073  1.00 12.79           O  
ATOM    172  OE2 GLU A 239     -16.447 -10.000  26.795  1.00 15.47           O1-
ATOM    173  H   GLU A 239     -19.661  -8.984  23.441  1.00  0.00           H  
ATOM    174  HA  GLU A 239     -18.227 -11.055  24.720  1.00  0.00           H  
ATOM    175  HB3 GLU A 239     -18.966  -9.895  26.851  1.00  0.00           H  
ATOM    176  HB2 GLU A 239     -19.974  -8.865  25.903  1.00  0.00           H  
ATOM    177  HG3 GLU A 239     -17.965  -7.655  26.314  1.00  0.00           H  
ATOM    178  HG2 GLU A 239     -17.927  -8.108  24.624  1.00  0.00           H  
ATOM    179  N   LEU A 240     -21.490 -11.185  25.228  1.00 18.36           N  
ATOM    180  CA  LEU A 240     -22.557 -12.060  25.706  1.00 19.52           C  
ATOM    181  C   LEU A 240     -22.672 -13.332  24.873  1.00 19.98           C  
ATOM    182  O   LEU A 240     -23.009 -14.392  25.402  1.00 20.09           O  
ATOM    183  CB  LEU A 240     -23.893 -11.312  25.757  1.00 19.57           C  
ATOM    184  CG  LEU A 240     -23.971 -10.119  26.724  1.00 20.21           C  
ATOM    185  CD1 LEU A 240     -25.356  -9.472  26.650  1.00 21.79           C  
ATOM    186  CD2 LEU A 240     -23.645 -10.524  28.153  1.00 21.68           C  
ATOM    187  H   LEU A 240     -21.728 -10.276  24.857  1.00  0.00           H  
ATOM    188  HA  LEU A 240     -22.307 -12.356  26.725  1.00  0.00           H  
ATOM    189  HB3 LEU A 240     -24.691 -12.017  25.991  1.00  0.00           H  
ATOM    190  HB2 LEU A 240     -24.157 -10.979  24.753  1.00  0.00           H  
ATOM    191  HG  LEU A 240     -23.236  -9.379  26.407  1.00  0.00           H  
ATOM    192 HD11 LEU A 240     -25.401  -8.628  27.339  1.00  0.00           H  
ATOM    193 HD12 LEU A 240     -25.540  -9.122  25.634  1.00  0.00           H  
ATOM    194 HD13 LEU A 240     -26.115 -10.205  26.924  1.00  0.00           H  
ATOM    195 HD21 LEU A 240     -23.712  -9.651  28.803  1.00  0.00           H  
ATOM    196 HD22 LEU A 240     -24.355 -11.281  28.488  1.00  0.00           H  
ATOM    197 HD23 LEU A 240     -22.635 -10.931  28.194  1.00  0.00           H  
ATOM    198  N   ALA A 241     -22.366 -13.232  23.580  1.00 20.89           N  
ATOM    199  CA  ALA A 241     -22.484 -14.377  22.668  1.00 21.81           C  
ATOM    200  C   ALA A 241     -21.491 -15.492  22.981  1.00 22.66           C  
ATOM    201  O   ALA A 241     -21.799 -16.672  22.787  1.00 22.52           O  
ATOM    202  CB  ALA A 241     -22.331 -13.935  21.227  1.00 21.60           C  
ATOM    203  H   ALA A 241     -22.043 -12.352  23.204  1.00  0.00           H  
ATOM    204  HA  ALA A 241     -23.487 -14.787  22.782  1.00  0.00           H  
ATOM    205  HB1 ALA A 241     -22.422 -14.800  20.570  1.00  0.00           H  
ATOM    206  HB2 ALA A 241     -23.109 -13.211  20.984  1.00  0.00           H  
ATOM    207  HB3 ALA A 241     -21.352 -13.476  21.089  1.00  0.00           H  
ATOM    208  N   VAL A 242     -20.315 -15.115  23.477  1.00 23.65           N  
ATOM    209  CA  VAL A 242     -19.217 -16.062  23.683  1.00 25.29           C  
ATOM    210  C   VAL A 242     -19.041 -16.572  25.123  1.00 26.42           C  
ATOM    211  O   VAL A 242     -18.239 -17.480  25.360  1.00 26.73           O  
ATOM    212  CB  VAL A 242     -17.866 -15.510  23.146  1.00 25.03           C  
ATOM    213  CG1 VAL A 242     -17.939 -15.310  21.641  1.00 25.30           C  
ATOM    214  CG2 VAL A 242     -17.467 -14.219  23.862  1.00 25.02           C  
ATOM    215  H   VAL A 242     -20.158 -14.149  23.725  1.00  0.00           H  
ATOM    216  HA  VAL A 242     -19.451 -16.937  23.076  1.00  0.00           H  
ATOM    217  HB  VAL A 242     -17.097 -16.255  23.347  1.00  0.00           H  
ATOM    218 HG11 VAL A 242     -16.986 -14.923  21.279  1.00  0.00           H  
ATOM    219 HG12 VAL A 242     -18.151 -16.263  21.157  1.00  0.00           H  
ATOM    220 HG13 VAL A 242     -18.732 -14.600  21.406  1.00  0.00           H  
ATOM    221 HG21 VAL A 242     -16.518 -13.860  23.463  1.00  0.00           H  
ATOM    222 HG22 VAL A 242     -18.236 -13.463  23.705  1.00  0.00           H  
ATOM    223 HG23 VAL A 242     -17.361 -14.413  24.929  1.00  0.00           H  
ATOM    224  N   GLU A 243     -19.787 -15.997  26.065  1.00 27.93           N  
ATOM    225  CA  GLU A 243     -19.797 -16.470  27.466  1.00 29.50           C  
ATOM    226  C   GLU A 243     -20.068 -17.970  27.614  1.00 29.61           C  
ATOM    227  O   GLU A 243     -20.888 -18.540  26.896  1.00 30.20           O  
ATOM    228  CB  GLU A 243     -20.821 -15.692  28.289  1.00 29.64           C  
ATOM    229  CG  GLU A 243     -20.225 -14.544  29.053  1.00 32.25           C  
ATOM    230  CD  GLU A 243     -21.244 -13.491  29.431  1.00 35.38           C  
ATOM    231  OE1 GLU A 243     -22.357 -13.848  29.891  1.00 36.58           O  
ATOM    232  OE2 GLU A 243     -20.919 -12.294  29.271  1.00 36.38           O1-
ATOM    233  H   GLU A 243     -20.374 -15.208  25.833  1.00  0.00           H  
ATOM    234  HA  GLU A 243     -18.813 -16.269  27.889  1.00  0.00           H  
ATOM    235  HXT GLU A 243     -19.526 -18.528  28.363  1.00  0.00           H  
ATOM    236  HB3 GLU A 243     -21.317 -16.370  28.983  1.00  0.00           H  
ATOM    237  HB2 GLU A 243     -21.606 -15.320  27.631  1.00  0.00           H  
ATOM    238  HG3 GLU A 243     -19.434 -14.086  28.459  1.00  0.00           H  
ATOM    239  HG2 GLU A 243     -19.742 -14.921  29.955  1.00  0.00           H  
ATOM    240  N   ASP A 263      -1.307 -30.847  37.191  1.00 24.17           N  
ATOM    241  CA  ASP A 263      -1.094 -29.682  38.040  1.00 23.83           C  
ATOM    242  C   ASP A 263      -1.907 -28.504  37.475  1.00 22.36           C  
ATOM    243  O   ASP A 263      -2.535 -28.657  36.419  1.00 23.09           O  
ATOM    244  CB  ASP A 263       0.411 -29.376  38.158  1.00 24.46           C  
ATOM    245  CG  ASP A 263       0.943 -28.525  37.011  1.00 26.94           C  
ATOM    246  OD1 ASP A 263       1.598 -27.492  37.310  1.00 24.49           O  
ATOM    247  OD2 ASP A 263       0.699 -28.882  35.826  1.00 29.78           O1-
ATOM    248  H1  ASP A 263      -0.778 -31.628  37.552  1.00  0.00           H  
ATOM    249  H2  ASP A 263      -2.289 -31.082  37.181  1.00  0.00           H  
ATOM    250  HA  ASP A 263      -1.474 -29.912  39.035  1.00  0.00           H  
ATOM    251  HB3 ASP A 263       0.968 -30.312  38.203  1.00  0.00           H  
ATOM    252  HB2 ASP A 263       0.604 -28.870  39.104  1.00  0.00           H  
ATOM    253  N   PRO A 264      -1.934 -27.345  38.176  1.00 20.55           N  
ATOM    254  CA  PRO A 264      -2.722 -26.225  37.633  1.00 18.82           C  
ATOM    255  C   PRO A 264      -2.293 -25.775  36.238  1.00 17.77           C  
ATOM    256  O   PRO A 264      -3.147 -25.407  35.437  1.00 16.74           O  
ATOM    257  CB  PRO A 264      -2.497 -25.093  38.650  1.00 19.15           C  
ATOM    258  CG  PRO A 264      -1.283 -25.504  39.427  1.00 19.39           C  
ATOM    259  CD  PRO A 264      -1.315 -26.998  39.469  1.00 20.17           C  
ATOM    260  HA  PRO A 264      -3.778 -26.496  37.619  1.00  0.00           H  
ATOM    261  HB3 PRO A 264      -3.353 -25.035  39.322  1.00  0.00           H  
ATOM    262  HB2 PRO A 264      -2.288 -24.165  38.118  1.00  0.00           H  
ATOM    263  HG3 PRO A 264      -1.353 -25.112  40.442  1.00  0.00           H  
ATOM    264  HG2 PRO A 264      -0.387 -25.176  38.899  1.00  0.00           H  
ATOM    265  HD2 PRO A 264      -0.294 -27.379  39.492  1.00  0.00           H  
ATOM    266  HD3 PRO A 264      -1.970 -27.321  40.279  1.00  0.00           H  
ATOM    267  N   VAL A 265      -0.991 -25.815  35.949  1.00 16.34           N  
ATOM    268  CA  VAL A 265      -0.485 -25.348  34.648  1.00 15.90           C  
ATOM    269  C   VAL A 265      -1.076 -26.125  33.463  1.00 15.82           C  
ATOM    270  O   VAL A 265      -1.440 -25.532  32.449  1.00 15.26           O  
ATOM    271  CB  VAL A 265       1.061 -25.336  34.608  1.00 15.85           C  
ATOM    272  CG1 VAL A 265       1.567 -25.020  33.199  1.00 15.04           C  
ATOM    273  CG2 VAL A 265       1.581 -24.316  35.601  1.00 16.15           C  
ATOM    274  H   VAL A 265      -0.334 -26.170  36.628  1.00  0.00           H  
ATOM    275  HA  VAL A 265      -0.810 -24.313  34.538  1.00  0.00           H  
ATOM    276  HB  VAL A 265       1.425 -26.322  34.897  1.00  0.00           H  
ATOM    277 HG11 VAL A 265       2.657 -25.017  33.196  1.00  0.00           H  
ATOM    278 HG12 VAL A 265       1.204 -25.777  32.504  1.00  0.00           H  
ATOM    279 HG13 VAL A 265       1.201 -24.040  32.892  1.00  0.00           H  
ATOM    280 HG21 VAL A 265       2.671 -24.305  35.575  1.00  0.00           H  
ATOM    281 HG22 VAL A 265       1.202 -23.328  35.340  1.00  0.00           H  
ATOM    282 HG23 VAL A 265       1.245 -24.580  36.604  1.00  0.00           H  
ATOM    283  N   THR A 266      -1.193 -27.444  33.599  1.00 15.80           N  
ATOM    284  CA  THR A 266      -1.840 -28.249  32.557  1.00 16.26           C  
ATOM    285  C   THR A 266      -3.278 -27.765  32.302  1.00 16.13           C  
ATOM    286  O   THR A 266      -3.657 -27.533  31.150  1.00 16.08           O  
ATOM    287  CB  THR A 266      -1.781 -29.763  32.878  1.00 16.76           C  
ATOM    288  CG2 THR A 266      -2.532 -30.585  31.819  1.00 16.64           C  
ATOM    289  OG1 THR A 266      -0.409 -30.177  32.900  1.00 18.36           O  
ATOM    290  H   THR A 266      -0.835 -27.900  34.426  1.00  0.00           H  
ATOM    291  HA  THR A 266      -1.280 -28.093  31.635  1.00  0.00           H  
ATOM    292  HB  THR A 266      -2.227 -29.942  33.856  1.00  0.00           H  
ATOM    293 HG21 THR A 266      -2.473 -31.644  32.071  1.00  0.00           H  
ATOM    294 HG22 THR A 266      -3.577 -30.276  31.792  1.00  0.00           H  
ATOM    295 HG23 THR A 266      -2.079 -30.419  30.841  1.00  0.00           H  
ATOM    296  HG1 THR A 266      -0.360 -31.115  33.098  1.00  0.00           H  
ATOM    297  N   ASN A 267      -4.048 -27.575  33.374  1.00 15.86           N  
ATOM    298  CA  ASN A 267      -5.440 -27.111  33.268  1.00 15.80           C  
ATOM    299  C   ASN A 267      -5.532 -25.706  32.673  1.00 15.17           C  
ATOM    300  O   ASN A 267      -6.433 -25.403  31.888  1.00 14.76           O  
ATOM    301  CB  ASN A 267      -6.111 -27.120  34.643  1.00 16.47           C  
ATOM    302  CG  ASN A 267      -6.209 -28.517  35.247  1.00 18.74           C  
ATOM    303  ND2 ASN A 267      -6.008 -28.608  36.559  1.00 21.31           N  
ATOM    304  OD1 ASN A 267      -6.475 -29.495  34.548  1.00 21.92           O  
ATOM    305  H   ASN A 267      -3.680 -27.751  34.298  1.00  0.00           H  
ATOM    306  HA  ASN A 267      -5.982 -27.796  32.616  1.00  0.00           H  
ATOM    307  HB3 ASN A 267      -7.109 -26.690  34.562  1.00  0.00           H  
ATOM    308  HB2 ASN A 267      -5.557 -26.471  35.321  1.00  0.00           H  
ATOM    309 HD22 ASN A 267      -6.060 -29.507  37.017  1.00  0.00           H  
ATOM    310 HD21 ASN A 267      -5.804 -27.778  37.097  1.00  0.00           H  
ATOM    311  N   ILE A 268      -4.594 -24.850  33.063  1.00 14.41           N  
ATOM    312  CA  ILE A 268      -4.530 -23.484  32.532  1.00 14.01           C  
ATOM    313  C   ILE A 268      -4.298 -23.458  31.014  1.00 13.89           C  
ATOM    314  O   ILE A 268      -5.017 -22.753  30.287  1.00 13.76           O  
ATOM    315  CB  ILE A 268      -3.482 -22.654  33.296  1.00 14.05           C  
ATOM    316  CG1 ILE A 268      -4.000 -22.353  34.707  1.00 12.88           C  
ATOM    317  CG2 ILE A 268      -3.152 -21.370  32.549  1.00 13.76           C  
ATOM    318  CD1 ILE A 268      -2.898 -22.005  35.716  1.00 14.17           C  
ATOM    319  H   ILE A 268      -3.902 -25.134  33.741  1.00  0.00           H  
ATOM    320  HA  ILE A 268      -5.500 -23.023  32.716  1.00  0.00           H  
ATOM    321  HB  ILE A 268      -2.571 -23.246  33.383  1.00  0.00           H  
ATOM    322 HG13 ILE A 268      -4.568 -23.208  35.073  1.00  0.00           H  
ATOM    323 HG12 ILE A 268      -4.719 -21.535  34.661  1.00  0.00           H  
ATOM    324 HG21 ILE A 268      -2.410 -20.803  33.111  1.00  0.00           H  
ATOM    325 HG22 ILE A 268      -2.753 -21.614  31.564  1.00  0.00           H  
ATOM    326 HG23 ILE A 268      -4.056 -20.772  32.436  1.00  0.00           H  
ATOM    327 HD11 ILE A 268      -3.346 -21.805  36.690  1.00  0.00           H  
ATOM    328 HD12 ILE A 268      -2.204 -22.842  35.800  1.00  0.00           H  
ATOM    329 HD13 ILE A 268      -2.360 -21.120  35.376  1.00  0.00           H  
ATOM    330  N   CYS A 269      -3.312 -24.227  30.547  1.00 13.50           N  
ATOM    331  CA  CYS A 269      -3.035 -24.370  29.116  1.00 13.77           C  
ATOM    332  C   CYS A 269      -4.218 -24.972  28.345  1.00 13.99           C  
ATOM    333  O   CYS A 269      -4.493 -24.562  27.224  1.00 13.99           O  
ATOM    334  CB  CYS A 269      -1.768 -25.188  28.877  1.00 13.70           C  
ATOM    335  SG  CYS A 269      -0.281 -24.370  29.462  1.00 14.62           S  
ATOM    336  H   CYS A 269      -2.723 -24.738  31.189  1.00  0.00           H  
ATOM    337  HA  CYS A 269      -2.859 -23.371  28.716  1.00  0.00           H  
ATOM    338  HB3 CYS A 269      -1.670 -25.400  27.812  1.00  0.00           H  
ATOM    339  HB2 CYS A 269      -1.865 -26.157  29.367  1.00  0.00           H  
ATOM    340  HG  CYS A 269       0.780 -25.145  29.218  1.00  0.00           H  
ATOM    341  N   GLN A 270      -4.906 -25.938  28.953  1.00 14.42           N  
ATOM    342  CA  GLN A 270      -6.116 -26.523  28.353  1.00 15.27           C  
ATOM    343  C   GLN A 270      -7.193 -25.461  28.129  1.00 14.21           C  
ATOM    344  O   GLN A 270      -7.785 -25.375  27.044  1.00 13.31           O  
ATOM    345  CB  GLN A 270      -6.651 -27.665  29.221  1.00 15.25           C  
ATOM    346  CG  GLN A 270      -5.817 -28.936  29.140  1.00 18.27           C  
ATOM    347  CD  GLN A 270      -6.273 -30.012  30.117  1.00 19.07           C  
ATOM    348  NE2 GLN A 270      -5.702 -31.212  29.987  1.00 24.41           N  
ATOM    349  OE1 GLN A 270      -7.120 -29.770  30.980  1.00 24.29           O  
ATOM    350  H   GLN A 270      -4.601 -26.288  29.850  1.00  0.00           H  
ATOM    351  HA  GLN A 270      -5.844 -26.937  27.382  1.00  0.00           H  
ATOM    352  HB3 GLN A 270      -7.678 -27.888  28.933  1.00  0.00           H  
ATOM    353  HB2 GLN A 270      -6.707 -27.335  30.258  1.00  0.00           H  
ATOM    354  HG3 GLN A 270      -4.771 -28.695  29.329  1.00  0.00           H  
ATOM    355  HG2 GLN A 270      -5.855 -29.330  28.124  1.00  0.00           H  
ATOM    356 HE22 GLN A 270      -5.964 -31.966  30.606  1.00  0.00           H  
ATOM    357 HE21 GLN A 270      -5.008 -31.366  29.269  1.00  0.00           H  
ATOM    358  N   ALA A 271      -7.429 -24.649  29.158  1.00 13.66           N  
ATOM    359  CA  ALA A 271      -8.366 -23.525  29.078  1.00 13.21           C  
ATOM    360  C   ALA A 271      -7.971 -22.499  28.010  1.00 13.06           C  
ATOM    361  O   ALA A 271      -8.831 -22.022  27.261  1.00 12.34           O  
ATOM    362  CB  ALA A 271      -8.500 -22.854  30.441  1.00 13.22           C  
ATOM    363  H   ALA A 271      -6.954 -24.796  30.037  1.00  0.00           H  
ATOM    364  HA  ALA A 271      -9.343 -23.926  28.808  1.00  0.00           H  
ATOM    365  HB1 ALA A 271      -9.199 -22.020  30.369  1.00  0.00           H  
ATOM    366  HB2 ALA A 271      -8.871 -23.577  31.168  1.00  0.00           H  
ATOM    367  HB3 ALA A 271      -7.526 -22.484  30.762  1.00  0.00           H  
ATOM    368  N   ALA A 272      -6.680 -22.156  27.947  1.00 12.09           N  
ATOM    369  CA  ALA A 272      -6.182 -21.218  26.943  1.00 12.32           C  
ATOM    370  C   ALA A 272      -6.477 -21.710  25.519  1.00 12.22           C  
ATOM    371  O   ALA A 272      -6.980 -20.958  24.687  1.00 12.57           O  
ATOM    372  CB  ALA A 272      -4.677 -20.985  27.125  1.00 12.02           C  
ATOM    373  H   ALA A 272      -6.021 -22.548  28.604  1.00  0.00           H  
ATOM    374  HA  ALA A 272      -6.693 -20.266  27.086  1.00  0.00           H  
ATOM    375  HB1 ALA A 272      -4.323 -20.284  26.369  1.00  0.00           H  
ATOM    376  HB2 ALA A 272      -4.490 -20.574  28.117  1.00  0.00           H  
ATOM    377  HB3 ALA A 272      -4.147 -21.931  27.019  1.00  0.00           H  
ATOM    378  N   ASP A 273      -6.164 -22.974  25.250  1.00 12.15           N  
ATOM    379  CA  ASP A 273      -6.410 -23.552  23.922  1.00 12.21           C  
ATOM    380  C   ASP A 273      -7.904 -23.532  23.591  1.00 12.26           C  
ATOM    381  O   ASP A 273      -8.317 -23.152  22.484  1.00 11.99           O  
ATOM    382  CB  ASP A 273      -5.857 -24.979  23.872  1.00 12.13           C  
ATOM    383  CG  ASP A 273      -5.900 -25.567  22.490  1.00 11.90           C  
ATOM    384  OD1 ASP A 273      -4.974 -25.298  21.715  1.00 11.65           O  
ATOM    385  OD2 ASP A 273      -6.849 -26.328  22.193  1.00 13.20           O1-
ATOM    386  H   ASP A 273      -5.749 -23.555  25.965  1.00  0.00           H  
ATOM    387  HA  ASP A 273      -5.884 -22.951  23.180  1.00  0.00           H  
ATOM    388  HB3 ASP A 273      -6.426 -25.612  24.553  1.00  0.00           H  
ATOM    389  HB2 ASP A 273      -4.829 -24.982  24.235  1.00  0.00           H  
ATOM    390  N   LYS A 274      -8.716 -23.902  24.574  1.00 12.14           N  
ATOM    391  CA  LYS A 274     -10.167 -23.925  24.409  1.00 12.29           C  
ATOM    392  C   LYS A 274     -10.673 -22.546  23.994  1.00 11.64           C  
ATOM    393  O   LYS A 274     -11.450 -22.403  23.046  1.00 11.28           O  
ATOM    394  CB  LYS A 274     -10.831 -24.372  25.715  1.00 12.31           C  
ATOM    395  CG  LYS A 274     -12.352 -24.325  25.700  1.00 14.18           C  
ATOM    396  CD  LYS A 274     -12.921 -24.541  27.096  1.00 16.90           C  
ATOM    397  CE  LYS A 274     -14.424 -24.300  27.141  1.00 19.75           C  
ATOM    398  NZ  LYS A 274     -15.190 -25.484  26.644  1.00 20.97           N1+
ATOM    399  H   LYS A 274      -8.334 -24.178  25.467  1.00  0.00           H  
ATOM    400  HA  LYS A 274     -10.419 -24.640  23.626  1.00  0.00           H  
ATOM    401  HB3 LYS A 274     -10.459 -23.760  26.537  1.00  0.00           H  
ATOM    402  HB2 LYS A 274     -10.504 -25.383  25.959  1.00  0.00           H  
ATOM    403  HG3 LYS A 274     -12.732 -25.096  25.030  1.00  0.00           H  
ATOM    404  HG2 LYS A 274     -12.681 -23.358  25.319  1.00  0.00           H  
ATOM    405  HD3 LYS A 274     -12.425 -23.870  27.797  1.00  0.00           H  
ATOM    406  HD2 LYS A 274     -12.707 -25.559  27.421  1.00  0.00           H  
ATOM    407  HE3 LYS A 274     -14.670 -23.428  26.534  1.00  0.00           H  
ATOM    408  HE2 LYS A 274     -14.725 -24.077  28.165  1.00  0.00           H  
ATOM    409  HZ1 LYS A 274     -16.180 -25.288  26.688  1.00  0.00           H  
ATOM    410  HZ2 LYS A 274     -14.928 -25.678  25.688  1.00  0.00           H  
ATOM    411  HZ3 LYS A 274     -14.980 -26.287  27.219  1.00  0.00           H  
ATOM    412  N   GLN A 275     -10.211 -21.528  24.708  1.00 11.63           N  
ATOM    413  CA  GLN A 275     -10.688 -20.177  24.480  1.00 11.43           C  
ATOM    414  C   GLN A 275     -10.187 -19.517  23.202  1.00 11.31           C  
ATOM    415  O   GLN A 275     -10.786 -18.542  22.743  1.00 11.23           O  
ATOM    416  CB  GLN A 275     -10.422 -19.300  25.709  1.00 11.52           C  
ATOM    417  CG  GLN A 275     -11.260 -19.712  26.925  1.00 11.68           C  
ATOM    418  CD  GLN A 275     -12.754 -19.867  26.593  1.00 12.47           C  
ATOM    419  NE2 GLN A 275     -13.476 -18.755  26.539  1.00 14.28           N  
ATOM    420  OE1 GLN A 275     -13.237 -20.980  26.372  1.00 13.12           O  
ATOM    421  H   GLN A 275      -9.516 -21.687  25.424  1.00  0.00           H  
ATOM    422  HA  GLN A 275     -11.771 -20.247  24.383  1.00  0.00           H  
ATOM    423  HB3 GLN A 275     -10.629 -18.259  25.462  1.00  0.00           H  
ATOM    424  HB2 GLN A 275      -9.364 -19.347  25.966  1.00  0.00           H  
ATOM    425  HG3 GLN A 275     -11.140 -18.971  27.716  1.00  0.00           H  
ATOM    426  HG2 GLN A 275     -10.879 -20.651  27.326  1.00  0.00           H  
ATOM    427 HE22 GLN A 275     -14.462 -18.803  26.325  1.00  0.00           H  
ATOM    428 HE21 GLN A 275     -13.040 -17.861  26.712  1.00  0.00           H  
ATOM    429  N   LEU A 276      -9.102 -20.035  22.628  1.00 10.51           N  
ATOM    430  CA  LEU A 276      -8.635 -19.523  21.340  1.00 10.39           C  
ATOM    431  C   LEU A 276      -9.684 -19.743  20.234  1.00 10.69           C  
ATOM    432  O   LEU A 276      -9.899 -18.871  19.394  1.00 10.81           O  
ATOM    433  CB  LEU A 276      -7.290 -20.124  20.948  1.00 10.31           C  
ATOM    434  CG  LEU A 276      -6.073 -19.495  21.645  1.00  9.46           C  
ATOM    435  CD1 LEU A 276      -4.854 -20.343  21.393  1.00 10.66           C  
ATOM    436  CD2 LEU A 276      -5.844 -18.057  21.139  1.00 10.49           C  
ATOM    437  H   LEU A 276      -8.599 -20.784  23.082  1.00  0.00           H  
ATOM    438  HA  LEU A 276      -8.494 -18.448  21.447  1.00  0.00           H  
ATOM    439  HB3 LEU A 276      -7.164 -20.052  19.868  1.00  0.00           H  
ATOM    440  HB2 LEU A 276      -7.303 -21.196  21.144  1.00  0.00           H  
ATOM    441  HG  LEU A 276      -6.262 -19.463  22.718  1.00  0.00           H  
ATOM    442 HD11 LEU A 276      -3.991 -19.896  21.888  1.00  0.00           H  
ATOM    443 HD12 LEU A 276      -5.020 -21.345  21.788  1.00  0.00           H  
ATOM    444 HD13 LEU A 276      -4.667 -20.402  20.321  1.00  0.00           H  
ATOM    445 HD21 LEU A 276      -4.978 -17.627  21.643  1.00  0.00           H  
ATOM    446 HD22 LEU A 276      -5.666 -18.074  20.064  1.00  0.00           H  
ATOM    447 HD23 LEU A 276      -6.725 -17.452  21.352  1.00  0.00           H  
ATOM    448  N   PHE A 277     -10.348 -20.894  20.257  1.00 10.92           N  
ATOM    449  CA  PHE A 277     -11.438 -21.149  19.303  1.00 11.77           C  
ATOM    450  C   PHE A 277     -12.575 -20.148  19.449  1.00 12.18           C  
ATOM    451  O   PHE A 277     -13.078 -19.607  18.459  1.00 12.22           O  
ATOM    452  CB  PHE A 277     -11.946 -22.588  19.439  1.00 11.78           C  
ATOM    453  CG  PHE A 277     -10.932 -23.613  19.040  1.00 12.39           C  
ATOM    454  CD1 PHE A 277     -10.068 -24.170  19.991  1.00 12.18           C  
ATOM    455  CD2 PHE A 277     -10.810 -24.009  17.704  1.00 12.11           C  
ATOM    456  CE1 PHE A 277      -9.109 -25.112  19.613  1.00 13.15           C  
ATOM    457  CE2 PHE A 277      -9.858 -24.940  17.326  1.00 11.05           C  
ATOM    458  CZ  PHE A 277      -8.997 -25.492  18.278  1.00 12.71           C  
ATOM    459  H   PHE A 277     -10.106 -21.603  20.934  1.00  0.00           H  
ATOM    460  HA  PHE A 277     -11.029 -21.038  18.299  1.00  0.00           H  
ATOM    461  HB3 PHE A 277     -12.844 -22.713  18.835  1.00  0.00           H  
ATOM    462  HB2 PHE A 277     -12.255 -22.767  20.469  1.00  0.00           H  
ATOM    463  HD1 PHE A 277     -10.140 -23.872  21.026  1.00  0.00           H  
ATOM    464  HD2 PHE A 277     -11.463 -23.587  16.954  1.00  0.00           H  
ATOM    465  HE1 PHE A 277      -8.455 -25.545  20.356  1.00  0.00           H  
ATOM    466  HE2 PHE A 277      -9.779 -25.242  16.292  1.00  0.00           H  
ATOM    467  HZ  PHE A 277      -8.247 -26.211  17.982  1.00  0.00           H  
ATOM    468  N   THR A 278     -12.966 -19.895  20.694  1.00 12.74           N  
ATOM    469  CA  THR A 278     -14.039 -18.955  21.020  1.00 13.43           C  
ATOM    470  C   THR A 278     -13.620 -17.506  20.709  1.00 12.89           C  
ATOM    471  O   THR A 278     -14.444 -16.664  20.337  1.00 12.99           O  
ATOM    472  CB  THR A 278     -14.432 -19.148  22.504  1.00 13.73           C  
ATOM    473  CG2 THR A 278     -15.447 -18.120  22.982  1.00 14.89           C  
ATOM    474  OG1 THR A 278     -14.991 -20.462  22.653  1.00 15.31           O  
ATOM    475  H   THR A 278     -12.517 -20.361  21.469  1.00  0.00           H  
ATOM    476  HA  THR A 278     -14.904 -19.199  20.404  1.00  0.00           H  
ATOM    477  HB  THR A 278     -13.536 -19.073  23.120  1.00  0.00           H  
ATOM    478 HG21 THR A 278     -15.685 -18.304  24.030  1.00  0.00           H  
ATOM    479 HG22 THR A 278     -15.029 -17.119  22.875  1.00  0.00           H  
ATOM    480 HG23 THR A 278     -16.355 -18.200  22.384  1.00  0.00           H  
ATOM    481  HG1 THR A 278     -15.242 -20.602  23.569  1.00  0.00           H  
ATOM    482  N   LEU A 279     -12.328 -17.229  20.837  1.00 12.11           N  
ATOM    483  CA  LEU A 279     -11.818 -15.884  20.560  1.00 11.70           C  
ATOM    484  C   LEU A 279     -12.046 -15.485  19.105  1.00 11.44           C  
ATOM    485  O   LEU A 279     -12.378 -14.345  18.812  1.00 10.63           O  
ATOM    486  CB  LEU A 279     -10.328 -15.788  20.904  1.00 11.32           C  
ATOM    487  CG  LEU A 279      -9.701 -14.415  20.615  1.00 12.10           C  
ATOM    488  CD1 LEU A 279     -10.308 -13.318  21.515  1.00 13.42           C  
ATOM    489  CD2 LEU A 279      -8.175 -14.500  20.789  1.00 11.55           C  
ATOM    490  H   LEU A 279     -11.683 -17.950  21.129  1.00  0.00           H  
ATOM    491  HA  LEU A 279     -12.358 -15.180  21.193  1.00  0.00           H  
ATOM    492  HB3 LEU A 279      -9.781 -16.557  20.358  1.00  0.00           H  
ATOM    493  HB2 LEU A 279     -10.183 -16.037  21.955  1.00  0.00           H  
ATOM    494  HG  LEU A 279      -9.911 -14.157  19.577  1.00  0.00           H  
ATOM    495 HD11 LEU A 279      -9.842 -12.360  21.285  1.00  0.00           H  
ATOM    496 HD12 LEU A 279     -11.381 -13.253  21.335  1.00  0.00           H  
ATOM    497 HD13 LEU A 279     -10.130 -13.566  22.561  1.00  0.00           H  
ATOM    498 HD21 LEU A 279      -7.731 -13.526  20.584  1.00  0.00           H  
ATOM    499 HD22 LEU A 279      -7.941 -14.797  21.811  1.00  0.00           H  
ATOM    500 HD23 LEU A 279      -7.770 -15.237  20.095  1.00  0.00           H  
ATOM    501  N   VAL A 280     -11.855 -16.431  18.193  1.00 11.80           N  
ATOM    502  CA  VAL A 280     -12.110 -16.183  16.779  1.00 12.18           C  
ATOM    503  C   VAL A 280     -13.591 -15.846  16.561  1.00 12.46           C  
ATOM    504  O   VAL A 280     -13.925 -14.906  15.820  1.00 11.67           O  
ATOM    505  CB  VAL A 280     -11.674 -17.390  15.907  1.00 12.25           C  
ATOM    506  CG1 VAL A 280     -11.964 -17.127  14.442  1.00 14.15           C  
ATOM    507  CG2 VAL A 280     -10.185 -17.675  16.106  1.00 13.10           C  
ATOM    508  H   VAL A 280     -11.527 -17.344  18.474  1.00  0.00           H  
ATOM    509  HA  VAL A 280     -11.520 -15.318  16.477  1.00  0.00           H  
ATOM    510  HB  VAL A 280     -12.240 -18.267  16.221  1.00  0.00           H  
ATOM    511 HG11 VAL A 280     -11.650 -17.986  13.849  1.00  0.00           H  
ATOM    512 HG12 VAL A 280     -13.033 -16.963  14.306  1.00  0.00           H  
ATOM    513 HG13 VAL A 280     -11.417 -16.242  14.116  1.00  0.00           H  
ATOM    514 HG21 VAL A 280      -9.891 -18.524  15.489  1.00  0.00           H  
ATOM    515 HG22 VAL A 280      -9.605 -16.799  15.817  1.00  0.00           H  
ATOM    516 HG23 VAL A 280      -9.996 -17.906  17.154  1.00  0.00           H  
ATOM    517  N   GLU A 281     -14.471 -16.593  17.228  1.00 12.27           N  
ATOM    518  CA  GLU A 281     -15.906 -16.303  17.178  1.00 13.37           C  
ATOM    519  C   GLU A 281     -16.260 -14.917  17.717  1.00 12.87           C  
ATOM    520  O   GLU A 281     -17.082 -14.199  17.127  1.00 13.44           O  
ATOM    521  CB  GLU A 281     -16.708 -17.398  17.881  1.00 13.92           C  
ATOM    522  CG  GLU A 281     -16.777 -18.684  17.064  1.00 18.23           C  
ATOM    523  CD  GLU A 281     -17.473 -18.489  15.725  1.00 23.43           C  
ATOM    524  OE1 GLU A 281     -16.840 -18.732  14.672  1.00 27.33           O  
ATOM    525  OE2 GLU A 281     -18.645 -18.069  15.724  1.00 26.19           O1-
ATOM    526  H   GLU A 281     -14.152 -17.376  17.781  1.00  0.00           H  
ATOM    527  HA  GLU A 281     -16.197 -16.320  16.128  1.00  0.00           H  
ATOM    528  HB3 GLU A 281     -17.718 -17.038  18.077  1.00  0.00           H  
ATOM    529  HB2 GLU A 281     -16.260 -17.609  18.852  1.00  0.00           H  
ATOM    530  HG3 GLU A 281     -17.301 -19.449  17.637  1.00  0.00           H  
ATOM    531  HG2 GLU A 281     -15.768 -19.061  16.896  1.00  0.00           H  
ATOM    532  N   TRP A 282     -15.629 -14.538  18.825  1.00 12.38           N  
ATOM    533  CA  TRP A 282     -15.770 -13.195  19.377  1.00 11.78           C  
ATOM    534  C   TRP A 282     -15.352 -12.108  18.371  1.00 11.68           C  
ATOM    535  O   TRP A 282     -16.126 -11.182  18.106  1.00 11.78           O  
ATOM    536  CB  TRP A 282     -14.977 -13.066  20.687  1.00 11.69           C  
ATOM    537  CG  TRP A 282     -14.978 -11.668  21.213  1.00 11.69           C  
ATOM    538  CD1 TRP A 282     -15.949 -11.074  21.959  1.00 11.71           C  
ATOM    539  CD2 TRP A 282     -13.954 -10.684  21.018  1.00 12.54           C  
ATOM    540  CE2 TRP A 282     -14.373  -9.511  21.675  1.00 12.56           C  
ATOM    541  CE3 TRP A 282     -12.716 -10.684  20.346  1.00 12.86           C  
ATOM    542  NE1 TRP A 282     -15.592  -9.776  22.250  1.00 12.24           N  
ATOM    543  CZ2 TRP A 282     -13.603  -8.339  21.685  1.00 12.88           C  
ATOM    544  CZ3 TRP A 282     -11.948  -9.515  20.357  1.00 13.05           C  
ATOM    545  CH2 TRP A 282     -12.394  -8.362  21.027  1.00 11.22           C  
ATOM    546  H   TRP A 282     -15.029 -15.188  19.312  1.00  0.00           H  
ATOM    547  HA  TRP A 282     -16.824 -13.042  19.611  1.00  0.00           H  
ATOM    548  HB3 TRP A 282     -13.950 -13.391  20.522  1.00  0.00           H  
ATOM    549  HB2 TRP A 282     -15.402 -13.735  21.435  1.00  0.00           H  
ATOM    550  HD1 TRP A 282     -16.835 -11.628  22.231  1.00  0.00           H  
ATOM    551  HE3 TRP A 282     -12.378 -11.574  19.837  1.00  0.00           H  
ATOM    552  HE1 TRP A 282     -16.204  -9.197  22.807  1.00  0.00           H  
ATOM    553  HZ2 TRP A 282     -13.965  -7.460  22.197  1.00  0.00           H  
ATOM    554  HZ3 TRP A 282     -10.997  -9.489  19.846  1.00  0.00           H  
ATOM    555  HH2 TRP A 282     -11.767  -7.483  21.018  1.00  0.00           H  
ATOM    556  N   ALA A 283     -14.147 -12.231  17.804  1.00 11.61           N  
ATOM    557  CA  ALA A 283     -13.603 -11.199  16.897  1.00 11.77           C  
ATOM    558  C   ALA A 283     -14.486 -10.955  15.666  1.00 12.18           C  
ATOM    559  O   ALA A 283     -14.671  -9.811  15.240  1.00 11.81           O  
ATOM    560  CB  ALA A 283     -12.178 -11.533  16.471  1.00 12.05           C  
ATOM    561  H   ALA A 283     -13.582 -13.047  17.992  1.00  0.00           H  
ATOM    562  HA  ALA A 283     -13.563 -10.265  17.457  1.00  0.00           H  
ATOM    563  HB1 ALA A 283     -11.806 -10.755  15.804  1.00  0.00           H  
ATOM    564  HB2 ALA A 283     -11.539 -11.592  17.352  1.00  0.00           H  
ATOM    565  HB3 ALA A 283     -12.169 -12.491  15.951  1.00  0.00           H  
ATOM    566  N   LYS A 284     -15.036 -12.030  15.114  1.00 12.19           N  
ATOM    567  CA  LYS A 284     -15.953 -11.930  13.961  1.00 13.22           C  
ATOM    568  C   LYS A 284     -17.219 -11.134  14.272  1.00 13.69           C  
ATOM    569  O   LYS A 284     -17.899 -10.637  13.356  1.00 13.75           O  
ATOM    570  CB  LYS A 284     -16.346 -13.328  13.488  1.00 14.12           C  
ATOM    571  CG  LYS A 284     -15.248 -14.064  12.759  1.00 15.85           C  
ATOM    572  CD  LYS A 284     -15.679 -15.499  12.485  1.00 19.83           C  
ATOM    573  CE  LYS A 284     -14.833 -16.118  11.391  1.00 22.76           C  
ATOM    574  NZ  LYS A 284     -15.313 -17.493  11.060  1.00 24.20           N1+
ATOM    575  H   LYS A 284     -14.831 -12.948  15.482  1.00  0.00           H  
ATOM    576  HA  LYS A 284     -15.426 -11.430  13.148  1.00  0.00           H  
ATOM    577  HB3 LYS A 284     -17.223 -13.258  12.845  1.00  0.00           H  
ATOM    578  HB2 LYS A 284     -16.672 -13.920  14.343  1.00  0.00           H  
ATOM    579  HG3 LYS A 284     -14.345 -14.066  13.370  1.00  0.00           H  
ATOM    580  HG2 LYS A 284     -15.039 -13.561  11.815  1.00  0.00           H  
ATOM    581  HD3 LYS A 284     -16.727 -15.512  12.185  1.00  0.00           H  
ATOM    582  HD2 LYS A 284     -15.581 -16.088  13.397  1.00  0.00           H  
ATOM    583  HE3 LYS A 284     -13.794 -16.165  11.718  1.00  0.00           H  
ATOM    584  HE2 LYS A 284     -14.879 -15.493  10.499  1.00  0.00           H  
ATOM    585  HZ1 LYS A 284     -14.736 -17.885  10.330  1.00  0.00           H  
ATOM    586  HZ2 LYS A 284     -15.258 -18.077  11.882  1.00  0.00           H  
ATOM    587  HZ3 LYS A 284     -16.271 -17.449  10.743  1.00  0.00           H  
ATOM    588  N   ARG A 285     -17.544 -11.036  15.557  1.00 13.44           N  
ATOM    589  CA  ARG A 285     -18.745 -10.334  16.008  1.00 13.67           C  
ATOM    590  C   ARG A 285     -18.474  -8.865  16.333  1.00 13.77           C  
ATOM    591  O   ARG A 285     -19.401  -8.097  16.581  1.00 13.36           O  
ATOM    592  CB  ARG A 285     -19.346 -11.049  17.208  1.00 14.28           C  
ATOM    593  CG  ARG A 285     -20.039 -12.347  16.850  1.00 15.94           C  
ATOM    594  CD  ARG A 285     -20.408 -13.109  18.096  1.00 19.76           C  
ATOM    595  NE  ARG A 285     -21.082 -14.371  17.797  1.00 22.62           N  
ATOM    596  CZ  ARG A 285     -22.400 -14.541  17.783  1.00 23.90           C  
ATOM    597  NH1 ARG A 285     -23.217 -13.522  18.041  1.00 24.61           N  
ATOM    598  NH2 ARG A 285     -22.901 -15.742  17.508  1.00 24.10           N1+
ATOM    599  H   ARG A 285     -16.953 -11.455  16.261  1.00  0.00           H  
ATOM    600  HA  ARG A 285     -19.475 -10.368  15.199  1.00  0.00           H  
ATOM    601  HB3 ARG A 285     -20.054 -10.387  17.707  1.00  0.00           H  
ATOM    602  HB2 ARG A 285     -18.563 -11.247  17.941  1.00  0.00           H  
ATOM    603  HG3 ARG A 285     -19.375 -12.955  16.236  1.00  0.00           H  
ATOM    604  HG2 ARG A 285     -20.940 -12.131  16.276  1.00  0.00           H  
ATOM    605  HD3 ARG A 285     -21.054 -12.492  18.720  1.00  0.00           H  
ATOM    606  HD2 ARG A 285     -19.509 -13.308  18.679  1.00  0.00           H  
ATOM    607  HE  ARG A 285     -20.470 -15.148  17.591  1.00  0.00           H  
ATOM    608 HH12 ARG A 285     -24.217 -13.661  18.028  1.00  0.00           H  
ATOM    609 HH11 ARG A 285     -22.837 -12.610  18.250  1.00  0.00           H  
ATOM    610 HH22 ARG A 285     -23.901 -15.881  17.495  1.00  0.00           H  
ATOM    611 HH21 ARG A 285     -22.281 -16.515  17.312  1.00  0.00           H  
ATOM    612  N   ILE A 286     -17.202  -8.477  16.331  1.00 13.08           N  
ATOM    613  CA  ILE A 286     -16.833  -7.076  16.520  1.00 13.20           C  
ATOM    614  C   ILE A 286     -16.978  -6.340  15.188  1.00 13.74           C  
ATOM    615  O   ILE A 286     -16.393  -6.767  14.179  1.00 13.95           O  
ATOM    616  CB  ILE A 286     -15.381  -6.944  17.075  1.00 12.58           C  
ATOM    617  CG1 ILE A 286     -15.284  -7.578  18.467  1.00 11.46           C  
ATOM    618  CG2 ILE A 286     -14.912  -5.474  17.082  1.00 13.32           C  
ATOM    619  CD1 ILE A 286     -16.137  -6.908  19.555  1.00 12.02           C  
ATOM    620  H   ILE A 286     -16.467  -9.157  16.197  1.00  0.00           H  
ATOM    621  HA  ILE A 286     -17.521  -6.630  17.239  1.00  0.00           H  
ATOM    622  HB  ILE A 286     -14.720  -7.500  16.410  1.00  0.00           H  
ATOM    623 HG13 ILE A 286     -14.241  -7.592  18.785  1.00  0.00           H  
ATOM    624 HG12 ILE A 286     -15.548  -8.634  18.401  1.00  0.00           H  
ATOM    625 HG21 ILE A 286     -13.897  -5.418  17.474  1.00  0.00           H  
ATOM    626 HG22 ILE A 286     -14.930  -5.081  16.065  1.00  0.00           H  
ATOM    627 HG23 ILE A 286     -15.577  -4.883  17.711  1.00  0.00           H  
ATOM    628 HD11 ILE A 286     -15.997  -7.432  20.501  1.00  0.00           H  
ATOM    629 HD12 ILE A 286     -15.832  -5.868  19.668  1.00  0.00           H  
ATOM    630 HD13 ILE A 286     -17.188  -6.949  19.270  1.00  0.00           H  
ATOM    631  N   PRO A 287     -17.762  -5.239  15.173  1.00 13.91           N  
ATOM    632  CA  PRO A 287     -18.019  -4.515  13.918  1.00 14.27           C  
ATOM    633  C   PRO A 287     -16.757  -4.269  13.091  1.00 14.33           C  
ATOM    634  O   PRO A 287     -15.738  -3.822  13.624  1.00 14.21           O  
ATOM    635  CB  PRO A 287     -18.602  -3.187  14.392  1.00 14.18           C  
ATOM    636  CG  PRO A 287     -19.305  -3.537  15.682  1.00 14.43           C  
ATOM    637  CD  PRO A 287     -18.451  -4.616  16.323  1.00 14.17           C  
ATOM    638  HA  PRO A 287     -18.756  -5.053  13.322  1.00  0.00           H  
ATOM    639  HB3 PRO A 287     -19.335  -2.835  13.666  1.00  0.00           H  
ATOM    640  HB2 PRO A 287     -17.790  -2.491  14.601  1.00  0.00           H  
ATOM    641  HG3 PRO A 287     -20.292  -3.942  15.458  1.00  0.00           H  
ATOM    642  HG2 PRO A 287     -19.328  -2.661  16.330  1.00  0.00           H  
ATOM    643  HD2 PRO A 287     -17.713  -4.150  16.976  1.00  0.00           H  
ATOM    644  HD3 PRO A 287     -19.099  -5.353  16.797  1.00  0.00           H  
ATOM    645  N   HIS A 288     -16.835  -4.614  11.802  1.00 14.68           N  
ATOM    646  CA  HIS A 288     -15.815  -4.288  10.780  1.00 15.03           C  
ATOM    647  C   HIS A 288     -14.574  -5.175  10.773  1.00 14.64           C  
ATOM    648  O   HIS A 288     -13.797  -5.122   9.829  1.00 14.34           O  
ATOM    649  CB  HIS A 288     -15.393  -2.811  10.824  1.00 15.19           C  
ATOM    650  CG  HIS A 288     -16.542  -1.859  10.863  1.00 17.51           C  
ATOM    651  CD2 HIS A 288     -16.964  -1.011  11.829  1.00 18.88           C  
ATOM    652  ND1 HIS A 288     -17.424  -1.718   9.812  1.00 19.69           N  
ATOM    653  CE1 HIS A 288     -18.338  -0.818  10.130  1.00 21.53           C  
ATOM    654  NE2 HIS A 288     -18.080  -0.372  11.347  1.00 20.45           N  
ATOM    655  H   HIS A 288     -17.633  -5.135  11.466  1.00  0.00           H  
ATOM    656  HA  HIS A 288     -16.297  -4.436   9.814  1.00  0.00           H  
ATOM    657  HB3 HIS A 288     -14.768  -2.588   9.960  1.00  0.00           H  
ATOM    658  HB2 HIS A 288     -14.755  -2.643  11.691  1.00  0.00           H  
ATOM    659  HD2 HIS A 288     -16.427  -0.947  12.764  1.00  0.00           H  
ATOM    660  HD1 HIS A 288     -17.301  -2.266   8.973  1.00  0.00           H  
ATOM    661  HE1 HIS A 288     -19.120  -0.571   9.427  1.00  0.00           H  
ATOM    662  N   PHE A 289     -14.390  -5.988  11.806  1.00 14.42           N  
ATOM    663  CA  PHE A 289     -13.227  -6.878  11.849  1.00 14.44           C  
ATOM    664  C   PHE A 289     -13.215  -7.874  10.683  1.00 14.34           C  
ATOM    665  O   PHE A 289     -12.191  -8.044  10.013  1.00 14.59           O  
ATOM    666  CB  PHE A 289     -13.147  -7.628  13.181  1.00 14.11           C  
ATOM    667  CG  PHE A 289     -11.996  -8.581  13.256  1.00 14.07           C  
ATOM    668  CD1 PHE A 289     -10.724  -8.129  13.607  1.00 13.70           C  
ATOM    669  CD2 PHE A 289     -12.170  -9.930  12.950  1.00 13.04           C  
ATOM    670  CE1 PHE A 289      -9.645  -9.013  13.676  1.00 12.85           C  
ATOM    671  CE2 PHE A 289     -11.097 -10.823  13.018  1.00 13.05           C  
ATOM    672  CZ  PHE A 289      -9.838 -10.361  13.372  1.00 11.93           C  
ATOM    673  H   PHE A 289     -15.053  -5.995  12.567  1.00  0.00           H  
ATOM    674  HA  PHE A 289     -12.334  -6.259  11.764  1.00  0.00           H  
ATOM    675  HB3 PHE A 289     -14.078  -8.171  13.347  1.00  0.00           H  
ATOM    676  HB2 PHE A 289     -13.075  -6.909  13.997  1.00  0.00           H  
ATOM    677  HD1 PHE A 289     -10.564  -7.084  13.829  1.00  0.00           H  
ATOM    678  HD2 PHE A 289     -13.143 -10.296  12.656  1.00  0.00           H  
ATOM    679  HE1 PHE A 289      -8.669  -8.652  13.963  1.00  0.00           H  
ATOM    680  HE2 PHE A 289     -11.250 -11.869  12.795  1.00  0.00           H  
ATOM    681  HZ  PHE A 289      -9.006 -11.048  13.412  1.00  0.00           H  
ATOM    682  N   SER A 290     -14.348  -8.532  10.457  1.00 14.42           N  
ATOM    683  CA  SER A 290     -14.478  -9.533   9.383  1.00 15.25           C  
ATOM    684  C   SER A 290     -14.300  -8.972   7.968  1.00 15.23           C  
ATOM    685  O   SER A 290     -14.075  -9.734   7.015  1.00 15.22           O  
ATOM    686  CB  SER A 290     -15.826 -10.251   9.499  1.00 15.35           C  
ATOM    687  OG  SER A 290     -15.812 -11.129  10.611  1.00 15.89           O  
ATOM    688  H   SER A 290     -15.159  -8.353  11.031  1.00  0.00           H  
ATOM    689  HA  SER A 290     -13.698 -10.279   9.538  1.00  0.00           H  
ATOM    690  HB3 SER A 290     -16.013 -10.821   8.589  1.00  0.00           H  
ATOM    691  HB2 SER A 290     -16.620  -9.515   9.628  1.00  0.00           H  
ATOM    692  HG  SER A 290     -16.659 -11.575  10.678  1.00  0.00           H  
ATOM    693  N   GLU A 291     -14.399  -7.649   7.829  1.00 15.31           N  
ATOM    694  CA  GLU A 291     -14.215  -6.995   6.525  1.00 15.98           C  
ATOM    695  C   GLU A 291     -12.766  -6.562   6.261  1.00 15.76           C  
ATOM    696  O   GLU A 291     -12.420  -6.157   5.146  1.00 15.13           O  
ATOM    697  CB  GLU A 291     -15.191  -5.828   6.344  1.00 16.65           C  
ATOM    698  CG  GLU A 291     -16.636  -6.269   6.069  1.00 19.05           C  
ATOM    699  CD  GLU A 291     -17.334  -6.855   7.294  1.00 22.67           C  
ATOM    700  OE1 GLU A 291     -17.847  -8.004   7.219  1.00 24.19           O  
ATOM    701  OE2 GLU A 291     -17.363  -6.167   8.336  1.00 23.07           O1-
ATOM    702  H   GLU A 291     -14.605  -7.071   8.631  1.00  0.00           H  
ATOM    703  HA  GLU A 291     -14.465  -7.735   5.765  1.00  0.00           H  
ATOM    704  HB3 GLU A 291     -14.846  -5.191   5.529  1.00  0.00           H  
ATOM    705  HB2 GLU A 291     -15.168  -5.197   7.232  1.00  0.00           H  
ATOM    706  HG3 GLU A 291     -16.643  -7.003   5.263  1.00  0.00           H  
ATOM    707  HG2 GLU A 291     -17.209  -5.419   5.698  1.00  0.00           H  
ATOM    708  N   LEU A 292     -11.913  -6.651   7.280  1.00 15.30           N  
ATOM    709  CA  LEU A 292     -10.469  -6.481   7.076  1.00 14.78           C  
ATOM    710  C   LEU A 292      -9.932  -7.620   6.215  1.00 14.93           C  
ATOM    711  O   LEU A 292     -10.526  -8.699   6.188  1.00 15.00           O  
ATOM    712  CB  LEU A 292      -9.717  -6.462   8.412  1.00 14.45           C  
ATOM    713  CG  LEU A 292      -9.936  -5.276   9.350  1.00 14.47           C  
ATOM    714  CD1 LEU A 292      -9.345  -5.597  10.705  1.00 15.69           C  
ATOM    715  CD2 LEU A 292      -9.327  -3.995   8.775  1.00 15.10           C  
ATOM    716  H   LEU A 292     -12.256  -6.838   8.211  1.00  0.00           H  
ATOM    717  HA  LEU A 292     -10.295  -5.537   6.560  1.00  0.00           H  
ATOM    718  HB3 LEU A 292      -8.650  -6.574   8.222  1.00  0.00           H  
ATOM    719  HB2 LEU A 292      -9.925  -7.386   8.951  1.00  0.00           H  
ATOM    720  HG  LEU A 292     -11.009  -5.124   9.469  1.00  0.00           H  
ATOM    721 HD11 LEU A 292      -9.499  -4.754  11.378  1.00  0.00           H  
ATOM    722 HD12 LEU A 292      -9.833  -6.482  11.114  1.00  0.00           H  
ATOM    723 HD13 LEU A 292      -8.277  -5.788  10.600  1.00  0.00           H  
ATOM    724 HD21 LEU A 292      -9.499  -3.169   9.465  1.00  0.00           H  
ATOM    725 HD22 LEU A 292      -8.255  -4.133   8.634  1.00  0.00           H  
ATOM    726 HD23 LEU A 292      -9.793  -3.770   7.816  1.00  0.00           H  
ATOM    727  N   PRO A 293      -8.810  -7.387   5.496  1.00 15.04           N  
ATOM    728  CA  PRO A 293      -8.174  -8.481   4.754  1.00 15.10           C  
ATOM    729  C   PRO A 293      -7.888  -9.667   5.666  1.00 15.06           C  
ATOM    730  O   PRO A 293      -7.533  -9.463   6.836  1.00 14.34           O  
ATOM    731  CB  PRO A 293      -6.853  -7.855   4.289  1.00 15.21           C  
ATOM    732  CG  PRO A 293      -7.174  -6.427   4.130  1.00 15.49           C  
ATOM    733  CD  PRO A 293      -8.089  -6.116   5.302  1.00 15.28           C  
ATOM    734  HA  PRO A 293      -8.784  -8.782   3.903  1.00  0.00           H  
ATOM    735  HB3 PRO A 293      -6.577  -8.273   3.321  1.00  0.00           H  
ATOM    736  HB2 PRO A 293      -6.104  -7.971   5.072  1.00  0.00           H  
ATOM    737  HG3 PRO A 293      -7.720  -6.281   3.198  1.00  0.00           H  
ATOM    738  HG2 PRO A 293      -6.260  -5.840   4.220  1.00  0.00           H  
ATOM    739  HD2 PRO A 293      -7.484  -5.908   6.185  1.00  0.00           H  
ATOM    740  HD3 PRO A 293      -8.798  -5.342   5.009  1.00  0.00           H  
ATOM    741  N   LEU A 294      -8.051 -10.884   5.146  1.00 14.77           N  
ATOM    742  CA  LEU A 294      -7.806 -12.086   5.940  1.00 15.03           C  
ATOM    743  C   LEU A 294      -6.441 -12.044   6.610  1.00 14.46           C  
ATOM    744  O   LEU A 294      -6.320 -12.369   7.790  1.00 14.39           O  
ATOM    745  CB  LEU A 294      -7.958 -13.365   5.090  1.00 15.13           C  
ATOM    746  CG  LEU A 294      -7.592 -14.715   5.739  1.00 15.47           C  
ATOM    747  CD1 LEU A 294      -8.387 -15.027   7.000  1.00 16.53           C  
ATOM    748  CD2 LEU A 294      -7.706 -15.880   4.742  1.00 16.08           C  
ATOM    749  H   LEU A 294      -8.349 -10.987   4.187  1.00  0.00           H  
ATOM    750  HA  LEU A 294      -8.559 -12.121   6.727  1.00  0.00           H  
ATOM    751  HB3 LEU A 294      -7.393 -13.248   4.165  1.00  0.00           H  
ATOM    752  HB2 LEU A 294      -8.976 -13.419   4.705  1.00  0.00           H  
ATOM    753  HG  LEU A 294      -6.544 -14.651   6.033  1.00  0.00           H  
ATOM    754 HD11 LEU A 294      -8.073 -15.992   7.398  1.00  0.00           H  
ATOM    755 HD12 LEU A 294      -8.207 -14.251   7.745  1.00  0.00           H  
ATOM    756 HD13 LEU A 294      -9.450 -15.061   6.761  1.00  0.00           H  
ATOM    757 HD21 LEU A 294      -7.440 -16.812   5.240  1.00  0.00           H  
ATOM    758 HD22 LEU A 294      -8.730 -15.945   4.374  1.00  0.00           H  
ATOM    759 HD23 LEU A 294      -7.029 -15.710   3.904  1.00  0.00           H  
ATOM    760  N   ASP A 295      -5.413 -11.621   5.872  1.00 14.08           N  
ATOM    761  CA  ASP A 295      -4.067 -11.614   6.447  1.00 14.26           C  
ATOM    762  C   ASP A 295      -3.954 -10.631   7.606  1.00 13.30           C  
ATOM    763  O   ASP A 295      -3.196 -10.876   8.544  1.00 12.52           O  
ATOM    764  CB  ASP A 295      -2.999 -11.311   5.397  1.00 15.21           C  
ATOM    765  CG  ASP A 295      -2.882 -12.401   4.340  1.00 18.56           C  
ATOM    766  OD1 ASP A 295      -3.145 -13.585   4.655  1.00 23.47           O  
ATOM    767  OD2 ASP A 295      -2.513 -12.059   3.191  1.00 23.29           O1-
ATOM    768  H   ASP A 295      -5.567 -11.309   4.924  1.00  0.00           H  
ATOM    769  HA  ASP A 295      -3.870 -12.612   6.840  1.00  0.00           H  
ATOM    770  HB3 ASP A 295      -2.035 -11.178   5.889  1.00  0.00           H  
ATOM    771  HB2 ASP A 295      -3.226 -10.361   4.914  1.00  0.00           H  
ATOM    772  N   ASP A 296      -4.705  -9.531   7.535  1.00 13.18           N  
ATOM    773  CA  ASP A 296      -4.717  -8.552   8.629  1.00 12.97           C  
ATOM    774  C   ASP A 296      -5.465  -9.068   9.852  1.00 12.75           C  
ATOM    775  O   ASP A 296      -5.037  -8.844  10.975  1.00 11.84           O  
ATOM    776  CB  ASP A 296      -5.299  -7.209   8.178  1.00 13.54           C  
ATOM    777  CG  ASP A 296      -4.382  -6.460   7.230  1.00 15.08           C  
ATOM    778  OD1 ASP A 296      -3.169  -6.775   7.151  1.00 14.06           O  
ATOM    779  OD2 ASP A 296      -4.893  -5.552   6.543  1.00 19.78           O1-
ATOM    780  H   ASP A 296      -5.277  -9.362   6.720  1.00  0.00           H  
ATOM    781  HA  ASP A 296      -3.683  -8.379   8.926  1.00  0.00           H  
ATOM    782  HB3 ASP A 296      -5.500  -6.590   9.052  1.00  0.00           H  
ATOM    783  HB2 ASP A 296      -6.262  -7.375   7.695  1.00  0.00           H  
ATOM    784  N   GLN A 297      -6.590  -9.753   9.636  1.00 12.54           N  
ATOM    785  CA  GLN A 297      -7.298 -10.427  10.735  1.00 11.64           C  
ATOM    786  C   GLN A 297      -6.369 -11.409  11.457  1.00 11.85           C  
ATOM    787  O   GLN A 297      -6.344 -11.467  12.693  1.00 10.62           O  
ATOM    788  CB  GLN A 297      -8.517 -11.173  10.202  1.00 12.39           C  
ATOM    789  CG  GLN A 297      -9.574 -10.310   9.546  1.00 12.43           C  
ATOM    790  CD  GLN A 297     -10.728 -11.149   9.037  1.00 14.68           C  
ATOM    791  NE2 GLN A 297     -11.201 -10.848   7.827  1.00 15.53           N  
ATOM    792  OE1 GLN A 297     -11.181 -12.073   9.723  1.00 15.24           O  
ATOM    793  H   GLN A 297      -6.972  -9.816   8.703  1.00  0.00           H  
ATOM    794  HA  GLN A 297      -7.633  -9.674  11.448  1.00  0.00           H  
ATOM    795  HB3 GLN A 297      -8.971 -11.746  11.011  1.00  0.00           H  
ATOM    796  HB2 GLN A 297      -8.191 -11.940   9.499  1.00  0.00           H  
ATOM    797  HG3 GLN A 297      -9.130  -9.761   8.715  1.00  0.00           H  
ATOM    798  HG2 GLN A 297      -9.945  -9.581  10.266  1.00  0.00           H  
ATOM    799 HE22 GLN A 297     -11.970 -11.376   7.440  1.00  0.00           H  
ATOM    800 HE21 GLN A 297     -10.790 -10.092   7.298  1.00  0.00           H  
ATOM    801  N   VAL A 298      -5.593 -12.163  10.678  1.00 10.86           N  
ATOM    802  CA  VAL A 298      -4.592 -13.097  11.231  1.00 11.58           C  
ATOM    803  C   VAL A 298      -3.548 -12.356  12.077  1.00 11.36           C  
ATOM    804  O   VAL A 298      -3.267 -12.739  13.220  1.00 11.41           O  
ATOM    805  CB  VAL A 298      -3.904 -13.920  10.110  1.00 11.62           C  
ATOM    806  CG1 VAL A 298      -2.683 -14.682  10.648  1.00 12.66           C  
ATOM    807  CG2 VAL A 298      -4.899 -14.901   9.501  1.00 12.23           C  
ATOM    808  H   VAL A 298      -5.679 -12.106   9.673  1.00  0.00           H  
ATOM    809  HA  VAL A 298      -5.114 -13.796  11.884  1.00  0.00           H  
ATOM    810  HB  VAL A 298      -3.570 -13.235   9.331  1.00  0.00           H  
ATOM    811 HG11 VAL A 298      -2.223 -15.249   9.839  1.00  0.00           H  
ATOM    812 HG12 VAL A 298      -1.960 -13.973  11.051  1.00  0.00           H  
ATOM    813 HG13 VAL A 298      -2.999 -15.366  11.436  1.00  0.00           H  
ATOM    814 HG21 VAL A 298      -4.409 -15.475   8.715  1.00  0.00           H  
ATOM    815 HG22 VAL A 298      -5.261 -15.579  10.274  1.00  0.00           H  
ATOM    816 HG23 VAL A 298      -5.740 -14.351   9.078  1.00  0.00           H  
ATOM    817  N   ILE A 299      -2.993 -11.288  11.516  1.00 11.10           N  
ATOM    818  CA  ILE A 299      -1.992 -10.467  12.227  1.00 10.83           C  
ATOM    819  C   ILE A 299      -2.540  -9.927  13.561  1.00 11.22           C  
ATOM    820  O   ILE A 299      -1.874 -10.039  14.608  1.00 10.51           O  
ATOM    821  CB  ILE A 299      -1.458  -9.326  11.319  1.00 11.41           C  
ATOM    822  CG1 ILE A 299      -0.485  -9.881  10.269  1.00 11.13           C  
ATOM    823  CG2 ILE A 299      -0.734  -8.236  12.137  1.00 11.01           C  
ATOM    824  CD1 ILE A 299      -0.323  -8.967   9.072  1.00 11.77           C  
ATOM    825  H   ILE A 299      -3.253 -11.018  10.578  1.00  0.00           H  
ATOM    826  HA  ILE A 299      -1.148 -11.116  12.462  1.00  0.00           H  
ATOM    827  HB  ILE A 299      -2.302  -8.869  10.803  1.00  0.00           H  
ATOM    828 HG13 ILE A 299      -0.833 -10.858   9.934  1.00  0.00           H  
ATOM    829 HG12 ILE A 299       0.488 -10.049  10.730  1.00  0.00           H  
ATOM    830 HG21 ILE A 299      -0.375  -7.456  11.466  1.00  0.00           H  
ATOM    831 HG22 ILE A 299      -1.426  -7.803  12.859  1.00  0.00           H  
ATOM    832 HG23 ILE A 299       0.111  -8.678  12.664  1.00  0.00           H  
ATOM    833 HD11 ILE A 299       0.377  -9.413   8.365  1.00  0.00           H  
ATOM    834 HD12 ILE A 299      -1.289  -8.828   8.587  1.00  0.00           H  
ATOM    835 HD13 ILE A 299       0.060  -8.001   9.401  1.00  0.00           H  
ATOM    836  N   LEU A 300      -3.747  -9.360  13.526  1.00 10.99           N  
ATOM    837  CA  LEU A 300      -4.354  -8.787  14.732  1.00 11.32           C  
ATOM    838  C   LEU A 300      -4.604  -9.834  15.819  1.00 11.39           C  
ATOM    839  O   LEU A 300      -4.324  -9.586  16.994  1.00 11.95           O  
ATOM    840  CB  LEU A 300      -5.633  -8.017  14.397  1.00 11.61           C  
ATOM    841  CG  LEU A 300      -5.478  -6.753  13.536  1.00 10.50           C  
ATOM    842  CD1 LEU A 300      -6.829  -6.100  13.329  1.00 12.46           C  
ATOM    843  CD2 LEU A 300      -4.485  -5.762  14.171  1.00 11.73           C  
ATOM    844  H   LEU A 300      -4.261  -9.319  12.657  1.00  0.00           H  
ATOM    845  HA  LEU A 300      -3.643  -8.067  15.138  1.00  0.00           H  
ATOM    846  HB3 LEU A 300      -6.149  -7.760  15.322  1.00  0.00           H  
ATOM    847  HB2 LEU A 300      -6.343  -8.692  13.919  1.00  0.00           H  
ATOM    848  HG  LEU A 300      -5.089  -7.049  12.562  1.00  0.00           H  
ATOM    849 HD11 LEU A 300      -6.711  -5.205  12.718  1.00  0.00           H  
ATOM    850 HD12 LEU A 300      -7.497  -6.798  12.825  1.00  0.00           H  
ATOM    851 HD13 LEU A 300      -7.253  -5.826  14.295  1.00  0.00           H  
ATOM    852 HD21 LEU A 300      -4.397  -4.879  13.538  1.00  0.00           H  
ATOM    853 HD22 LEU A 300      -4.845  -5.468  15.157  1.00  0.00           H  
ATOM    854 HD23 LEU A 300      -3.509  -6.237  14.268  1.00  0.00           H  
ATOM    855  N   LEU A 301      -5.096 -11.010  15.436  1.00 11.22           N  
ATOM    856  CA  LEU A 301      -5.334 -12.063  16.436  1.00 11.38           C  
ATOM    857  C   LEU A 301      -4.036 -12.673  16.974  1.00 11.67           C  
ATOM    858  O   LEU A 301      -3.912 -12.936  18.176  1.00 11.68           O  
ATOM    859  CB  LEU A 301      -6.285 -13.131  15.895  1.00 11.08           C  
ATOM    860  CG  LEU A 301      -7.762 -12.708  15.926  1.00 11.04           C  
ATOM    861  CD1 LEU A 301      -8.619 -13.591  15.013  1.00 11.92           C  
ATOM    862  CD2 LEU A 301      -8.342 -12.665  17.360  1.00 12.78           C  
ATOM    863  H   LEU A 301      -5.305 -11.177  14.462  1.00  0.00           H  
ATOM    864  HA  LEU A 301      -5.836 -11.590  17.280  1.00  0.00           H  
ATOM    865  HB3 LEU A 301      -6.160 -14.050  16.467  1.00  0.00           H  
ATOM    866  HB2 LEU A 301      -6.002 -13.383  14.873  1.00  0.00           H  
ATOM    867  HG  LEU A 301      -7.813 -11.694  15.530  1.00  0.00           H  
ATOM    868 HD11 LEU A 301      -9.657 -13.263  15.060  1.00  0.00           H  
ATOM    869 HD12 LEU A 301      -8.259 -13.511  13.987  1.00  0.00           H  
ATOM    870 HD13 LEU A 301      -8.551 -14.628  15.341  1.00  0.00           H  
ATOM    871 HD21 LEU A 301      -9.388 -12.360  17.321  1.00  0.00           H  
ATOM    872 HD22 LEU A 301      -8.269 -13.654  17.812  1.00  0.00           H  
ATOM    873 HD23 LEU A 301      -7.778 -11.950  17.959  1.00  0.00           H  
ATOM    874  N   ARG A 302      -3.049 -12.860  16.105  1.00 11.52           N  
ATOM    875  CA  ARG A 302      -1.756 -13.360  16.577  1.00 12.22           C  
ATOM    876  C   ARG A 302      -1.040 -12.389  17.527  1.00 12.37           C  
ATOM    877  O   ARG A 302      -0.343 -12.808  18.462  1.00 12.59           O  
ATOM    878  CB  ARG A 302      -0.865 -13.770  15.400  1.00 12.28           C  
ATOM    879  CG  ARG A 302      -1.350 -15.062  14.730  1.00 14.43           C  
ATOM    880  CD  ARG A 302      -0.383 -15.551  13.667  1.00 17.08           C  
ATOM    881  NE  ARG A 302       0.986 -15.659  14.184  1.00 20.39           N  
ATOM    882  CZ  ARG A 302       1.516 -16.754  14.726  1.00 22.08           C  
ATOM    883  NH1 ARG A 302       0.811 -17.877  14.837  1.00 23.53           N  
ATOM    884  NH2 ARG A 302       2.765 -16.721  15.161  1.00 22.77           N1+
ATOM    885  H   ARG A 302      -3.193 -12.658  15.126  1.00  0.00           H  
ATOM    886  HA  ARG A 302      -1.959 -14.266  17.148  1.00  0.00           H  
ATOM    887  HB3 ARG A 302       0.158 -13.905  15.750  1.00  0.00           H  
ATOM    888  HB2 ARG A 302      -0.844 -12.966  14.664  1.00  0.00           H  
ATOM    889  HG3 ARG A 302      -2.328 -14.892  14.280  1.00  0.00           H  
ATOM    890  HG2 ARG A 302      -1.479 -15.836  15.486  1.00  0.00           H  
ATOM    891  HD3 ARG A 302      -0.398 -14.865  12.820  1.00  0.00           H  
ATOM    892  HD2 ARG A 302      -0.710 -16.524  13.300  1.00  0.00           H  
ATOM    893  HE  ARG A 302       1.538 -14.817  14.105  1.00  0.00           H  
ATOM    894 HH12 ARG A 302       1.230 -18.697  15.251  1.00  0.00           H  
ATOM    895 HH11 ARG A 302      -0.143 -17.909  14.507  1.00  0.00           H  
ATOM    896 HH22 ARG A 302       3.178 -17.545  15.574  1.00  0.00           H  
ATOM    897 HH21 ARG A 302       3.306 -15.872  15.080  1.00  0.00           H  
ATOM    898  N   ALA A 303      -1.234 -11.097  17.294  1.00 12.20           N  
ATOM    899  CA  ALA A 303      -0.636 -10.059  18.128  1.00 12.39           C  
ATOM    900  C   ALA A 303      -1.368  -9.928  19.452  1.00 12.56           C  
ATOM    901  O   ALA A 303      -0.746  -9.681  20.490  1.00 13.13           O  
ATOM    902  CB  ALA A 303      -0.666  -8.732  17.408  1.00 12.08           C  
ATOM    903  H   ALA A 303      -1.811 -10.805  16.519  1.00  0.00           H  
ATOM    904  HA  ALA A 303       0.402 -10.325  18.327  1.00  0.00           H  
ATOM    905  HB1 ALA A 303      -0.217  -7.965  18.040  1.00  0.00           H  
ATOM    906  HB2 ALA A 303      -0.104  -8.810  16.477  1.00  0.00           H  
ATOM    907  HB3 ALA A 303      -1.698  -8.461  17.187  1.00  0.00           H  
ATOM    908  N   GLY A 304      -2.688 -10.063  19.416  1.00 11.94           N  
ATOM    909  CA  GLY A 304      -3.510  -9.717  20.586  1.00 11.42           C  
ATOM    910  C   GLY A 304      -4.105 -10.822  21.438  1.00 11.22           C  
ATOM    911  O   GLY A 304      -4.665 -10.535  22.505  1.00 10.42           O  
ATOM    912  H   GLY A 304      -3.138 -10.406  18.579  1.00  0.00           H  
ATOM    913  HA3 GLY A 304      -4.307  -9.043  20.272  1.00  0.00           H  
ATOM    914  HA2 GLY A 304      -2.947  -9.039  21.227  1.00  0.00           H  
ATOM    915  N   TRP A 305      -4.004 -12.075  20.990  1.00 10.90           N  
ATOM    916  CA  TRP A 305      -4.779 -13.164  21.601  1.00 10.38           C  
ATOM    917  C   TRP A 305      -4.553 -13.294  23.104  1.00 10.28           C  
ATOM    918  O   TRP A 305      -5.505 -13.526  23.853  1.00  9.87           O  
ATOM    919  CB  TRP A 305      -4.518 -14.519  20.920  1.00 10.92           C  
ATOM    920  CG  TRP A 305      -3.114 -15.039  21.134  1.00 11.51           C  
ATOM    921  CD1 TRP A 305      -2.026 -14.769  20.359  1.00 11.84           C  
ATOM    922  CD2 TRP A 305      -2.656 -15.918  22.184  1.00 11.61           C  
ATOM    923  CE2 TRP A 305      -1.270 -16.118  21.983  1.00 10.54           C  
ATOM    924  CE3 TRP A 305      -3.278 -16.535  23.285  1.00 11.72           C  
ATOM    925  NE1 TRP A 305      -0.908 -15.398  20.874  1.00 12.97           N  
ATOM    926  CZ2 TRP A 305      -0.489 -16.927  22.833  1.00 13.15           C  
ATOM    927  CZ3 TRP A 305      -2.497 -17.346  24.134  1.00 11.80           C  
ATOM    928  CH2 TRP A 305      -1.117 -17.522  23.899  1.00 12.36           C  
ATOM    929  H   TRP A 305      -3.387 -12.287  20.219  1.00  0.00           H  
ATOM    930  HA  TRP A 305      -5.833 -12.929  21.454  1.00  0.00           H  
ATOM    931  HB3 TRP A 305      -4.712 -14.430  19.851  1.00  0.00           H  
ATOM    932  HB2 TRP A 305      -5.235 -15.253  21.287  1.00  0.00           H  
ATOM    933  HD1 TRP A 305      -2.127 -14.141  19.486  1.00  0.00           H  
ATOM    934  HE3 TRP A 305      -4.332 -16.383  23.465  1.00  0.00           H  
ATOM    935  HE1 TRP A 305      -0.011 -15.279  20.426  1.00  0.00           H  
ATOM    936  HZ2 TRP A 305       0.564 -17.060  22.634  1.00  0.00           H  
ATOM    937  HZ3 TRP A 305      -2.954 -17.842  24.977  1.00  0.00           H  
ATOM    938  HH2 TRP A 305      -0.553 -18.141  24.581  1.00  0.00           H  
ATOM    939  N   ASN A 306      -3.304 -13.165  23.545  1.00  9.73           N  
ATOM    940  CA  ASN A 306      -3.017 -13.373  24.955  1.00 10.30           C  
ATOM    941  C   ASN A 306      -3.623 -12.298  25.836  1.00 10.19           C  
ATOM    942  O   ASN A 306      -4.290 -12.611  26.821  1.00 10.13           O  
ATOM    943  CB  ASN A 306      -1.524 -13.533  25.224  1.00 10.22           C  
ATOM    944  CG  ASN A 306      -1.250 -14.524  26.355  1.00 11.63           C  
ATOM    945  ND2 ASN A 306      -0.028 -14.511  26.881  1.00 12.55           N  
ATOM    946  OD1 ASN A 306      -2.125 -15.299  26.732  1.00 12.29           O  
ATOM    947  H   ASN A 306      -2.564 -12.924  22.902  1.00  0.00           H  
ATOM    948  HA  ASN A 306      -3.490 -14.314  25.237  1.00  0.00           H  
ATOM    949  HB3 ASN A 306      -1.096 -12.564  25.479  1.00  0.00           H  
ATOM    950  HB2 ASN A 306      -1.026 -13.873  24.316  1.00  0.00           H  
ATOM    951 HD22 ASN A 306       0.206 -15.146  27.631  1.00  0.00           H  
ATOM    952 HD21 ASN A 306       0.666 -13.866  26.530  1.00  0.00           H  
ATOM    953  N   GLU A 307      -3.417 -11.035  25.462  1.00 10.21           N  
ATOM    954  CA  GLU A 307      -4.072  -9.914  26.152  1.00 10.50           C  
ATOM    955  C   GLU A 307      -5.590 -10.050  26.120  1.00 10.36           C  
ATOM    956  O   GLU A 307      -6.257  -9.852  27.143  1.00 10.36           O  
ATOM    957  CB  GLU A 307      -3.650  -8.568  25.552  1.00 10.38           C  
ATOM    958  CG  GLU A 307      -2.176  -8.198  25.853  1.00 11.64           C  
ATOM    959  CD  GLU A 307      -1.734  -6.902  25.177  1.00 12.48           C  
ATOM    960  OE1 GLU A 307      -0.584  -6.839  24.721  1.00 19.43           O  
ATOM    961  OE2 GLU A 307      -2.529  -5.951  25.091  1.00 18.05           O1-
ATOM    962  H   GLU A 307      -2.800 -10.832  24.689  1.00  0.00           H  
ATOM    963  HA  GLU A 307      -3.755  -9.931  27.195  1.00  0.00           H  
ATOM    964  HB3 GLU A 307      -4.305  -7.782  25.929  1.00  0.00           H  
ATOM    965  HB2 GLU A 307      -3.805  -8.588  24.473  1.00  0.00           H  
ATOM    966  HG3 GLU A 307      -1.526  -9.013  25.534  1.00  0.00           H  
ATOM    967  HG2 GLU A 307      -2.038  -8.110  26.931  1.00  0.00           H  
ATOM    968  N   LEU A 308      -6.133 -10.396  24.952  1.00  9.99           N  
ATOM    969  CA  LEU A 308      -7.582 -10.608  24.820  1.00 10.14           C  
ATOM    970  C   LEU A 308      -8.132 -11.683  25.765  1.00  9.92           C  
ATOM    971  O   LEU A 308      -9.173 -11.489  26.424  1.00  9.74           O  
ATOM    972  CB  LEU A 308      -7.941 -10.916  23.366  1.00 10.10           C  
ATOM    973  CG  LEU A 308      -7.742  -9.738  22.400  1.00 10.56           C  
ATOM    974  CD1 LEU A 308      -7.745 -10.241  20.937  1.00  9.35           C  
ATOM    975  CD2 LEU A 308      -8.791  -8.646  22.610  1.00 11.38           C  
ATOM    976  H   LEU A 308      -5.547 -10.517  24.139  1.00  0.00           H  
ATOM    977  HA  LEU A 308      -8.070  -9.669  25.081  1.00  0.00           H  
ATOM    978  HB3 LEU A 308      -8.976 -11.255  23.314  1.00  0.00           H  
ATOM    979  HB2 LEU A 308      -7.355 -11.768  23.022  1.00  0.00           H  
ATOM    980  HG  LEU A 308      -6.763  -9.303  22.601  1.00  0.00           H  
ATOM    981 HD11 LEU A 308      -7.603  -9.397  20.262  1.00  0.00           H  
ATOM    982 HD12 LEU A 308      -6.936 -10.958  20.797  1.00  0.00           H  
ATOM    983 HD13 LEU A 308      -8.698 -10.723  20.720  1.00  0.00           H  
ATOM    984 HD21 LEU A 308      -8.614  -7.832  21.907  1.00  0.00           H  
ATOM    985 HD22 LEU A 308      -9.785  -9.060  22.443  1.00  0.00           H  
ATOM    986 HD23 LEU A 308      -8.722  -8.267  23.630  1.00  0.00           H  
ATOM    987  N   LEU A 309      -7.435 -12.809  25.847  1.00  9.47           N  
ATOM    988  CA  LEU A 309      -7.892 -13.891  26.711  1.00  9.81           C  
ATOM    989  C   LEU A 309      -7.671 -13.611  28.192  1.00  9.95           C  
ATOM    990  O   LEU A 309      -8.499 -13.993  29.019  1.00  9.71           O  
ATOM    991  CB  LEU A 309      -7.232 -15.215  26.320  1.00  9.71           C  
ATOM    992  CG  LEU A 309      -7.583 -15.800  24.946  1.00 10.85           C  
ATOM    993  CD1 LEU A 309      -6.948 -17.175  24.832  1.00 12.43           C  
ATOM    994  CD2 LEU A 309      -9.095 -15.880  24.717  1.00 11.23           C  
ATOM    995  H   LEU A 309      -6.586 -12.918  25.310  1.00  0.00           H  
ATOM    996  HA  LEU A 309      -8.965 -14.002  26.556  1.00  0.00           H  
ATOM    997  HB3 LEU A 309      -7.439 -15.959  27.089  1.00  0.00           H  
ATOM    998  HB2 LEU A 309      -6.150 -15.113  26.400  1.00  0.00           H  
ATOM    999  HG  LEU A 309      -7.152 -15.157  24.178  1.00  0.00           H  
ATOM   1000 HD11 LEU A 309      -7.187 -17.607  23.860  1.00  0.00           H  
ATOM   1001 HD12 LEU A 309      -5.866 -17.086  24.933  1.00  0.00           H  
ATOM   1002 HD13 LEU A 309      -7.334 -17.821  25.621  1.00  0.00           H  
ATOM   1003 HD21 LEU A 309      -9.292 -16.301  23.731  1.00  0.00           H  
ATOM   1004 HD22 LEU A 309      -9.545 -16.516  25.479  1.00  0.00           H  
ATOM   1005 HD23 LEU A 309      -9.526 -14.881  24.778  1.00  0.00           H  
ATOM   1006  N   ILE A 310      -6.559 -12.949  28.517  1.00  9.55           N  
ATOM   1007  CA  ILE A 310      -6.265 -12.571  29.906  1.00  9.83           C  
ATOM   1008  C   ILE A 310      -7.300 -11.573  30.451  1.00 10.61           C  
ATOM   1009  O   ILE A 310      -7.769 -11.717  31.581  1.00 10.58           O  
ATOM   1010  CB  ILE A 310      -4.799 -12.058  30.072  1.00  9.99           C  
ATOM   1011  CG1 ILE A 310      -3.813 -13.217  29.927  1.00  9.02           C  
ATOM   1012  CG2 ILE A 310      -4.580 -11.378  31.451  1.00  9.48           C  
ATOM   1013  CD1 ILE A 310      -2.378 -12.788  29.528  1.00  9.53           C  
ATOM   1014  H   ILE A 310      -5.894 -12.695  27.800  1.00  0.00           H  
ATOM   1015  HA  ILE A 310      -6.353 -13.477  30.506  1.00  0.00           H  
ATOM   1016  HB  ILE A 310      -4.595 -11.328  29.288  1.00  0.00           H  
ATOM   1017 HG13 ILE A 310      -4.195 -13.927  29.193  1.00  0.00           H  
ATOM   1018 HG12 ILE A 310      -3.776 -13.778  30.861  1.00  0.00           H  
ATOM   1019 HG21 ILE A 310      -3.548 -11.035  31.528  1.00  0.00           H  
ATOM   1020 HG22 ILE A 310      -5.254 -10.527  31.548  1.00  0.00           H  
ATOM   1021 HG23 ILE A 310      -4.784 -12.095  32.247  1.00  0.00           H  
ATOM   1022 HD11 ILE A 310      -1.744 -13.671  29.447  1.00  0.00           H  
ATOM   1023 HD12 ILE A 310      -2.406 -12.272  28.568  1.00  0.00           H  
ATOM   1024 HD13 ILE A 310      -1.974 -12.119  30.288  1.00  0.00           H  
ATOM   1025  N   ALA A 311      -7.651 -10.566  29.648  1.00 10.22           N  
ATOM   1026  CA  ALA A 311      -8.704  -9.618  30.023  1.00 10.78           C  
ATOM   1027  C   ALA A 311     -10.007 -10.349  30.328  1.00 11.07           C  
ATOM   1028  O   ALA A 311     -10.691 -10.043  31.307  1.00 11.34           O  
ATOM   1029  CB  ALA A 311      -8.914  -8.589  28.897  1.00 10.95           C  
ATOM   1030  H   ALA A 311      -7.188 -10.444  28.759  1.00  0.00           H  
ATOM   1031  HA  ALA A 311      -8.387  -9.087  30.921  1.00  0.00           H  
ATOM   1032  HB1 ALA A 311      -9.698  -7.889  29.185  1.00  0.00           H  
ATOM   1033  HB2 ALA A 311      -7.986  -8.043  28.725  1.00  0.00           H  
ATOM   1034  HB3 ALA A 311      -9.206  -9.105  27.982  1.00  0.00           H  
ATOM   1035  N   SER A 312     -10.335 -11.343  29.503  1.00 11.04           N  
ATOM   1036  CA  SER A 312     -11.572 -12.096  29.686  1.00 11.59           C  
ATOM   1037  C   SER A 312     -11.589 -12.921  30.963  1.00 11.14           C  
ATOM   1038  O   SER A 312     -12.551 -12.821  31.719  1.00 10.97           O  
ATOM   1039  CB  SER A 312     -11.869 -12.983  28.483  1.00 11.50           C  
ATOM   1040  OG  SER A 312     -12.170 -12.171  27.371  1.00 14.14           O  
ATOM   1041  H   SER A 312      -9.724 -11.586  28.737  1.00  0.00           H  
ATOM   1042  HA  SER A 312     -12.383 -11.371  29.760  1.00  0.00           H  
ATOM   1043  HB3 SER A 312     -12.722 -13.624  28.706  1.00  0.00           H  
ATOM   1044  HB2 SER A 312     -10.996 -13.596  28.259  1.00  0.00           H  
ATOM   1045  HG  SER A 312     -12.358 -12.726  26.610  1.00  0.00           H  
ATOM   1046  N   PHE A 313     -10.549 -13.726  31.212  1.00 10.84           N  
ATOM   1047  CA  PHE A 313     -10.569 -14.531  32.451  1.00 10.79           C  
ATOM   1048  C   PHE A 313     -10.439 -13.711  33.727  1.00 10.73           C  
ATOM   1049  O   PHE A 313     -10.980 -14.084  34.776  1.00 11.37           O  
ATOM   1050  CB  PHE A 313      -9.663 -15.788  32.422  1.00 10.62           C  
ATOM   1051  CG  PHE A 313      -8.184 -15.535  32.595  1.00  9.60           C  
ATOM   1052  CD1 PHE A 313      -7.653 -15.097  33.811  1.00 10.88           C  
ATOM   1053  CD2 PHE A 313      -7.302 -15.845  31.561  1.00 10.25           C  
ATOM   1054  CE1 PHE A 313      -6.266 -14.899  33.957  1.00  9.37           C  
ATOM   1055  CE2 PHE A 313      -5.933 -15.665  31.699  1.00  8.74           C  
ATOM   1056  CZ  PHE A 313      -5.408 -15.184  32.899  1.00  9.96           C  
ATOM   1057  H   PHE A 313      -9.778 -13.771  30.561  1.00  0.00           H  
ATOM   1058  HA  PHE A 313     -11.582 -14.932  32.493  1.00  0.00           H  
ATOM   1059  HB3 PHE A 313      -9.829 -16.330  31.491  1.00  0.00           H  
ATOM   1060  HB2 PHE A 313      -9.999 -16.492  33.184  1.00  0.00           H  
ATOM   1061  HD1 PHE A 313      -8.307 -14.907  34.649  1.00  0.00           H  
ATOM   1062  HD2 PHE A 313      -7.680 -16.234  30.627  1.00  0.00           H  
ATOM   1063  HE1 PHE A 313      -5.869 -14.526  34.890  1.00  0.00           H  
ATOM   1064  HE2 PHE A 313      -5.272 -15.897  30.877  1.00  0.00           H  
ATOM   1065  HZ  PHE A 313      -4.344 -15.033  33.010  1.00  0.00           H  
ATOM   1066  N   SER A 314      -9.739 -12.582  33.628  1.00 10.65           N  
ATOM   1067  CA  SER A 314      -9.623 -11.661  34.758  1.00 10.23           C  
ATOM   1068  C   SER A 314     -11.001 -11.092  35.125  1.00 10.39           C  
ATOM   1069  O   SER A 314     -11.371 -11.074  36.288  1.00 10.24           O  
ATOM   1070  CB  SER A 314      -8.621 -10.544  34.476  1.00 10.48           C  
ATOM   1071  OG  SER A 314      -7.308 -11.074  34.382  1.00  9.69           O  
ATOM   1072  H   SER A 314      -9.276 -12.349  32.761  1.00  0.00           H  
ATOM   1073  HA  SER A 314      -9.258 -12.228  35.614  1.00  0.00           H  
ATOM   1074  HB3 SER A 314      -8.659  -9.810  35.281  1.00  0.00           H  
ATOM   1075  HB2 SER A 314      -8.881 -10.051  33.540  1.00  0.00           H  
ATOM   1076  HG  SER A 314      -6.687 -10.363  34.205  1.00  0.00           H  
ATOM   1077  N   HIS A 315     -11.763 -10.652  34.130  1.00 11.05           N  
ATOM   1078  CA  HIS A 315     -13.085 -10.090  34.403  1.00 11.74           C  
ATOM   1079  C   HIS A 315     -14.056 -11.163  34.893  1.00 12.03           C  
ATOM   1080  O   HIS A 315     -14.909 -10.910  35.767  1.00 12.02           O  
ATOM   1081  CB  HIS A 315     -13.632  -9.355  33.180  1.00 12.05           C  
ATOM   1082  CG  HIS A 315     -14.864  -8.554  33.469  1.00 12.37           C  
ATOM   1083  CD2 HIS A 315     -15.016  -7.307  33.981  1.00 13.18           C  
ATOM   1084  ND1 HIS A 315     -16.138  -9.048  33.271  1.00 13.73           N  
ATOM   1085  CE1 HIS A 315     -17.020  -8.128  33.625  1.00 15.46           C  
ATOM   1086  NE2 HIS A 315     -16.367  -7.067  34.068  1.00 14.14           N  
ATOM   1087  H   HIS A 315     -11.430 -10.704  33.178  1.00  0.00           H  
ATOM   1088  HA  HIS A 315     -12.972  -9.358  35.203  1.00  0.00           H  
ATOM   1089  HB3 HIS A 315     -13.846 -10.076  32.391  1.00  0.00           H  
ATOM   1090  HB2 HIS A 315     -12.860  -8.699  32.777  1.00  0.00           H  
ATOM   1091  HD2 HIS A 315     -14.147  -6.717  34.232  1.00  0.00           H  
ATOM   1092  HD1 HIS A 315     -16.267  -9.981  32.907  1.00  0.00           H  
ATOM   1093  HE1 HIS A 315     -18.077  -8.326  33.523  1.00  0.00           H  
ATOM   1094  N   ARG A 316     -13.925 -12.370  34.342  1.00 12.55           N  
ATOM   1095  CA  ARG A 316     -14.719 -13.517  34.799  1.00 13.05           C  
ATOM   1096  C   ARG A 316     -14.519 -13.811  36.295  1.00 13.46           C  
ATOM   1097  O   ARG A 316     -15.417 -14.364  36.960  1.00 13.52           O  
ATOM   1098  CB  ARG A 316     -14.387 -14.768  33.972  1.00 12.86           C  
ATOM   1099  CG  ARG A 316     -15.399 -15.907  34.133  1.00 13.82           C  
ATOM   1100  CD  ARG A 316     -14.973 -17.175  33.410  1.00 13.56           C  
ATOM   1101  NE  ARG A 316     -14.752 -16.964  31.974  1.00 14.44           N  
ATOM   1102  CZ  ARG A 316     -13.607 -17.227  31.346  1.00 14.68           C  
ATOM   1103  NH1 ARG A 316     -12.570 -17.727  32.017  1.00 14.58           N  
ATOM   1104  NH2 ARG A 316     -13.502 -17.009  30.040  1.00 14.28           N1+
ATOM   1105  H   ARG A 316     -13.266 -12.513  33.590  1.00  0.00           H  
ATOM   1106  HA  ARG A 316     -15.771 -13.280  34.642  1.00  0.00           H  
ATOM   1107  HB3 ARG A 316     -13.394 -15.126  34.242  1.00  0.00           H  
ATOM   1108  HB2 ARG A 316     -14.313 -14.496  32.919  1.00  0.00           H  
ATOM   1109  HG3 ARG A 316     -16.370 -15.585  33.757  1.00  0.00           H  
ATOM   1110  HG2 ARG A 316     -15.536 -16.123  35.193  1.00  0.00           H  
ATOM   1111  HD3 ARG A 316     -15.732 -17.944  33.550  1.00  0.00           H  
ATOM   1112  HD2 ARG A 316     -14.061 -17.562  33.864  1.00  0.00           H  
ATOM   1113  HE  ARG A 316     -15.538 -16.595  31.458  1.00  0.00           H  
ATOM   1114 HH12 ARG A 316     -11.705 -17.924  31.535  1.00  0.00           H  
ATOM   1115 HH11 ARG A 316     -12.649 -17.909  33.007  1.00  0.00           H  
ATOM   1116 HH22 ARG A 316     -12.634 -17.208  29.563  1.00  0.00           H  
ATOM   1117 HH21 ARG A 316     -14.290 -16.644  29.524  1.00  0.00           H  
ATOM   1118  N   SER A 317     -13.354 -13.421  36.809  1.00 13.44           N  
ATOM   1119  CA  SER A 317     -12.900 -13.753  38.164  1.00 14.16           C  
ATOM   1120  C   SER A 317     -13.172 -12.694  39.235  1.00 15.04           C  
ATOM   1121  O   SER A 317     -12.739 -12.852  40.373  1.00 14.77           O  
ATOM   1122  CB  SER A 317     -11.397 -14.044  38.130  1.00 13.86           C  
ATOM   1123  OG  SER A 317     -11.129 -15.098  37.238  1.00 13.56           O  
ATOM   1124  H   SER A 317     -12.721 -12.860  36.257  1.00  0.00           H  
ATOM   1125  HA  SER A 317     -13.407 -14.669  38.468  1.00  0.00           H  
ATOM   1126  HB3 SER A 317     -11.058 -14.319  39.129  1.00  0.00           H  
ATOM   1127  HB2 SER A 317     -10.861 -13.151  37.808  1.00  0.00           H  
ATOM   1128  HG  SER A 317     -10.185 -15.273  37.223  1.00  0.00           H  
ATOM   1129  N   ILE A 318     -13.896 -11.629  38.895  1.00 16.12           N  
ATOM   1130  CA  ILE A 318     -14.064 -10.515  39.843  1.00 18.17           C  
ATOM   1131  C   ILE A 318     -14.772 -10.872  41.163  1.00 18.79           C  
ATOM   1132  O   ILE A 318     -14.569 -10.197  42.174  1.00 19.55           O  
ATOM   1133  CB  ILE A 318     -14.695  -9.239  39.197  1.00 18.03           C  
ATOM   1134  CG1 ILE A 318     -16.062  -9.524  38.575  1.00 19.15           C  
ATOM   1135  CG2 ILE A 318     -13.746  -8.635  38.177  1.00 18.77           C  
ATOM   1136  CD1 ILE A 318     -16.834  -8.242  38.206  1.00 19.32           C  
ATOM   1137  H   ILE A 318     -14.332 -11.584  37.985  1.00  0.00           H  
ATOM   1138  HA  ILE A 318     -13.053 -10.224  40.128  1.00  0.00           H  
ATOM   1139  HB  ILE A 318     -14.839  -8.505  39.989  1.00  0.00           H  
ATOM   1140 HG13 ILE A 318     -16.658 -10.119  39.267  1.00  0.00           H  
ATOM   1141 HG12 ILE A 318     -15.933 -10.138  37.684  1.00  0.00           H  
ATOM   1142 HG21 ILE A 318     -14.201  -7.748  37.737  1.00  0.00           H  
ATOM   1143 HG22 ILE A 318     -12.813  -8.359  38.667  1.00  0.00           H  
ATOM   1144 HG23 ILE A 318     -13.542  -9.364  37.393  1.00  0.00           H  
ATOM   1145 HD11 ILE A 318     -17.796  -8.510  37.769  1.00  0.00           H  
ATOM   1146 HD12 ILE A 318     -16.997  -7.644  39.103  1.00  0.00           H  
ATOM   1147 HD13 ILE A 318     -16.256  -7.664  37.485  1.00  0.00           H  
ATOM   1148  N   ALA A 319     -15.566 -11.937  41.161  1.00 19.24           N  
ATOM   1149  CA  ALA A 319     -16.276 -12.338  42.385  1.00 19.80           C  
ATOM   1150  C   ALA A 319     -15.596 -13.516  43.081  1.00 20.18           C  
ATOM   1151  O   ALA A 319     -16.095 -14.024  44.097  1.00 20.29           O  
ATOM   1152  CB  ALA A 319     -17.751 -12.640  42.094  1.00 20.42           C  
ATOM   1153  H   ALA A 319     -15.685 -12.477  40.316  1.00  0.00           H  
ATOM   1154  HA  ALA A 319     -16.246 -11.492  43.072  1.00  0.00           H  
ATOM   1155  HB1 ALA A 319     -18.251 -12.934  43.017  1.00  0.00           H  
ATOM   1156  HB2 ALA A 319     -18.232 -11.750  41.688  1.00  0.00           H  
ATOM   1157  HB3 ALA A 319     -17.820 -13.451  41.370  1.00  0.00           H  
ATOM   1158  N   VAL A 320     -14.459 -13.934  42.527  1.00 19.84           N  
ATOM   1159  CA  VAL A 320     -13.619 -14.985  43.100  1.00 20.37           C  
ATOM   1160  C   VAL A 320     -12.647 -14.355  44.090  1.00 20.32           C  
ATOM   1161  O   VAL A 320     -12.042 -13.319  43.807  1.00 21.12           O  
ATOM   1162  CB  VAL A 320     -12.796 -15.744  42.004  1.00 20.06           C  
ATOM   1163  CG1 VAL A 320     -11.966 -16.861  42.622  1.00 20.75           C  
ATOM   1164  CG2 VAL A 320     -13.709 -16.326  40.921  1.00 19.82           C  
ATOM   1165  H   VAL A 320     -14.136 -13.520  41.664  1.00  0.00           H  
ATOM   1166  HA  VAL A 320     -14.252 -15.698  43.628  1.00  0.00           H  
ATOM   1167  HB  VAL A 320     -12.117 -15.033  41.533  1.00  0.00           H  
ATOM   1168 HG11 VAL A 320     -11.404 -17.372  41.840  1.00  0.00           H  
ATOM   1169 HG12 VAL A 320     -11.273 -16.439  43.350  1.00  0.00           H  
ATOM   1170 HG13 VAL A 320     -12.626 -17.572  43.119  1.00  0.00           H  
ATOM   1171 HG21 VAL A 320     -13.105 -16.846  40.177  1.00  0.00           H  
ATOM   1172 HG22 VAL A 320     -14.410 -17.027  41.374  1.00  0.00           H  
ATOM   1173 HG23 VAL A 320     -14.263 -15.520  40.440  1.00  0.00           H  
ATOM   1174  N   LYS A 321     -12.513 -14.972  45.258  1.00 20.40           N  
ATOM   1175  CA  LYS A 321     -11.559 -14.508  46.255  1.00 20.01           C  
ATOM   1176  C   LYS A 321     -10.173 -15.099  46.000  1.00 18.51           C  
ATOM   1177  O   LYS A 321      -9.996 -16.318  46.018  1.00 18.13           O  
ATOM   1178  CB  LYS A 321     -12.037 -14.858  47.674  1.00 20.82           C  
ATOM   1179  CG  LYS A 321     -11.135 -14.321  48.792  1.00 23.11           C  
ATOM   1180  CD  LYS A 321     -11.107 -12.788  48.816  1.00 27.17           C  
ATOM   1181  CE  LYS A 321      -9.998 -12.252  49.714  1.00 28.65           C  
ATOM   1182  NZ  LYS A 321     -10.146 -12.695  51.130  1.00 29.49           N1+
ATOM   1183  H   LYS A 321     -13.079 -15.781  45.470  1.00  0.00           H  
ATOM   1184  HA  LYS A 321     -11.486 -13.423  46.178  1.00  0.00           H  
ATOM   1185  HB3 LYS A 321     -12.125 -15.940  47.769  1.00  0.00           H  
ATOM   1186  HB2 LYS A 321     -13.051 -14.483  47.816  1.00  0.00           H  
ATOM   1187  HG3 LYS A 321     -10.122 -14.700  48.654  1.00  0.00           H  
ATOM   1188  HG2 LYS A 321     -11.489 -14.692  49.754  1.00  0.00           H  
ATOM   1189  HD3 LYS A 321     -12.069 -12.413  49.165  1.00  0.00           H  
ATOM   1190  HD2 LYS A 321     -10.966 -12.412  47.803  1.00  0.00           H  
ATOM   1191  HE3 LYS A 321      -9.994 -11.163  49.674  1.00  0.00           H  
ATOM   1192  HE2 LYS A 321      -9.032 -12.580  49.331  1.00  0.00           H  
ATOM   1193  HZ1 LYS A 321      -9.391 -12.316  51.683  1.00  0.00           H  
ATOM   1194  HZ2 LYS A 321     -11.028 -12.366  51.496  1.00  0.00           H  
ATOM   1195  HZ3 LYS A 321     -10.120 -13.704  51.172  1.00  0.00           H  
ATOM   1196  N   ASP A 322      -9.206 -14.218  45.758  1.00 17.25           N  
ATOM   1197  CA  ASP A 322      -7.792 -14.587  45.570  1.00 16.34           C  
ATOM   1198  C   ASP A 322      -7.582 -15.721  44.563  1.00 15.10           C  
ATOM   1199  O   ASP A 322      -6.745 -16.599  44.764  1.00 14.56           O  
ATOM   1200  CB  ASP A 322      -7.135 -14.955  46.909  1.00 16.72           C  
ATOM   1201  CG  ASP A 322      -7.234 -13.846  47.945  1.00 18.85           C  
ATOM   1202  OD1 ASP A 322      -7.512 -14.176  49.113  1.00 21.16           O  
ATOM   1203  OD2 ASP A 322      -7.046 -12.654  47.601  1.00 20.02           O1-
ATOM   1204  H   ASP A 322      -9.424 -13.234  45.694  1.00  0.00           H  
ATOM   1205  HA  ASP A 322      -7.275 -13.709  45.184  1.00  0.00           H  
ATOM   1206  HB3 ASP A 322      -6.087 -15.202  46.742  1.00  0.00           H  
ATOM   1207  HB2 ASP A 322      -7.597 -15.860  47.302  1.00  0.00           H  
ATOM   1208  N   GLY A 323      -8.347 -15.708  43.480  1.00 14.57           N  
ATOM   1209  CA  GLY A 323      -8.232 -16.757  42.479  1.00 13.45           C  
ATOM   1210  C   GLY A 323      -8.787 -16.356  41.130  1.00 13.37           C  
ATOM   1211  O   GLY A 323      -9.253 -15.235  40.944  1.00 12.91           O  
ATOM   1212  H   GLY A 323      -9.017 -14.965  43.344  1.00  0.00           H  
ATOM   1213  HA3 GLY A 323      -8.747 -17.651  42.831  1.00  0.00           H  
ATOM   1214  HA2 GLY A 323      -7.185 -17.040  42.370  1.00  0.00           H  
ATOM   1215  N   ILE A 324      -8.719 -17.290  40.192  1.00 13.33           N  
ATOM   1216  CA  ILE A 324      -9.273 -17.094  38.858  1.00 13.77           C  
ATOM   1217  C   ILE A 324     -10.212 -18.243  38.522  1.00 13.99           C  
ATOM   1218  O   ILE A 324     -10.039 -19.360  39.026  1.00 14.19           O  
ATOM   1219  CB  ILE A 324      -8.172 -16.984  37.773  1.00 14.15           C  
ATOM   1220  CG1 ILE A 324      -7.362 -18.282  37.668  1.00 14.63           C  
ATOM   1221  CG2 ILE A 324      -7.274 -15.747  38.029  1.00 12.94           C  
ATOM   1222  CD1 ILE A 324      -6.431 -18.318  36.468  1.00 15.14           C  
ATOM   1223  H   ILE A 324      -8.272 -18.174  40.391  1.00  0.00           H  
ATOM   1224  HA  ILE A 324      -9.849 -16.169  38.858  1.00  0.00           H  
ATOM   1225  HB  ILE A 324      -8.671 -16.832  36.816  1.00  0.00           H  
ATOM   1226 HG13 ILE A 324      -8.044 -19.131  37.623  1.00  0.00           H  
ATOM   1227 HG12 ILE A 324      -6.782 -18.421  38.580  1.00  0.00           H  
ATOM   1228 HG21 ILE A 324      -6.507 -15.688  37.256  1.00  0.00           H  
ATOM   1229 HG22 ILE A 324      -7.884 -14.844  38.005  1.00  0.00           H  
ATOM   1230 HG23 ILE A 324      -6.799 -15.838  39.006  1.00  0.00           H  
ATOM   1231 HD11 ILE A 324      -5.890 -19.264  36.456  1.00  0.00           H  
ATOM   1232 HD12 ILE A 324      -7.014 -18.222  35.552  1.00  0.00           H  
ATOM   1233 HD13 ILE A 324      -5.720 -17.494  36.534  1.00  0.00           H  
ATOM   1234  N   LEU A 325     -11.206 -17.952  37.687  1.00 13.16           N  
ATOM   1235  CA  LEU A 325     -12.127 -18.966  37.181  1.00 13.11           C  
ATOM   1236  C   LEU A 325     -11.822 -19.221  35.705  1.00 12.84           C  
ATOM   1237  O   LEU A 325     -11.961 -18.323  34.878  1.00 12.53           O  
ATOM   1238  CB  LEU A 325     -13.577 -18.503  37.369  1.00 12.77           C  
ATOM   1239  CG  LEU A 325     -14.689 -19.346  36.726  1.00 13.82           C  
ATOM   1240  CD1 LEU A 325     -14.587 -20.822  37.109  1.00 14.21           C  
ATOM   1241  CD2 LEU A 325     -16.047 -18.766  37.100  1.00 13.29           C  
ATOM   1242  H   LEU A 325     -11.345 -17.000  37.380  1.00  0.00           H  
ATOM   1243  HA  LEU A 325     -11.976 -19.891  37.738  1.00  0.00           H  
ATOM   1244  HB3 LEU A 325     -13.669 -17.471  37.030  1.00  0.00           H  
ATOM   1245  HB2 LEU A 325     -13.782 -18.394  38.434  1.00  0.00           H  
ATOM   1246  HG  LEU A 325     -14.581 -19.273  35.644  1.00  0.00           H  
ATOM   1247 HD11 LEU A 325     -15.393 -21.378  36.631  1.00  0.00           H  
ATOM   1248 HD12 LEU A 325     -13.627 -21.218  36.778  1.00  0.00           H  
ATOM   1249 HD13 LEU A 325     -14.668 -20.923  38.191  1.00  0.00           H  
ATOM   1250 HD21 LEU A 325     -16.836 -19.364  36.644  1.00  0.00           H  
ATOM   1251 HD22 LEU A 325     -16.162 -18.779  38.184  1.00  0.00           H  
ATOM   1252 HD23 LEU A 325     -16.116 -17.739  36.740  1.00  0.00           H  
ATOM   1253  N   LEU A 326     -11.380 -20.438  35.392  1.00 12.76           N  
ATOM   1254  CA  LEU A 326     -11.043 -20.807  34.017  1.00 12.72           C  
ATOM   1255  C   LEU A 326     -12.317 -21.103  33.217  1.00 13.25           C  
ATOM   1256  O   LEU A 326     -13.382 -21.368  33.802  1.00 13.37           O  
ATOM   1257  CB  LEU A 326     -10.101 -22.009  33.987  1.00 12.80           C  
ATOM   1258  CG  LEU A 326      -8.743 -21.870  34.693  1.00 12.47           C  
ATOM   1259  CD1 LEU A 326      -8.006 -23.200  34.674  1.00 13.68           C  
ATOM   1260  CD2 LEU A 326      -7.942 -20.780  34.012  1.00 11.78           C  
ATOM   1261  H   LEU A 326     -11.269 -21.136  36.113  1.00  0.00           H  
ATOM   1262  HA  LEU A 326     -10.535 -19.963  33.551  1.00  0.00           H  
ATOM   1263  HB3 LEU A 326      -9.937 -22.309  32.952  1.00  0.00           H  
ATOM   1264  HB2 LEU A 326     -10.622 -22.881  34.382  1.00  0.00           H  
ATOM   1265  HG  LEU A 326      -8.916 -21.581  35.730  1.00  0.00           H  
ATOM   1266 HD11 LEU A 326      -7.045 -23.091  35.177  1.00  0.00           H  
ATOM   1267 HD12 LEU A 326      -8.602 -23.953  35.190  1.00  0.00           H  
ATOM   1268 HD13 LEU A 326      -7.842 -23.511  33.642  1.00  0.00           H  
ATOM   1269 HD21 LEU A 326      -6.977 -20.675  34.507  1.00  0.00           H  
ATOM   1270 HD22 LEU A 326      -7.787 -21.042  32.966  1.00  0.00           H  
ATOM   1271 HD23 LEU A 326      -8.486 -19.837  34.073  1.00  0.00           H  
ATOM   1272  N   ALA A 327     -12.207 -21.040  31.890  1.00 13.96           N  
ATOM   1273  CA  ALA A 327     -13.358 -21.278  30.989  1.00 14.96           C  
ATOM   1274  C   ALA A 327     -13.887 -22.707  31.065  1.00 15.58           C  
ATOM   1275  O   ALA A 327     -15.028 -22.993  30.662  1.00 16.32           O  
ATOM   1276  CB  ALA A 327     -12.970 -20.954  29.582  1.00 15.10           C  
ATOM   1277  H   ALA A 327     -11.316 -20.824  31.467  1.00  0.00           H  
ATOM   1278  HA  ALA A 327     -14.162 -20.603  31.282  1.00  0.00           H  
ATOM   1279  HB1 ALA A 327     -13.819 -21.130  28.921  1.00  0.00           H  
ATOM   1280  HB2 ALA A 327     -12.672 -19.908  29.519  1.00  0.00           H  
ATOM   1281  HB3 ALA A 327     -12.137 -21.588  29.279  1.00  0.00           H  
ATOM   1282  N   THR A 328     -13.045 -23.590  31.589  1.00 16.53           N  
ATOM   1283  CA  THR A 328     -13.358 -24.998  31.816  1.00 16.94           C  
ATOM   1284  C   THR A 328     -14.208 -25.226  33.070  1.00 17.15           C  
ATOM   1285  O   THR A 328     -14.640 -26.356  33.337  1.00 17.13           O  
ATOM   1286  CB  THR A 328     -12.062 -25.791  31.982  1.00 17.35           C  
ATOM   1287  CG2 THR A 328     -11.245 -25.769  30.703  1.00 17.68           C  
ATOM   1288  OG1 THR A 328     -11.292 -25.213  33.040  1.00 17.80           O  
ATOM   1289  H   THR A 328     -12.116 -23.302  31.861  1.00  0.00           H  
ATOM   1290  HA  THR A 328     -13.897 -25.383  30.950  1.00  0.00           H  
ATOM   1291  HB  THR A 328     -12.303 -26.823  32.236  1.00  0.00           H  
ATOM   1292 HG21 THR A 328     -10.328 -26.340  30.847  1.00  0.00           H  
ATOM   1293 HG22 THR A 328     -11.825 -26.212  29.893  1.00  0.00           H  
ATOM   1294 HG23 THR A 328     -10.995 -24.739  30.449  1.00  0.00           H  
ATOM   1295  HG1 THR A 328     -10.476 -25.707  33.149  1.00  0.00           H  
ATOM   1296  N   GLY A 329     -14.428 -24.161  33.841  1.00 17.07           N  
ATOM   1297  CA  GLY A 329     -15.186 -24.231  35.087  1.00 17.25           C  
ATOM   1298  C   GLY A 329     -14.341 -24.508  36.325  1.00 17.61           C  
ATOM   1299  O   GLY A 329     -14.870 -24.603  37.436  1.00 17.73           O  
ATOM   1300  H   GLY A 329     -14.064 -23.258  33.571  1.00  0.00           H  
ATOM   1301  HA3 GLY A 329     -15.957 -24.996  34.998  1.00  0.00           H  
ATOM   1302  HA2 GLY A 329     -15.737 -23.301  35.227  1.00  0.00           H  
ATOM   1303  N   LEU A 330     -13.030 -24.639  36.139  1.00 17.24           N  
ATOM   1304  CA  LEU A 330     -12.126 -24.852  37.261  1.00 17.05           C  
ATOM   1305  C   LEU A 330     -11.719 -23.523  37.884  1.00 16.91           C  
ATOM   1306  O   LEU A 330     -11.257 -22.629  37.167  1.00 16.40           O  
ATOM   1307  CB  LEU A 330     -10.882 -25.616  36.810  1.00 17.05           C  
ATOM   1308  CG  LEU A 330      -9.906 -25.955  37.933  1.00 17.77           C  
ATOM   1309  CD1 LEU A 330     -10.506 -27.012  38.866  1.00 18.64           C  
ATOM   1310  CD2 LEU A 330      -8.581 -26.419  37.349  1.00 18.43           C  
ATOM   1311  H   LEU A 330     -12.645 -24.591  35.206  1.00  0.00           H  
ATOM   1312  HA  LEU A 330     -12.643 -25.445  38.015  1.00  0.00           H  
ATOM   1313  HB3 LEU A 330     -10.364 -25.041  36.043  1.00  0.00           H  
ATOM   1314  HB2 LEU A 330     -11.185 -26.534  36.306  1.00  0.00           H  
ATOM   1315  HG  LEU A 330      -9.725 -25.050  38.513  1.00  0.00           H  
ATOM   1316 HD11 LEU A 330      -9.796 -27.241  39.661  1.00  0.00           H  
ATOM   1317 HD12 LEU A 330     -11.429 -26.630  39.303  1.00  0.00           H  
ATOM   1318 HD13 LEU A 330     -10.721 -27.918  38.299  1.00  0.00           H  
ATOM   1319 HD21 LEU A 330      -7.891 -26.659  38.158  1.00  0.00           H  
ATOM   1320 HD22 LEU A 330      -8.744 -27.306  36.736  1.00  0.00           H  
ATOM   1321 HD23 LEU A 330      -8.157 -25.626  36.733  1.00  0.00           H  
ATOM   1322  N   HIS A 331     -11.924 -23.387  39.202  1.00 16.49           N  
ATOM   1323  CA  HIS A 331     -11.369 -22.252  39.952  1.00 16.26           C  
ATOM   1324  C   HIS A 331      -9.956 -22.609  40.381  1.00 15.66           C  
ATOM   1325  O   HIS A 331      -9.724 -23.686  40.959  1.00 15.77           O  
ATOM   1326  CB  HIS A 331     -12.165 -21.915  41.214  1.00 16.32           C  
ATOM   1327  CG  HIS A 331     -13.559 -21.431  40.963  1.00 17.55           C  
ATOM   1328  CD2 HIS A 331     -14.088 -20.185  40.983  1.00 19.08           C  
ATOM   1329  ND1 HIS A 331     -14.603 -22.284  40.690  1.00 18.30           N  
ATOM   1330  CE1 HIS A 331     -15.713 -21.585  40.533  1.00 19.52           C  
ATOM   1331  NE2 HIS A 331     -15.430 -20.308  40.710  1.00 18.70           N  
ATOM   1332  H   HIS A 331     -12.471 -24.074  39.702  1.00  0.00           H  
ATOM   1333  HA  HIS A 331     -11.336 -21.376  39.304  1.00  0.00           H  
ATOM   1334  HB3 HIS A 331     -11.623 -21.168  41.794  1.00  0.00           H  
ATOM   1335  HB2 HIS A 331     -12.198 -22.789  41.864  1.00  0.00           H  
ATOM   1336  HD2 HIS A 331     -13.457 -19.334  41.190  1.00  0.00           H  
ATOM   1337  HD1 HIS A 331     -14.441 -23.280  40.639  1.00  0.00           H  
ATOM   1338  HE1 HIS A 331     -16.640 -22.088  40.300  1.00  0.00           H  
ATOM   1339  N   VAL A 332      -9.024 -21.700  40.113  1.00 14.69           N  
ATOM   1340  CA  VAL A 332      -7.627 -21.869  40.540  1.00 14.22           C  
ATOM   1341  C   VAL A 332      -7.288 -20.803  41.577  1.00 13.25           C  
ATOM   1342  O   VAL A 332      -7.352 -19.605  41.297  1.00 12.69           O  
ATOM   1343  CB  VAL A 332      -6.639 -21.801  39.358  1.00 14.11           C  
ATOM   1344  CG1 VAL A 332      -5.194 -21.826  39.856  1.00 15.14           C  
ATOM   1345  CG2 VAL A 332      -6.886 -22.960  38.371  1.00 15.38           C  
ATOM   1346  H   VAL A 332      -9.267 -20.863  39.602  1.00  0.00           H  
ATOM   1347  HA  VAL A 332      -7.530 -22.847  41.011  1.00  0.00           H  
ATOM   1348  HB  VAL A 332      -6.802 -20.862  38.830  1.00  0.00           H  
ATOM   1349 HG11 VAL A 332      -4.515 -21.777  39.005  1.00  0.00           H  
ATOM   1350 HG12 VAL A 332      -5.019 -20.971  40.509  1.00  0.00           H  
ATOM   1351 HG13 VAL A 332      -5.016 -22.748  40.410  1.00  0.00           H  
ATOM   1352 HG21 VAL A 332      -6.178 -22.892  37.545  1.00  0.00           H  
ATOM   1353 HG22 VAL A 332      -6.752 -23.911  38.886  1.00  0.00           H  
ATOM   1354 HG23 VAL A 332      -7.903 -22.897  37.983  1.00  0.00           H  
ATOM   1355  N   HIS A 333      -6.930 -21.250  42.771  1.00 12.60           N  
ATOM   1356  CA  HIS A 333      -6.582 -20.345  43.854  1.00 12.17           C  
ATOM   1357  C   HIS A 333      -5.093 -19.981  43.820  1.00 12.08           C  
ATOM   1358  O   HIS A 333      -4.268 -20.776  43.365  1.00 11.61           O  
ATOM   1359  CB  HIS A 333      -6.935 -20.979  45.198  1.00 11.89           C  
ATOM   1360  CG  HIS A 333      -6.834 -20.036  46.354  1.00 11.16           C  
ATOM   1361  CD2 HIS A 333      -7.738 -19.183  46.886  1.00 11.34           C  
ATOM   1362  ND1 HIS A 333      -5.689 -19.905  47.110  1.00 12.19           N  
ATOM   1363  CE1 HIS A 333      -5.895 -19.013  48.064  1.00 11.74           C  
ATOM   1364  NE2 HIS A 333      -7.131 -18.561  47.950  1.00 11.39           N  
ATOM   1365  H   HIS A 333      -6.893 -22.244  42.948  1.00  0.00           H  
ATOM   1366  HA  HIS A 333      -7.164 -19.430  43.740  1.00  0.00           H  
ATOM   1367  HB3 HIS A 333      -6.287 -21.838  45.374  1.00  0.00           H  
ATOM   1368  HB2 HIS A 333      -7.945 -21.387  45.151  1.00  0.00           H  
ATOM   1369  HD2 HIS A 333      -8.725 -19.103  46.454  1.00  0.00           H  
ATOM   1370  HD1 HIS A 333      -4.871 -20.453  46.886  1.00  0.00           H  
ATOM   1371  HE1 HIS A 333      -5.106 -18.777  48.762  1.00  0.00           H  
ATOM   1372  N   ARG A 334      -4.779 -18.772  44.289  1.00 12.63           N  
ATOM   1373  CA  ARG A 334      -3.404 -18.306  44.579  1.00 13.89           C  
ATOM   1374  C   ARG A 334      -2.446 -19.380  45.085  1.00 13.80           C  
ATOM   1375  O   ARG A 334      -1.285 -19.477  44.649  1.00 13.21           O  
ATOM   1376  CB  ARG A 334      -3.453 -17.303  45.727  1.00 15.02           C  
ATOM   1377  CG  ARG A 334      -3.497 -15.894  45.361  1.00 18.63           C  
ATOM   1378  CD  ARG A 334      -3.216 -15.071  46.613  1.00 19.29           C  
ATOM   1379  NE  ARG A 334      -1.821 -14.654  46.668  1.00 20.64           N  
ATOM   1380  CZ  ARG A 334      -0.978 -14.899  47.670  1.00 22.49           C  
ATOM   1381  NH1 ARG A 334      -1.371 -15.576  48.748  1.00 22.58           N  
ATOM   1382  NH2 ARG A 334       0.269 -14.446  47.599  1.00 21.59           N1+
ATOM   1383  H   ARG A 334      -5.507 -18.097  44.472  1.00  0.00           H  
ATOM   1384  HA  ARG A 334      -2.985 -17.829  43.693  1.00  0.00           H  
ATOM   1385  HB3 ARG A 334      -2.605 -17.475  46.390  1.00  0.00           H  
ATOM   1386  HB2 ARG A 334      -4.303 -17.534  46.369  1.00  0.00           H  
ATOM   1387  HG3 ARG A 334      -4.489 -15.649  44.980  1.00  0.00           H  
ATOM   1388  HG2 ARG A 334      -2.731 -15.689  44.613  1.00  0.00           H  
ATOM   1389  HD3 ARG A 334      -3.453 -15.663  47.497  1.00  0.00           H  
ATOM   1390  HD2 ARG A 334      -3.858 -14.190  46.620  1.00  0.00           H  
ATOM   1391  HE  ARG A 334      -1.507 -14.138  45.858  1.00  0.00           H  
ATOM   1392 HH12 ARG A 334      -0.719 -15.753  49.499  1.00  0.00           H  
ATOM   1393 HH11 ARG A 334      -2.321 -15.912  48.815  1.00  0.00           H  
ATOM   1394 HH22 ARG A 334       0.916 -14.627  48.354  1.00  0.00           H  
ATOM   1395 HH21 ARG A 334       0.570 -13.921  46.790  1.00  0.00           H  
ATOM   1396  N   ASN A 335      -2.913 -20.131  46.078  1.00 14.33           N  
ATOM   1397  CA  ASN A 335      -2.076 -21.120  46.747  1.00 14.49           C  
ATOM   1398  C   ASN A 335      -1.587 -22.182  45.769  1.00 13.99           C  
ATOM   1399  O   ASN A 335      -0.432 -22.600  45.822  1.00 13.69           O  
ATOM   1400  CB  ASN A 335      -2.827 -21.773  47.911  1.00 15.26           C  
ATOM   1401  CG  ASN A 335      -3.141 -20.802  49.033  1.00 16.36           C  
ATOM   1402  ND2 ASN A 335      -4.017 -21.225  49.941  1.00 18.34           N  
ATOM   1403  OD1 ASN A 335      -2.602 -19.696  49.099  1.00 19.11           O  
ATOM   1404  H   ASN A 335      -3.869 -20.024  46.386  1.00  0.00           H  
ATOM   1405  HA  ASN A 335      -1.204 -20.607  47.153  1.00  0.00           H  
ATOM   1406  HB3 ASN A 335      -2.237 -22.601  48.303  1.00  0.00           H  
ATOM   1407  HB2 ASN A 335      -3.754 -22.213  47.543  1.00  0.00           H  
ATOM   1408 HD22 ASN A 335      -4.271 -20.627  50.715  1.00  0.00           H  
ATOM   1409 HD21 ASN A 335      -4.428 -22.144  49.856  1.00  0.00           H  
ATOM   1410  N   SER A 336      -2.479 -22.600  44.874  1.00 13.75           N  
ATOM   1411  CA  SER A 336      -2.169 -23.598  43.863  1.00 14.04           C  
ATOM   1412  C   SER A 336      -1.143 -23.075  42.849  1.00 13.21           C  
ATOM   1413  O   SER A 336      -0.207 -23.793  42.458  1.00 12.30           O  
ATOM   1414  CB  SER A 336      -3.459 -24.034  43.175  1.00 14.44           C  
ATOM   1415  OG  SER A 336      -3.211 -25.017  42.192  1.00 19.71           O  
ATOM   1416  H   SER A 336      -3.415 -22.222  44.880  1.00  0.00           H  
ATOM   1417  HA  SER A 336      -1.740 -24.466  44.363  1.00  0.00           H  
ATOM   1418  HB3 SER A 336      -3.933 -23.169  42.711  1.00  0.00           H  
ATOM   1419  HB2 SER A 336      -4.150 -24.431  43.918  1.00  0.00           H  
ATOM   1420  HG  SER A 336      -4.039 -25.271  41.777  1.00  0.00           H  
ATOM   1421  N   ALA A 337      -1.327 -21.828  42.414  1.00 12.33           N  
ATOM   1422  CA  ALA A 337      -0.359 -21.195  41.516  1.00 11.93           C  
ATOM   1423  C   ALA A 337       1.017 -21.078  42.178  1.00 12.11           C  
ATOM   1424  O   ALA A 337       2.051 -21.391  41.564  1.00 11.81           O  
ATOM   1425  CB  ALA A 337      -0.849 -19.841  41.107  1.00 12.01           C  
ATOM   1426  H   ALA A 337      -2.143 -21.307  42.704  1.00  0.00           H  
ATOM   1427  HA  ALA A 337      -0.262 -21.812  40.623  1.00  0.00           H  
ATOM   1428  HB1 ALA A 337      -0.123 -19.378  40.439  1.00  0.00           H  
ATOM   1429  HB2 ALA A 337      -1.804 -19.940  40.591  1.00  0.00           H  
ATOM   1430  HB3 ALA A 337      -0.977 -19.218  41.992  1.00  0.00           H  
ATOM   1431  N   HIS A 338       1.032 -20.606  43.419  1.00 12.47           N  
ATOM   1432  CA  HIS A 338       2.285 -20.490  44.162  1.00 13.75           C  
ATOM   1433  C   HIS A 338       2.971 -21.833  44.321  1.00 13.74           C  
ATOM   1434  O   HIS A 338       4.165 -21.944  44.068  1.00 13.99           O  
ATOM   1435  CB  HIS A 338       2.085 -19.808  45.514  1.00 14.10           C  
ATOM   1436  CG  HIS A 338       2.147 -18.317  45.432  1.00 16.56           C  
ATOM   1437  CD2 HIS A 338       1.184 -17.393  45.199  1.00 17.04           C  
ATOM   1438  ND1 HIS A 338       3.332 -17.617  45.543  1.00 17.70           N  
ATOM   1439  CE1 HIS A 338       3.090 -16.324  45.404  1.00 18.07           C  
ATOM   1440  NE2 HIS A 338       1.795 -16.163  45.194  1.00 17.42           N  
ATOM   1441  H   HIS A 338       0.170 -20.322  43.862  1.00  0.00           H  
ATOM   1442  HA  HIS A 338       2.950 -19.856  43.576  1.00  0.00           H  
ATOM   1443  HB3 HIS A 338       2.841 -20.164  46.214  1.00  0.00           H  
ATOM   1444  HB2 HIS A 338       1.124 -20.108  45.932  1.00  0.00           H  
ATOM   1445  HD2 HIS A 338       0.159 -17.704  45.060  1.00  0.00           H  
ATOM   1446  HD1 HIS A 338       4.197 -18.112  45.706  1.00  0.00           H  
ATOM   1447  HE1 HIS A 338       3.900 -15.613  45.471  1.00  0.00           H  
ATOM   1448  N   SER A 339       2.214 -22.860  44.698  1.00 13.89           N  
ATOM   1449  CA  SER A 339       2.804 -24.187  44.889  1.00 14.39           C  
ATOM   1450  C   SER A 339       3.196 -24.900  43.571  1.00 13.94           C  
ATOM   1451  O   SER A 339       3.788 -25.983  43.597  1.00 14.23           O  
ATOM   1452  CB  SER A 339       1.914 -25.052  45.794  1.00 14.63           C  
ATOM   1453  OG  SER A 339       0.745 -25.449  45.126  1.00 18.75           O  
ATOM   1454  H   SER A 339       1.225 -22.728  44.855  1.00  0.00           H  
ATOM   1455  HA  SER A 339       3.733 -24.030  45.437  1.00  0.00           H  
ATOM   1456  HB3 SER A 339       1.647 -24.487  46.687  1.00  0.00           H  
ATOM   1457  HB2 SER A 339       2.469 -25.935  46.111  1.00  0.00           H  
ATOM   1458  HG  SER A 339       0.208 -25.987  45.712  1.00  0.00           H  
ATOM   1459  N   ALA A 340       2.877 -24.273  42.435  1.00 13.29           N  
ATOM   1460  CA  ALA A 340       3.281 -24.758  41.118  1.00 13.19           C  
ATOM   1461  C   ALA A 340       4.428 -23.958  40.500  1.00 12.96           C  
ATOM   1462  O   ALA A 340       4.807 -24.203  39.351  1.00 12.63           O  
ATOM   1463  CB  ALA A 340       2.071 -24.793  40.155  1.00 13.52           C  
ATOM   1464  H   ALA A 340       2.332 -23.423  42.463  1.00  0.00           H  
ATOM   1465  HA  ALA A 340       3.629 -25.784  41.241  1.00  0.00           H  
ATOM   1466  HB1 ALA A 340       2.393 -25.157  39.179  1.00  0.00           H  
ATOM   1467  HB2 ALA A 340       1.306 -25.458  40.556  1.00  0.00           H  
ATOM   1468  HB3 ALA A 340       1.660 -23.789  40.050  1.00  0.00           H  
ATOM   1469  N   GLY A 341       4.972 -23.005  41.258  1.00 12.46           N  
ATOM   1470  CA  GLY A 341       6.113 -22.220  40.801  1.00 12.08           C  
ATOM   1471  C   GLY A 341       5.780 -21.035  39.908  1.00 11.79           C  
ATOM   1472  O   GLY A 341       6.667 -20.482  39.257  1.00 12.40           O  
ATOM   1473  H   GLY A 341       4.594 -22.811  42.174  1.00  0.00           H  
ATOM   1474  HA3 GLY A 341       6.816 -22.874  40.285  1.00  0.00           H  
ATOM   1475  HA2 GLY A 341       6.680 -21.872  41.665  1.00  0.00           H  
ATOM   1476  N   VAL A 342       4.516 -20.627  39.895  1.00 11.26           N  
ATOM   1477  CA  VAL A 342       4.084 -19.490  39.075  1.00 10.64           C  
ATOM   1478  C   VAL A 342       3.325 -18.437  39.904  1.00 10.74           C  
ATOM   1479  O   VAL A 342       2.455 -17.739  39.388  1.00 10.12           O  
ATOM   1480  CB  VAL A 342       3.258 -19.947  37.840  1.00 10.87           C  
ATOM   1481  CG1 VAL A 342       4.151 -20.749  36.871  1.00  9.86           C  
ATOM   1482  CG2 VAL A 342       2.021 -20.754  38.257  1.00 10.92           C  
ATOM   1483  H   VAL A 342       3.826 -21.103  40.459  1.00  0.00           H  
ATOM   1484  HA  VAL A 342       4.986 -19.009  38.696  1.00  0.00           H  
ATOM   1485  HB  VAL A 342       2.915 -19.054  37.318  1.00  0.00           H  
ATOM   1486 HG11 VAL A 342       3.562 -21.064  36.010  1.00  0.00           H  
ATOM   1487 HG12 VAL A 342       4.978 -20.123  36.536  1.00  0.00           H  
ATOM   1488 HG13 VAL A 342       4.545 -21.628  37.382  1.00  0.00           H  
ATOM   1489 HG21 VAL A 342       1.468 -21.057  37.368  1.00  0.00           H  
ATOM   1490 HG22 VAL A 342       2.334 -21.640  38.809  1.00  0.00           H  
ATOM   1491 HG23 VAL A 342       1.382 -20.139  38.890  1.00  0.00           H  
ATOM   1492  N   GLY A 343       3.679 -18.326  41.185  1.00 10.32           N  
ATOM   1493  CA  GLY A 343       2.976 -17.435  42.109  1.00 10.57           C  
ATOM   1494  C   GLY A 343       3.052 -15.956  41.768  1.00 10.57           C  
ATOM   1495  O   GLY A 343       2.051 -15.251  41.856  1.00 10.13           O  
ATOM   1496  H   GLY A 343       4.453 -18.866  41.544  1.00  0.00           H  
ATOM   1497  HA3 GLY A 343       3.355 -17.592  43.119  1.00  0.00           H  
ATOM   1498  HA2 GLY A 343       1.931 -17.736  42.175  1.00  0.00           H  
ATOM   1499  N   ALA A 344       4.242 -15.483  41.397  1.00 10.27           N  
ATOM   1500  CA  ALA A 344       4.467 -14.049  41.181  1.00 10.68           C  
ATOM   1501  C   ALA A 344       3.590 -13.520  40.045  1.00 10.48           C  
ATOM   1502  O   ALA A 344       2.895 -12.504  40.209  1.00  9.87           O  
ATOM   1503  CB  ALA A 344       5.953 -13.766  40.908  1.00 10.87           C  
ATOM   1504  H   ALA A 344       5.016 -16.117  41.258  1.00  0.00           H  
ATOM   1505  HA  ALA A 344       4.187 -13.524  42.094  1.00  0.00           H  
ATOM   1506  HB1 ALA A 344       6.097 -12.697  40.751  1.00  0.00           H  
ATOM   1507  HB2 ALA A 344       6.548 -14.091  41.762  1.00  0.00           H  
ATOM   1508  HB3 ALA A 344       6.269 -14.309  40.018  1.00  0.00           H  
ATOM   1509  N   ILE A 345       3.598 -14.222  38.909  1.00  9.91           N  
ATOM   1510  CA  ILE A 345       2.797 -13.772  37.767  1.00 10.06           C  
ATOM   1511  C   ILE A 345       1.294 -13.884  38.081  1.00  9.08           C  
ATOM   1512  O   ILE A 345       0.523 -13.011  37.717  1.00  8.99           O  
ATOM   1513  CB  ILE A 345       3.221 -14.436  36.408  1.00 10.04           C  
ATOM   1514  CG1 ILE A 345       2.408 -13.873  35.230  1.00 10.09           C  
ATOM   1515  CG2 ILE A 345       3.112 -15.972  36.458  1.00 11.04           C  
ATOM   1516  CD1 ILE A 345       2.548 -12.356  35.033  1.00 10.45           C  
ATOM   1517  H   ILE A 345       4.155 -15.061  38.838  1.00  0.00           H  
ATOM   1518  HA  ILE A 345       3.002 -12.707  37.658  1.00  0.00           H  
ATOM   1519  HB  ILE A 345       4.268 -14.187  36.233  1.00  0.00           H  
ATOM   1520 HG13 ILE A 345       1.356 -14.124  35.365  1.00  0.00           H  
ATOM   1521 HG12 ILE A 345       2.699 -14.385  34.313  1.00  0.00           H  
ATOM   1522 HG21 ILE A 345       3.415 -16.390  35.498  1.00  0.00           H  
ATOM   1523 HG22 ILE A 345       3.763 -16.358  37.243  1.00  0.00           H  
ATOM   1524 HG23 ILE A 345       2.081 -16.257  36.669  1.00  0.00           H  
ATOM   1525 HD11 ILE A 345       1.943 -12.042  34.182  1.00  0.00           H  
ATOM   1526 HD12 ILE A 345       2.208 -11.840  35.931  1.00  0.00           H  
ATOM   1527 HD13 ILE A 345       3.593 -12.108  34.846  1.00  0.00           H  
ATOM   1528  N   PHE A 346       0.901 -14.937  38.796  1.00  8.63           N  
ATOM   1529  CA  PHE A 346      -0.501 -15.088  39.214  1.00  9.30           C  
ATOM   1530  C   PHE A 346      -0.956 -13.890  40.057  1.00  9.25           C  
ATOM   1531  O   PHE A 346      -2.047 -13.329  39.840  1.00  9.78           O  
ATOM   1532  CB  PHE A 346      -0.675 -16.396  39.992  1.00  9.18           C  
ATOM   1533  CG  PHE A 346      -2.114 -16.833  40.139  1.00 10.50           C  
ATOM   1534  CD1 PHE A 346      -2.707 -17.655  39.182  1.00  9.73           C  
ATOM   1535  CD2 PHE A 346      -2.863 -16.433  41.237  1.00 11.27           C  
ATOM   1536  CE1 PHE A 346      -4.045 -18.065  39.316  1.00 11.39           C  
ATOM   1537  CE2 PHE A 346      -4.186 -16.837  41.383  1.00 10.97           C  
ATOM   1538  CZ  PHE A 346      -4.781 -17.646  40.417  1.00 10.62           C  
ATOM   1539  H   PHE A 346       1.570 -15.647  39.059  1.00  0.00           H  
ATOM   1540  HA  PHE A 346      -1.123 -15.135  38.320  1.00  0.00           H  
ATOM   1541  HB3 PHE A 346      -0.226 -16.291  40.980  1.00  0.00           H  
ATOM   1542  HB2 PHE A 346      -0.105 -17.186  39.503  1.00  0.00           H  
ATOM   1543  HD1 PHE A 346      -2.138 -17.984  38.325  1.00  0.00           H  
ATOM   1544  HD2 PHE A 346      -2.420 -15.800  41.992  1.00  0.00           H  
ATOM   1545  HE1 PHE A 346      -4.493 -18.701  38.566  1.00  0.00           H  
ATOM   1546  HE2 PHE A 346      -4.754 -16.524  42.246  1.00  0.00           H  
ATOM   1547  HZ  PHE A 346      -5.813 -17.947  40.523  1.00  0.00           H  
ATOM   1548  N   ASP A 347      -0.118 -13.494  41.009  1.00  9.67           N  
ATOM   1549  CA  ASP A 347      -0.419 -12.365  41.889  1.00 10.05           C  
ATOM   1550  C   ASP A 347      -0.526 -11.046  41.120  1.00  9.94           C  
ATOM   1551  O   ASP A 347      -1.348 -10.193  41.461  1.00  9.83           O  
ATOM   1552  CB  ASP A 347       0.607 -12.264  43.016  1.00 10.67           C  
ATOM   1553  CG  ASP A 347       0.340 -13.264  44.141  1.00 12.01           C  
ATOM   1554  OD1 ASP A 347       1.251 -13.489  44.954  1.00 15.85           O  
ATOM   1555  OD2 ASP A 347      -0.787 -13.797  44.228  1.00 14.78           O1-
ATOM   1556  H   ASP A 347       0.759 -13.977  41.143  1.00  0.00           H  
ATOM   1557  HA  ASP A 347      -1.390 -12.557  42.346  1.00  0.00           H  
ATOM   1558  HB3 ASP A 347       0.601 -11.252  43.422  1.00  0.00           H  
ATOM   1559  HB2 ASP A 347       1.606 -12.431  42.613  1.00  0.00           H  
ATOM   1560  N   ARG A 348       0.284 -10.890  40.076  1.00  9.68           N  
ATOM   1561  CA  ARG A 348       0.160  -9.707  39.207  1.00  9.57           C  
ATOM   1562  C   ARG A 348      -1.219  -9.657  38.564  1.00  9.40           C  
ATOM   1563  O   ARG A 348      -1.872  -8.598  38.526  1.00  9.55           O  
ATOM   1564  CB  ARG A 348       1.245  -9.695  38.118  1.00  9.56           C  
ATOM   1565  CG  ARG A 348       2.644  -9.382  38.618  1.00 11.15           C  
ATOM   1566  CD  ARG A 348       3.543  -8.972  37.452  1.00 11.04           C  
ATOM   1567  NE  ARG A 348       3.076  -7.724  36.841  1.00 13.84           N  
ATOM   1568  CZ  ARG A 348       3.514  -7.222  35.687  1.00 17.90           C  
ATOM   1569  NH1 ARG A 348       4.460  -7.854  34.988  1.00 19.21           N  
ATOM   1570  NH2 ARG A 348       3.000  -6.077  35.230  1.00 18.35           N1+
ATOM   1571  H   ARG A 348       0.989 -11.585  39.876  1.00  0.00           H  
ATOM   1572  HA  ARG A 348       0.283  -8.816  39.822  1.00  0.00           H  
ATOM   1573  HB3 ARG A 348       0.970  -8.979  37.343  1.00  0.00           H  
ATOM   1574  HB2 ARG A 348       1.252 -10.657  37.605  1.00  0.00           H  
ATOM   1575  HG3 ARG A 348       3.061 -10.263  39.105  1.00  0.00           H  
ATOM   1576  HG2 ARG A 348       2.597  -8.570  39.343  1.00  0.00           H  
ATOM   1577  HD3 ARG A 348       3.548  -9.763  36.702  1.00  0.00           H  
ATOM   1578  HD2 ARG A 348       4.564  -8.841  37.810  1.00  0.00           H  
ATOM   1579  HE  ARG A 348       2.366  -7.235  37.367  1.00  0.00           H  
ATOM   1580 HH12 ARG A 348       4.786  -7.466  34.114  1.00  0.00           H  
ATOM   1581 HH11 ARG A 348       4.849  -8.720  35.333  1.00  0.00           H  
ATOM   1582 HH22 ARG A 348       3.327  -5.690  34.356  1.00  0.00           H  
ATOM   1583 HH21 ARG A 348       2.285  -5.598  35.758  1.00  0.00           H  
ATOM   1584  N   VAL A 349      -1.687 -10.800  38.065  1.00  9.24           N  
ATOM   1585  CA  VAL A 349      -3.034 -10.856  37.500  1.00  9.63           C  
ATOM   1586  C   VAL A 349      -4.068 -10.404  38.549  1.00  9.95           C  
ATOM   1587  O   VAL A 349      -4.925  -9.565  38.265  1.00  9.18           O  
ATOM   1588  CB  VAL A 349      -3.385 -12.251  36.920  1.00  9.44           C  
ATOM   1589  CG1 VAL A 349      -4.881 -12.344  36.624  1.00 10.34           C  
ATOM   1590  CG2 VAL A 349      -2.596 -12.518  35.644  1.00 10.03           C  
ATOM   1591  H   VAL A 349      -1.111 -11.630  38.077  1.00  0.00           H  
ATOM   1592  HA  VAL A 349      -3.072 -10.142  36.677  1.00  0.00           H  
ATOM   1593  HB  VAL A 349      -3.126 -13.011  37.657  1.00  0.00           H  
ATOM   1594 HG11 VAL A 349      -5.111 -13.329  36.218  1.00  0.00           H  
ATOM   1595 HG12 VAL A 349      -5.444 -12.191  37.545  1.00  0.00           H  
ATOM   1596 HG13 VAL A 349      -5.157 -11.579  35.898  1.00  0.00           H  
ATOM   1597 HG21 VAL A 349      -2.857 -13.502  35.254  1.00  0.00           H  
ATOM   1598 HG22 VAL A 349      -2.837 -11.757  34.901  1.00  0.00           H  
ATOM   1599 HG23 VAL A 349      -1.529 -12.486  35.863  1.00  0.00           H  
ATOM   1600  N   LEU A 350      -3.966 -10.953  39.757  1.00  9.91           N  
ATOM   1601  CA  LEU A 350      -4.906 -10.636  40.831  1.00 10.20           C  
ATOM   1602  C   LEU A 350      -4.897  -9.168  41.223  1.00 11.20           C  
ATOM   1603  O   LEU A 350      -5.956  -8.548  41.350  1.00 11.57           O  
ATOM   1604  CB  LEU A 350      -4.618 -11.497  42.066  1.00 10.32           C  
ATOM   1605  CG  LEU A 350      -4.826 -13.003  41.936  1.00 10.26           C  
ATOM   1606  CD1 LEU A 350      -4.506 -13.632  43.280  1.00 10.73           C  
ATOM   1607  CD2 LEU A 350      -6.236 -13.371  41.484  1.00 11.31           C  
ATOM   1608  H   LEU A 350      -3.223 -11.609  39.952  1.00  0.00           H  
ATOM   1609  HA  LEU A 350      -5.908 -10.881  40.480  1.00  0.00           H  
ATOM   1610  HB3 LEU A 350      -5.205 -11.126  42.906  1.00  0.00           H  
ATOM   1611  HB2 LEU A 350      -3.601 -11.304  42.407  1.00  0.00           H  
ATOM   1612  HG  LEU A 350      -4.118 -13.385  41.200  1.00  0.00           H  
ATOM   1613 HD11 LEU A 350      -4.646 -14.711  43.219  1.00  0.00           H  
ATOM   1614 HD12 LEU A 350      -3.472 -13.414  43.547  1.00  0.00           H  
ATOM   1615 HD13 LEU A 350      -5.171 -13.223  44.041  1.00  0.00           H  
ATOM   1616 HD21 LEU A 350      -6.323 -14.455  41.410  1.00  0.00           H  
ATOM   1617 HD22 LEU A 350      -6.959 -12.998  42.209  1.00  0.00           H  
ATOM   1618 HD23 LEU A 350      -6.434 -12.924  40.510  1.00  0.00           H  
ATOM   1619  N   THR A 351      -3.702  -8.614  41.408  1.00 11.25           N  
ATOM   1620  CA  THR A 351      -3.559  -7.267  41.953  1.00 11.87           C  
ATOM   1621  C   THR A 351      -3.707  -6.163  40.906  1.00 11.47           C  
ATOM   1622  O   THR A 351      -4.246  -5.094  41.210  1.00 12.31           O  
ATOM   1623  CB  THR A 351      -2.210  -7.076  42.708  1.00 12.59           C  
ATOM   1624  CG2 THR A 351      -2.076  -8.098  43.816  1.00 12.19           C  
ATOM   1625  OG1 THR A 351      -1.120  -7.247  41.800  1.00 14.44           O  
ATOM   1626  H   THR A 351      -2.865  -9.127  41.170  1.00  0.00           H  
ATOM   1627  HA  THR A 351      -4.358  -7.128  42.682  1.00  0.00           H  
ATOM   1628  HB  THR A 351      -2.172  -6.073  43.134  1.00  0.00           H  
ATOM   1629 HG21 THR A 351      -1.128  -7.951  44.334  1.00  0.00           H  
ATOM   1630 HG22 THR A 351      -2.898  -7.979  44.522  1.00  0.00           H  
ATOM   1631 HG23 THR A 351      -2.106  -9.101  43.391  1.00  0.00           H  
ATOM   1632  HG1 THR A 351      -0.291  -7.129  42.269  1.00  0.00           H  
ATOM   1633  N   GLU A 352      -3.223  -6.409  39.690  1.00 11.02           N  
ATOM   1634  CA  GLU A 352      -3.230  -5.375  38.634  1.00 10.95           C  
ATOM   1635  C   GLU A 352      -4.459  -5.435  37.738  1.00 11.26           C  
ATOM   1636  O   GLU A 352      -4.827  -4.429  37.118  1.00 11.59           O  
ATOM   1637  CB  GLU A 352      -1.957  -5.461  37.781  1.00 10.86           C  
ATOM   1638  CG  GLU A 352      -0.683  -5.288  38.624  1.00  9.67           C  
ATOM   1639  CD  GLU A 352       0.597  -5.506  37.839  1.00 11.64           C  
ATOM   1640  OE1 GLU A 352       0.627  -5.258  36.612  1.00 13.09           O  
ATOM   1641  OE2 GLU A 352       1.592  -5.915  38.466  1.00 12.92           O1-
ATOM   1642  H   GLU A 352      -2.840  -7.318  39.473  1.00  0.00           H  
ATOM   1643  HA  GLU A 352      -3.230  -4.403  39.127  1.00  0.00           H  
ATOM   1644  HB3 GLU A 352      -1.987  -4.694  37.007  1.00  0.00           H  
ATOM   1645  HB2 GLU A 352      -1.926  -6.424  37.271  1.00  0.00           H  
ATOM   1646  HG3 GLU A 352      -0.711  -5.977  39.468  1.00  0.00           H  
ATOM   1647  HG2 GLU A 352      -0.673  -4.290  39.063  1.00  0.00           H  
ATOM   1648  N   LEU A 353      -5.077  -6.612  37.651  1.00 11.01           N  
ATOM   1649  CA  LEU A 353      -6.263  -6.764  36.794  1.00 10.65           C  
ATOM   1650  C   LEU A 353      -7.542  -7.091  37.563  1.00 11.31           C  
ATOM   1651  O   LEU A 353      -8.463  -6.276  37.591  1.00 11.78           O  
ATOM   1652  CB  LEU A 353      -6.017  -7.785  35.664  1.00 10.92           C  
ATOM   1653  CG  LEU A 353      -4.832  -7.504  34.723  1.00 10.23           C  
ATOM   1654  CD1 LEU A 353      -4.638  -8.658  33.741  1.00 11.42           C  
ATOM   1655  CD2 LEU A 353      -5.039  -6.199  33.969  1.00 11.41           C  
ATOM   1656  H   LEU A 353      -4.732  -7.404  38.174  1.00  0.00           H  
ATOM   1657  HA  LEU A 353      -6.426  -5.800  36.313  1.00  0.00           H  
ATOM   1658  HB3 LEU A 353      -6.927  -7.892  35.073  1.00  0.00           H  
ATOM   1659  HB2 LEU A 353      -5.903  -8.779  36.097  1.00  0.00           H  
ATOM   1660  HG  LEU A 353      -3.929  -7.412  35.327  1.00  0.00           H  
ATOM   1661 HD11 LEU A 353      -3.795  -8.440  33.085  1.00  0.00           H  
ATOM   1662 HD12 LEU A 353      -4.439  -9.576  34.293  1.00  0.00           H  
ATOM   1663 HD13 LEU A 353      -5.541  -8.783  33.143  1.00  0.00           H  
ATOM   1664 HD21 LEU A 353      -4.189  -6.021  33.310  1.00  0.00           H  
ATOM   1665 HD22 LEU A 353      -5.951  -6.262  33.376  1.00  0.00           H  
ATOM   1666 HD23 LEU A 353      -5.125  -5.378  34.680  1.00  0.00           H  
ATOM   1667  N   VAL A 354      -7.615  -8.276  38.171  1.00 10.88           N  
ATOM   1668  CA  VAL A 354      -8.884  -8.734  38.771  1.00 11.60           C  
ATOM   1669  C   VAL A 354      -9.395  -7.764  39.847  1.00 11.95           C  
ATOM   1670  O   VAL A 354     -10.546  -7.339  39.809  1.00 11.92           O  
ATOM   1671  CB  VAL A 354      -8.791 -10.181  39.360  1.00 11.16           C  
ATOM   1672  CG1 VAL A 354     -10.132 -10.597  39.984  1.00 12.05           C  
ATOM   1673  CG2 VAL A 354      -8.360 -11.198  38.286  1.00 10.28           C  
ATOM   1674  H   VAL A 354      -6.798  -8.868  38.224  1.00  0.00           H  
ATOM   1675  HA  VAL A 354      -9.629  -8.756  37.975  1.00  0.00           H  
ATOM   1676  HB  VAL A 354      -8.037 -10.179  40.147  1.00  0.00           H  
ATOM   1677 HG11 VAL A 354     -10.048 -11.606  40.388  1.00  0.00           H  
ATOM   1678 HG12 VAL A 354     -10.390  -9.905  40.786  1.00  0.00           H  
ATOM   1679 HG13 VAL A 354     -10.910 -10.575  39.221  1.00  0.00           H  
ATOM   1680 HG21 VAL A 354      -8.305 -12.193  38.728  1.00  0.00           H  
ATOM   1681 HG22 VAL A 354      -9.088 -11.201  37.475  1.00  0.00           H  
ATOM   1682 HG23 VAL A 354      -7.381 -10.921  37.894  1.00  0.00           H  
ATOM   1683  N   SER A 355      -8.534  -7.425  40.798  1.00 12.95           N  
ATOM   1684  CA  SER A 355      -8.925  -6.577  41.933  1.00 13.72           C  
ATOM   1685  C   SER A 355      -9.327  -5.182  41.477  1.00 13.60           C  
ATOM   1686  O   SER A 355     -10.237  -4.575  42.041  1.00 13.72           O  
ATOM   1687  CB  SER A 355      -7.769  -6.462  42.926  1.00 14.31           C  
ATOM   1688  OG  SER A 355      -7.501  -7.719  43.528  1.00 17.77           O  
ATOM   1689  H   SER A 355      -7.579  -7.751  40.754  1.00  0.00           H  
ATOM   1690  HA  SER A 355      -9.774  -7.038  42.437  1.00  0.00           H  
ATOM   1691  HB3 SER A 355      -8.025  -5.737  43.698  1.00  0.00           H  
ATOM   1692  HB2 SER A 355      -6.878  -6.111  42.406  1.00  0.00           H  
ATOM   1693  HG  SER A 355      -6.773  -7.629  44.148  1.00  0.00           H  
ATOM   1694  N   LYS A 356      -8.637  -4.679  40.457  1.00 13.30           N  
ATOM   1695  CA  LYS A 356      -8.924  -3.355  39.912  1.00 13.59           C  
ATOM   1696  C   LYS A 356     -10.233  -3.347  39.117  1.00 12.95           C  
ATOM   1697  O   LYS A 356     -11.025  -2.420  39.238  1.00 12.98           O  
ATOM   1698  CB  LYS A 356      -7.730  -2.840  39.105  1.00 13.94           C  
ATOM   1699  CG  LYS A 356      -6.460  -2.775  39.982  1.00 16.08           C  
ATOM   1700  CD  LYS A 356      -5.571  -1.583  39.667  1.00 19.12           C  
ATOM   1701  CE  LYS A 356      -4.401  -1.488  40.678  1.00 18.12           C  
ATOM   1702  NZ  LYS A 356      -3.504  -0.274  40.499  1.00 17.55           N1+
ATOM   1703  H   LYS A 356      -7.891  -5.216  40.038  1.00  0.00           H  
ATOM   1704  HA  LYS A 356      -9.056  -2.680  40.758  1.00  0.00           H  
ATOM   1705  HB3 LYS A 356      -7.955  -1.846  38.718  1.00  0.00           H  
ATOM   1706  HB2 LYS A 356      -7.552  -3.502  38.257  1.00  0.00           H  
ATOM   1707  HG3 LYS A 356      -5.888  -3.695  39.860  1.00  0.00           H  
ATOM   1708  HG2 LYS A 356      -6.747  -2.744  41.033  1.00  0.00           H  
ATOM   1709  HD3 LYS A 356      -6.162  -0.668  39.709  1.00  0.00           H  
ATOM   1710  HD2 LYS A 356      -5.171  -1.685  38.658  1.00  0.00           H  
ATOM   1711  HE3 LYS A 356      -3.798  -2.394  40.618  1.00  0.00           H  
ATOM   1712  HE2 LYS A 356      -4.799  -1.496  41.693  1.00  0.00           H  
ATOM   1713  HZ1 LYS A 356      -2.772  -0.290  41.195  1.00  0.00           H  
ATOM   1714  HZ2 LYS A 356      -3.092  -0.292  39.577  1.00  0.00           H  
ATOM   1715  HZ3 LYS A 356      -4.051   0.568  40.606  1.00  0.00           H  
ATOM   1716  N   MET A 357     -10.462  -4.393  38.326  1.00 12.94           N  
ATOM   1717  CA  MET A 357     -11.767  -4.609  37.691  1.00 12.99           C  
ATOM   1718  C   MET A 357     -12.891  -4.686  38.730  1.00 13.79           C  
ATOM   1719  O   MET A 357     -13.961  -4.083  38.548  1.00 13.96           O  
ATOM   1720  CB  MET A 357     -11.755  -5.881  36.850  1.00 13.04           C  
ATOM   1721  CG  MET A 357     -10.886  -5.786  35.592  1.00 11.78           C  
ATOM   1722  SD  MET A 357     -10.775  -7.395  34.788  1.00 12.86           S  
ATOM   1723  CE  MET A 357     -10.018  -6.933  33.239  1.00 12.67           C  
ATOM   1724  H   MET A 357      -9.727  -5.063  38.150  1.00  0.00           H  
ATOM   1725  HA  MET A 357     -11.969  -3.765  37.031  1.00  0.00           H  
ATOM   1726  HB3 MET A 357     -12.776  -6.136  36.566  1.00  0.00           H  
ATOM   1727  HB2 MET A 357     -11.414  -6.716  37.462  1.00  0.00           H  
ATOM   1728  HG3 MET A 357      -9.887  -5.447  35.866  1.00  0.00           H  
ATOM   1729  HG2 MET A 357     -11.324  -5.065  34.902  1.00  0.00           H  
ATOM   1730  HE1 MET A 357      -9.880  -7.821  32.622  1.00  0.00           H  
ATOM   1731  HE2 MET A 357     -10.661  -6.225  32.717  1.00  0.00           H  
ATOM   1732  HE3 MET A 357      -9.050  -6.471  33.431  1.00  0.00           H  
ATOM   1733  N   ARG A 358     -12.642  -5.430  39.807  1.00 14.07           N  
ATOM   1734  CA  ARG A 358     -13.597  -5.547  40.914  1.00 15.99           C  
ATOM   1735  C   ARG A 358     -13.880  -4.195  41.560  1.00 16.37           C  
ATOM   1736  O   ARG A 358     -15.040  -3.797  41.687  1.00 17.15           O  
ATOM   1737  CB  ARG A 358     -13.089  -6.529  41.974  1.00 15.37           C  
ATOM   1738  CG  ARG A 358     -14.050  -6.736  43.152  1.00 15.88           C  
ATOM   1739  CD  ARG A 358     -13.387  -7.558  44.265  1.00 17.86           C  
ATOM   1740  NE  ARG A 358     -13.041  -8.896  43.792  1.00 23.20           N  
ATOM   1741  CZ  ARG A 358     -11.812  -9.415  43.777  1.00 24.28           C  
ATOM   1742  NH1 ARG A 358     -10.765  -8.737  44.253  1.00 24.83           N  
ATOM   1743  NH2 ARG A 358     -11.639 -10.640  43.309  1.00 25.73           N1+
ATOM   1744  H   ARG A 358     -11.772  -5.937  39.880  1.00  0.00           H  
ATOM   1745  HA  ARG A 358     -14.534  -5.935  40.514  1.00  0.00           H  
ATOM   1746  HB3 ARG A 358     -12.125  -6.187  42.350  1.00  0.00           H  
ATOM   1747  HB2 ARG A 358     -12.880  -7.491  41.505  1.00  0.00           H  
ATOM   1748  HG3 ARG A 358     -14.945  -7.252  42.804  1.00  0.00           H  
ATOM   1749  HG2 ARG A 358     -14.353  -5.767  43.548  1.00  0.00           H  
ATOM   1750  HD3 ARG A 358     -14.068  -7.637  45.112  1.00  0.00           H  
ATOM   1751  HD2 ARG A 358     -12.485  -7.049  44.604  1.00  0.00           H  
ATOM   1752  HE  ARG A 358     -13.823  -9.440  43.458  1.00  0.00           H  
ATOM   1753 HH12 ARG A 358      -9.844  -9.150  44.231  1.00  0.00           H  
ATOM   1754 HH11 ARG A 358     -10.894  -7.811  44.635  1.00  0.00           H  
ATOM   1755 HH22 ARG A 358     -10.715 -11.048  43.291  1.00  0.00           H  
ATOM   1756 HH21 ARG A 358     -12.431 -11.168  42.970  1.00  0.00           H  
ATOM   1757  N   ASP A 359     -12.820  -3.493  41.949  1.00 17.38           N  
ATOM   1758  CA  ASP A 359     -12.956  -2.244  42.707  1.00 17.94           C  
ATOM   1759  C   ASP A 359     -13.703  -1.129  41.970  1.00 17.76           C  
ATOM   1760  O   ASP A 359     -14.445  -0.350  42.595  1.00 17.42           O  
ATOM   1761  CB  ASP A 359     -11.592  -1.775  43.215  1.00 18.77           C  
ATOM   1762  CG  ASP A 359     -11.045  -2.678  44.313  1.00 20.25           C  
ATOM   1763  OD1 ASP A 359     -11.801  -3.541  44.810  1.00 23.12           O  
ATOM   1764  OD2 ASP A 359      -9.865  -2.534  44.667  1.00 24.28           O1-
ATOM   1765  H   ASP A 359     -11.890  -3.816  41.724  1.00  0.00           H  
ATOM   1766  HA  ASP A 359     -13.549  -2.482  43.590  1.00  0.00           H  
ATOM   1767  HB3 ASP A 359     -11.677  -0.756  43.592  1.00  0.00           H  
ATOM   1768  HB2 ASP A 359     -10.886  -1.746  42.385  1.00  0.00           H  
ATOM   1769  N   MET A 360     -13.551  -1.072  40.648  1.00 17.25           N  
ATOM   1770  CA  MET A 360     -14.284  -0.075  39.853  1.00 16.79           C  
ATOM   1771  C   MET A 360     -15.582  -0.614  39.245  1.00 16.53           C  
ATOM   1772  O   MET A 360     -16.293   0.117  38.547  1.00 16.10           O  
ATOM   1773  CB  MET A 360     -13.388   0.518  38.762  1.00 17.00           C  
ATOM   1774  CG  MET A 360     -13.201  -0.410  37.563  1.00 16.98           C  
ATOM   1775  SD  MET A 360     -12.044   0.237  36.355  1.00 16.53           S  
ATOM   1776  CE  MET A 360     -12.905   1.708  35.793  1.00 17.16           C  
ATOM   1777  H   MET A 360     -12.928  -1.717  40.183  1.00  0.00           H  
ATOM   1778  HA  MET A 360     -14.556   0.739  40.526  1.00  0.00           H  
ATOM   1779  HB3 MET A 360     -12.414   0.762  39.186  1.00  0.00           H  
ATOM   1780  HB2 MET A 360     -13.808   1.465  38.424  1.00  0.00           H  
ATOM   1781  HG3 MET A 360     -14.165  -0.583  37.085  1.00  0.00           H  
ATOM   1782  HG2 MET A 360     -12.856  -1.384  37.909  1.00  0.00           H  
ATOM   1783  HE1 MET A 360     -12.304   2.215  35.038  1.00  0.00           H  
ATOM   1784  HE2 MET A 360     -13.866   1.425  35.363  1.00  0.00           H  
ATOM   1785  HE3 MET A 360     -13.069   2.378  36.637  1.00  0.00           H  
ATOM   1786  N   GLN A 361     -15.891  -1.880  39.537  1.00 16.06           N  
ATOM   1787  CA  GLN A 361     -17.026  -2.594  38.942  1.00 16.08           C  
ATOM   1788  C   GLN A 361     -17.075  -2.411  37.421  1.00 15.66           C  
ATOM   1789  O   GLN A 361     -18.093  -1.978  36.849  1.00 15.36           O  
ATOM   1790  CB  GLN A 361     -18.355  -2.218  39.627  1.00 16.51           C  
ATOM   1791  CG  GLN A 361     -18.447  -2.716  41.077  1.00 19.32           C  
ATOM   1792  CD  GLN A 361     -18.600  -4.237  41.173  1.00 23.67           C  
ATOM   1793  NE2 GLN A 361     -19.817  -4.726  40.943  1.00 24.99           N  
ATOM   1794  OE1 GLN A 361     -17.633  -4.962  41.436  1.00 26.71           O  
ATOM   1795  H   GLN A 361     -15.330  -2.397  40.199  1.00  0.00           H  
ATOM   1796  HA  GLN A 361     -16.864  -3.656  39.128  1.00  0.00           H  
ATOM   1797  HB3 GLN A 361     -19.187  -2.624  39.051  1.00  0.00           H  
ATOM   1798  HB2 GLN A 361     -18.479  -1.135  39.608  1.00  0.00           H  
ATOM   1799  HG3 GLN A 361     -19.291  -2.235  41.572  1.00  0.00           H  
ATOM   1800  HG2 GLN A 361     -17.556  -2.406  41.623  1.00  0.00           H  
ATOM   1801 HE22 GLN A 361     -19.979  -5.722  40.992  1.00  0.00           H  
ATOM   1802 HE21 GLN A 361     -20.578  -4.101  40.719  1.00  0.00           H  
ATOM   1803  N   MET A 362     -15.951  -2.720  36.775  1.00 14.49           N  
ATOM   1804  CA  MET A 362     -15.880  -2.693  35.314  1.00 13.99           C  
ATOM   1805  C   MET A 362     -17.003  -3.573  34.767  1.00 13.61           C  
ATOM   1806  O   MET A 362     -17.145  -4.722  35.179  1.00 13.63           O  
ATOM   1807  CB  MET A 362     -14.515  -3.197  34.834  1.00 13.72           C  
ATOM   1808  CG  MET A 362     -14.356  -3.170  33.314  1.00 13.86           C  
ATOM   1809  SD  MET A 362     -12.886  -4.051  32.744  1.00 13.48           S  
ATOM   1810  CE  MET A 362     -11.589  -2.931  33.267  1.00 13.12           C  
ATOM   1811  H   MET A 362     -15.125  -2.980  37.295  1.00  0.00           H  
ATOM   1812  HA  MET A 362     -16.026  -1.670  34.967  1.00  0.00           H  
ATOM   1813  HB3 MET A 362     -14.357  -4.213  35.196  1.00  0.00           H  
ATOM   1814  HB2 MET A 362     -13.727  -2.598  35.291  1.00  0.00           H  
ATOM   1815  HG3 MET A 362     -14.313  -2.136  32.973  1.00  0.00           H  
ATOM   1816  HG2 MET A 362     -15.241  -3.604  32.850  1.00  0.00           H  
ATOM   1817  HE1 MET A 362     -10.619  -3.340  32.984  1.00  0.00           H  
ATOM   1818  HE2 MET A 362     -11.729  -1.963  32.786  1.00  0.00           H  
ATOM   1819  HE3 MET A 362     -11.629  -2.808  34.349  1.00  0.00           H  
ATOM   1820  N   ASP A 363     -17.829  -3.019  33.886  1.00 13.73           N  
ATOM   1821  CA  ASP A 363     -18.957  -3.781  33.342  1.00 14.22           C  
ATOM   1822  C   ASP A 363     -18.573  -4.475  32.032  1.00 14.39           C  
ATOM   1823  O   ASP A 363     -17.453  -4.294  31.543  1.00 14.38           O  
ATOM   1824  CB  ASP A 363     -20.249  -2.931  33.237  1.00 13.88           C  
ATOM   1825  CG  ASP A 363     -20.175  -1.828  32.180  1.00 14.97           C  
ATOM   1826  OD1 ASP A 363     -20.751  -0.733  32.413  1.00 14.84           O  
ATOM   1827  OD2 ASP A 363     -19.590  -2.053  31.102  1.00 13.35           O1-
ATOM   1828  H   ASP A 363     -17.682  -2.066  33.586  1.00  0.00           H  
ATOM   1829  HA  ASP A 363     -19.168  -4.574  34.060  1.00  0.00           H  
ATOM   1830  HB3 ASP A 363     -20.470  -2.487  34.208  1.00  0.00           H  
ATOM   1831  HB2 ASP A 363     -21.095  -3.584  33.020  1.00  0.00           H  
ATOM   1832  N   LYS A 364     -19.494  -5.262  31.471  1.00 14.62           N  
ATOM   1833  CA  LYS A 364     -19.184  -6.087  30.298  1.00 14.93           C  
ATOM   1834  C   LYS A 364     -19.045  -5.282  29.016  1.00 14.41           C  
ATOM   1835  O   LYS A 364     -18.281  -5.660  28.130  1.00 14.40           O  
ATOM   1836  CB  LYS A 364     -20.192  -7.231  30.133  1.00 14.78           C  
ATOM   1837  CG  LYS A 364     -20.062  -8.308  31.213  1.00 16.07           C  
ATOM   1838  CD  LYS A 364     -21.005  -9.481  30.970  1.00 16.99           C  
ATOM   1839  CE  LYS A 364     -20.864 -10.545  32.068  1.00 19.21           C  
ATOM   1840  NZ  LYS A 364     -21.889 -11.602  31.902  1.00 22.31           N1+
ATOM   1841  H   LYS A 364     -20.428  -5.298  31.854  1.00  0.00           H  
ATOM   1842  HA  LYS A 364     -18.214  -6.548  30.486  1.00  0.00           H  
ATOM   1843  HB3 LYS A 364     -20.065  -7.686  29.151  1.00  0.00           H  
ATOM   1844  HB2 LYS A 364     -21.204  -6.826  30.145  1.00  0.00           H  
ATOM   1845  HG3 LYS A 364     -20.272  -7.870  32.189  1.00  0.00           H  
ATOM   1846  HG2 LYS A 364     -19.034  -8.669  31.243  1.00  0.00           H  
ATOM   1847  HD3 LYS A 364     -20.785  -9.929  30.001  1.00  0.00           H  
ATOM   1848  HD2 LYS A 364     -22.033  -9.120  30.944  1.00  0.00           H  
ATOM   1849  HE3 LYS A 364     -20.981 -10.076  33.045  1.00  0.00           H  
ATOM   1850  HE2 LYS A 364     -19.871 -10.991  32.016  1.00  0.00           H  
ATOM   1851  HZ1 LYS A 364     -21.782 -12.293  32.631  1.00  0.00           H  
ATOM   1852  HZ2 LYS A 364     -22.810 -11.191  31.960  1.00  0.00           H  
ATOM   1853  HZ3 LYS A 364     -21.775 -12.044  31.001  1.00  0.00           H  
ATOM   1854  N   THR A 365     -19.774  -4.170  28.922  1.00 13.73           N  
ATOM   1855  CA  THR A 365     -19.617  -3.245  27.801  1.00 13.37           C  
ATOM   1856  C   THR A 365     -18.204  -2.652  27.811  1.00 12.48           C  
ATOM   1857  O   THR A 365     -17.531  -2.607  26.774  1.00 12.46           O  
ATOM   1858  CB  THR A 365     -20.686  -2.124  27.829  1.00 13.70           C  
ATOM   1859  CG2 THR A 365     -20.473  -1.135  26.697  1.00 14.33           C  
ATOM   1860  OG1 THR A 365     -21.986  -2.701  27.683  1.00 13.96           O  
ATOM   1861  H   THR A 365     -20.454  -3.950  29.636  1.00  0.00           H  
ATOM   1862  HA  THR A 365     -19.741  -3.809  26.876  1.00  0.00           H  
ATOM   1863  HB  THR A 365     -20.631  -1.598  28.782  1.00  0.00           H  
ATOM   1864 HG21 THR A 365     -21.238  -0.360  26.742  1.00  0.00           H  
ATOM   1865 HG22 THR A 365     -19.488  -0.679  26.793  1.00  0.00           H  
ATOM   1866 HG23 THR A 365     -20.540  -1.656  25.742  1.00  0.00           H  
ATOM   1867  HG1 THR A 365     -22.649  -2.007  27.700  1.00  0.00           H  
ATOM   1868  N   GLU A 366     -17.757  -2.217  28.990  1.00 11.85           N  
ATOM   1869  CA  GLU A 366     -16.425  -1.644  29.147  1.00 11.46           C  
ATOM   1870  C   GLU A 366     -15.328  -2.647  28.832  1.00 11.44           C  
ATOM   1871  O   GLU A 366     -14.382  -2.320  28.109  1.00 11.27           O  
ATOM   1872  CB  GLU A 366     -16.247  -1.044  30.545  1.00 11.38           C  
ATOM   1873  CG  GLU A 366     -17.213   0.093  30.799  1.00 11.26           C  
ATOM   1874  CD  GLU A 366     -17.230   0.547  32.243  1.00 10.79           C  
ATOM   1875  OE1 GLU A 366     -17.286   1.771  32.466  1.00 13.48           O  
ATOM   1876  OE2 GLU A 366     -17.175  -0.312  33.147  1.00 11.55           O1-
ATOM   1877  H   GLU A 366     -18.346  -2.279  29.808  1.00  0.00           H  
ATOM   1878  HA  GLU A 366     -16.335  -0.828  28.429  1.00  0.00           H  
ATOM   1879  HB3 GLU A 366     -15.225  -0.683  30.657  1.00  0.00           H  
ATOM   1880  HB2 GLU A 366     -16.396  -1.821  31.295  1.00  0.00           H  
ATOM   1881  HG3 GLU A 366     -18.217  -0.212  30.504  1.00  0.00           H  
ATOM   1882  HG2 GLU A 366     -16.957   0.936  30.157  1.00  0.00           H  
ATOM   1883  N   LEU A 367     -15.456  -3.860  29.375  1.00 11.19           N  
ATOM   1884  CA  LEU A 367     -14.523  -4.951  29.051  1.00 11.39           C  
ATOM   1885  C   LEU A 367     -14.489  -5.196  27.552  1.00 11.15           C  
ATOM   1886  O   LEU A 367     -13.409  -5.306  26.960  1.00 10.50           O  
ATOM   1887  CB  LEU A 367     -14.918  -6.246  29.770  1.00 11.62           C  
ATOM   1888  CG  LEU A 367     -14.143  -7.509  29.360  1.00 12.20           C  
ATOM   1889  CD1 LEU A 367     -12.749  -7.501  29.979  1.00 11.25           C  
ATOM   1890  CD2 LEU A 367     -14.912  -8.751  29.767  1.00 14.35           C  
ATOM   1891  H   LEU A 367     -16.207  -4.046  30.025  1.00  0.00           H  
ATOM   1892  HA  LEU A 367     -13.524  -4.663  29.379  1.00  0.00           H  
ATOM   1893  HB3 LEU A 367     -15.986  -6.420  29.636  1.00  0.00           H  
ATOM   1894  HB2 LEU A 367     -14.827  -6.102  30.847  1.00  0.00           H  
ATOM   1895  HG  LEU A 367     -14.037  -7.510  28.275  1.00  0.00           H  
ATOM   1896 HD11 LEU A 367     -12.213  -8.401  29.680  1.00  0.00           H  
ATOM   1897 HD12 LEU A 367     -12.203  -6.622  29.635  1.00  0.00           H  
ATOM   1898 HD13 LEU A 367     -12.833  -7.473  31.065  1.00  0.00           H  
ATOM   1899 HD21 LEU A 367     -14.353  -9.639  29.471  1.00  0.00           H  
ATOM   1900 HD22 LEU A 367     -15.052  -8.754  30.848  1.00  0.00           H  
ATOM   1901 HD23 LEU A 367     -15.885  -8.754  29.275  1.00  0.00           H  
ATOM   1902  N   GLY A 368     -15.678  -5.272  26.945  1.00 11.10           N  
ATOM   1903  CA  GLY A 368     -15.800  -5.509  25.510  1.00 11.20           C  
ATOM   1904  C   GLY A 368     -15.057  -4.465  24.708  1.00 10.92           C  
ATOM   1905  O   GLY A 368     -14.362  -4.794  23.758  1.00 11.26           O  
ATOM   1906  H   GLY A 368     -16.527  -5.164  27.482  1.00  0.00           H  
ATOM   1907  HA3 GLY A 368     -16.853  -5.500  25.229  1.00  0.00           H  
ATOM   1908  HA2 GLY A 368     -15.407  -6.497  25.271  1.00  0.00           H  
ATOM   1909  N   CYS A 369     -15.220  -3.199  25.093  1.00 11.24           N  
ATOM   1910  CA  CYS A 369     -14.583  -2.092  24.397  1.00 11.04           C  
ATOM   1911  C   CYS A 369     -13.074  -2.117  24.559  1.00 10.70           C  
ATOM   1912  O   CYS A 369     -12.352  -1.878  23.593  1.00 10.95           O  
ATOM   1913  CB  CYS A 369     -15.132  -0.759  24.884  1.00 10.79           C  
ATOM   1914  SG  CYS A 369     -16.813  -0.455  24.300  1.00 12.60           S  
ATOM   1915  H   CYS A 369     -15.801  -2.985  25.891  1.00  0.00           H  
ATOM   1916  HA  CYS A 369     -14.811  -2.184  23.335  1.00  0.00           H  
ATOM   1917  HB3 CYS A 369     -14.480   0.047  24.547  1.00  0.00           H  
ATOM   1918  HB2 CYS A 369     -15.117  -0.737  25.974  1.00  0.00           H  
ATOM   1919  HG  CYS A 369     -17.238   0.726  24.759  1.00  0.00           H  
ATOM   1920  N   LEU A 370     -12.600  -2.394  25.776  1.00 10.68           N  
ATOM   1921  CA  LEU A 370     -11.149  -2.514  25.994  1.00 10.35           C  
ATOM   1922  C   LEU A 370     -10.573  -3.632  25.122  1.00  9.93           C  
ATOM   1923  O   LEU A 370      -9.506  -3.471  24.520  1.00  9.18           O  
ATOM   1924  CB  LEU A 370     -10.812  -2.765  27.471  1.00 10.57           C  
ATOM   1925  CG  LEU A 370     -10.915  -1.545  28.400  1.00 10.26           C  
ATOM   1926  CD1 LEU A 370     -10.694  -1.963  29.867  1.00  9.86           C  
ATOM   1927  CD2 LEU A 370      -9.939  -0.402  27.981  1.00 10.68           C  
ATOM   1928  H   LEU A 370     -13.237  -2.522  26.549  1.00  0.00           H  
ATOM   1929  HA  LEU A 370     -10.682  -1.576  25.694  1.00  0.00           H  
ATOM   1930  HB3 LEU A 370      -9.811  -3.189  27.544  1.00  0.00           H  
ATOM   1931  HB2 LEU A 370     -11.447  -3.564  27.854  1.00  0.00           H  
ATOM   1932  HG  LEU A 370     -11.930  -1.156  28.319  1.00  0.00           H  
ATOM   1933 HD11 LEU A 370     -10.770  -1.087  30.511  1.00  0.00           H  
ATOM   1934 HD12 LEU A 370     -11.451  -2.692  30.156  1.00  0.00           H  
ATOM   1935 HD13 LEU A 370      -9.704  -2.406  29.974  1.00  0.00           H  
ATOM   1936 HD21 LEU A 370     -10.048   0.439  28.666  1.00  0.00           H  
ATOM   1937 HD22 LEU A 370      -8.913  -0.769  28.016  1.00  0.00           H  
ATOM   1938 HD23 LEU A 370     -10.174  -0.077  26.968  1.00  0.00           H  
ATOM   1939  N   ARG A 371     -11.291  -4.752  25.046  1.00  9.79           N  
ATOM   1940  CA  ARG A 371     -10.831  -5.878  24.215  1.00 10.22           C  
ATOM   1941  C   ARG A 371     -10.806  -5.502  22.729  1.00 10.08           C  
ATOM   1942  O   ARG A 371      -9.858  -5.849  22.013  1.00 10.01           O  
ATOM   1943  CB  ARG A 371     -11.652  -7.145  24.477  1.00 10.32           C  
ATOM   1944  CG  ARG A 371     -11.466  -7.712  25.884  1.00 10.44           C  
ATOM   1945  CD  ARG A 371     -12.325  -8.938  26.082  1.00 11.79           C  
ATOM   1946  NE  ARG A 371     -11.695 -10.138  25.541  1.00 13.19           N  
ATOM   1947  CZ  ARG A 371     -12.329 -11.083  24.847  1.00 12.34           C  
ATOM   1948  NH1 ARG A 371     -13.633 -10.990  24.575  1.00 13.30           N  
ATOM   1949  NH2 ARG A 371     -11.653 -12.133  24.420  1.00 11.12           N1+
ATOM   1950  H   ARG A 371     -12.157  -4.833  25.560  1.00  0.00           H  
ATOM   1951  HA  ARG A 371      -9.804  -6.095  24.508  1.00  0.00           H  
ATOM   1952  HB3 ARG A 371     -11.388  -7.906  23.743  1.00  0.00           H  
ATOM   1953  HB2 ARG A 371     -12.708  -6.933  24.309  1.00  0.00           H  
ATOM   1954  HG3 ARG A 371     -11.739  -6.955  26.619  1.00  0.00           H  
ATOM   1955  HG2 ARG A 371     -10.419  -7.974  26.034  1.00  0.00           H  
ATOM   1956  HD3 ARG A 371     -13.290  -8.786  25.599  1.00  0.00           H  
ATOM   1957  HD2 ARG A 371     -12.518  -9.078  27.146  1.00  0.00           H  
ATOM   1958  HE  ARG A 371     -10.706 -10.225  25.726  1.00  0.00           H  
ATOM   1959 HH12 ARG A 371     -14.092 -11.719  24.047  1.00  0.00           H  
ATOM   1960 HH11 ARG A 371     -14.160 -10.191  24.897  1.00  0.00           H  
ATOM   1961 HH22 ARG A 371     -12.122 -12.856  23.893  1.00  0.00           H  
ATOM   1962 HH21 ARG A 371     -10.666 -12.214  24.620  1.00  0.00           H  
ATOM   1963  N   ALA A 372     -11.849  -4.814  22.260  1.00 10.72           N  
ATOM   1964  CA  ALA A 372     -11.870  -4.316  20.874  1.00 10.01           C  
ATOM   1965  C   ALA A 372     -10.716  -3.352  20.578  1.00 10.53           C  
ATOM   1966  O   ALA A 372     -10.166  -3.357  19.472  1.00  9.83           O  
ATOM   1967  CB  ALA A 372     -13.219  -3.670  20.526  1.00 10.21           C  
ATOM   1968  H   ALA A 372     -12.641  -4.627  22.858  1.00  0.00           H  
ATOM   1969  HA  ALA A 372     -11.746  -5.178  20.219  1.00  0.00           H  
ATOM   1970  HB1 ALA A 372     -13.197  -3.314  19.496  1.00  0.00           H  
ATOM   1971  HB2 ALA A 372     -14.015  -4.406  20.639  1.00  0.00           H  
ATOM   1972  HB3 ALA A 372     -13.404  -2.830  21.196  1.00  0.00           H  
ATOM   1973  N   ILE A 373     -10.362  -2.510  21.551  1.00 10.38           N  
ATOM   1974  CA  ILE A 373      -9.207  -1.612  21.412  1.00 10.14           C  
ATOM   1975  C   ILE A 373      -7.916  -2.425  21.244  1.00 10.07           C  
ATOM   1976  O   ILE A 373      -7.105  -2.150  20.349  1.00 10.78           O  
ATOM   1977  CB  ILE A 373      -9.093  -0.635  22.633  1.00 10.03           C  
ATOM   1978  CG1 ILE A 373     -10.197   0.430  22.567  1.00  9.56           C  
ATOM   1979  CG2 ILE A 373      -7.721   0.033  22.682  1.00 10.50           C  
ATOM   1980  CD1 ILE A 373     -10.427   1.187  23.859  1.00 10.99           C  
ATOM   1981  H   ILE A 373     -10.893  -2.479  22.410  1.00  0.00           H  
ATOM   1982  HA  ILE A 373      -9.350  -1.014  20.512  1.00  0.00           H  
ATOM   1983  HB  ILE A 373      -9.227  -1.212  23.548  1.00  0.00           H  
ATOM   1984 HG13 ILE A 373     -11.130  -0.037  22.251  1.00  0.00           H  
ATOM   1985 HG12 ILE A 373      -9.968   1.138  21.770  1.00  0.00           H  
ATOM   1986 HG21 ILE A 373      -7.674   0.704  23.540  1.00  0.00           H  
ATOM   1987 HG22 ILE A 373      -6.948  -0.730  22.775  1.00  0.00           H  
ATOM   1988 HG23 ILE A 373      -7.561   0.602  21.766  1.00  0.00           H  
ATOM   1989 HD11 ILE A 373     -11.224   1.917  23.716  1.00  0.00           H  
ATOM   1990 HD12 ILE A 373     -10.712   0.487  24.645  1.00  0.00           H  
ATOM   1991 HD13 ILE A 373      -9.511   1.702  24.147  1.00  0.00           H  
ATOM   1992  N   VAL A 374      -7.752  -3.448  22.083  1.00  9.89           N  
ATOM   1993  CA  VAL A 374      -6.614  -4.374  21.992  1.00 10.39           C  
ATOM   1994  C   VAL A 374      -6.612  -5.088  20.635  1.00 10.02           C  
ATOM   1995  O   VAL A 374      -5.575  -5.188  19.975  1.00  9.80           O  
ATOM   1996  CB  VAL A 374      -6.638  -5.383  23.184  1.00 10.15           C  
ATOM   1997  CG1 VAL A 374      -5.651  -6.531  22.985  1.00 11.39           C  
ATOM   1998  CG2 VAL A 374      -6.319  -4.650  24.497  1.00 11.23           C  
ATOM   1999  H   VAL A 374      -8.425  -3.611  22.818  1.00  0.00           H  
ATOM   2000  HA  VAL A 374      -5.697  -3.789  22.065  1.00  0.00           H  
ATOM   2001  HB  VAL A 374      -7.641  -5.802  23.259  1.00  0.00           H  
ATOM   2002 HG11 VAL A 374      -5.703  -7.207  23.838  1.00  0.00           H  
ATOM   2003 HG12 VAL A 374      -5.904  -7.075  22.075  1.00  0.00           H  
ATOM   2004 HG13 VAL A 374      -4.641  -6.131  22.899  1.00  0.00           H  
ATOM   2005 HG21 VAL A 374      -6.338  -5.360  25.324  1.00  0.00           H  
ATOM   2006 HG22 VAL A 374      -5.330  -4.197  24.430  1.00  0.00           H  
ATOM   2007 HG23 VAL A 374      -7.063  -3.872  24.670  1.00  0.00           H  
ATOM   2008  N   LEU A 375      -7.785  -5.543  20.206  1.00  9.94           N  
ATOM   2009  CA  LEU A 375      -7.913  -6.239  18.916  1.00 10.10           C  
ATOM   2010  C   LEU A 375      -7.419  -5.353  17.773  1.00 10.47           C  
ATOM   2011  O   LEU A 375      -6.557  -5.752  16.989  1.00 10.34           O  
ATOM   2012  CB  LEU A 375      -9.370  -6.661  18.674  1.00 10.06           C  
ATOM   2013  CG  LEU A 375      -9.640  -7.387  17.348  1.00  9.92           C  
ATOM   2014  CD1 LEU A 375      -8.977  -8.770  17.339  1.00 11.08           C  
ATOM   2015  CD2 LEU A 375     -11.141  -7.509  17.127  1.00 10.31           C  
ATOM   2016  H   LEU A 375      -8.613  -5.414  20.769  1.00  0.00           H  
ATOM   2017  HA  LEU A 375      -7.296  -7.137  18.947  1.00  0.00           H  
ATOM   2018  HB3 LEU A 375     -10.015  -5.785  18.742  1.00  0.00           H  
ATOM   2019  HB2 LEU A 375      -9.706  -7.286  19.501  1.00  0.00           H  
ATOM   2020  HG  LEU A 375      -9.217  -6.795  16.536  1.00  0.00           H  
ATOM   2021 HD11 LEU A 375      -9.182  -9.266  16.390  1.00  0.00           H  
ATOM   2022 HD12 LEU A 375      -7.900  -8.658  17.465  1.00  0.00           H  
ATOM   2023 HD13 LEU A 375      -9.377  -9.371  18.156  1.00  0.00           H  
ATOM   2024 HD21 LEU A 375     -11.329  -8.025  16.185  1.00  0.00           H  
ATOM   2025 HD22 LEU A 375     -11.584  -8.075  17.946  1.00  0.00           H  
ATOM   2026 HD23 LEU A 375     -11.586  -6.514  17.091  1.00  0.00           H  
ATOM   2027  N   PHE A 376      -7.967  -4.145  17.701  1.00 10.83           N  
ATOM   2028  CA  PHE A 376      -7.592  -3.182  16.669  1.00 11.07           C  
ATOM   2029  C   PHE A 376      -6.289  -2.459  17.046  1.00 11.03           C  
ATOM   2030  O   PHE A 376      -6.281  -1.248  17.335  1.00 10.69           O  
ATOM   2031  CB  PHE A 376      -8.729  -2.175  16.456  1.00 11.25           C  
ATOM   2032  CG  PHE A 376      -9.991  -2.774  15.880  1.00 11.77           C  
ATOM   2033  CD1 PHE A 376     -11.226  -2.444  16.425  1.00 12.50           C  
ATOM   2034  CD2 PHE A 376      -9.946  -3.648  14.790  1.00 13.19           C  
ATOM   2035  CE1 PHE A 376     -12.403  -2.972  15.903  1.00 13.80           C  
ATOM   2036  CE2 PHE A 376     -11.120  -4.190  14.257  1.00 13.26           C  
ATOM   2037  CZ  PHE A 376     -12.351  -3.853  14.816  1.00 12.52           C  
ATOM   2038  H   PHE A 376      -8.667  -3.867  18.374  1.00  0.00           H  
ATOM   2039  HA  PHE A 376      -7.430  -3.722  15.736  1.00  0.00           H  
ATOM   2040  HB3 PHE A 376      -8.382  -1.371  15.807  1.00  0.00           H  
ATOM   2041  HB2 PHE A 376      -8.961  -1.686  17.402  1.00  0.00           H  
ATOM   2042  HD1 PHE A 376     -11.282  -1.769  17.266  1.00  0.00           H  
ATOM   2043  HD2 PHE A 376      -8.996  -3.913  14.349  1.00  0.00           H  
ATOM   2044  HE1 PHE A 376     -13.355  -2.702  16.336  1.00  0.00           H  
ATOM   2045  HE2 PHE A 376     -11.070  -4.866  13.416  1.00  0.00           H  
ATOM   2046  HZ  PHE A 376     -13.263  -4.269  14.414  1.00  0.00           H  
ATOM   2047  N   ASN A 377      -5.197  -3.219  17.056  1.00 11.31           N  
ATOM   2048  CA  ASN A 377      -3.879  -2.698  17.427  1.00 11.75           C  
ATOM   2049  C   ASN A 377      -3.111  -2.276  16.174  1.00 11.63           C  
ATOM   2050  O   ASN A 377      -2.599  -3.128  15.452  1.00 11.47           O  
ATOM   2051  CB  ASN A 377      -3.086  -3.756  18.220  1.00 12.06           C  
ATOM   2052  CG  ASN A 377      -1.686  -3.273  18.620  1.00 12.02           C  
ATOM   2053  ND2 ASN A 377      -0.954  -4.111  19.357  1.00 12.97           N  
ATOM   2054  OD1 ASN A 377      -1.277  -2.164  18.274  1.00 12.93           O  
ATOM   2055  H   ASN A 377      -5.258  -4.194  16.801  1.00  0.00           H  
ATOM   2056  HA  ASN A 377      -4.018  -1.822  18.060  1.00  0.00           H  
ATOM   2057  HB3 ASN A 377      -2.999  -4.665  17.625  1.00  0.00           H  
ATOM   2058  HB2 ASN A 377      -3.644  -4.031  19.115  1.00  0.00           H  
ATOM   2059 HD22 ASN A 377      -0.024  -3.846  19.650  1.00  0.00           H  
ATOM   2060 HD21 ASN A 377      -1.330  -5.010  19.622  1.00  0.00           H  
ATOM   2061  N   PRO A 378      -3.011  -0.952  15.922  1.00 11.73           N  
ATOM   2062  CA  PRO A 378      -2.445  -0.482  14.667  1.00 12.01           C  
ATOM   2063  C   PRO A 378      -0.915  -0.589  14.651  1.00 11.84           C  
ATOM   2064  O   PRO A 378      -0.304  -0.380  13.611  1.00 12.67           O  
ATOM   2065  CB  PRO A 378      -2.892   0.989  14.619  1.00 12.52           C  
ATOM   2066  CG  PRO A 378      -2.911   1.392  16.047  1.00 12.21           C  
ATOM   2067  CD  PRO A 378      -3.379   0.170  16.812  1.00 11.72           C  
ATOM   2068  HA  PRO A 378      -2.871  -1.034  13.830  1.00  0.00           H  
ATOM   2069  HB3 PRO A 378      -3.903   1.045  14.216  1.00  0.00           H  
ATOM   2070  HB2 PRO A 378      -2.142   1.576  14.089  1.00  0.00           H  
ATOM   2071  HG3 PRO A 378      -3.628   2.202  16.185  1.00  0.00           H  
ATOM   2072  HG2 PRO A 378      -1.901   1.652  16.363  1.00  0.00           H  
ATOM   2073  HD2 PRO A 378      -2.817   0.091  17.742  1.00  0.00           H  
ATOM   2074  HD3 PRO A 378      -4.463   0.205  16.918  1.00  0.00           H  
ATOM   2075  N   ASP A 379      -0.313  -0.928  15.793  1.00 11.91           N  
ATOM   2076  CA  ASP A 379       1.132  -1.142  15.872  1.00 12.59           C  
ATOM   2077  C   ASP A 379       1.537  -2.568  15.477  1.00 13.01           C  
ATOM   2078  O   ASP A 379       2.724  -2.897  15.452  1.00 13.13           O  
ATOM   2079  CB  ASP A 379       1.651  -0.839  17.277  1.00 12.72           C  
ATOM   2080  CG  ASP A 379       1.337   0.578  17.715  1.00 14.37           C  
ATOM   2081  OD1 ASP A 379       1.821   1.522  17.064  1.00 15.45           O  
ATOM   2082  OD2 ASP A 379       0.598   0.738  18.701  1.00 16.96           O1-
ATOM   2083  H   ASP A 379      -0.857  -1.044  16.636  1.00  0.00           H  
ATOM   2084  HA  ASP A 379       1.613  -0.451  15.179  1.00  0.00           H  
ATOM   2085  HB3 ASP A 379       2.729  -0.997  17.307  1.00  0.00           H  
ATOM   2086  HB2 ASP A 379       1.213  -1.543  17.985  1.00  0.00           H  
ATOM   2087  N   SER A 380       0.550  -3.414  15.201  1.00 13.70           N  
ATOM   2088  CA  SER A 380       0.827  -4.797  14.794  1.00 14.19           C  
ATOM   2089  C   SER A 380       1.628  -4.826  13.487  1.00 14.40           C  
ATOM   2090  O   SER A 380       1.257  -4.183  12.501  1.00 14.92           O  
ATOM   2091  CB  SER A 380      -0.479  -5.576  14.660  1.00 14.34           C  
ATOM   2092  OG  SER A 380      -1.241  -5.494  15.863  1.00 14.22           O  
ATOM   2093  H   SER A 380      -0.410  -3.109  15.270  1.00  0.00           H  
ATOM   2094  HA  SER A 380       1.427  -5.268  15.573  1.00  0.00           H  
ATOM   2095  HB3 SER A 380      -0.258  -6.621  14.441  1.00  0.00           H  
ATOM   2096  HB2 SER A 380      -1.061  -5.169  13.833  1.00  0.00           H  
ATOM   2097  HG  SER A 380      -2.057  -5.989  15.760  1.00  0.00           H  
ATOM   2098  N   LYS A 381       2.737  -5.559  13.498  1.00 14.95           N  
ATOM   2099  CA  LYS A 381       3.665  -5.585  12.370  1.00 15.84           C  
ATOM   2100  C   LYS A 381       3.077  -6.321  11.164  1.00 15.95           C  
ATOM   2101  O   LYS A 381       2.451  -7.378  11.307  1.00 15.96           O  
ATOM   2102  CB  LYS A 381       5.010  -6.207  12.786  1.00 16.75           C  
ATOM   2103  CG  LYS A 381       5.695  -5.543  14.005  1.00 17.56           C  
ATOM   2104  CD  LYS A 381       5.902  -4.029  13.841  1.00 18.41           C  
ATOM   2105  CE  LYS A 381       6.171  -3.360  15.200  1.00 18.56           C  
ATOM   2106  NZ  LYS A 381       6.277  -1.845  15.177  1.00 17.06           N1+
ATOM   2107  H   LYS A 381       2.961  -6.123  14.305  1.00  0.00           H  
ATOM   2108  HA  LYS A 381       3.854  -4.554  12.071  1.00  0.00           H  
ATOM   2109  HB3 LYS A 381       5.693  -6.191  11.936  1.00  0.00           H  
ATOM   2110  HB2 LYS A 381       4.869  -7.269  12.986  1.00  0.00           H  
ATOM   2111  HG3 LYS A 381       6.657  -6.022  14.185  1.00  0.00           H  
ATOM   2112  HG2 LYS A 381       5.103  -5.732  14.900  1.00  0.00           H  
ATOM   2113  HD3 LYS A 381       5.014  -3.588  13.389  1.00  0.00           H  
ATOM   2114  HD2 LYS A 381       6.745  -3.848  13.174  1.00  0.00           H  
ATOM   2115  HE3 LYS A 381       7.080  -3.778  15.633  1.00  0.00           H  
ATOM   2116  HE2 LYS A 381       5.396  -3.656  15.907  1.00  0.00           H  
ATOM   2117  HZ1 LYS A 381       6.453  -1.505  16.112  1.00  0.00           H  
ATOM   2118  HZ2 LYS A 381       7.036  -1.569  14.570  1.00  0.00           H  
ATOM   2119  HZ3 LYS A 381       5.412  -1.452  14.834  1.00  0.00           H  
ATOM   2120  N   GLY A 382       3.261  -5.744   9.981  1.00 15.86           N  
ATOM   2121  CA  GLY A 382       2.842  -6.396   8.742  1.00 16.30           C  
ATOM   2122  C   GLY A 382       1.460  -6.050   8.223  1.00 16.43           C  
ATOM   2123  O   GLY A 382       1.072  -6.524   7.155  1.00 16.27           O  
ATOM   2124  H   GLY A 382       3.699  -4.836   9.925  1.00  0.00           H  
ATOM   2125  HA3 GLY A 382       2.920  -7.477   8.861  1.00  0.00           H  
ATOM   2126  HA2 GLY A 382       3.578  -6.195   7.964  1.00  0.00           H  
ATOM   2127  N   LEU A 383       0.710  -5.227   8.964  1.00 16.70           N  
ATOM   2128  CA  LEU A 383      -0.623  -4.791   8.520  1.00 17.07           C  
ATOM   2129  C   LEU A 383      -0.572  -4.127   7.142  1.00 18.50           C  
ATOM   2130  O   LEU A 383       0.289  -3.270   6.881  1.00 18.42           O  
ATOM   2131  CB  LEU A 383      -1.260  -3.832   9.543  1.00 16.33           C  
ATOM   2132  CG  LEU A 383      -1.704  -4.395  10.896  1.00 14.79           C  
ATOM   2133  CD1 LEU A 383      -2.115  -3.273  11.861  1.00 13.95           C  
ATOM   2134  CD2 LEU A 383      -2.853  -5.414  10.743  1.00 14.97           C  
ATOM   2135  H   LEU A 383       1.056  -4.890   9.851  1.00  0.00           H  
ATOM   2136  HA  LEU A 383      -1.258  -5.674   8.445  1.00  0.00           H  
ATOM   2137  HB3 LEU A 383      -2.102  -3.321   9.076  1.00  0.00           H  
ATOM   2138  HB2 LEU A 383      -0.587  -2.991   9.711  1.00  0.00           H  
ATOM   2139  HG  LEU A 383      -0.853  -4.916  11.335  1.00  0.00           H  
ATOM   2140 HD11 LEU A 383      -2.425  -3.706  12.812  1.00  0.00           H  
ATOM   2141 HD12 LEU A 383      -1.269  -2.606  12.025  1.00  0.00           H  
ATOM   2142 HD13 LEU A 383      -2.944  -2.709  11.432  1.00  0.00           H  
ATOM   2143 HD21 LEU A 383      -3.139  -5.790  11.725  1.00  0.00           H  
ATOM   2144 HD22 LEU A 383      -3.710  -4.928  10.277  1.00  0.00           H  
ATOM   2145 HD23 LEU A 383      -2.522  -6.244  10.119  1.00  0.00           H  
ATOM   2146  N   SER A 384      -1.492  -4.531   6.264  1.00 19.43           N  
ATOM   2147  CA  SER A 384      -1.592  -3.954   4.918  1.00 20.89           C  
ATOM   2148  C   SER A 384      -2.058  -2.494   4.955  1.00 21.17           C  
ATOM   2149  O   SER A 384      -1.695  -1.705   4.089  1.00 21.51           O  
ATOM   2150  CB  SER A 384      -2.507  -4.796   4.023  1.00 20.75           C  
ATOM   2151  OG  SER A 384      -3.869  -4.635   4.380  1.00 22.93           O  
ATOM   2152  H   SER A 384      -2.148  -5.256   6.518  1.00  0.00           H  
ATOM   2153  HA  SER A 384      -0.595  -3.970   4.478  1.00  0.00           H  
ATOM   2154  HB3 SER A 384      -2.231  -5.847   4.109  1.00  0.00           H  
ATOM   2155  HB2 SER A 384      -2.367  -4.502   2.983  1.00  0.00           H  
ATOM   2156  HG  SER A 384      -4.417  -5.173   3.804  1.00  0.00           H  
ATOM   2157  N   ASN A 385      -2.859  -2.139   5.958  1.00 21.98           N  
ATOM   2158  CA  ASN A 385      -3.271  -0.746   6.140  1.00 22.53           C  
ATOM   2159  C   ASN A 385      -3.445  -0.399   7.614  1.00 22.12           C  
ATOM   2160  O   ASN A 385      -4.559  -0.473   8.145  1.00 22.67           O  
ATOM   2161  CB  ASN A 385      -4.551  -0.436   5.350  1.00 22.70           C  
ATOM   2162  CG  ASN A 385      -4.911   1.053   5.360  1.00 24.28           C  
ATOM   2163  ND2 ASN A 385      -6.019   1.386   4.713  1.00 26.29           N  
ATOM   2164  OD1 ASN A 385      -4.196   1.888   5.923  1.00 24.77           O  
ATOM   2165  H   ASN A 385      -3.193  -2.836   6.609  1.00  0.00           H  
ATOM   2166  HA  ASN A 385      -2.477  -0.113   5.744  1.00  0.00           H  
ATOM   2167  HB3 ASN A 385      -5.380  -1.012   5.763  1.00  0.00           H  
ATOM   2168  HB2 ASN A 385      -4.431  -0.773   4.320  1.00  0.00           H  
ATOM   2169 HD22 ASN A 385      -6.314   2.351   4.681  1.00  0.00           H  
ATOM   2170 HD21 ASN A 385      -6.568   0.674   4.253  1.00  0.00           H  
ATOM   2171  N   PRO A 386      -2.341  -0.018   8.279  1.00 21.92           N  
ATOM   2172  CA  PRO A 386      -2.403   0.340   9.699  1.00 21.31           C  
ATOM   2173  C   PRO A 386      -3.381   1.477   9.967  1.00 20.72           C  
ATOM   2174  O   PRO A 386      -4.048   1.468  10.999  1.00 20.65           O  
ATOM   2175  CB  PRO A 386      -0.971   0.779  10.015  1.00 21.54           C  
ATOM   2176  CG  PRO A 386      -0.130   0.092   8.971  1.00 22.02           C  
ATOM   2177  CD  PRO A 386      -0.970   0.085   7.744  1.00 21.69           C  
ATOM   2178  HA  PRO A 386      -2.669  -0.533  10.295  1.00  0.00           H  
ATOM   2179  HB3 PRO A 386      -0.691   0.413  11.003  1.00  0.00           H  
ATOM   2180  HB2 PRO A 386      -0.889   1.859   9.891  1.00  0.00           H  
ATOM   2181  HG3 PRO A 386       0.064  -0.935   9.282  1.00  0.00           H  
ATOM   2182  HG2 PRO A 386       0.771   0.678   8.789  1.00  0.00           H  
ATOM   2183  HD2 PRO A 386      -0.857   1.037   7.225  1.00  0.00           H  
ATOM   2184  HD3 PRO A 386      -0.744  -0.806   7.159  1.00  0.00           H  
ATOM   2185  N   ALA A 387      -3.467   2.437   9.043  1.00 20.19           N  
ATOM   2186  CA  ALA A 387      -4.369   3.590   9.183  1.00 19.78           C  
ATOM   2187  C   ALA A 387      -5.835   3.174   9.370  1.00 19.22           C  
ATOM   2188  O   ALA A 387      -6.574   3.787  10.149  1.00 18.67           O  
ATOM   2189  CB  ALA A 387      -4.225   4.532   7.980  1.00 19.69           C  
ATOM   2190  H   ALA A 387      -2.899   2.388   8.209  1.00  0.00           H  
ATOM   2191  HA  ALA A 387      -4.065   4.141  10.073  1.00  0.00           H  
ATOM   2192  HB1 ALA A 387      -4.899   5.380   8.099  1.00  0.00           H  
ATOM   2193  HB2 ALA A 387      -3.198   4.891   7.920  1.00  0.00           H  
ATOM   2194  HB3 ALA A 387      -4.476   3.995   7.065  1.00  0.00           H  
ATOM   2195  N   GLU A 388      -6.237   2.134   8.644  1.00 18.84           N  
ATOM   2196  CA  GLU A 388      -7.577   1.559   8.728  1.00 19.00           C  
ATOM   2197  C   GLU A 388      -7.825   0.964  10.119  1.00 17.54           C  
ATOM   2198  O   GLU A 388      -8.899   1.142  10.715  1.00 16.88           O  
ATOM   2199  CB  GLU A 388      -7.709   0.483   7.653  1.00 19.20           C  
ATOM   2200  CG  GLU A 388      -9.062  -0.182   7.513  1.00 21.63           C  
ATOM   2201  CD  GLU A 388      -9.047  -1.284   6.442  1.00 21.58           C  
ATOM   2202  OE1 GLU A 388      -7.994  -1.940   6.259  1.00 26.89           O  
ATOM   2203  OE2 GLU A 388     -10.083  -1.500   5.795  1.00 25.05           O1-
ATOM   2204  H   GLU A 388      -5.602   1.698   7.991  1.00  0.00           H  
ATOM   2205  HA  GLU A 388      -8.312   2.342   8.540  1.00  0.00           H  
ATOM   2206  HB3 GLU A 388      -6.949  -0.281   7.815  1.00  0.00           H  
ATOM   2207  HB2 GLU A 388      -7.413   0.900   6.690  1.00  0.00           H  
ATOM   2208  HG3 GLU A 388      -9.809   0.567   7.252  1.00  0.00           H  
ATOM   2209  HG2 GLU A 388      -9.356  -0.611   8.471  1.00  0.00           H  
ATOM   2210  N   VAL A 389      -6.830   0.251  10.636  1.00 16.24           N  
ATOM   2211  CA  VAL A 389      -6.951  -0.349  11.966  1.00 14.98           C  
ATOM   2212  C   VAL A 389      -6.974   0.755  13.027  1.00 15.10           C  
ATOM   2213  O   VAL A 389      -7.754   0.701  13.979  1.00 14.19           O  
ATOM   2214  CB  VAL A 389      -5.830  -1.397  12.225  1.00 14.90           C  
ATOM   2215  CG1 VAL A 389      -5.874  -1.900  13.658  1.00 14.72           C  
ATOM   2216  CG2 VAL A 389      -5.968  -2.572  11.250  1.00 12.99           C  
ATOM   2217  H   VAL A 389      -5.978   0.118  10.110  1.00  0.00           H  
ATOM   2218  HA  VAL A 389      -7.908  -0.870  12.009  1.00  0.00           H  
ATOM   2219  HB  VAL A 389      -4.865  -0.919  12.056  1.00  0.00           H  
ATOM   2220 HG11 VAL A 389      -5.080  -2.631  13.812  1.00  0.00           H  
ATOM   2221 HG12 VAL A 389      -5.734  -1.063  14.342  1.00  0.00           H  
ATOM   2222 HG13 VAL A 389      -6.840  -2.368  13.850  1.00  0.00           H  
ATOM   2223 HG21 VAL A 389      -5.178  -3.298  11.441  1.00  0.00           H  
ATOM   2224 HG22 VAL A 389      -6.939  -3.047  11.388  1.00  0.00           H  
ATOM   2225 HG23 VAL A 389      -5.885  -2.207  10.226  1.00  0.00           H  
ATOM   2226  N   GLU A 390      -6.126   1.762  12.849  1.00 15.23           N  
ATOM   2227  CA  GLU A 390      -6.117   2.924  13.744  1.00 16.37           C  
ATOM   2228  C   GLU A 390      -7.498   3.600  13.797  1.00 15.26           C  
ATOM   2229  O   GLU A 390      -7.979   3.962  14.878  1.00 15.20           O  
ATOM   2230  CB  GLU A 390      -5.048   3.925  13.303  1.00 16.30           C  
ATOM   2231  CG  GLU A 390      -4.743   5.007  14.336  1.00 18.75           C  
ATOM   2232  CD  GLU A 390      -3.703   6.006  13.838  1.00 19.54           C  
ATOM   2233  OE1 GLU A 390      -3.901   6.580  12.746  1.00 24.69           O  
ATOM   2234  OE2 GLU A 390      -2.687   6.214  14.537  1.00 24.69           O1-
ATOM   2235  H   GLU A 390      -5.468   1.738  12.083  1.00  0.00           H  
ATOM   2236  HA  GLU A 390      -5.868   2.579  14.748  1.00  0.00           H  
ATOM   2237  HB3 GLU A 390      -5.356   4.394  12.369  1.00  0.00           H  
ATOM   2238  HB2 GLU A 390      -4.130   3.390  13.059  1.00  0.00           H  
ATOM   2239  HG3 GLU A 390      -4.387   4.541  15.255  1.00  0.00           H  
ATOM   2240  HG2 GLU A 390      -5.662   5.536  14.589  1.00  0.00           H  
ATOM   2241  N   ALA A 391      -8.136   3.750  12.636  1.00 14.25           N  
ATOM   2242  CA  ALA A 391      -9.451   4.397  12.565  1.00 13.67           C  
ATOM   2243  C   ALA A 391     -10.502   3.600  13.333  1.00 12.99           C  
ATOM   2244  O   ALA A 391     -11.368   4.175  13.989  1.00 12.81           O  
ATOM   2245  CB  ALA A 391      -9.881   4.592  11.105  1.00 13.51           C  
ATOM   2246  H   ALA A 391      -7.715   3.415  11.781  1.00  0.00           H  
ATOM   2247  HA  ALA A 391      -9.369   5.381  13.027  1.00  0.00           H  
ATOM   2248  HB1 ALA A 391     -10.859   5.073  11.075  1.00  0.00           H  
ATOM   2249  HB2 ALA A 391      -9.152   5.219  10.592  1.00  0.00           H  
ATOM   2250  HB3 ALA A 391      -9.938   3.623  10.610  1.00  0.00           H  
ATOM   2251  N   LEU A 392     -10.414   2.273  13.252  1.00 12.19           N  
ATOM   2252  CA  LEU A 392     -11.340   1.403  13.977  1.00 12.13           C  
ATOM   2253  C   LEU A 392     -11.115   1.488  15.494  1.00 12.03           C  
ATOM   2254  O   LEU A 392     -12.078   1.556  16.269  1.00 11.00           O  
ATOM   2255  CB  LEU A 392     -11.225  -0.042  13.482  1.00 11.87           C  
ATOM   2256  CG  LEU A 392     -11.850  -0.313  12.108  1.00 13.25           C  
ATOM   2257  CD1 LEU A 392     -11.494  -1.709  11.645  1.00 12.16           C  
ATOM   2258  CD2 LEU A 392     -13.374  -0.125  12.183  1.00 13.81           C  
ATOM   2259  H   LEU A 392      -9.697   1.848  12.681  1.00  0.00           H  
ATOM   2260  HA  LEU A 392     -12.353   1.747  13.770  1.00  0.00           H  
ATOM   2261  HB3 LEU A 392     -11.669  -0.712  14.218  1.00  0.00           H  
ATOM   2262  HB2 LEU A 392     -10.175  -0.334  13.464  1.00  0.00           H  
ATOM   2263  HG  LEU A 392     -11.445   0.404  11.394  1.00  0.00           H  
ATOM   2264 HD11 LEU A 392     -11.942  -1.894  10.668  1.00  0.00           H  
ATOM   2265 HD12 LEU A 392     -10.411  -1.803  11.571  1.00  0.00           H  
ATOM   2266 HD13 LEU A 392     -11.873  -2.438  12.362  1.00  0.00           H  
ATOM   2267 HD21 LEU A 392     -13.813  -0.319  11.204  1.00  0.00           H  
ATOM   2268 HD22 LEU A 392     -13.791  -0.820  12.912  1.00  0.00           H  
ATOM   2269 HD23 LEU A 392     -13.600   0.897  12.486  1.00  0.00           H  
ATOM   2270  N   ARG A 393      -9.847   1.502  15.908  1.00 11.75           N  
ATOM   2271  CA  ARG A 393      -9.520   1.719  17.323  1.00 12.17           C  
ATOM   2272  C   ARG A 393     -10.113   3.041  17.842  1.00 12.69           C  
ATOM   2273  O   ARG A 393     -10.711   3.085  18.929  1.00 11.72           O  
ATOM   2274  CB  ARG A 393      -8.001   1.688  17.543  1.00 11.97           C  
ATOM   2275  CG  ARG A 393      -7.586   2.089  18.965  1.00 12.04           C  
ATOM   2276  CD  ARG A 393      -6.096   1.988  19.171  1.00 11.75           C  
ATOM   2277  NE  ARG A 393      -5.728   0.626  19.541  1.00 10.82           N  
ATOM   2278  CZ  ARG A 393      -4.683   0.286  20.290  1.00 12.32           C  
ATOM   2279  NH1 ARG A 393      -3.850   1.213  20.783  1.00 10.40           N  
ATOM   2280  NH2 ARG A 393      -4.476  -1.006  20.551  1.00 11.78           N1+
ATOM   2281  H   ARG A 393      -9.098   1.362  15.245  1.00  0.00           H  
ATOM   2282  HA  ARG A 393      -9.960   0.904  17.898  1.00  0.00           H  
ATOM   2283  HB3 ARG A 393      -7.518   2.350  16.825  1.00  0.00           H  
ATOM   2284  HB2 ARG A 393      -7.624   0.689  17.324  1.00  0.00           H  
ATOM   2285  HG3 ARG A 393      -8.096   1.449  19.685  1.00  0.00           H  
ATOM   2286  HG2 ARG A 393      -7.911   3.110  19.163  1.00  0.00           H  
ATOM   2287  HD3 ARG A 393      -5.792   2.674  19.962  1.00  0.00           H  
ATOM   2288  HD2 ARG A 393      -5.583   2.265  18.250  1.00  0.00           H  
ATOM   2289  HE  ARG A 393      -6.343  -0.088  19.178  1.00  0.00           H  
ATOM   2290 HH12 ARG A 393      -3.062   0.934  21.350  1.00  0.00           H  
ATOM   2291 HH11 ARG A 393      -4.010   2.191  20.588  1.00  0.00           H  
ATOM   2292 HH22 ARG A 393      -3.689  -1.287  21.118  1.00  0.00           H  
ATOM   2293 HH21 ARG A 393      -5.107  -1.703  20.182  1.00  0.00           H  
ATOM   2294  N   GLU A 394      -9.937   4.104  17.054  1.00 13.32           N  
ATOM   2295  CA  GLU A 394     -10.446   5.436  17.392  1.00 14.91           C  
ATOM   2296  C   GLU A 394     -11.963   5.437  17.592  1.00 14.37           C  
ATOM   2297  O   GLU A 394     -12.464   6.054  18.543  1.00 14.56           O  
ATOM   2298  CB  GLU A 394     -10.012   6.463  16.335  1.00 14.83           C  
ATOM   2299  CG  GLU A 394      -8.535   6.817  16.417  1.00 17.55           C  
ATOM   2300  CD  GLU A 394      -7.997   7.563  15.196  1.00 18.48           C  
ATOM   2301  OE1 GLU A 394      -8.753   7.786  14.223  1.00 22.86           O  
ATOM   2302  OE2 GLU A 394      -6.798   7.926  15.218  1.00 24.08           O1-
ATOM   2303  H   GLU A 394      -9.435   4.009  16.183  1.00  0.00           H  
ATOM   2304  HA  GLU A 394      -9.991   5.729  18.338  1.00  0.00           H  
ATOM   2305  HB3 GLU A 394     -10.608   7.369  16.444  1.00  0.00           H  
ATOM   2306  HB2 GLU A 394     -10.237   6.076  15.341  1.00  0.00           H  
ATOM   2307  HG3 GLU A 394      -7.954   5.908  16.570  1.00  0.00           H  
ATOM   2308  HG2 GLU A 394      -8.356   7.413  17.312  1.00  0.00           H  
ATOM   2309  N   LYS A 395     -12.677   4.724  16.722  1.00 13.91           N  
ATOM   2310  CA  LYS A 395     -14.139   4.595  16.834  1.00 13.45           C  
ATOM   2311  C   LYS A 395     -14.561   3.867  18.105  1.00 12.67           C  
ATOM   2312  O   LYS A 395     -15.506   4.282  18.783  1.00 11.81           O  
ATOM   2313  CB  LYS A 395     -14.731   3.909  15.598  1.00 13.79           C  
ATOM   2314  CG  LYS A 395     -14.709   4.779  14.347  1.00 15.93           C  
ATOM   2315  CD  LYS A 395     -15.140   3.989  13.130  1.00 19.28           C  
ATOM   2316  CE  LYS A 395     -15.226   4.879  11.897  1.00 22.22           C  
ATOM   2317  NZ  LYS A 395     -15.757   4.114  10.718  1.00 23.12           N1+
ATOM   2318  H   LYS A 395     -12.216   4.252  15.957  1.00  0.00           H  
ATOM   2319  HA  LYS A 395     -14.554   5.602  16.880  1.00  0.00           H  
ATOM   2320  HB3 LYS A 395     -15.756   3.605  15.809  1.00  0.00           H  
ATOM   2321  HB2 LYS A 395     -14.190   2.983  15.404  1.00  0.00           H  
ATOM   2322  HG3 LYS A 395     -13.702   5.165  14.191  1.00  0.00           H  
ATOM   2323  HG2 LYS A 395     -15.378   5.628  14.484  1.00  0.00           H  
ATOM   2324  HD3 LYS A 395     -16.113   3.535  13.318  1.00  0.00           H  
ATOM   2325  HD2 LYS A 395     -14.427   3.185  12.948  1.00  0.00           H  
ATOM   2326  HE3 LYS A 395     -14.236   5.268  11.661  1.00  0.00           H  
ATOM   2327  HE2 LYS A 395     -15.881   5.725  12.105  1.00  0.00           H  
ATOM   2328  HZ1 LYS A 395     -15.805   4.724   9.914  1.00  0.00           H  
ATOM   2329  HZ2 LYS A 395     -15.143   3.338  10.515  1.00  0.00           H  
ATOM   2330  HZ3 LYS A 395     -16.681   3.765  10.931  1.00  0.00           H  
ATOM   2331  N   VAL A 396     -13.841   2.793  18.444  1.00 12.14           N  
ATOM   2332  CA  VAL A 396     -14.113   2.082  19.690  1.00 12.33           C  
ATOM   2333  C   VAL A 396     -13.930   2.998  20.903  1.00 12.24           C  
ATOM   2334  O   VAL A 396     -14.810   3.081  21.769  1.00 11.59           O  
ATOM   2335  CB  VAL A 396     -13.215   0.834  19.875  1.00 12.33           C  
ATOM   2336  CG1 VAL A 396     -13.544   0.161  21.206  1.00 12.11           C  
ATOM   2337  CG2 VAL A 396     -13.404  -0.143  18.723  1.00 12.35           C  
ATOM   2338  H   VAL A 396     -13.103   2.468  17.837  1.00  0.00           H  
ATOM   2339  HA  VAL A 396     -15.151   1.751  19.670  1.00  0.00           H  
ATOM   2340  HB  VAL A 396     -12.173   1.154  19.894  1.00  0.00           H  
ATOM   2341 HG11 VAL A 396     -12.912  -0.717  21.336  1.00  0.00           H  
ATOM   2342 HG12 VAL A 396     -13.364   0.861  22.022  1.00  0.00           H  
ATOM   2343 HG13 VAL A 396     -14.591  -0.142  21.212  1.00  0.00           H  
ATOM   2344 HG21 VAL A 396     -12.763  -1.012  18.874  1.00  0.00           H  
ATOM   2345 HG22 VAL A 396     -14.445  -0.462  18.684  1.00  0.00           H  
ATOM   2346 HG23 VAL A 396     -13.139   0.345  17.785  1.00  0.00           H  
ATOM   2347  N   TYR A 397     -12.794   3.684  20.984  1.00 12.32           N  
ATOM   2348  CA  TYR A 397     -12.585   4.501  22.163  1.00 12.74           C  
ATOM   2349  C   TYR A 397     -13.483   5.731  22.258  1.00 12.88           C  
ATOM   2350  O   TYR A 397     -13.845   6.138  23.367  1.00 13.04           O  
ATOM   2351  CB  TYR A 397     -11.104   4.741  22.510  1.00 13.00           C  
ATOM   2352  CG  TYR A 397     -10.227   5.615  21.629  1.00 13.53           C  
ATOM   2353  CD1 TYR A 397     -10.462   6.988  21.473  1.00 13.22           C  
ATOM   2354  CD2 TYR A 397      -9.073   5.079  21.043  1.00 13.61           C  
ATOM   2355  CE1 TYR A 397      -9.580   7.787  20.706  1.00 13.57           C  
ATOM   2356  CE2 TYR A 397      -8.200   5.864  20.282  1.00 12.43           C  
ATOM   2357  CZ  TYR A 397      -8.450   7.207  20.125  1.00 14.25           C  
ATOM   2358  OH  TYR A 397      -7.560   7.951  19.366  1.00 14.92           O  
ATOM   2359  H   TYR A 397     -12.114   3.624  20.240  1.00  0.00           H  
ATOM   2360  HA  TYR A 397     -12.937   3.867  22.977  1.00  0.00           H  
ATOM   2361  HB3 TYR A 397     -10.614   3.777  22.649  1.00  0.00           H  
ATOM   2362  HB2 TYR A 397     -11.036   5.097  23.538  1.00  0.00           H  
ATOM   2363  HD1 TYR A 397     -11.322   7.445  21.940  1.00  0.00           H  
ATOM   2364  HD2 TYR A 397      -8.837   4.033  21.173  1.00  0.00           H  
ATOM   2365  HE1 TYR A 397      -9.783   8.839  20.573  1.00  0.00           H  
ATOM   2366  HE2 TYR A 397      -7.333   5.415  19.820  1.00  0.00           H  
ATOM   2367  HH  TYR A 397      -6.852   7.383  19.054  1.00  0.00           H  
ATOM   2368  N   ALA A 398     -13.860   6.298  21.112  1.00 12.66           N  
ATOM   2369  CA  ALA A 398     -14.884   7.352  21.086  1.00 12.92           C  
ATOM   2370  C   ALA A 398     -16.200   6.824  21.672  1.00 13.21           C  
ATOM   2371  O   ALA A 398     -16.808   7.468  22.532  1.00 13.17           O  
ATOM   2372  CB  ALA A 398     -15.098   7.884  19.654  1.00 12.85           C  
ATOM   2373  H   ALA A 398     -13.440   6.005  20.241  1.00  0.00           H  
ATOM   2374  HA  ALA A 398     -14.540   8.178  21.709  1.00  0.00           H  
ATOM   2375  HB1 ALA A 398     -15.861   8.662  19.665  1.00  0.00           H  
ATOM   2376  HB2 ALA A 398     -14.163   8.298  19.276  1.00  0.00           H  
ATOM   2377  HB3 ALA A 398     -15.422   7.068  19.007  1.00  0.00           H  
ATOM   2378  N   SER A 399     -16.623   5.645  21.215  1.00 13.41           N  
ATOM   2379  CA  SER A 399     -17.860   5.021  21.703  1.00 13.97           C  
ATOM   2380  C   SER A 399     -17.770   4.676  23.196  1.00 13.91           C  
ATOM   2381  O   SER A 399     -18.740   4.842  23.942  1.00 13.67           O  
ATOM   2382  CB  SER A 399     -18.226   3.785  20.870  1.00 14.06           C  
ATOM   2383  OG  SER A 399     -18.630   4.160  19.561  1.00 15.92           O  
ATOM   2384  H   SER A 399     -16.088   5.154  20.513  1.00  0.00           H  
ATOM   2385  HA  SER A 399     -18.664   5.748  21.582  1.00  0.00           H  
ATOM   2386  HB3 SER A 399     -19.036   3.245  21.359  1.00  0.00           H  
ATOM   2387  HB2 SER A 399     -17.364   3.121  20.807  1.00  0.00           H  
ATOM   2388  HG  SER A 399     -18.854   3.374  19.057  1.00  0.00           H  
ATOM   2389  N   LEU A 400     -16.601   4.211  23.632  1.00 13.56           N  
ATOM   2390  CA  LEU A 400     -16.387   3.889  25.042  1.00 13.53           C  
ATOM   2391  C   LEU A 400     -16.490   5.127  25.920  1.00 13.68           C  
ATOM   2392  O   LEU A 400     -17.181   5.109  26.945  1.00 13.34           O  
ATOM   2393  CB  LEU A 400     -15.030   3.202  25.248  1.00 13.08           C  
ATOM   2394  CG  LEU A 400     -14.629   2.892  26.694  1.00 14.22           C  
ATOM   2395  CD1 LEU A 400     -15.676   2.030  27.401  1.00 13.83           C  
ATOM   2396  CD2 LEU A 400     -13.254   2.229  26.706  1.00 12.93           C  
ATOM   2397  H   LEU A 400     -15.839   4.074  22.984  1.00  0.00           H  
ATOM   2398  HA  LEU A 400     -17.167   3.192  25.350  1.00  0.00           H  
ATOM   2399  HB3 LEU A 400     -14.249   3.802  24.780  1.00  0.00           H  
ATOM   2400  HB2 LEU A 400     -15.000   2.283  24.663  1.00  0.00           H  
ATOM   2401  HG  LEU A 400     -14.552   3.837  27.232  1.00  0.00           H  
ATOM   2402 HD11 LEU A 400     -15.354   1.833  28.424  1.00  0.00           H  
ATOM   2403 HD12 LEU A 400     -16.630   2.556  27.416  1.00  0.00           H  
ATOM   2404 HD13 LEU A 400     -15.790   1.086  26.868  1.00  0.00           H  
ATOM   2405 HD21 LEU A 400     -12.966   2.007  27.734  1.00  0.00           H  
ATOM   2406 HD22 LEU A 400     -13.291   1.303  26.132  1.00  0.00           H  
ATOM   2407 HD23 LEU A 400     -12.521   2.902  26.261  1.00  0.00           H  
ATOM   2408  N   GLU A 401     -15.817   6.204  25.520  1.00 14.56           N  
ATOM   2409  CA  GLU A 401     -15.903   7.443  26.299  1.00 15.18           C  
ATOM   2410  C   GLU A 401     -17.351   7.919  26.429  1.00 15.27           C  
ATOM   2411  O   GLU A 401     -17.823   8.167  27.539  1.00 15.29           O  
ATOM   2412  CB  GLU A 401     -15.032   8.549  25.730  1.00 15.40           C  
ATOM   2413  CG  GLU A 401     -15.003   9.759  26.653  1.00 16.84           C  
ATOM   2414  CD  GLU A 401     -13.968  10.765  26.278  1.00 19.69           C  
ATOM   2415  OE1 GLU A 401     -13.609  10.837  25.083  1.00 21.82           O  
ATOM   2416  OE2 GLU A 401     -13.508  11.488  27.185  1.00 20.88           O1-
ATOM   2417  H   GLU A 401     -15.251   6.164  24.684  1.00  0.00           H  
ATOM   2418  HA  GLU A 401     -15.539   7.224  27.303  1.00  0.00           H  
ATOM   2419  HB3 GLU A 401     -15.415   8.846  24.754  1.00  0.00           H  
ATOM   2420  HB2 GLU A 401     -14.018   8.176  25.589  1.00  0.00           H  
ATOM   2421  HG3 GLU A 401     -14.832   9.429  27.678  1.00  0.00           H  
ATOM   2422  HG2 GLU A 401     -15.984  10.234  26.658  1.00  0.00           H  
ATOM   2423  N   ALA A 402     -18.056   8.015  25.301  1.00 15.37           N  
ATOM   2424  CA  ALA A 402     -19.463   8.426  25.316  1.00 15.63           C  
ATOM   2425  C   ALA A 402     -20.291   7.532  26.242  1.00 15.90           C  
ATOM   2426  O   ALA A 402     -21.147   8.027  26.984  1.00 15.96           O  
ATOM   2427  CB  ALA A 402     -20.046   8.437  23.907  1.00 15.12           C  
ATOM   2428  H   ALA A 402     -17.622   7.803  24.414  1.00  0.00           H  
ATOM   2429  HA  ALA A 402     -19.510   9.443  25.705  1.00  0.00           H  
ATOM   2430  HB1 ALA A 402     -21.091   8.745  23.948  1.00  0.00           H  
ATOM   2431  HB2 ALA A 402     -19.485   9.136  23.287  1.00  0.00           H  
ATOM   2432  HB3 ALA A 402     -19.979   7.437  23.478  1.00  0.00           H  
ATOM   2433  N   TYR A 403     -20.016   6.228  26.210  1.00 15.53           N  
ATOM   2434  CA  TYR A 403     -20.703   5.265  27.072  1.00 15.82           C  
ATOM   2435  C   TYR A 403     -20.437   5.538  28.552  1.00 16.03           C  
ATOM   2436  O   TYR A 403     -21.368   5.584  29.357  1.00 16.40           O  
ATOM   2437  CB  TYR A 403     -20.325   3.817  26.714  1.00 15.41           C  
ATOM   2438  CG  TYR A 403     -20.865   2.793  27.694  1.00 14.88           C  
ATOM   2439  CD1 TYR A 403     -22.178   2.318  27.587  1.00 15.48           C  
ATOM   2440  CD2 TYR A 403     -20.076   2.314  28.741  1.00 15.05           C  
ATOM   2441  CE1 TYR A 403     -22.685   1.384  28.490  1.00 15.19           C  
ATOM   2442  CE2 TYR A 403     -20.572   1.382  29.654  1.00 14.11           C  
ATOM   2443  CZ  TYR A 403     -21.880   0.922  29.522  1.00 15.88           C  
ATOM   2444  OH  TYR A 403     -22.380   0.005  30.423  1.00 14.98           O  
ATOM   2445  H   TYR A 403     -19.313   5.876  25.576  1.00  0.00           H  
ATOM   2446  HA  TYR A 403     -21.774   5.377  26.903  1.00  0.00           H  
ATOM   2447  HB3 TYR A 403     -19.240   3.729  26.660  1.00  0.00           H  
ATOM   2448  HB2 TYR A 403     -20.687   3.586  25.712  1.00  0.00           H  
ATOM   2449  HD1 TYR A 403     -22.818   2.675  26.794  1.00  0.00           H  
ATOM   2450  HD2 TYR A 403     -19.061   2.664  28.856  1.00  0.00           H  
ATOM   2451  HE1 TYR A 403     -23.698   1.025  28.384  1.00  0.00           H  
ATOM   2452  HE2 TYR A 403     -19.943   1.023  30.455  1.00  0.00           H  
ATOM   2453  HH  TYR A 403     -21.704  -0.211  31.069  1.00  0.00           H  
ATOM   2454  N   CYS A 404     -19.169   5.722  28.902  1.00 16.32           N  
ATOM   2455  CA  CYS A 404     -18.786   6.018  30.278  1.00 16.77           C  
ATOM   2456  C   CYS A 404     -19.410   7.318  30.786  1.00 17.31           C  
ATOM   2457  O   CYS A 404     -19.937   7.362  31.897  1.00 17.19           O  
ATOM   2458  CB  CYS A 404     -17.261   6.072  30.410  1.00 16.45           C  
ATOM   2459  SG  CYS A 404     -16.495   4.459  30.172  1.00 17.16           S  
ATOM   2460  H   CYS A 404     -18.439   5.658  28.207  1.00  0.00           H  
ATOM   2461  HA  CYS A 404     -19.148   5.205  30.908  1.00  0.00           H  
ATOM   2462  HB3 CYS A 404     -16.996   6.457  31.395  1.00  0.00           H  
ATOM   2463  HB2 CYS A 404     -16.859   6.775  29.681  1.00  0.00           H  
ATOM   2464  HG  CYS A 404     -15.170   4.572  30.299  1.00  0.00           H  
ATOM   2465  N   LYS A 405     -19.350   8.361  29.962  1.00 18.04           N  
ATOM   2466  CA  LYS A 405     -19.921   9.668  30.310  1.00 19.01           C  
ATOM   2467  C   LYS A 405     -21.439   9.585  30.527  1.00 19.18           C  
ATOM   2468  O   LYS A 405     -21.986  10.273  31.400  1.00 19.14           O  
ATOM   2469  CB  LYS A 405     -19.590  10.710  29.229  1.00 19.31           C  
ATOM   2470  CG  LYS A 405     -18.105  11.011  29.039  1.00 21.64           C  
ATOM   2471  CD  LYS A 405     -17.564  12.006  30.054  1.00 26.14           C  
ATOM   2472  CE  LYS A 405     -16.087  12.318  29.810  1.00 27.49           C  
ATOM   2473  NZ  LYS A 405     -15.172  11.372  30.519  1.00 29.56           N1+
ATOM   2474  H   LYS A 405     -18.900   8.269  29.062  1.00  0.00           H  
ATOM   2475  HA  LYS A 405     -19.465   9.996  31.244  1.00  0.00           H  
ATOM   2476  HB3 LYS A 405     -20.120  11.637  29.448  1.00  0.00           H  
ATOM   2477  HB2 LYS A 405     -20.017  10.391  28.278  1.00  0.00           H  
ATOM   2478  HG3 LYS A 405     -17.939  11.395  28.032  1.00  0.00           H  
ATOM   2479  HG2 LYS A 405     -17.536  10.083  29.103  1.00  0.00           H  
ATOM   2480  HD3 LYS A 405     -17.688  11.603  31.059  1.00  0.00           H  
ATOM   2481  HD2 LYS A 405     -18.143  12.928  30.002  1.00  0.00           H  
ATOM   2482  HE3 LYS A 405     -15.874  13.337  30.132  1.00  0.00           H  
ATOM   2483  HE2 LYS A 405     -15.882  12.287  28.740  1.00  0.00           H  
ATOM   2484  HZ1 LYS A 405     -14.213  11.622  30.325  1.00  0.00           H  
ATOM   2485  HZ2 LYS A 405     -15.338  11.424  31.514  1.00  0.00           H  
ATOM   2486  HZ3 LYS A 405     -15.346  10.430  30.198  1.00  0.00           H  
ATOM   2487  N   HIS A 406     -22.105   8.732  29.746  1.00 19.37           N  
ATOM   2488  CA  HIS A 406     -23.558   8.555  29.836  1.00 19.98           C  
ATOM   2489  C   HIS A 406     -24.000   7.697  31.021  1.00 19.27           C  
ATOM   2490  O   HIS A 406     -24.962   8.050  31.717  1.00 19.06           O  
ATOM   2491  CB  HIS A 406     -24.127   7.966  28.538  1.00 20.69           C  
ATOM   2492  CG  HIS A 406     -25.589   7.653  28.617  1.00 23.53           C  
ATOM   2493  CD2 HIS A 406     -26.674   8.462  28.615  1.00 26.15           C  
ATOM   2494  ND1 HIS A 406     -26.069   6.367  28.754  1.00 25.99           N  
ATOM   2495  CE1 HIS A 406     -27.389   6.397  28.815  1.00 26.80           C  
ATOM   2496  NE2 HIS A 406     -27.782   7.656  28.729  1.00 27.50           N  
ATOM   2497  H   HIS A 406     -21.608   8.180  29.062  1.00  0.00           H  
ATOM   2498  HA  HIS A 406     -23.999   9.543  29.966  1.00  0.00           H  
ATOM   2499  HB3 HIS A 406     -23.577   7.061  28.280  1.00  0.00           H  
ATOM   2500  HB2 HIS A 406     -23.950   8.661  27.717  1.00  0.00           H  
ATOM   2501  HD2 HIS A 406     -26.550   9.532  28.533  1.00  0.00           H  
ATOM   2502  HD1 HIS A 406     -25.426   5.589  28.792  1.00  0.00           H  
ATOM   2503  HE1 HIS A 406     -27.946   5.477  28.918  1.00  0.00           H  
ATOM   2504  N   LYS A 407     -23.303   6.583  31.243  1.00 18.36           N  
ATOM   2505  CA  LYS A 407     -23.699   5.576  32.239  1.00 17.90           C  
ATOM   2506  C   LYS A 407     -23.187   5.911  33.639  1.00 17.18           C  
ATOM   2507  O   LYS A 407     -23.854   5.624  34.638  1.00 17.21           O  
ATOM   2508  CB  LYS A 407     -23.197   4.189  31.815  1.00 18.52           C  
ATOM   2509  CG  LYS A 407     -23.548   3.049  32.765  1.00 19.90           C  
ATOM   2510  CD  LYS A 407     -24.735   2.230  32.272  1.00 24.03           C  
ATOM   2511  CE  LYS A 407     -25.054   1.089  33.239  1.00 25.95           C  
ATOM   2512  NZ  LYS A 407     -23.867   0.212  33.534  1.00 27.97           N1+
ATOM   2513  H   LYS A 407     -22.461   6.400  30.716  1.00  0.00           H  
ATOM   2514  HA  LYS A 407     -24.788   5.545  32.275  1.00  0.00           H  
ATOM   2515  HB3 LYS A 407     -22.116   4.224  31.678  1.00  0.00           H  
ATOM   2516  HB2 LYS A 407     -23.576   3.958  30.819  1.00  0.00           H  
ATOM   2517  HG3 LYS A 407     -23.773   3.455  33.751  1.00  0.00           H  
ATOM   2518  HG2 LYS A 407     -22.683   2.397  32.884  1.00  0.00           H  
ATOM   2519  HD3 LYS A 407     -24.509   1.819  31.288  1.00  0.00           H  
ATOM   2520  HD2 LYS A 407     -25.607   2.877  32.174  1.00  0.00           H  
ATOM   2521  HE3 LYS A 407     -25.860   0.481  32.828  1.00  0.00           H  
ATOM   2522  HE2 LYS A 407     -25.440   1.502  34.171  1.00  0.00           H  
ATOM   2523  HZ1 LYS A 407     -24.139  -0.519  34.175  1.00  0.00           H  
ATOM   2524  HZ2 LYS A 407     -23.531  -0.201  32.676  1.00  0.00           H  
ATOM   2525  HZ3 LYS A 407     -23.133   0.767  33.950  1.00  0.00           H  
ATOM   2526  N   TYR A 408     -22.006   6.524  33.696  1.00 15.82           N  
ATOM   2527  CA  TYR A 408     -21.348   6.862  34.953  1.00 15.78           C  
ATOM   2528  C   TYR A 408     -20.948   8.346  34.968  1.00 15.63           C  
ATOM   2529  O   TYR A 408     -19.767   8.670  35.098  1.00 15.26           O  
ATOM   2530  CB  TYR A 408     -20.114   5.975  35.142  1.00 15.47           C  
ATOM   2531  CG  TYR A 408     -20.376   4.485  35.042  1.00 15.52           C  
ATOM   2532  CD1 TYR A 408     -20.056   3.773  33.877  1.00 15.49           C  
ATOM   2533  CD2 TYR A 408     -20.939   3.779  36.110  1.00 15.52           C  
ATOM   2534  CE1 TYR A 408     -20.296   2.404  33.782  1.00 14.81           C  
ATOM   2535  CE2 TYR A 408     -21.175   2.411  36.027  1.00 15.33           C  
ATOM   2536  CZ  TYR A 408     -20.850   1.730  34.857  1.00 15.50           C  
ATOM   2537  OH  TYR A 408     -21.095   0.381  34.775  1.00 16.25           O  
ATOM   2538  H   TYR A 408     -21.526   6.776  32.844  1.00  0.00           H  
ATOM   2539  HA  TYR A 408     -22.042   6.677  35.773  1.00  0.00           H  
ATOM   2540  HB3 TYR A 408     -19.655   6.197  36.105  1.00  0.00           H  
ATOM   2541  HB2 TYR A 408     -19.353   6.257  34.415  1.00  0.00           H  
ATOM   2542  HD1 TYR A 408     -19.616   4.286  33.034  1.00  0.00           H  
ATOM   2543  HD2 TYR A 408     -21.199   4.296  37.022  1.00  0.00           H  
ATOM   2544  HE1 TYR A 408     -20.050   1.874  32.873  1.00  0.00           H  
ATOM   2545  HE2 TYR A 408     -21.607   1.886  36.866  1.00  0.00           H  
ATOM   2546  HH  TYR A 408     -21.477   0.074  35.600  1.00  0.00           H  
ATOM   2547  N   PRO A 409     -21.934   9.257  34.850  1.00 15.45           N  
ATOM   2548  CA  PRO A 409     -21.641  10.693  34.772  1.00 15.53           C  
ATOM   2549  C   PRO A 409     -20.921  11.238  36.014  1.00 15.38           C  
ATOM   2550  O   PRO A 409     -20.204  12.232  35.916  1.00 15.71           O  
ATOM   2551  CB  PRO A 409     -23.031  11.326  34.635  1.00 15.46           C  
ATOM   2552  CG  PRO A 409     -23.962  10.313  35.196  1.00 15.51           C  
ATOM   2553  CD  PRO A 409     -23.385   9.005  34.797  1.00 15.71           C  
ATOM   2554  HA  PRO A 409     -21.050  10.902  33.880  1.00  0.00           H  
ATOM   2555  HB3 PRO A 409     -23.256  11.478  33.579  1.00  0.00           H  
ATOM   2556  HB2 PRO A 409     -23.076  12.232  35.239  1.00  0.00           H  
ATOM   2557  HG3 PRO A 409     -24.943  10.430  34.736  1.00  0.00           H  
ATOM   2558  HG2 PRO A 409     -23.966  10.389  36.283  1.00  0.00           H  
ATOM   2559  HD2 PRO A 409     -23.647   8.254  35.543  1.00  0.00           H  
ATOM   2560  HD3 PRO A 409     -23.674   8.783  33.770  1.00  0.00           H  
ATOM   2561  N   GLU A 410     -21.101  10.572  37.152  1.00 14.99           N  
ATOM   2562  CA  GLU A 410     -20.485  10.979  38.420  1.00 15.31           C  
ATOM   2563  C   GLU A 410     -19.027  10.525  38.559  1.00 14.89           C  
ATOM   2564  O   GLU A 410     -18.374  10.804  39.575  1.00 14.65           O  
ATOM   2565  CB  GLU A 410     -21.330  10.475  39.607  1.00 15.53           C  
ATOM   2566  CG  GLU A 410     -21.110   9.015  40.044  1.00 16.02           C  
ATOM   2567  CD  GLU A 410     -21.609   7.965  39.050  1.00 18.91           C  
ATOM   2568  OE1 GLU A 410     -22.249   8.325  38.038  1.00 18.80           O  
ATOM   2569  OE2 GLU A 410     -21.359   6.764  39.296  1.00 18.27           O1-
ATOM   2570  H   GLU A 410     -21.683   9.747  37.168  1.00  0.00           H  
ATOM   2571  HA  GLU A 410     -20.493  12.068  38.452  1.00  0.00           H  
ATOM   2572  HB3 GLU A 410     -22.386  10.628  39.386  1.00  0.00           H  
ATOM   2573  HB2 GLU A 410     -21.175  11.133  40.462  1.00  0.00           H  
ATOM   2574  HG3 GLU A 410     -21.587   8.852  41.011  1.00  0.00           H  
ATOM   2575  HG2 GLU A 410     -20.050   8.853  40.239  1.00  0.00           H  
ATOM   2576  N   GLN A 411     -18.524   9.828  37.535  1.00 15.29           N  
ATOM   2577  CA  GLN A 411     -17.141   9.337  37.525  1.00 15.92           C  
ATOM   2578  C   GLN A 411     -16.358   9.873  36.322  1.00 15.83           C  
ATOM   2579  O   GLN A 411     -16.074   9.124  35.382  1.00 15.66           O  
ATOM   2580  CB  GLN A 411     -17.125   7.806  37.531  1.00 15.68           C  
ATOM   2581  CG  GLN A 411     -17.724   7.182  38.777  1.00 16.25           C  
ATOM   2582  CD  GLN A 411     -17.799   5.668  38.688  1.00 16.88           C  
ATOM   2583  NE2 GLN A 411     -16.671   5.037  38.430  1.00 15.94           N  
ATOM   2584  OE1 GLN A 411     -18.868   5.078  38.843  1.00 21.17           O  
ATOM   2585  H   GLN A 411     -19.101   9.623  36.732  1.00  0.00           H  
ATOM   2586  HA  GLN A 411     -16.650   9.686  38.433  1.00  0.00           H  
ATOM   2587  HB3 GLN A 411     -16.100   7.455  37.408  1.00  0.00           H  
ATOM   2588  HB2 GLN A 411     -17.653   7.436  36.652  1.00  0.00           H  
ATOM   2589  HG3 GLN A 411     -18.723   7.585  38.940  1.00  0.00           H  
ATOM   2590  HG2 GLN A 411     -17.129   7.465  39.646  1.00  0.00           H  
ATOM   2591 HE22 GLN A 411     -16.661   4.030  38.359  1.00  0.00           H  
ATOM   2592 HE21 GLN A 411     -15.817   5.561  38.303  1.00  0.00           H  
ATOM   2593  N   PRO A 412     -16.022  11.182  36.329  1.00 16.21           N  
ATOM   2594  CA  PRO A 412     -15.328  11.777  35.171  1.00 16.25           C  
ATOM   2595  C   PRO A 412     -13.978  11.113  34.826  1.00 15.78           C  
ATOM   2596  O   PRO A 412     -13.525  11.209  33.684  1.00 15.82           O  
ATOM   2597  CB  PRO A 412     -15.129  13.245  35.585  1.00 16.70           C  
ATOM   2598  CG  PRO A 412     -15.330  13.281  37.055  1.00 17.14           C  
ATOM   2599  CD  PRO A 412     -16.283  12.184  37.381  1.00 16.70           C  
ATOM   2600  HA  PRO A 412     -15.982  11.735  34.300  1.00  0.00           H  
ATOM   2601  HB3 PRO A 412     -15.885  13.863  35.101  1.00  0.00           H  
ATOM   2602  HB2 PRO A 412     -14.110  13.552  35.351  1.00  0.00           H  
ATOM   2603  HG3 PRO A 412     -15.769  14.238  37.337  1.00  0.00           H  
ATOM   2604  HG2 PRO A 412     -14.379  13.096  37.555  1.00  0.00           H  
ATOM   2605  HD2 PRO A 412     -16.027  11.761  38.352  1.00  0.00           H  
ATOM   2606  HD3 PRO A 412     -17.304  12.553  37.282  1.00  0.00           H  
ATOM   2607  N   GLY A 413     -13.358  10.441  35.788  1.00 15.35           N  
ATOM   2608  CA  GLY A 413     -12.056   9.792  35.545  1.00 14.53           C  
ATOM   2609  C   GLY A 413     -12.125   8.379  34.984  1.00 14.11           C  
ATOM   2610  O   GLY A 413     -11.085   7.766  34.698  1.00 12.72           O  
ATOM   2611  H   GLY A 413     -13.777  10.368  36.704  1.00  0.00           H  
ATOM   2612  HA3 GLY A 413     -11.479   9.785  36.470  1.00  0.00           H  
ATOM   2613  HA2 GLY A 413     -11.462  10.416  34.878  1.00  0.00           H  
ATOM   2614  N   ARG A 414     -13.342   7.858  34.814  1.00 13.14           N  
ATOM   2615  CA  ARG A 414     -13.529   6.412  34.569  1.00 12.71           C  
ATOM   2616  C   ARG A 414     -12.950   5.919  33.242  1.00 12.07           C  
ATOM   2617  O   ARG A 414     -12.360   4.836  33.192  1.00 11.47           O  
ATOM   2618  CB  ARG A 414     -15.007   6.021  34.666  1.00 13.00           C  
ATOM   2619  CG  ARG A 414     -15.249   4.512  34.737  1.00 13.19           C  
ATOM   2620  CD  ARG A 414     -16.732   4.202  34.956  1.00 13.71           C  
ATOM   2621  NE  ARG A 414     -16.979   2.764  34.915  1.00 13.01           N  
ATOM   2622  CZ  ARG A 414     -16.924   1.949  35.963  1.00 13.06           C  
ATOM   2623  NH1 ARG A 414     -16.644   2.416  37.181  1.00 13.57           N  
ATOM   2624  NH2 ARG A 414     -17.155   0.654  35.795  1.00 12.57           N1+
ATOM   2625  H   ARG A 414     -14.156   8.454  34.852  1.00  0.00           H  
ATOM   2626  HA  ARG A 414     -13.005   5.882  35.364  1.00  0.00           H  
ATOM   2627  HB3 ARG A 414     -15.547   6.434  33.814  1.00  0.00           H  
ATOM   2628  HB2 ARG A 414     -15.451   6.500  35.539  1.00  0.00           H  
ATOM   2629  HG3 ARG A 414     -14.665   4.089  35.555  1.00  0.00           H  
ATOM   2630  HG2 ARG A 414     -14.914   4.047  33.810  1.00  0.00           H  
ATOM   2631  HD3 ARG A 414     -17.323   4.694  34.184  1.00  0.00           H  
ATOM   2632  HD2 ARG A 414     -17.046   4.597  35.922  1.00  0.00           H  
ATOM   2633  HE  ARG A 414     -17.206   2.398  34.002  1.00  0.00           H  
ATOM   2634 HH12 ARG A 414     -16.606   1.784  37.968  1.00  0.00           H  
ATOM   2635 HH11 ARG A 414     -16.470   3.402  37.316  1.00  0.00           H  
ATOM   2636 HH22 ARG A 414     -17.115   0.027  36.586  1.00  0.00           H  
ATOM   2637 HH21 ARG A 414     -17.371   0.295  34.876  1.00  0.00           H  
ATOM   2638  N   PHE A 415     -13.154   6.698  32.179  1.00 11.41           N  
ATOM   2639  CA  PHE A 415     -12.633   6.364  30.852  1.00 11.73           C  
ATOM   2640  C   PHE A 415     -11.104   6.230  30.904  1.00 11.44           C  
ATOM   2641  O   PHE A 415     -10.554   5.206  30.477  1.00 11.44           O  
ATOM   2642  CB  PHE A 415     -13.099   7.420  29.838  1.00 11.68           C  
ATOM   2643  CG  PHE A 415     -12.514   7.280  28.463  1.00 11.21           C  
ATOM   2644  CD1 PHE A 415     -12.735   6.134  27.693  1.00 10.87           C  
ATOM   2645  CD2 PHE A 415     -11.797   8.334  27.907  1.00 11.28           C  
ATOM   2646  CE1 PHE A 415     -12.215   6.030  26.410  1.00 11.59           C  
ATOM   2647  CE2 PHE A 415     -11.270   8.239  26.619  1.00 11.38           C  
ATOM   2648  CZ  PHE A 415     -11.481   7.083  25.871  1.00 11.50           C  
ATOM   2649  H   PHE A 415     -13.684   7.552  32.273  1.00  0.00           H  
ATOM   2650  HA  PHE A 415     -13.049   5.401  30.556  1.00  0.00           H  
ATOM   2651  HB3 PHE A 415     -12.877   8.414  30.225  1.00  0.00           H  
ATOM   2652  HB2 PHE A 415     -14.187   7.400  29.771  1.00  0.00           H  
ATOM   2653  HD1 PHE A 415     -13.316   5.317  28.095  1.00  0.00           H  
ATOM   2654  HD2 PHE A 415     -11.642   9.240  28.474  1.00  0.00           H  
ATOM   2655  HE1 PHE A 415     -12.380   5.133  25.831  1.00  0.00           H  
ATOM   2656  HE2 PHE A 415     -10.702   9.059  26.206  1.00  0.00           H  
ATOM   2657  HZ  PHE A 415     -11.075   7.003  24.873  1.00  0.00           H  
ATOM   2658  N   ALA A 416     -10.429   7.241  31.445  1.00 11.85           N  
ATOM   2659  CA  ALA A 416      -8.979   7.172  31.630  1.00 11.72           C  
ATOM   2660  C   ALA A 416      -8.582   5.964  32.487  1.00 12.08           C  
ATOM   2661  O   ALA A 416      -7.627   5.248  32.167  1.00 11.68           O  
ATOM   2662  CB  ALA A 416      -8.445   8.476  32.242  1.00 11.94           C  
ATOM   2663  H   ALA A 416     -10.917   8.076  31.737  1.00  0.00           H  
ATOM   2664  HA  ALA A 416      -8.521   7.051  30.648  1.00  0.00           H  
ATOM   2665  HB1 ALA A 416      -7.365   8.402  32.371  1.00  0.00           H  
ATOM   2666  HB2 ALA A 416      -8.675   9.310  31.579  1.00  0.00           H  
ATOM   2667  HB3 ALA A 416      -8.915   8.642  33.211  1.00  0.00           H  
ATOM   2668  N   LYS A 417      -9.315   5.738  33.574  1.00 12.16           N  
ATOM   2669  CA  LYS A 417      -9.061   4.591  34.451  1.00 12.11           C  
ATOM   2670  C   LYS A 417      -9.080   3.261  33.677  1.00 11.44           C  
ATOM   2671  O   LYS A 417      -8.191   2.421  33.855  1.00 11.05           O  
ATOM   2672  CB  LYS A 417     -10.076   4.575  35.603  1.00 12.64           C  
ATOM   2673  CG  LYS A 417      -9.747   3.594  36.712  1.00 15.83           C  
ATOM   2674  CD  LYS A 417     -10.577   3.885  37.963  1.00 18.59           C  
ATOM   2675  CE  LYS A 417      -9.943   3.237  39.191  1.00 22.71           C  
ATOM   2676  NZ  LYS A 417      -8.781   4.023  39.716  1.00 26.52           N1+
ATOM   2677  H   LYS A 417     -10.070   6.365  33.814  1.00  0.00           H  
ATOM   2678  HA  LYS A 417      -8.067   4.713  34.882  1.00  0.00           H  
ATOM   2679  HB3 LYS A 417     -11.067   4.354  35.208  1.00  0.00           H  
ATOM   2680  HB2 LYS A 417     -10.163   5.578  36.022  1.00  0.00           H  
ATOM   2681  HG3 LYS A 417      -8.687   3.664  36.956  1.00  0.00           H  
ATOM   2682  HG2 LYS A 417      -9.949   2.579  36.370  1.00  0.00           H  
ATOM   2683  HD3 LYS A 417     -11.586   3.496  37.828  1.00  0.00           H  
ATOM   2684  HD2 LYS A 417     -10.641   4.963  38.114  1.00  0.00           H  
ATOM   2685  HE3 LYS A 417      -9.614   2.229  38.940  1.00  0.00           H  
ATOM   2686  HE2 LYS A 417     -10.694   3.133  39.974  1.00  0.00           H  
ATOM   2687  HZ1 LYS A 417      -8.396   3.557  40.525  1.00  0.00           H  
ATOM   2688  HZ2 LYS A 417      -8.072   4.095  39.001  1.00  0.00           H  
ATOM   2689  HZ3 LYS A 417      -9.090   4.948  39.977  1.00  0.00           H  
ATOM   2690  N   LEU A 418     -10.079   3.081  32.806  1.00 10.69           N  
ATOM   2691  CA  LEU A 418     -10.155   1.895  31.949  1.00 10.55           C  
ATOM   2692  C   LEU A 418      -8.933   1.769  31.052  1.00 10.68           C  
ATOM   2693  O   LEU A 418      -8.280   0.724  31.026  1.00 10.20           O  
ATOM   2694  CB  LEU A 418     -11.414   1.924  31.073  1.00 10.68           C  
ATOM   2695  CG  LEU A 418     -12.753   1.798  31.807  1.00 10.57           C  
ATOM   2696  CD1 LEU A 418     -13.877   2.092  30.840  1.00  9.22           C  
ATOM   2697  CD2 LEU A 418     -12.970   0.420  32.448  1.00 10.87           C  
ATOM   2698  H   LEU A 418     -10.809   3.774  32.725  1.00  0.00           H  
ATOM   2699  HA  LEU A 418     -10.203   1.013  32.588  1.00  0.00           H  
ATOM   2700  HB3 LEU A 418     -11.344   1.142  30.317  1.00  0.00           H  
ATOM   2701  HB2 LEU A 418     -11.416   2.836  30.476  1.00  0.00           H  
ATOM   2702  HG  LEU A 418     -12.779   2.548  32.597  1.00  0.00           H  
ATOM   2703 HD11 LEU A 418     -14.833   2.004  31.356  1.00  0.00           H  
ATOM   2704 HD12 LEU A 418     -13.767   3.104  30.451  1.00  0.00           H  
ATOM   2705 HD13 LEU A 418     -13.843   1.380  30.015  1.00  0.00           H  
ATOM   2706 HD21 LEU A 418     -13.937   0.401  32.951  1.00  0.00           H  
ATOM   2707 HD22 LEU A 418     -12.947  -0.348  31.675  1.00  0.00           H  
ATOM   2708 HD23 LEU A 418     -12.180   0.228  33.174  1.00  0.00           H  
ATOM   2709  N   LEU A 419      -8.617   2.839  30.321  1.00 10.47           N  
ATOM   2710  CA  LEU A 419      -7.489   2.815  29.384  1.00 10.21           C  
ATOM   2711  C   LEU A 419      -6.163   2.550  30.091  1.00 10.40           C  
ATOM   2712  O   LEU A 419      -5.256   1.909  29.527  1.00 10.38           O  
ATOM   2713  CB  LEU A 419      -7.412   4.123  28.587  1.00 10.14           C  
ATOM   2714  CG  LEU A 419      -8.594   4.471  27.674  1.00 10.32           C  
ATOM   2715  CD1 LEU A 419      -8.263   5.769  26.933  1.00 12.88           C  
ATOM   2716  CD2 LEU A 419      -8.945   3.331  26.715  1.00 11.83           C  
ATOM   2717  H   LEU A 419      -9.159   3.687  30.407  1.00  0.00           H  
ATOM   2718  HA  LEU A 419      -7.659   2.003  28.677  1.00  0.00           H  
ATOM   2719  HB3 LEU A 419      -6.493   4.131  28.001  1.00  0.00           H  
ATOM   2720  HB2 LEU A 419      -7.235   4.950  29.274  1.00  0.00           H  
ATOM   2721  HG  LEU A 419      -9.462   4.657  28.306  1.00  0.00           H  
ATOM   2722 HD11 LEU A 419      -9.092   6.035  26.277  1.00  0.00           H  
ATOM   2723 HD12 LEU A 419      -8.101   6.569  27.655  1.00  0.00           H  
ATOM   2724 HD13 LEU A 419      -7.360   5.628  26.338  1.00  0.00           H  
ATOM   2725 HD21 LEU A 419      -9.788   3.627  26.091  1.00  0.00           H  
ATOM   2726 HD22 LEU A 419      -8.085   3.110  26.083  1.00  0.00           H  
ATOM   2727 HD23 LEU A 419      -9.212   2.443  27.288  1.00  0.00           H  
ATOM   2728  N   LEU A 420      -6.061   3.013  31.331  1.00  9.59           N  
ATOM   2729  CA  LEU A 420      -4.819   2.848  32.091  1.00  9.87           C  
ATOM   2730  C   LEU A 420      -4.605   1.469  32.705  1.00 10.16           C  
ATOM   2731  O   LEU A 420      -3.598   1.247  33.387  1.00 10.88           O  
ATOM   2732  CB  LEU A 420      -4.656   3.964  33.129  1.00  9.40           C  
ATOM   2733  CG  LEU A 420      -4.343   5.292  32.430  1.00 10.25           C  
ATOM   2734  CD1 LEU A 420      -4.561   6.462  33.377  1.00  9.76           C  
ATOM   2735  CD2 LEU A 420      -2.908   5.310  31.834  1.00 10.21           C  
ATOM   2736  H   LEU A 420      -6.844   3.485  31.760  1.00  0.00           H  
ATOM   2737  HA  LEU A 420      -4.009   2.985  31.374  1.00  0.00           H  
ATOM   2738  HB3 LEU A 420      -3.843   3.711  33.809  1.00  0.00           H  
ATOM   2739  HB2 LEU A 420      -5.578   4.064  33.702  1.00  0.00           H  
ATOM   2740  HG  LEU A 420      -5.045   5.402  31.603  1.00  0.00           H  
ATOM   2741 HD11 LEU A 420      -4.333   7.395  32.861  1.00  0.00           H  
ATOM   2742 HD12 LEU A 420      -5.600   6.474  33.707  1.00  0.00           H  
ATOM   2743 HD13 LEU A 420      -3.906   6.357  34.242  1.00  0.00           H  
ATOM   2744 HD21 LEU A 420      -2.728   6.269  31.348  1.00  0.00           H  
ATOM   2745 HD22 LEU A 420      -2.180   5.166  32.633  1.00  0.00           H  
ATOM   2746 HD23 LEU A 420      -2.808   4.508  31.103  1.00  0.00           H  
ATOM   2747  N   ARG A 421      -5.527   0.536  32.460  1.00  9.51           N  
ATOM   2748  CA  ARG A 421      -5.210  -0.883  32.714  1.00  9.79           C  
ATOM   2749  C   ARG A 421      -4.499  -1.578  31.550  1.00 10.13           C  
ATOM   2750  O   ARG A 421      -4.006  -2.697  31.707  1.00  9.95           O  
ATOM   2751  CB  ARG A 421      -6.461  -1.664  33.119  1.00  9.26           C  
ATOM   2752  CG  ARG A 421      -7.026  -1.244  34.472  1.00 10.19           C  
ATOM   2753  CD  ARG A 421      -6.070  -1.569  35.618  1.00 12.09           C  
ATOM   2754  NE  ARG A 421      -5.112  -0.491  35.887  1.00 10.39           N  
ATOM   2755  CZ  ARG A 421      -3.960  -0.656  36.524  1.00 11.46           C  
ATOM   2756  NH1 ARG A 421      -3.600  -1.869  36.936  1.00 11.69           N  
ATOM   2757  NH2 ARG A 421      -3.163   0.392  36.750  1.00 11.31           N1+
ATOM   2758  H   ARG A 421      -6.433   0.803  32.104  1.00  0.00           H  
ATOM   2759  HA  ARG A 421      -4.529  -0.910  33.565  1.00  0.00           H  
ATOM   2760  HB3 ARG A 421      -6.232  -2.730  33.137  1.00  0.00           H  
ATOM   2761  HB2 ARG A 421      -7.227  -1.542  32.353  1.00  0.00           H  
ATOM   2762  HG3 ARG A 421      -7.978  -1.748  34.640  1.00  0.00           H  
ATOM   2763  HG2 ARG A 421      -7.230  -0.173  34.463  1.00  0.00           H  
ATOM   2764  HD3 ARG A 421      -5.528  -2.486  35.388  1.00  0.00           H  
ATOM   2765  HD2 ARG A 421      -6.644  -1.777  36.521  1.00  0.00           H  
ATOM   2766  HE  ARG A 421      -5.377   0.424  35.552  1.00  0.00           H  
ATOM   2767 HH12 ARG A 421      -2.724  -1.998  37.421  1.00  0.00           H  
ATOM   2768 HH11 ARG A 421      -4.203  -2.661  36.763  1.00  0.00           H  
ATOM   2769 HH22 ARG A 421      -2.286   0.264  37.235  1.00  0.00           H  
ATOM   2770 HH21 ARG A 421      -3.437   1.312  36.436  1.00  0.00           H  
ATOM   2771  N   LEU A 422      -4.452  -0.928  30.384  1.00  9.43           N  
ATOM   2772  CA  LEU A 422      -3.840  -1.564  29.205  1.00  9.15           C  
ATOM   2773  C   LEU A 422      -2.316  -1.781  29.292  1.00  9.28           C  
ATOM   2774  O   LEU A 422      -1.829  -2.789  28.781  1.00  9.75           O  
ATOM   2775  CB  LEU A 422      -4.228  -0.866  27.899  1.00  8.97           C  
ATOM   2776  CG  LEU A 422      -5.730  -0.901  27.608  1.00  9.24           C  
ATOM   2777  CD1 LEU A 422      -6.018  -0.115  26.348  1.00 11.22           C  
ATOM   2778  CD2 LEU A 422      -6.271  -2.346  27.485  1.00 10.05           C  
ATOM   2779  H   LEU A 422      -4.837   0.003  30.309  1.00  0.00           H  
ATOM   2780  HA  LEU A 422      -4.277  -2.561  29.148  1.00  0.00           H  
ATOM   2781  HB3 LEU A 422      -3.688  -1.324  27.070  1.00  0.00           H  
ATOM   2782  HB2 LEU A 422      -3.889   0.170  27.928  1.00  0.00           H  
ATOM   2783  HG  LEU A 422      -6.247  -0.415  28.436  1.00  0.00           H  
ATOM   2784 HD11 LEU A 422      -7.088  -0.140  26.140  1.00  0.00           H  
ATOM   2785 HD12 LEU A 422      -5.698   0.918  26.483  1.00  0.00           H  
ATOM   2786 HD13 LEU A 422      -5.476  -0.557  25.512  1.00  0.00           H  
ATOM   2787 HD21 LEU A 422      -7.341  -2.318  27.278  1.00  0.00           H  
ATOM   2788 HD22 LEU A 422      -5.758  -2.859  26.671  1.00  0.00           H  
ATOM   2789 HD23 LEU A 422      -6.096  -2.881  28.418  1.00  0.00           H  
ATOM   2790  N   PRO A 423      -1.569  -0.850  29.915  1.00  9.34           N  
ATOM   2791  CA  PRO A 423      -0.127  -1.151  30.085  1.00  9.09           C  
ATOM   2792  C   PRO A 423       0.120  -2.389  30.961  1.00  9.21           C  
ATOM   2793  O   PRO A 423       0.939  -3.246  30.608  1.00  9.32           O  
ATOM   2794  CB  PRO A 423       0.425   0.122  30.737  1.00  9.64           C  
ATOM   2795  CG  PRO A 423      -0.548   1.209  30.307  1.00  9.59           C  
ATOM   2796  CD  PRO A 423      -1.894   0.503  30.413  1.00  8.96           C  
ATOM   2797  HA  PRO A 423       0.336  -1.294  29.109  1.00  0.00           H  
ATOM   2798  HB3 PRO A 423       1.412   0.338  30.327  1.00  0.00           H  
ATOM   2799  HB2 PRO A 423       0.391   0.016  31.821  1.00  0.00           H  
ATOM   2800  HG3 PRO A 423      -0.360   1.468  29.265  1.00  0.00           H  
ATOM   2801  HG2 PRO A 423      -0.514   2.027  31.027  1.00  0.00           H  
ATOM   2802  HD2 PRO A 423      -2.183   0.439  31.462  1.00  0.00           H  
ATOM   2803  HD3 PRO A 423      -2.601   0.975  29.731  1.00  0.00           H  
ATOM   2804  N   ALA A 424      -0.599  -2.502  32.075  1.00  9.22           N  
ATOM   2805  CA  ALA A 424      -0.522  -3.718  32.892  1.00  9.71           C  
ATOM   2806  C   ALA A 424      -0.889  -4.964  32.073  1.00  9.69           C  
ATOM   2807  O   ALA A 424      -0.210  -5.987  32.142  1.00  9.72           O  
ATOM   2808  CB  ALA A 424      -1.399  -3.598  34.144  1.00  9.78           C  
ATOM   2809  H   ALA A 424      -1.204  -1.747  32.364  1.00  0.00           H  
ATOM   2810  HA  ALA A 424       0.511  -3.831  33.221  1.00  0.00           H  
ATOM   2811  HB1 ALA A 424      -1.323  -4.513  34.731  1.00  0.00           H  
ATOM   2812  HB2 ALA A 424      -1.062  -2.753  34.744  1.00  0.00           H  
ATOM   2813  HB3 ALA A 424      -2.436  -3.442  33.848  1.00  0.00           H  
ATOM   2814  N   LEU A 425      -1.959  -4.876  31.292  1.00  9.61           N  
ATOM   2815  CA  LEU A 425      -2.381  -6.006  30.483  1.00  9.40           C  
ATOM   2816  C   LEU A 425      -1.286  -6.415  29.502  1.00  9.75           C  
ATOM   2817  O   LEU A 425      -1.033  -7.605  29.312  1.00  9.81           O  
ATOM   2818  CB  LEU A 425      -3.685  -5.671  29.743  1.00  9.68           C  
ATOM   2819  CG  LEU A 425      -4.309  -6.791  28.908  1.00  9.20           C  
ATOM   2820  CD1 LEU A 425      -4.667  -8.005  29.786  1.00 12.02           C  
ATOM   2821  CD2 LEU A 425      -5.553  -6.269  28.193  1.00  9.31           C  
ATOM   2822  H   LEU A 425      -2.489  -4.017  31.256  1.00  0.00           H  
ATOM   2823  HA  LEU A 425      -2.574  -6.848  31.148  1.00  0.00           H  
ATOM   2824  HB3 LEU A 425      -3.524  -4.798  29.110  1.00  0.00           H  
ATOM   2825  HB2 LEU A 425      -4.420  -5.305  30.460  1.00  0.00           H  
ATOM   2826  HG  LEU A 425      -3.585  -7.108  28.157  1.00  0.00           H  
ATOM   2827 HD11 LEU A 425      -5.109  -8.785  29.166  1.00  0.00           H  
ATOM   2828 HD12 LEU A 425      -3.765  -8.388  30.263  1.00  0.00           H  
ATOM   2829 HD13 LEU A 425      -5.381  -7.702  30.552  1.00  0.00           H  
ATOM   2830 HD21 LEU A 425      -5.994  -7.070  27.599  1.00  0.00           H  
ATOM   2831 HD22 LEU A 425      -6.277  -5.922  28.930  1.00  0.00           H  
ATOM   2832 HD23 LEU A 425      -5.277  -5.442  27.539  1.00  0.00           H  
ATOM   2833  N   ARG A 426      -0.654  -5.421  28.872  1.00  9.47           N  
ATOM   2834  CA  ARG A 426       0.449  -5.653  27.934  1.00  9.69           C  
ATOM   2835  C   ARG A 426       1.598  -6.393  28.630  1.00  9.61           C  
ATOM   2836  O   ARG A 426       2.081  -7.422  28.137  1.00  8.54           O  
ATOM   2837  CB  ARG A 426       0.917  -4.311  27.329  1.00  9.31           C  
ATOM   2838  CG  ARG A 426       2.147  -4.330  26.392  1.00 10.09           C  
ATOM   2839  CD  ARG A 426       1.886  -5.124  25.089  1.00 11.44           C  
ATOM   2840  NE  ARG A 426       0.816  -4.561  24.253  1.00 12.84           N  
ATOM   2841  CZ  ARG A 426       0.991  -3.564  23.390  1.00 14.12           C  
ATOM   2842  NH1 ARG A 426       2.182  -2.996  23.269  1.00 11.43           N  
ATOM   2843  NH2 ARG A 426      -0.018  -3.128  22.646  1.00 12.88           N1+
ATOM   2844  H   ARG A 426      -0.931  -4.463  29.034  1.00  0.00           H  
ATOM   2845  HA  ARG A 426       0.080  -6.282  27.124  1.00  0.00           H  
ATOM   2846  HB3 ARG A 426       1.092  -3.598  28.134  1.00  0.00           H  
ATOM   2847  HB2 ARG A 426       0.081  -3.842  26.811  1.00  0.00           H  
ATOM   2848  HG3 ARG A 426       2.996  -4.766  26.918  1.00  0.00           H  
ATOM   2849  HG2 ARG A 426       2.428  -3.307  26.143  1.00  0.00           H  
ATOM   2850  HD3 ARG A 426       1.645  -6.157  25.338  1.00  0.00           H  
ATOM   2851  HD2 ARG A 426       2.807  -5.179  24.509  1.00  0.00           H  
ATOM   2852  HE  ARG A 426      -0.097  -4.979  24.364  1.00  0.00           H  
ATOM   2853 HH12 ARG A 426       2.316  -2.239  22.614  1.00  0.00           H  
ATOM   2854 HH11 ARG A 426       2.956  -3.320  23.832  1.00  0.00           H  
ATOM   2855 HH22 ARG A 426       0.126  -2.370  21.994  1.00  0.00           H  
ATOM   2856 HH21 ARG A 426      -0.930  -3.554  22.732  1.00  0.00           H  
ATOM   2857  N   SER A 427       2.017  -5.886  29.786  1.00  9.81           N  
ATOM   2858  CA  SER A 427       3.141  -6.480  30.526  1.00 11.06           C  
ATOM   2859  C   SER A 427       2.838  -7.927  30.973  1.00 10.60           C  
ATOM   2860  O   SER A 427       3.682  -8.841  30.847  1.00 10.78           O  
ATOM   2861  CB  SER A 427       3.476  -5.589  31.733  1.00 11.46           C  
ATOM   2862  OG  SER A 427       4.451  -6.224  32.540  1.00 17.21           O  
ATOM   2863  H   SER A 427       1.561  -5.074  30.176  1.00  0.00           H  
ATOM   2864  HA  SER A 427       4.009  -6.502  29.867  1.00  0.00           H  
ATOM   2865  HB3 SER A 427       2.574  -5.419  32.320  1.00  0.00           H  
ATOM   2866  HB2 SER A 427       3.862  -4.632  31.382  1.00  0.00           H  
ATOM   2867  HG  SER A 427       4.658  -5.665  33.293  1.00  0.00           H  
ATOM   2868  N   ILE A 428       1.628  -8.121  31.491  1.00 10.26           N  
ATOM   2869  CA  ILE A 428       1.182  -9.436  31.969  1.00 10.22           C  
ATOM   2870  C   ILE A 428       1.099 -10.442  30.821  1.00 10.14           C  
ATOM   2871  O   ILE A 428       1.538 -11.583  30.968  1.00 10.35           O  
ATOM   2872  CB  ILE A 428      -0.138  -9.316  32.783  1.00 10.02           C  
ATOM   2873  CG1 ILE A 428       0.164  -8.614  34.124  1.00  9.78           C  
ATOM   2874  CG2 ILE A 428      -0.765 -10.707  33.023  1.00 10.93           C  
ATOM   2875  CD1 ILE A 428      -1.084  -8.214  34.947  1.00 10.82           C  
ATOM   2876  H   ILE A 428       0.981  -7.349  31.566  1.00  0.00           H  
ATOM   2877  HA  ILE A 428       1.946  -9.800  32.656  1.00  0.00           H  
ATOM   2878  HB  ILE A 428      -0.844  -8.706  32.219  1.00  0.00           H  
ATOM   2879 HG13 ILE A 428       0.773  -7.729  33.939  1.00  0.00           H  
ATOM   2880 HG12 ILE A 428       0.805  -9.254  34.730  1.00  0.00           H  
ATOM   2881 HG21 ILE A 428      -1.687 -10.597  33.594  1.00  0.00           H  
ATOM   2882 HG22 ILE A 428      -0.986 -11.177  32.065  1.00  0.00           H  
ATOM   2883 HG23 ILE A 428      -0.065 -11.330  33.580  1.00  0.00           H  
ATOM   2884 HD11 ILE A 428      -0.770  -7.728  35.871  1.00  0.00           H  
ATOM   2885 HD12 ILE A 428      -1.698  -7.526  34.366  1.00  0.00           H  
ATOM   2886 HD13 ILE A 428      -1.664  -9.106  35.185  1.00  0.00           H  
ATOM   2887  N   GLY A 429       0.561 -10.009  29.678  1.00  9.90           N  
ATOM   2888  CA  GLY A 429       0.502 -10.844  28.462  1.00 10.16           C  
ATOM   2889  C   GLY A 429       1.887 -11.324  28.054  1.00 10.66           C  
ATOM   2890  O   GLY A 429       2.096 -12.504  27.761  1.00 10.54           O  
ATOM   2891  H   GLY A 429       0.174  -9.078  29.623  1.00  0.00           H  
ATOM   2892  HA3 GLY A 429       0.063 -10.268  27.647  1.00  0.00           H  
ATOM   2893  HA2 GLY A 429      -0.141 -11.705  28.644  1.00  0.00           H  
ATOM   2894  N   LEU A 430       2.847 -10.405  28.072  1.00 10.74           N  
ATOM   2895  CA  LEU A 430       4.215 -10.735  27.699  1.00 10.55           C  
ATOM   2896  C   LEU A 430       4.842 -11.762  28.654  1.00 10.03           C  
ATOM   2897  O   LEU A 430       5.490 -12.722  28.211  1.00  9.84           O  
ATOM   2898  CB  LEU A 430       5.064  -9.467  27.642  1.00 10.46           C  
ATOM   2899  CG  LEU A 430       4.779  -8.612  26.408  1.00 11.60           C  
ATOM   2900  CD1 LEU A 430       5.434  -7.240  26.558  1.00 13.02           C  
ATOM   2901  CD2 LEU A 430       5.233  -9.323  25.119  1.00 14.85           C  
ATOM   2902  H   LEU A 430       2.634  -9.457  28.348  1.00  0.00           H  
ATOM   2903  HA  LEU A 430       4.195 -11.172  26.701  1.00  0.00           H  
ATOM   2904  HB3 LEU A 430       6.120  -9.737  27.659  1.00  0.00           H  
ATOM   2905  HB2 LEU A 430       4.891  -8.875  28.541  1.00  0.00           H  
ATOM   2906  HG  LEU A 430       3.701  -8.463  26.346  1.00  0.00           H  
ATOM   2907 HD11 LEU A 430       5.225  -6.638  25.673  1.00  0.00           H  
ATOM   2908 HD12 LEU A 430       5.033  -6.740  27.440  1.00  0.00           H  
ATOM   2909 HD13 LEU A 430       6.512  -7.361  26.668  1.00  0.00           H  
ATOM   2910 HD21 LEU A 430       5.017  -8.690  24.259  1.00  0.00           H  
ATOM   2911 HD22 LEU A 430       6.305  -9.515  25.168  1.00  0.00           H  
ATOM   2912 HD23 LEU A 430       4.699 -10.268  25.017  1.00  0.00           H  
ATOM   2913  N   LYS A 431       4.604 -11.579  29.948  1.00  9.89           N  
ATOM   2914  CA  LYS A 431       5.155 -12.478  30.964  1.00 10.26           C  
ATOM   2915  C   LYS A 431       4.517 -13.863  30.916  1.00 10.32           C  
ATOM   2916  O   LYS A 431       5.211 -14.870  31.019  1.00  9.93           O  
ATOM   2917  CB  LYS A 431       5.018 -11.868  32.365  1.00 10.59           C  
ATOM   2918  CG  LYS A 431       5.821 -12.600  33.462  1.00 11.68           C  
ATOM   2919  CD  LYS A 431       7.277 -12.935  33.058  1.00 14.74           C  
ATOM   2920  CE  LYS A 431       8.207 -11.761  33.130  1.00 17.21           C  
ATOM   2921  NZ  LYS A 431       9.645 -12.237  33.136  1.00 17.74           N1+
ATOM   2922  H   LYS A 431       4.031 -10.805  30.251  1.00  0.00           H  
ATOM   2923  HA  LYS A 431       6.219 -12.597  30.758  1.00  0.00           H  
ATOM   2924  HB3 LYS A 431       3.965 -11.841  32.646  1.00  0.00           H  
ATOM   2925  HB2 LYS A 431       5.320 -10.821  32.334  1.00  0.00           H  
ATOM   2926  HG3 LYS A 431       5.302 -13.518  33.738  1.00  0.00           H  
ATOM   2927  HG2 LYS A 431       5.828 -11.996  34.369  1.00  0.00           H  
ATOM   2928  HD3 LYS A 431       7.287 -13.343  32.047  1.00  0.00           H  
ATOM   2929  HD2 LYS A 431       7.654 -13.735  33.695  1.00  0.00           H  
ATOM   2930  HE3 LYS A 431       8.008 -11.195  34.040  1.00  0.00           H  
ATOM   2931  HE2 LYS A 431       8.042 -11.114  32.268  1.00  0.00           H  
ATOM   2932  HZ1 LYS A 431      10.264 -11.440  33.185  1.00  0.00           H  
ATOM   2933  HZ2 LYS A 431       9.800 -12.832  33.937  1.00  0.00           H  
ATOM   2934  HZ3 LYS A 431       9.832 -12.756  32.290  1.00  0.00           H  
ATOM   2935  N   CYS A 432       3.196 -13.918  30.755  1.00 10.84           N  
ATOM   2936  CA  CYS A 432       2.514 -15.207  30.563  1.00 11.01           C  
ATOM   2937  C   CYS A 432       3.039 -15.930  29.327  1.00 10.91           C  
ATOM   2938  O   CYS A 432       3.229 -17.144  29.352  1.00 10.66           O  
ATOM   2939  CB  CYS A 432       1.000 -15.012  30.467  1.00 10.91           C  
ATOM   2940  SG  CYS A 432       0.263 -14.517  32.046  1.00 11.46           S  
ATOM   2941  H   CYS A 432       2.650 -13.068  30.764  1.00  0.00           H  
ATOM   2942  HA  CYS A 432       2.720 -15.831  31.433  1.00  0.00           H  
ATOM   2943  HB3 CYS A 432       0.536 -15.937  30.125  1.00  0.00           H  
ATOM   2944  HB2 CYS A 432       0.779 -14.258  29.712  1.00  0.00           H  
ATOM   2945  HG  CYS A 432      -1.055 -14.364  31.894  1.00  0.00           H  
ATOM   2946  N   LEU A 433       3.271 -15.185  28.251  1.00 11.53           N  
ATOM   2947  CA  LEU A 433       3.847 -15.760  27.028  1.00 12.07           C  
ATOM   2948  C   LEU A 433       5.229 -16.345  27.288  1.00 11.63           C  
ATOM   2949  O   LEU A 433       5.539 -17.451  26.825  1.00 11.35           O  
ATOM   2950  CB  LEU A 433       3.942 -14.707  25.916  1.00 12.59           C  
ATOM   2951  CG  LEU A 433       3.532 -15.008  24.466  1.00 16.68           C  
ATOM   2952  CD1 LEU A 433       4.449 -14.259  23.480  1.00 16.83           C  
ATOM   2953  CD2 LEU A 433       3.417 -16.511  24.106  1.00 15.60           C  
ATOM   2954  H   LEU A 433       3.050 -14.199  28.262  1.00  0.00           H  
ATOM   2955  HA  LEU A 433       3.194 -16.563  26.686  1.00  0.00           H  
ATOM   2956  HB3 LEU A 433       4.949 -14.289  25.915  1.00  0.00           H  
ATOM   2957  HB2 LEU A 433       3.428 -13.804  26.245  1.00  0.00           H  
ATOM   2958  HG  LEU A 433       2.535 -14.586  24.337  1.00  0.00           H  
ATOM   2959 HD11 LEU A 433       4.145 -14.483  22.458  1.00  0.00           H  
ATOM   2960 HD12 LEU A 433       4.371 -13.186  23.654  1.00  0.00           H  
ATOM   2961 HD13 LEU A 433       5.481 -14.577  23.629  1.00  0.00           H  
ATOM   2962 HD21 LEU A 433       3.123 -16.613  23.061  1.00  0.00           H  
ATOM   2963 HD22 LEU A 433       4.380 -16.997  24.261  1.00  0.00           H  
ATOM   2964 HD23 LEU A 433       2.667 -16.981  24.742  1.00  0.00           H  
ATOM   2965  N   GLU A 434       6.062 -15.604  28.021  1.00 12.02           N  
ATOM   2966  CA  GLU A 434       7.414 -16.071  28.359  1.00 12.74           C  
ATOM   2967  C   GLU A 434       7.364 -17.412  29.103  1.00 12.58           C  
ATOM   2968  O   GLU A 434       8.117 -18.340  28.778  1.00 11.91           O  
ATOM   2969  CB  GLU A 434       8.127 -15.035  29.219  1.00 13.09           C  
ATOM   2970  CG  GLU A 434       9.554 -15.383  29.583  1.00 17.58           C  
ATOM   2971  CD  GLU A 434      10.167 -14.344  30.486  1.00 22.60           C  
ATOM   2972  OE1 GLU A 434      10.114 -13.151  30.120  1.00 22.39           O  
ATOM   2973  OE2 GLU A 434      10.682 -14.723  31.562  1.00 27.50           O1-
ATOM   2974  H   GLU A 434       5.769 -14.698  28.358  1.00  0.00           H  
ATOM   2975  HA  GLU A 434       7.978 -16.205  27.436  1.00  0.00           H  
ATOM   2976  HB3 GLU A 434       7.553 -14.866  30.130  1.00  0.00           H  
ATOM   2977  HB2 GLU A 434       8.109 -14.071  28.711  1.00  0.00           H  
ATOM   2978  HG3 GLU A 434      10.149 -15.470  28.674  1.00  0.00           H  
ATOM   2979  HG2 GLU A 434       9.575 -16.353  30.079  1.00  0.00           H  
ATOM   2980  N   HIS A 435       6.485 -17.504  30.104  1.00 11.57           N  
ATOM   2981  CA  HIS A 435       6.273 -18.760  30.828  1.00 11.42           C  
ATOM   2982  C   HIS A 435       5.838 -19.880  29.890  1.00 11.12           C  
ATOM   2983  O   HIS A 435       6.347 -20.996  29.974  1.00 10.81           O  
ATOM   2984  CB  HIS A 435       5.228 -18.587  31.935  1.00 11.57           C  
ATOM   2985  CG  HIS A 435       5.734 -17.866  33.148  1.00 13.53           C  
ATOM   2986  CD2 HIS A 435       5.676 -16.557  33.499  1.00 14.91           C  
ATOM   2987  ND1 HIS A 435       6.352 -18.515  34.196  1.00 17.55           N  
ATOM   2988  CE1 HIS A 435       6.674 -17.636  35.131  1.00 16.47           C  
ATOM   2989  NE2 HIS A 435       6.281 -16.439  34.730  1.00 15.97           N  
ATOM   2990  H   HIS A 435       5.946 -16.695  30.379  1.00  0.00           H  
ATOM   2991  HA  HIS A 435       7.216 -19.050  31.291  1.00  0.00           H  
ATOM   2992  HB3 HIS A 435       4.847 -19.565  32.229  1.00  0.00           H  
ATOM   2993  HB2 HIS A 435       4.362 -18.059  31.535  1.00  0.00           H  
ATOM   2994  HD2 HIS A 435       5.210 -15.841  32.838  1.00  0.00           H  
ATOM   2995  HD1 HIS A 435       6.491 -19.515  34.159  1.00  0.00           H  
ATOM   2996  HE1 HIS A 435       7.174 -17.963  36.031  1.00  0.00           H  
ATOM   2997  N   LEU A 436       4.878 -19.591  29.010  1.00 11.28           N  
ATOM   2998  CA  LEU A 436       4.387 -20.599  28.067  1.00 11.28           C  
ATOM   2999  C   LEU A 436       5.503 -21.140  27.161  1.00 11.11           C  
ATOM   3000  O   LEU A 436       5.591 -22.343  26.949  1.00 11.26           O  
ATOM   3001  CB  LEU A 436       3.231 -20.044  27.232  1.00 11.19           C  
ATOM   3002  CG  LEU A 436       2.550 -20.996  26.248  1.00 12.12           C  
ATOM   3003  CD1 LEU A 436       2.135 -22.319  26.905  1.00 14.26           C  
ATOM   3004  CD2 LEU A 436       1.336 -20.293  25.655  1.00 11.90           C  
ATOM   3005  H   LEU A 436       4.477 -18.664  28.986  1.00  0.00           H  
ATOM   3006  HA  LEU A 436       4.001 -21.435  28.650  1.00  0.00           H  
ATOM   3007  HB3 LEU A 436       3.570 -19.158  26.696  1.00  0.00           H  
ATOM   3008  HB2 LEU A 436       2.479 -19.620  27.898  1.00  0.00           H  
ATOM   3009  HG  LEU A 436       3.249 -21.216  25.441  1.00  0.00           H  
ATOM   3010 HD11 LEU A 436       1.656 -22.959  26.164  1.00  0.00           H  
ATOM   3011 HD12 LEU A 436       3.018 -22.821  27.302  1.00  0.00           H  
ATOM   3012 HD13 LEU A 436       1.436 -22.118  27.717  1.00  0.00           H  
ATOM   3013 HD21 LEU A 436       0.838 -20.959  24.950  1.00  0.00           H  
ATOM   3014 HD22 LEU A 436       0.644 -20.027  26.454  1.00  0.00           H  
ATOM   3015 HD23 LEU A 436       1.656 -19.389  25.136  1.00  0.00           H  
ATOM   3016  N   PHE A 437       6.365 -20.262  26.650  1.00 11.63           N  
ATOM   3017  CA  PHE A 437       7.499 -20.717  25.841  1.00 11.94           C  
ATOM   3018  C   PHE A 437       8.413 -21.636  26.650  1.00 12.05           C  
ATOM   3019  O   PHE A 437       8.949 -22.619  26.125  1.00 11.44           O  
ATOM   3020  CB  PHE A 437       8.301 -19.547  25.285  1.00 12.50           C  
ATOM   3021  CG  PHE A 437       7.781 -19.030  23.969  1.00 13.61           C  
ATOM   3022  CD1 PHE A 437       7.220 -17.767  23.882  1.00 15.19           C  
ATOM   3023  CD2 PHE A 437       7.857 -19.815  22.818  1.00 14.11           C  
ATOM   3024  CE1 PHE A 437       6.740 -17.272  22.652  1.00 16.29           C  
ATOM   3025  CE2 PHE A 437       7.373 -19.329  21.596  1.00 15.32           C  
ATOM   3026  CZ  PHE A 437       6.816 -18.066  21.519  1.00 13.70           C  
ATOM   3027  H   PHE A 437       6.240 -19.274  26.819  1.00  0.00           H  
ATOM   3028  HA  PHE A 437       7.106 -21.287  24.999  1.00  0.00           H  
ATOM   3029  HB3 PHE A 437       9.343 -19.845  25.170  1.00  0.00           H  
ATOM   3030  HB2 PHE A 437       8.311 -18.736  26.014  1.00  0.00           H  
ATOM   3031  HD1 PHE A 437       7.146 -17.147  24.763  1.00  0.00           H  
ATOM   3032  HD2 PHE A 437       8.291 -20.803  22.866  1.00  0.00           H  
ATOM   3033  HE1 PHE A 437       6.317 -16.280  22.597  1.00  0.00           H  
ATOM   3034  HE2 PHE A 437       7.434 -19.942  20.709  1.00  0.00           H  
ATOM   3035  HZ  PHE A 437       6.440 -17.698  20.576  1.00  0.00           H  
ATOM   3036  N   PHE A 438       8.588 -21.305  27.927  1.00 11.96           N  
ATOM   3037  CA  PHE A 438       9.346 -22.175  28.821  1.00 12.58           C  
ATOM   3038  C   PHE A 438       8.674 -23.539  29.010  1.00 12.69           C  
ATOM   3039  O   PHE A 438       9.356 -24.570  28.942  1.00 13.11           O  
ATOM   3040  CB  PHE A 438       9.618 -21.503  30.170  1.00 12.95           C  
ATOM   3041  CG  PHE A 438      10.501 -22.317  31.065  1.00 13.40           C  
ATOM   3042  CD1 PHE A 438      11.862 -22.433  30.789  1.00 14.51           C  
ATOM   3043  CD2 PHE A 438       9.969 -22.994  32.161  1.00 14.95           C  
ATOM   3044  CE1 PHE A 438      12.695 -23.201  31.612  1.00 16.63           C  
ATOM   3045  CE2 PHE A 438      10.787 -23.763  32.988  1.00 16.04           C  
ATOM   3046  CZ  PHE A 438      12.147 -23.868  32.710  1.00 15.59           C  
ATOM   3047  H   PHE A 438       8.195 -20.446  28.284  1.00  0.00           H  
ATOM   3048  HA  PHE A 438      10.313 -22.355  28.351  1.00  0.00           H  
ATOM   3049  HB3 PHE A 438       8.672 -21.308  30.675  1.00  0.00           H  
ATOM   3050  HB2 PHE A 438      10.073 -20.527  30.003  1.00  0.00           H  
ATOM   3051  HD1 PHE A 438      12.284 -21.928  29.933  1.00  0.00           H  
ATOM   3052  HD2 PHE A 438       8.913 -22.926  32.377  1.00  0.00           H  
ATOM   3053  HE1 PHE A 438      13.751 -23.273  31.395  1.00  0.00           H  
ATOM   3054  HE2 PHE A 438      10.365 -24.274  33.840  1.00  0.00           H  
ATOM   3055  HZ  PHE A 438      12.779 -24.468  33.348  1.00  0.00           H  
ATOM   3056  N   PHE A 439       7.351 -23.565  29.203  1.00 12.54           N  
ATOM   3057  CA  PHE A 439       6.642 -24.854  29.347  1.00 12.92           C  
ATOM   3058  C   PHE A 439       6.878 -25.727  28.129  1.00 13.45           C  
ATOM   3059  O   PHE A 439       7.095 -26.947  28.258  1.00 12.74           O  
ATOM   3060  CB  PHE A 439       5.130 -24.694  29.542  1.00 13.16           C  
ATOM   3061  CG  PHE A 439       4.740 -23.823  30.704  1.00 12.70           C  
ATOM   3062  CD1 PHE A 439       3.551 -23.107  30.659  1.00 12.72           C  
ATOM   3063  CD2 PHE A 439       5.548 -23.724  31.843  1.00 14.20           C  
ATOM   3064  CE1 PHE A 439       3.175 -22.288  31.719  1.00 12.53           C  
ATOM   3065  CE2 PHE A 439       5.178 -22.910  32.908  1.00 14.37           C  
ATOM   3066  CZ  PHE A 439       3.996 -22.194  32.849  1.00 13.67           C  
ATOM   3067  H   PHE A 439       6.831 -22.701  29.251  1.00  0.00           H  
ATOM   3068  HA  PHE A 439       7.045 -25.369  30.219  1.00  0.00           H  
ATOM   3069  HB3 PHE A 439       4.675 -25.678  29.659  1.00  0.00           H  
ATOM   3070  HB2 PHE A 439       4.688 -24.296  28.628  1.00  0.00           H  
ATOM   3071  HD1 PHE A 439       2.907 -23.183  29.795  1.00  0.00           H  
ATOM   3072  HD2 PHE A 439       6.470 -24.283  31.901  1.00  0.00           H  
ATOM   3073  HE1 PHE A 439       2.253 -21.728  31.668  1.00  0.00           H  
ATOM   3074  HE2 PHE A 439       5.813 -22.838  33.779  1.00  0.00           H  
ATOM   3075  HZ  PHE A 439       3.707 -21.562  33.676  1.00  0.00           H  
ATOM   3076  N   LYS A 440       6.833 -25.090  26.957  1.00 13.88           N  
ATOM   3077  CA  LYS A 440       7.122 -25.746  25.676  1.00 15.36           C  
ATOM   3078  C   LYS A 440       8.558 -26.278  25.647  1.00 15.69           C  
ATOM   3079  O   LYS A 440       8.798 -27.452  25.293  1.00 15.46           O  
ATOM   3080  CB  LYS A 440       6.872 -24.770  24.512  1.00 15.54           C  
ATOM   3081  CG  LYS A 440       7.121 -25.354  23.112  1.00 16.48           C  
ATOM   3082  CD  LYS A 440       7.016 -24.281  22.009  1.00 16.42           C  
ATOM   3083  CE  LYS A 440       7.482 -24.850  20.656  1.00 19.15           C  
ATOM   3084  NZ  LYS A 440       7.538 -23.809  19.578  1.00 22.11           N1+
ATOM   3085  H   LYS A 440       6.591 -24.110  26.924  1.00  0.00           H  
ATOM   3086  HA  LYS A 440       6.443 -26.591  25.565  1.00  0.00           H  
ATOM   3087  HB3 LYS A 440       7.489 -23.882  24.647  1.00  0.00           H  
ATOM   3088  HB2 LYS A 440       5.850 -24.394  24.570  1.00  0.00           H  
ATOM   3089  HG3 LYS A 440       6.399 -26.147  22.916  1.00  0.00           H  
ATOM   3090  HG2 LYS A 440       8.110 -25.811  23.080  1.00  0.00           H  
ATOM   3091  HD3 LYS A 440       7.636 -23.425  22.275  1.00  0.00           H  
ATOM   3092  HD2 LYS A 440       5.982 -23.946  21.925  1.00  0.00           H  
ATOM   3093  HE3 LYS A 440       6.811 -25.653  20.350  1.00  0.00           H  
ATOM   3094  HE2 LYS A 440       8.466 -25.303  20.773  1.00  0.00           H  
ATOM   3095  HZ1 LYS A 440       7.848 -24.233  18.715  1.00  0.00           H  
ATOM   3096  HZ2 LYS A 440       6.619 -23.411  19.446  1.00  0.00           H  
ATOM   3097  HZ3 LYS A 440       8.184 -23.081  19.846  1.00  0.00           H  
ATOM   3098  N   LEU A 441       9.497 -25.425  26.045  1.00 16.11           N  
ATOM   3099  CA  LEU A 441      10.920 -25.761  26.041  1.00 17.34           C  
ATOM   3100  C   LEU A 441      11.220 -26.984  26.909  1.00 18.39           C  
ATOM   3101  O   LEU A 441      11.908 -27.900  26.460  1.00 18.42           O  
ATOM   3102  CB  LEU A 441      11.785 -24.575  26.490  1.00 16.94           C  
ATOM   3103  CG  LEU A 441      13.299 -24.853  26.578  1.00 17.07           C  
ATOM   3104  CD1 LEU A 441      13.880 -25.177  25.201  1.00 18.88           C  
ATOM   3105  CD2 LEU A 441      14.066 -23.710  27.232  1.00 17.66           C  
ATOM   3106  H   LEU A 441       9.238 -24.503  26.367  1.00  0.00           H  
ATOM   3107  HA  LEU A 441      11.200 -26.006  25.016  1.00  0.00           H  
ATOM   3108  HB3 LEU A 441      11.428 -24.214  27.455  1.00  0.00           H  
ATOM   3109  HB2 LEU A 441      11.612 -23.730  25.823  1.00  0.00           H  
ATOM   3110  HG  LEU A 441      13.433 -25.735  27.204  1.00  0.00           H  
ATOM   3111 HD11 LEU A 441      14.949 -25.369  25.293  1.00  0.00           H  
ATOM   3112 HD12 LEU A 441      13.386 -26.061  24.797  1.00  0.00           H  
ATOM   3113 HD13 LEU A 441      13.719 -24.333  24.530  1.00  0.00           H  
ATOM   3114 HD21 LEU A 441      15.127 -23.958  27.269  1.00  0.00           H  
ATOM   3115 HD22 LEU A 441      13.926 -22.798  26.651  1.00  0.00           H  
ATOM   3116 HD23 LEU A 441      13.694 -23.555  28.245  1.00  0.00           H  
ATOM   3117  N   ILE A 442      10.697 -26.993  28.134  1.00 19.97           N  
ATOM   3118  CA  ILE A 442      10.927 -28.102  29.077  1.00 22.16           C  
ATOM   3119  C   ILE A 442      10.208 -29.380  28.651  1.00 23.00           C  
ATOM   3120  O   ILE A 442      10.698 -30.487  28.894  1.00 23.78           O  
ATOM   3121  CB  ILE A 442      10.550 -27.715  30.532  1.00 22.30           C  
ATOM   3122  CG1 ILE A 442      11.489 -26.625  31.040  1.00 23.17           C  
ATOM   3123  CG2 ILE A 442      10.613 -28.930  31.470  1.00 23.29           C  
ATOM   3124  CD1 ILE A 442      12.939 -27.076  31.282  1.00 24.61           C  
ATOM   3125  H   ILE A 442      10.122 -26.223  28.443  1.00  0.00           H  
ATOM   3126  HA  ILE A 442      11.996 -28.316  29.068  1.00  0.00           H  
ATOM   3127  HB  ILE A 442       9.532 -27.326  30.535  1.00  0.00           H  
ATOM   3128 HG13 ILE A 442      11.085 -26.201  31.959  1.00  0.00           H  
ATOM   3129 HG12 ILE A 442      11.483 -25.789  30.340  1.00  0.00           H  
ATOM   3130 HG21 ILE A 442      10.343 -28.624  32.481  1.00  0.00           H  
ATOM   3131 HG22 ILE A 442       9.916 -29.693  31.124  1.00  0.00           H  
ATOM   3132 HG23 ILE A 442      11.624 -29.336  31.472  1.00  0.00           H  
ATOM   3133 HD11 ILE A 442      13.527 -26.232  31.641  1.00  0.00           H  
ATOM   3134 HD12 ILE A 442      12.953 -27.871  32.027  1.00  0.00           H  
ATOM   3135 HD13 ILE A 442      13.366 -27.445  30.349  1.00  0.00           H  
ATOM   3136  N   GLY A 443       9.044 -29.230  28.028  1.00 23.93           N  
ATOM   3137  CA  GLY A 443       8.367 -30.356  27.385  1.00 25.23           C  
ATOM   3138  C   GLY A 443       7.556 -31.294  28.265  1.00 26.11           C  
ATOM   3139  O   GLY A 443       7.088 -32.334  27.786  1.00 26.94           O  
ATOM   3140  H   GLY A 443       8.605 -28.321  27.990  1.00  0.00           H  
ATOM   3141  HA3 GLY A 443       9.097 -30.937  26.821  1.00  0.00           H  
ATOM   3142  HA2 GLY A 443       7.732 -29.980  26.583  1.00  0.00           H  
ATOM   3143  N   ASP A 444       7.375 -30.939  29.534  1.00 26.41           N  
ATOM   3144  CA  ASP A 444       6.571 -31.754  30.450  1.00 27.07           C  
ATOM   3145  C   ASP A 444       5.075 -31.495  30.247  1.00 26.47           C  
ATOM   3146  O   ASP A 444       4.278 -32.445  30.156  1.00 27.06           O  
ATOM   3147  CB  ASP A 444       6.948 -31.482  31.917  1.00 27.90           C  
ATOM   3148  CG  ASP A 444       8.367 -31.929  32.274  1.00 30.78           C  
ATOM   3149  OD1 ASP A 444       8.985 -32.723  31.522  1.00 33.94           O  
ATOM   3150  OD2 ASP A 444       8.863 -31.482  33.334  1.00 32.87           O1-
ATOM   3151  H   ASP A 444       7.796 -30.091  29.886  1.00  0.00           H  
ATOM   3152  HA  ASP A 444       6.768 -32.804  30.236  1.00  0.00           H  
ATOM   3153  HB3 ASP A 444       6.235 -31.983  32.572  1.00  0.00           H  
ATOM   3154  HB2 ASP A 444       6.840 -30.418  32.127  1.00  0.00           H  
ATOM   3155  N   THR A 445       4.713 -30.211  30.165  1.00 25.07           N  
ATOM   3156  CA  THR A 445       3.317 -29.757  30.085  1.00 23.83           C  
ATOM   3157  C   THR A 445       2.732 -29.944  28.682  1.00 22.73           C  
ATOM   3158  O   THR A 445       3.300 -29.430  27.712  1.00 22.64           O  
ATOM   3159  CB  THR A 445       3.199 -28.250  30.451  1.00 23.70           C  
ATOM   3160  CG2 THR A 445       1.759 -27.757  30.327  1.00 24.32           C  
ATOM   3161  OG1 THR A 445       3.658 -28.030  31.790  1.00 25.08           O  
ATOM   3162  H   THR A 445       5.417 -29.487  30.155  1.00  0.00           H  
ATOM   3163  HA  THR A 445       2.721 -30.335  30.791  1.00  0.00           H  
ATOM   3164  HB  THR A 445       3.825 -27.675  29.769  1.00  0.00           H  
ATOM   3165 HG21 THR A 445       1.712 -26.700  30.590  1.00  0.00           H  
ATOM   3166 HG22 THR A 445       1.416 -27.891  29.301  1.00  0.00           H  
ATOM   3167 HG23 THR A 445       1.120 -28.327  31.001  1.00  0.00           H  
ATOM   3168  HG1 THR A 445       3.581 -27.098  32.006  1.00  0.00           H  
ATOM   3169  N   PRO A 446       1.593 -30.667  28.573  1.00 21.66           N  
ATOM   3170  CA  PRO A 446       0.849 -30.780  27.314  1.00 20.41           C  
ATOM   3171  C   PRO A 446       0.362 -29.407  26.839  1.00 19.37           C  
ATOM   3172  O   PRO A 446      -0.223 -28.643  27.615  1.00 19.34           O  
ATOM   3173  CB  PRO A 446      -0.355 -31.658  27.687  1.00 20.94           C  
ATOM   3174  CG  PRO A 446       0.048 -32.372  28.925  1.00 21.33           C  
ATOM   3175  CD  PRO A 446       0.958 -31.440  29.655  1.00 21.53           C  
ATOM   3176  HA  PRO A 446       1.456 -31.262  26.548  1.00  0.00           H  
ATOM   3177  HB3 PRO A 446      -0.533 -32.383  26.893  1.00  0.00           H  
ATOM   3178  HB2 PRO A 446      -1.214 -31.022  27.900  1.00  0.00           H  
ATOM   3179  HG3 PRO A 446       0.594 -33.277  28.659  1.00  0.00           H  
ATOM   3180  HG2 PRO A 446      -0.835 -32.567  29.534  1.00  0.00           H  
ATOM   3181  HD2 PRO A 446       0.364 -30.769  30.276  1.00  0.00           H  
ATOM   3182  HD3 PRO A 446       1.719 -32.017  30.179  1.00  0.00           H  
ATOM   3183  N   ILE A 447       0.640 -29.099  25.580  1.00 17.63           N  
ATOM   3184  CA  ILE A 447       0.175 -27.871  24.951  1.00 16.66           C  
ATOM   3185  C   ILE A 447      -0.582 -28.291  23.682  1.00 15.95           C  
ATOM   3186  O   ILE A 447      -0.003 -28.918  22.791  1.00 15.94           O  
ATOM   3187  CB  ILE A 447       1.370 -26.920  24.637  1.00 16.79           C  
ATOM   3188  CG1 ILE A 447       2.085 -26.511  25.941  1.00 15.73           C  
ATOM   3189  CG2 ILE A 447       0.907 -25.695  23.831  1.00 16.73           C  
ATOM   3190  CD1 ILE A 447       3.429 -25.825  25.745  1.00 16.64           C  
ATOM   3191  H   ILE A 447       1.195 -29.728  25.017  1.00  0.00           H  
ATOM   3192  HA  ILE A 447      -0.515 -27.365  25.626  1.00  0.00           H  
ATOM   3193  HB  ILE A 447       2.083 -27.472  24.025  1.00  0.00           H  
ATOM   3194 HG13 ILE A 447       2.217 -27.391  26.571  1.00  0.00           H  
ATOM   3195 HG12 ILE A 447       1.430 -25.862  26.523  1.00  0.00           H  
ATOM   3196 HG21 ILE A 447       1.761 -25.050  23.627  1.00  0.00           H  
ATOM   3197 HG22 ILE A 447       0.467 -26.024  22.889  1.00  0.00           H  
ATOM   3198 HG23 ILE A 447       0.164 -25.142  24.405  1.00  0.00           H  
ATOM   3199 HD11 ILE A 447       3.855 -25.575  26.717  1.00  0.00           H  
ATOM   3200 HD12 ILE A 447       4.105 -26.495  25.214  1.00  0.00           H  
ATOM   3201 HD13 ILE A 447       3.291 -24.913  25.164  1.00  0.00           H  
ATOM   3202  N   ASP A 448      -1.878 -27.983  23.622  1.00 15.08           N  
ATOM   3203  CA  ASP A 448      -2.713 -28.438  22.502  1.00 14.64           C  
ATOM   3204  C   ASP A 448      -2.491 -27.601  21.234  1.00 13.60           C  
ATOM   3205  O   ASP A 448      -1.755 -26.618  21.260  1.00 12.48           O  
ATOM   3206  CB  ASP A 448      -4.194 -28.511  22.900  1.00 15.22           C  
ATOM   3207  CG  ASP A 448      -4.914 -29.725  22.286  1.00 18.06           C  
ATOM   3208  OD1 ASP A 448      -4.454 -30.266  21.251  1.00 19.63           O  
ATOM   3209  OD2 ASP A 448      -5.949 -30.148  22.845  1.00 21.30           O1-
ATOM   3210  H   ASP A 448      -2.300 -27.429  24.354  1.00  0.00           H  
ATOM   3211  HA  ASP A 448      -2.399 -29.455  22.267  1.00  0.00           H  
ATOM   3212  HB3 ASP A 448      -4.698 -27.596  22.590  1.00  0.00           H  
ATOM   3213  HB2 ASP A 448      -4.276 -28.553  23.986  1.00  0.00           H  
ATOM   3214  N   THR A 449      -3.128 -27.997  20.133  1.00 13.00           N  
ATOM   3215  CA  THR A 449      -2.724 -27.532  18.799  1.00 12.40           C  
ATOM   3216  C   THR A 449      -2.832 -26.021  18.545  1.00 12.24           C  
ATOM   3217  O   THR A 449      -1.955 -25.453  17.900  1.00 12.27           O  
ATOM   3218  CB  THR A 449      -3.495 -28.256  17.675  1.00 12.50           C  
ATOM   3219  CG2 THR A 449      -3.225 -29.747  17.706  1.00 12.74           C  
ATOM   3220  OG1 THR A 449      -4.894 -28.019  17.856  1.00 12.87           O  
ATOM   3221  H   THR A 449      -3.910 -28.633  20.203  1.00  0.00           H  
ATOM   3222  HA  THR A 449      -1.673 -27.796  18.679  1.00  0.00           H  
ATOM   3223  HB  THR A 449      -3.185 -27.855  16.710  1.00  0.00           H  
ATOM   3224 HG21 THR A 449      -3.780 -30.234  16.904  1.00  0.00           H  
ATOM   3225 HG22 THR A 449      -2.158 -29.927  17.570  1.00  0.00           H  
ATOM   3226 HG23 THR A 449      -3.542 -30.154  18.666  1.00  0.00           H  
ATOM   3227  HG1 THR A 449      -5.387 -28.464  17.163  1.00  0.00           H  
ATOM   3228  N   PHE A 450      -3.908 -25.382  19.004  1.00 11.84           N  
ATOM   3229  CA  PHE A 450      -4.130 -23.961  18.680  1.00 12.14           C  
ATOM   3230  C   PHE A 450      -3.151 -23.102  19.504  1.00 12.19           C  
ATOM   3231  O   PHE A 450      -2.525 -22.165  18.986  1.00 11.77           O  
ATOM   3232  CB  PHE A 450      -5.588 -23.563  18.947  1.00 12.27           C  
ATOM   3233  CG  PHE A 450      -6.086 -22.370  18.140  1.00 12.23           C  
ATOM   3234  CD1 PHE A 450      -7.450 -22.078  18.121  1.00 12.97           C  
ATOM   3235  CD2 PHE A 450      -5.221 -21.545  17.417  1.00 11.93           C  
ATOM   3236  CE1 PHE A 450      -7.946 -20.972  17.419  1.00 10.78           C  
ATOM   3237  CE2 PHE A 450      -5.709 -20.444  16.693  1.00 13.01           C  
ATOM   3238  CZ  PHE A 450      -7.075 -20.165  16.689  1.00 11.69           C  
ATOM   3239  H   PHE A 450      -4.579 -25.871  19.579  1.00  0.00           H  
ATOM   3240  HA  PHE A 450      -3.918 -23.810  17.622  1.00  0.00           H  
ATOM   3241  HB3 PHE A 450      -5.717 -23.359  20.010  1.00  0.00           H  
ATOM   3242  HB2 PHE A 450      -6.236 -24.420  18.761  1.00  0.00           H  
ATOM   3243  HD1 PHE A 450      -8.145 -22.710  18.654  1.00  0.00           H  
ATOM   3244  HD2 PHE A 450      -4.161 -21.749  17.409  1.00  0.00           H  
ATOM   3245  HE1 PHE A 450      -9.002 -20.746  17.444  1.00  0.00           H  
ATOM   3246  HE2 PHE A 450      -5.026 -19.815  16.141  1.00  0.00           H  
ATOM   3247  HZ  PHE A 450      -7.459 -19.329  16.124  1.00  0.00           H  
ATOM   3248  N   LEU A 451      -3.013 -23.437  20.783  1.00 12.34           N  
ATOM   3249  CA  LEU A 451      -2.046 -22.763  21.642  1.00 12.37           C  
ATOM   3250  C   LEU A 451      -0.637 -22.918  21.066  1.00 12.74           C  
ATOM   3251  O   LEU A 451       0.131 -21.953  21.006  1.00 12.20           O  
ATOM   3252  CB  LEU A 451      -2.119 -23.325  23.069  1.00 12.73           C  
ATOM   3253  CG  LEU A 451      -1.406 -22.550  24.180  1.00 12.76           C  
ATOM   3254  CD1 LEU A 451      -1.926 -21.116  24.253  1.00 12.04           C  
ATOM   3255  CD2 LEU A 451      -1.600 -23.288  25.515  1.00 12.37           C  
ATOM   3256  H   LEU A 451      -3.584 -24.171  21.177  1.00  0.00           H  
ATOM   3257  HA  LEU A 451      -2.292 -21.702  21.675  1.00  0.00           H  
ATOM   3258  HB3 LEU A 451      -1.762 -24.355  23.066  1.00  0.00           H  
ATOM   3259  HB2 LEU A 451      -3.164 -23.465  23.345  1.00  0.00           H  
ATOM   3260  HG  LEU A 451      -0.340 -22.521  23.952  1.00  0.00           H  
ATOM   3261 HD11 LEU A 451      -1.407 -20.581  25.048  1.00  0.00           H  
ATOM   3262 HD12 LEU A 451      -1.746 -20.615  23.302  1.00  0.00           H  
ATOM   3263 HD13 LEU A 451      -2.996 -21.127  24.461  1.00  0.00           H  
ATOM   3264 HD21 LEU A 451      -1.094 -22.740  26.310  1.00  0.00           H  
ATOM   3265 HD22 LEU A 451      -2.664 -23.356  25.742  1.00  0.00           H  
ATOM   3266 HD23 LEU A 451      -1.180 -24.291  25.441  1.00  0.00           H  
ATOM   3267  N   MET A 452      -0.309 -24.136  20.633  1.00 12.89           N  
ATOM   3268  CA  MET A 452       0.979 -24.417  19.999  1.00 13.34           C  
ATOM   3269  C   MET A 452       1.178 -23.595  18.726  1.00 13.15           C  
ATOM   3270  O   MET A 452       2.264 -23.070  18.488  1.00 12.76           O  
ATOM   3271  CB  MET A 452       1.124 -25.915  19.707  1.00 13.91           C  
ATOM   3272  CG  MET A 452       2.519 -26.354  19.308  1.00 15.41           C  
ATOM   3273  SD  MET A 452       3.715 -26.259  20.664  1.00 18.80           S  
ATOM   3274  CE  MET A 452       3.355 -27.766  21.553  1.00 17.93           C  
ATOM   3275  H   MET A 452      -0.959 -24.902  20.738  1.00  0.00           H  
ATOM   3276  HA  MET A 452       1.764 -24.137  20.702  1.00  0.00           H  
ATOM   3277  HB3 MET A 452       0.419 -26.200  18.926  1.00  0.00           H  
ATOM   3278  HB2 MET A 452       0.802 -26.485  20.578  1.00  0.00           H  
ATOM   3279  HG3 MET A 452       2.867 -25.742  18.475  1.00  0.00           H  
ATOM   3280  HG2 MET A 452       2.482 -27.375  18.929  1.00  0.00           H  
ATOM   3281  HE1 MET A 452       4.015 -27.845  22.417  1.00  0.00           H  
ATOM   3282  HE2 MET A 452       2.318 -27.752  21.889  1.00  0.00           H  
ATOM   3283  HE3 MET A 452       3.512 -28.622  20.897  1.00  0.00           H  
ATOM   3284  N   GLU A 453       0.126 -23.477  17.917  1.00 12.81           N  
ATOM   3285  CA  GLU A 453       0.196 -22.664  16.716  1.00 13.21           C  
ATOM   3286  C   GLU A 453       0.524 -21.211  17.043  1.00 13.02           C  
ATOM   3287  O   GLU A 453       1.249 -20.560  16.307  1.00 13.17           O  
ATOM   3288  CB  GLU A 453      -1.117 -22.736  15.931  1.00 12.65           C  
ATOM   3289  CG  GLU A 453      -1.057 -21.967  14.606  1.00 14.20           C  
ATOM   3290  CD  GLU A 453      -2.317 -22.127  13.781  1.00 14.35           C  
ATOM   3291  OE1 GLU A 453      -3.064 -21.121  13.616  1.00 14.28           O  
ATOM   3292  OE2 GLU A 453      -2.542 -23.267  13.313  1.00 16.29           O1-
ATOM   3293  H   GLU A 453      -0.735 -23.957  18.136  1.00  0.00           H  
ATOM   3294  HA  GLU A 453       0.992 -23.058  16.084  1.00  0.00           H  
ATOM   3295  HB3 GLU A 453      -1.927 -22.340  16.543  1.00  0.00           H  
ATOM   3296  HB2 GLU A 453      -1.364 -23.779  15.734  1.00  0.00           H  
ATOM   3297  HG3 GLU A 453      -0.199 -22.309  14.027  1.00  0.00           H  
ATOM   3298  HG2 GLU A 453      -0.888 -20.909  14.808  1.00  0.00           H  
ATOM   3299  N   MET A 454      -0.022 -20.706  18.142  1.00 13.44           N  
ATOM   3300  CA  MET A 454       0.249 -19.323  18.550  1.00 14.47           C  
ATOM   3301  C   MET A 454       1.716 -19.107  18.941  1.00 14.91           C  
ATOM   3302  O   MET A 454       2.205 -17.964  18.934  1.00 15.32           O  
ATOM   3303  CB  MET A 454      -0.695 -18.888  19.677  1.00 14.39           C  
ATOM   3304  CG  MET A 454      -2.152 -18.697  19.227  1.00 15.60           C  
ATOM   3305  SD  MET A 454      -2.240 -17.559  17.824  1.00 16.58           S  
ATOM   3306  CE  MET A 454      -3.953 -17.048  17.882  1.00 16.96           C  
ATOM   3307  H   MET A 454      -0.633 -21.275  18.710  1.00  0.00           H  
ATOM   3308  HA  MET A 454       0.045 -18.685  17.690  1.00  0.00           H  
ATOM   3309  HB3 MET A 454      -0.328 -17.961  20.118  1.00  0.00           H  
ATOM   3310  HB2 MET A 454      -0.659 -19.622  20.482  1.00  0.00           H  
ATOM   3311  HG3 MET A 454      -2.738 -18.298  20.055  1.00  0.00           H  
ATOM   3312  HG2 MET A 454      -2.572 -19.661  18.940  1.00  0.00           H  
ATOM   3313  HE1 MET A 454      -4.150 -16.344  17.073  1.00  0.00           H  
ATOM   3314  HE2 MET A 454      -4.597 -17.920  17.769  1.00  0.00           H  
ATOM   3315  HE3 MET A 454      -4.157 -16.568  18.839  1.00  0.00           H  
ATOM   3316  N   LEU A 455       2.400 -20.201  19.270  1.00 15.30           N  
ATOM   3317  CA  LEU A 455       3.834 -20.178  19.634  1.00 16.40           C  
ATOM   3318  C   LEU A 455       4.784 -20.350  18.443  1.00 17.53           C  
ATOM   3319  O   LEU A 455       6.019 -20.326  18.603  1.00 17.66           O  
ATOM   3320  CB  LEU A 455       4.127 -21.234  20.713  1.00 16.25           C  
ATOM   3321  CG  LEU A 455       3.357 -21.142  22.045  1.00 15.70           C  
ATOM   3322  CD1 LEU A 455       3.701 -22.322  22.955  1.00 16.14           C  
ATOM   3323  CD2 LEU A 455       3.628 -19.825  22.763  1.00 17.20           C  
ATOM   3324  H   LEU A 455       1.940 -21.100  19.279  1.00  0.00           H  
ATOM   3325  HA  LEU A 455       4.040 -19.202  20.073  1.00  0.00           H  
ATOM   3326  HB3 LEU A 455       5.197 -21.246  20.919  1.00  0.00           H  
ATOM   3327  HB2 LEU A 455       3.987 -22.228  20.287  1.00  0.00           H  
ATOM   3328  HG  LEU A 455       2.291 -21.190  21.821  1.00  0.00           H  
ATOM   3329 HD11 LEU A 455       3.146 -22.235  23.889  1.00  0.00           H  
ATOM   3330 HD12 LEU A 455       3.433 -23.255  22.459  1.00  0.00           H  
ATOM   3331 HD13 LEU A 455       4.770 -22.318  23.167  1.00  0.00           H  
ATOM   3332 HD21 LEU A 455       3.067 -19.798  23.697  1.00  0.00           H  
ATOM   3333 HD22 LEU A 455       4.693 -19.739  22.976  1.00  0.00           H  
ATOM   3334 HD23 LEU A 455       3.317 -18.994  22.129  1.00  0.00           H  
ATOM   3335  N   GLU A 456       4.218 -20.540  17.256  1.00 18.68           N  
ATOM   3336  CA  GLU A 456       5.001 -20.594  16.016  1.00 20.36           C  
ATOM   3337  C   GLU A 456       5.549 -19.219  15.664  1.00 20.85           C  
ATOM   3338  O   GLU A 456       4.958 -18.197  16.023  1.00 20.21           O  
ATOM   3339  CB  GLU A 456       4.134 -21.070  14.843  1.00 20.22           C  
ATOM   3340  CG  GLU A 456       3.690 -22.525  14.907  1.00 21.53           C  
ATOM   3341  CD  GLU A 456       2.737 -22.913  13.772  1.00 22.43           C  
ATOM   3342  OE1 GLU A 456       2.532 -22.096  12.841  1.00 26.15           O  
ATOM   3343  OE2 GLU A 456       2.186 -24.034  13.814  1.00 23.22           O1-
ATOM   3344  H   GLU A 456       3.217 -20.653  17.186  1.00  0.00           H  
ATOM   3345  HA  GLU A 456       5.832 -21.286  16.149  1.00  0.00           H  
ATOM   3346  HB3 GLU A 456       4.667 -20.897  13.908  1.00  0.00           H  
ATOM   3347  HB2 GLU A 456       3.256 -20.429  14.760  1.00  0.00           H  
ATOM   3348  HG3 GLU A 456       3.207 -22.714  15.866  1.00  0.00           H  
ATOM   3349  HG2 GLU A 456       4.567 -23.172  14.881  1.00  0.00           H  
ATOM   3350  N   ALA A 457       6.665 -19.196  14.937  1.00 21.88           N  
ATOM   3351  CA  ALA A 457       7.156 -17.952  14.335  1.00 23.43           C  
ATOM   3352  C   ALA A 457       6.189 -17.468  13.242  1.00 24.42           C  
ATOM   3353  O   ALA A 457       5.439 -18.278  12.688  1.00 24.63           O  
ATOM   3354  CB  ALA A 457       8.562 -18.152  13.764  1.00 23.55           C  
ATOM   3355  H   ALA A 457       7.191 -20.046  14.792  1.00  0.00           H  
ATOM   3356  HA  ALA A 457       7.206 -17.190  15.113  1.00  0.00           H  
ATOM   3357  HB1 ALA A 457       8.911 -17.219  13.321  1.00  0.00           H  
ATOM   3358  HB2 ALA A 457       9.240 -18.450  14.563  1.00  0.00           H  
ATOM   3359  HB3 ALA A 457       8.537 -18.929  13.000  1.00  0.00           H  
ATOM   3360  N   PRO A 458       6.194 -16.151  12.940  1.00 25.42           N  
ATOM   3361  CA  PRO A 458       5.386 -15.629  11.829  1.00 26.20           C  
ATOM   3362  C   PRO A 458       5.963 -16.052  10.475  1.00 26.85           C  
ATOM   3363  O   PRO A 458       5.344 -15.820   9.428  1.00 27.92           O  
ATOM   3364  CB  PRO A 458       5.487 -14.101  11.986  1.00 26.41           C  
ATOM   3365  CG  PRO A 458       6.181 -13.851  13.301  1.00 25.92           C  
ATOM   3366  CD  PRO A 458       6.960 -15.085  13.614  1.00 25.65           C  
ATOM   3367  HA  PRO A 458       4.350 -15.956  11.923  1.00  0.00           H  
ATOM   3368  HXT PRO A 458       6.917 -16.556  10.438  1.00  0.00           H  
ATOM   3369  HB3 PRO A 458       4.485 -13.673  12.018  1.00  0.00           H  
ATOM   3370  HB2 PRO A 458       6.090 -13.692  11.175  1.00  0.00           H  
ATOM   3371  HG3 PRO A 458       5.435 -13.686  14.079  1.00  0.00           H  
ATOM   3372  HG2 PRO A 458       6.864 -13.008  13.196  1.00  0.00           H  
ATOM   3373  HD2 PRO A 458       7.949 -15.011  13.161  1.00  0.00           H  
ATOM   3374  HD3 PRO A 458       6.945 -15.257  14.690  1.00  0.00           H  
TER    3375      PRO A 458
CONECT  226  235
CONECT 3362 3368
CONECT  235  226
CONECT 3368 3362
END   
