# Supplementary material for: Sample efficient reinforcement learning with active learning for molecular design
Source: Chem Sci. 2024 Feb 8;15(11):4146–60. doi: 10.1039/d3sc04653b (PMC10935729; doi:10.1039/d3sc04653b)
Supplement: SC-015-D3SC04653B-s001 [file SC-015-D3SC04653B-s001.zip › reinforcement-learning-active-learning-main/data/RXRa/2p1t_ligand.pdbqt]

MODEL 1
REMARK VINA RESULT:     -12.1      0.000      0.000
REMARK SMILES COc1cc2c(cc1-c1cc(CCC(:O):O)ccc1O)C(C)(C)CCC2(C)C
REMARK SMILES IDX 17 1 18 2 10 3 11 4 19 5 9 6 8 7 3 8 4 9 5 10 7 11 6 12
REMARK SMILES IDX 26 13 21 14 27 15 28 16 25 17 22 18 23 19 24 20 2 21 1 22
REMARK SMILES IDX 20 23 12 25 13 26 14 27 15 28 16 29
REMARK H PARENT 20 24
REMARK Flexibility Score: inf
ROOT
ATOM      1  C   UNL     1      -5.534 -17.561  28.696  1.00  0.00     0.007 A 
ATOM      2  C   UNL     1      -4.326 -16.841  28.594  1.00  0.00     0.047 A 
ATOM      3  C   UNL     1      -4.609 -18.766  30.577  1.00  0.00     0.016 A 
ATOM      4  C   UNL     1      -5.677 -18.549  29.684  1.00  0.00    -0.047 A 
ATOM      5  C   UNL     1      -3.259 -17.084  29.489  1.00  0.00     0.123 A 
ATOM      6  C   UNL     1      -3.392 -18.063  30.487  1.00  0.00     0.027 A 
ENDROOT
BRANCH   6   7
ATOM      7  C   UNL     1      -2.355 -18.321  31.411  1.00  0.00     0.028 A 
ATOM      8  C   UNL     1      -1.137 -18.911  31.031  1.00  0.00     0.127 A 
ATOM      9  C   UNL     1      -0.128 -19.153  31.978  1.00  0.00     0.051 A 
ATOM     10  C   UNL     1      -0.293 -18.809  33.327  1.00  0.00    -0.035 A 
ATOM     11  C   UNL     1      -2.529 -17.987  32.758  1.00  0.00     0.017 A 
ATOM     12  C   UNL     1      -1.520 -18.220  33.724  1.00  0.00    -0.038 A 
ATOM     13  C   UNL     1       0.862 -19.128  34.319  1.00  0.00    -0.010 C 
ATOM     14  C   UNL     1      -1.820 -17.816  35.187  1.00  0.00    -0.010 C 
ATOM     15  C   UNL     1       0.917 -20.658  34.562  1.00  0.00     0.016 C 
ATOM     16  C   UNL     1       2.222 -18.662  33.772  1.00  0.00     0.016 C 
ATOM     17  C   UNL     1       0.613 -18.402  35.647  1.00  0.00     0.012 C 
ATOM     18  C   UNL     1      -1.708 -16.287  35.312  1.00  0.00     0.016 C 
ATOM     19  C   UNL     1      -3.233 -18.254  35.563  1.00  0.00     0.016 C 
ATOM     20  C   UNL     1      -0.834 -18.518  36.139  1.00  0.00     0.012 C 
BRANCH   8  21
ATOM     21  O   UNL     1      -0.925 -19.241  29.729  1.00  0.00    -0.496 OA
ATOM     22  C   UNL     1       0.200 -20.056  29.482  1.00  0.00     0.278 C 
ENDBRANCH   8  21
ENDBRANCH   6   7
BRANCH   5  23
ATOM     23  O   UNL     1      -2.084 -16.370  29.393  1.00  0.00    -0.507 OA
ATOM     24  H   UNL     1      -2.062 -15.416  29.657  1.00  0.00     0.293 HD
ENDBRANCH   5  23
BRANCH   4  25
ATOM     25  C   UNL     1      -6.852 -19.294  29.928  1.00  0.00     0.047 C 
BRANCH  25  26
ATOM     26  C   UNL     1      -8.080 -18.969  29.324  1.00  0.00     0.132 C 
BRANCH  26  27
ATOM     27  C   UNL     1      -9.256 -18.628  30.010  1.00  0.00     0.355 C 
ATOM     28  O   UNL     1     -10.043 -17.762  29.544  1.00  0.00    -0.247 OA
ATOM     29  O   UNL     1      -9.466 -19.233  31.081  1.00  0.00    -0.247 OA
ENDBRANCH  26  27
ENDBRANCH  25  26
ENDBRANCH   4  25
TORSDOF 6
ENDMDL
