# Supplementary material for: Sample efficient reinforcement learning with active learning for molecular design
Source: Chem Sci. 2024 Feb 8;15(11):4146–60. doi: 10.1039/d3sc04653b (PMC10935729; doi:10.1039/d3sc04653b)
Supplement: SC-015-D3SC04653B-s001 [file SC-015-D3SC04653B-s001.zip › reinforcement-learning-active-learning-main/data/RXRa/2p1t_ligand.sdf]

obj01
  PyMOL2.1          3D                             0

 28 30  0  0  0  0  0  0  0  0999 V2000
   -0.8760  -20.7740   29.3230 C   0  0  0  0  0  0  0  0  0  0  0  0
    0.8200  -20.4760   34.3520 C   0  0  0  0  0  0  0  0  0  0  0  0
    2.1180  -18.5540   33.3860 C   0  0  0  0  0  0  0  0  0  0  0  0
   -1.7540  -16.0390   34.8490 C   0  0  0  0  0  0  0  0  0  0  0  0
   -3.2850  -17.9690   35.2810 C   0  0  0  0  0  0  0  0  0  0  0  0
   -8.4070  -18.4300   29.7420 C   0  0  0  0  0  0  0  0  0  0  0  0
   -7.1760  -19.0410   30.0430 C   0  0  0  0  0  0  0  0  0  0  0  0
   -5.7590  -17.7400   28.4450 C   0  0  0  0  0  0  0  0  0  0  0  0
   -4.4890  -17.2000   28.1560 C   0  0  0  0  0  0  0  0  0  0  0  0
   -4.8530  -18.6690   30.4850 C   0  0  0  0  0  0  0  0  0  0  0  0
   -0.2810  -19.1520   31.6930 C   0  0  0  0  0  0  0  0  0  0  0  0
   -2.6530  -17.9120   32.4470 C   0  0  0  0  0  0  0  0  0  0  0  0
    0.5610  -18.1440   35.2780 C   0  0  0  0  0  0  0  0  0  0  0  0
   -0.8740  -18.2120   35.8140 C   0  0  0  0  0  0  0  0  0  0  0  0
   -9.6610  -18.8650   30.1980 C   0  0  0  0  0  0  0  0  0  0  0  0
   -5.9450  -18.5000   29.6110 C   0  0  0  0  0  0  0  0  0  0  0  0
   -3.4000  -17.3940   29.0360 C   0  0  0  0  0  0  0  0  0  0  0  0
   -1.3130  -18.9710   30.7570 C   0  0  0  0  0  0  0  0  0  0  0  0
   -3.5750  -18.1440   30.2100 C   0  0  0  0  0  0  0  0  0  0  0  0
   -2.5160  -18.3440   31.1240 C   0  0  0  0  0  0  0  0  0  0  0  0
   -0.4080  -18.7100   33.0170 C   0  0  0  0  0  0  0  0  0  0  0  0
   -1.6210  -18.0830   33.4020 C   0  0  0  0  0  0  0  0  0  0  0  0
   -9.7570  -19.8670   30.9550 O   0  0  0  0  0  0  0  0  0  0  0  0
  -10.6470  -18.2010   29.8190 O   0  0  0  0  0  0  0  0  0  0  0  0
   -2.1630  -16.8550   28.7560 O   0  0  0  0  0  0  0  0  0  0  0  0
   -1.1370  -19.3960   29.4770 O   0  0  0  0  0  0  0  0  0  0  0  0
    0.7700  -18.9670   34.0000 C   0  0  0  0  0  0  0  0  0  0  0  0
   -1.8800  -17.5720   34.8390 C   0  0  0  0  0  0  0  0  0  0  0  0
  1 26  1  0  0  0  0
  2 27  1  0  0  0  0
  3 27  1  0  0  0  0
  4 28  1  0  0  0  0
  5 28  1  0  0  0  0
  6  7  1  0  0  0  0
  6 15  1  0  0  0  0
  7 16  1  0  0  0  0
  8  9  4  0  0  0  0
  8 16  4  0  0  0  0
  9 17  4  0  0  0  0
 10 16  4  0  0  0  0
 10 19  4  0  0  0  0
 11 18  4  0  0  0  0
 11 21  4  0  0  0  0
 12 20  4  0  0  0  0
 12 22  4  0  0  0  0
 13 14  1  0  0  0  0
 13 27  1  0  0  0  0
 14 28  1  0  0  0  0
 15 23  4  0  0  0  0
 15 24  4  0  0  0  0
 17 19  4  0  0  0  0
 17 25  1  0  0  0  0
 18 20  4  0  0  0  0
 18 26  1  0  0  0  0
 19 20  1  0  0  0  0
 21 22  4  0  0  0  0
 21 27  1  0  0  0  0
 22 28  1  0  0  0  0
M  END
$$$$
