# Supplementary material for: Sample efficient reinforcement learning with active learning for molecular design
Source: Chem Sci. 2024 Feb 8;15(11):4146–60. doi: 10.1039/d3sc04653b (PMC10935729; doi:10.1039/d3sc04653b)
Supplement: SC-015-D3SC04653B-s001 [file SC-015-D3SC04653B-s001.zip › reinforcement-learning-active-learning-main/data/RXRa/2p1t_ligand_explicitH.sdf]

obj01
     RDKit          3D

 57 59  0  0  0  0  0  0  0  0999 V2000
   -0.8760  -20.7740   29.3230 C   0  0  0  0  0  0  0  0  0  0  0  0
    0.8200  -20.4760   34.3520 C   0  0  0  0  0  0  0  0  0  0  0  0
    2.1180  -18.5540   33.3860 C   0  0  0  0  0  0  0  0  0  0  0  0
   -1.7540  -16.0390   34.8490 C   0  0  0  0  0  0  0  0  0  0  0  0
   -3.2850  -17.9690   35.2810 C   0  0  0  0  0  0  0  0  0  0  0  0
   -8.4070  -18.4300   29.7420 C   0  0  0  0  0  0  0  0  0  0  0  0
   -7.1760  -19.0410   30.0430 C   0  0  0  0  0  0  0  0  0  0  0  0
   -5.7590  -17.7400   28.4450 C   0  0  0  0  0  0  0  0  0  0  0  0
   -4.4890  -17.2000   28.1560 C   0  0  0  0  0  0  0  0  0  0  0  0
   -4.8530  -18.6690   30.4850 C   0  0  0  0  0  0  0  0  0  0  0  0
   -0.2810  -19.1520   31.6930 C   0  0  0  0  0  0  0  0  0  0  0  0
   -2.6530  -17.9120   32.4470 C   0  0  0  0  0  0  0  0  0  0  0  0
    0.5610  -18.1440   35.2780 C   0  0  0  0  0  0  0  0  0  0  0  0
   -0.8740  -18.2120   35.8140 C   0  0  0  0  0  0  0  0  0  0  0  0
   -9.6610  -18.8650   30.1980 C   0  0  0  0  0  0  0  0  0  0  0  0
   -5.9450  -18.5000   29.6110 C   0  0  0  0  0  0  0  0  0  0  0  0
   -3.4000  -17.3940   29.0360 C   0  0  0  0  0  0  0  0  0  0  0  0
   -1.3130  -18.9710   30.7570 C   0  0  0  0  0  0  0  0  0  0  0  0
   -3.5750  -18.1440   30.2100 C   0  0  0  0  0  0  0  0  0  0  0  0
   -2.5160  -18.3440   31.1240 C   0  0  0  0  0  0  0  0  0  0  0  0
   -0.4080  -18.7100   33.0170 C   0  0  0  0  0  0  0  0  0  0  0  0
   -1.6210  -18.0830   33.4020 C   0  0  0  0  0  0  0  0  0  0  0  0
   -9.7570  -19.8670   30.9550 O   0  0  0  0  0  0  0  0  0  0  0  0
  -10.6470  -18.2010   29.8190 O   0  0  0  0  0  0  0  0  0  0  0  0
   -2.1630  -16.8550   28.7560 O   0  0  0  0  0  0  0  0  0  0  0  0
   -1.1370  -19.3960   29.4770 O   0  0  0  0  0  0  0  0  0  0  0  0
    0.7700  -18.9670   34.0000 C   0  0  0  0  0  0  0  0  0  0  0  0
   -1.8800  -17.5720   34.8390 C   0  0  0  0  0  0  0  0  0  0  0  0
   -0.7871  -21.2433   30.3139 H   0  0  0  0  0  0  0  0  0  0  0  0
   -1.7012  -21.2436   28.7675 H   0  0  0  0  0  0  0  0  0  0  0  0
    0.0638  -20.9094   28.7675 H   0  0  0  0  0  0  0  0  0  0  0  0
    0.8240  -20.5975   35.4453 H   0  0  0  0  0  0  0  0  0  0  0  0
   -0.0619  -20.9803   33.9302 H   0  0  0  0  0  0  0  0  0  0  0  0
    1.7334  -20.9208   33.9302 H   0  0  0  0  0  0  0  0  0  0  0  0
    2.8353  -18.3342   34.1904 H   0  0  0  0  0  0  0  0  0  0  0  0
    2.5046  -19.3749   32.7642 H   0  0  0  0  0  0  0  0  0  0  0  0
    1.9784  -17.6574   32.7642 H   0  0  0  0  0  0  0  0  0  0  0  0
   -1.7245  -15.6803   35.8885 H   0  0  0  0  0  0  0  0  0  0  0  0
   -0.8286  -15.7438   34.3328 H   0  0  0  0  0  0  0  0  0  0  0  0
   -2.6188  -15.5966   34.3328 H   0  0  0  0  0  0  0  0  0  0  0  0
   -3.3335  -17.9827   36.3798 H   0  0  0  0  0  0  0  0  0  0  0  0
   -4.0115  -17.2410   34.8909 H   0  0  0  0  0  0  0  0  0  0  0  0
   -3.5231  -18.9696   34.8909 H   0  0  0  0  0  0  0  0  0  0  0  0
   -8.3119  -17.3925   30.0950 H   0  0  0  0  0  0  0  0  0  0  0  0
   -8.4914  -18.6772   28.6735 H   0  0  0  0  0  0  0  0  0  0  0  0
   -7.1199  -19.0956   31.1402 H   0  0  0  0  0  0  0  0  0  0  0  0
   -7.2339  -19.9737   29.4627 H   0  0  0  0  0  0  0  0  0  0  0  0
   -6.6014  -17.5665   27.7592 H   0  0  0  0  0  0  0  0  0  0  0  0
   -4.3437  -16.6197   27.2329 H   0  0  0  0  0  0  0  0  0  0  0  0
   -5.0041  -19.2323   31.4176 H   0  0  0  0  0  0  0  0  0  0  0  0
    0.6475  -19.6518   31.3797 H   0  0  0  0  0  0  0  0  0  0  0  0
   -3.5900  -17.4250   32.7551 H   0  0  0  0  0  0  0  0  0  0  0  0
    0.8032  -17.0933   35.0604 H   0  0  0  0  0  0  0  0  0  0  0  0
    1.2184  -18.5689   36.0508 H   0  0  0  0  0  0  0  0  0  0  0  0
   -1.1475  -19.2665   35.9664 H   0  0  0  0  0  0  0  0  0  0  0  0
   -0.9122  -17.6527   36.7604 H   0  0  0  0  0  0  0  0  0  0  0  0
   -1.4080  -16.9979   29.3802 H   0  0  0  0  0  0  0  0  0  0  0  0
  1 26  1  0
  2 27  1  0
  3 27  1  0
  4 28  1  0
  5 28  1  0
  6  7  1  0
  6 15  1  0
  7 16  1  0
  8  9  2  0
  8 16  1  0
  9 17  1  0
 10 16  2  0
 10 19  1  0
 11 18  2  0
 11 21  1  0
 12 20  2  0
 12 22  1  0
 13 14  1  0
 13 27  1  0
 14 28  1  0
 15 23  4  0
 15 24  4  0
 17 19  2  0
 17 25  1  0
 18 20  1  0
 18 26  1  0
 19 20  1  0
 21 22  2  0
 21 27  1  0
 22 28  1  0
  1 29  1  0
  1 30  1  0
  1 31  1  0
  2 32  1  0
  2 33  1  0
  2 34  1  0
  3 35  1  0
  3 36  1  0
  3 37  1  0
  4 38  1  0
  4 39  1  0
  4 40  1  0
  5 41  1  0
  5 42  1  0
  5 43  1  0
  6 44  1  0
  6 45  1  0
  7 46  1  0
  7 47  1  0
  8 48  1  0
  9 49  1  0
 10 50  1  0
 11 51  1  0
 12 52  1  0
 13 53  1  0
 13 54  1  0
 14 55  1  0
 14 56  1  0
 25 57  1  0
M  END
$$$$
