# Supplementary material for: Sample efficient reinforcement learning with active learning for molecular design
Source: Chem Sci. 2024 Feb 8;15(11):4146–60. doi: 10.1039/d3sc04653b (PMC10935729; doi:10.1039/d3sc04653b)
Supplement: SC-015-D3SC04653B-s001 [file SC-015-D3SC04653B-s001.zip › reinforcement-learning-active-learning-main/data/RXRa/2p1t_ligand_explicitH_out.pdbqt]

MODEL 1
REMARK VINA RESULT:     -12.1      0.000      0.000
REMARK SMILES COc1cc2c(cc1-c1cc(CCC(:O):O)ccc1O)C(C)(C)CCC2(C)C
REMARK SMILES IDX 17 1 18 2 10 3 11 4 19 5 9 6 8 7 3 8 4 9 5 10 7 11 6 12
REMARK SMILES IDX 26 13 21 14 27 15 28 16 25 17 22 18 23 19 24 20 2 21 1 22
REMARK SMILES IDX 20 23 12 25 13 26 14 27 15 28 16 29
REMARK H PARENT 20 24
REMARK Flexibility Score: inf
ROOT
ATOM      1  C   UNL     1      -5.519 -17.579  28.687  1.00  0.00     0.007 A 
ATOM      2  C   UNL     1      -4.310 -16.860  28.585  1.00  0.00     0.047 A 
ATOM      3  C   UNL     1      -4.603 -18.770  30.580  1.00  0.00     0.016 A 
ATOM      4  C   UNL     1      -5.666 -18.559  29.681  1.00  0.00    -0.047 A 
ATOM      5  C   UNL     1      -3.246 -17.097  29.486  1.00  0.00     0.123 A 
ATOM      6  C   UNL     1      -3.385 -18.068  30.491  1.00  0.00     0.027 A 
ENDROOT
BRANCH   6   7
ATOM      7  C   UNL     1      -2.352 -18.321  31.422  1.00  0.00     0.028 A 
ATOM      8  C   UNL     1      -1.129 -18.904  31.050  1.00  0.00     0.127 A 
ATOM      9  C   UNL     1      -0.124 -19.139  32.003  1.00  0.00     0.051 A 
ATOM     10  C   UNL     1      -0.299 -18.797  33.351  1.00  0.00    -0.035 A 
ATOM     11  C   UNL     1      -2.537 -17.988  32.767  1.00  0.00     0.017 A 
ATOM     12  C   UNL     1      -1.533 -18.215  33.741  1.00  0.00    -0.038 A 
ATOM     13  C   UNL     1       0.851 -19.110  34.350  1.00  0.00    -0.010 C 
ATOM     14  C   UNL     1      -1.845 -17.813  35.202  1.00  0.00    -0.010 C 
ATOM     15  C   UNL     1       0.912 -20.639  34.594  1.00  0.00     0.016 C 
ATOM     16  C   UNL     1       2.211 -18.636  33.812  1.00  0.00     0.016 C 
ATOM     17  C   UNL     1       0.589 -18.385  35.677  1.00  0.00     0.012 C 
ATOM     18  C   UNL     1      -1.743 -16.284  35.327  1.00  0.00     0.016 C 
ATOM     19  C   UNL     1      -3.257 -18.260  35.568  1.00  0.00     0.016 C 
ATOM     20  C   UNL     1      -0.861 -18.510  36.160  1.00  0.00     0.012 C 
BRANCH   8  21
ATOM     21  O   UNL     1      -0.906 -19.232  29.749  1.00  0.00    -0.496 OA
ATOM     22  C   UNL     1       0.217 -20.052  29.511  1.00  0.00     0.278 C 
ENDBRANCH   8  21
ENDBRANCH   6   7
BRANCH   5  23
ATOM     23  O   UNL     1      -2.070 -16.385  29.391  1.00  0.00    -0.507 OA
ATOM     24  H   UNL     1      -2.093 -15.419  29.179  1.00  0.00     0.293 HD
ENDBRANCH   5  23
BRANCH   4  25
ATOM     25  C   UNL     1      -6.843 -19.301  29.925  1.00  0.00     0.047 C 
BRANCH  25  26
ATOM     26  C   UNL     1      -8.082 -18.942  29.364  1.00  0.00     0.132 C 
BRANCH  26  27
ATOM     27  C   UNL     1      -9.254 -18.675  30.089  1.00  0.00     0.355 C 
ATOM     28  O   UNL     1      -9.494 -19.279  31.167  1.00  0.00    -0.247 OA
ATOM     29  O   UNL     1     -10.016 -17.811  29.608  1.00  0.00    -0.247 OA
ENDBRANCH  26  27
ENDBRANCH  25  26
ENDBRANCH   4  25
TORSDOF 6
ENDMDL
