# Supplementary material for: Sample efficient reinforcement learning with active learning for molecular design
Source: Chem Sci. 2024 Feb 8;15(11):4146–60. doi: 10.1039/d3sc04653b (PMC10935729; doi:10.1039/d3sc04653b)
Supplement: SC-015-D3SC04653B-s001 [file SC-015-D3SC04653B-s001.zip › reinforcement-learning-active-learning-main/data/RXRa/2p1t_ligand_explicitH_schrodinger.pdb]

TITLE     obj01
REMARK   4      COMPLIES WITH FORMAT V. 3.0, 1-DEC-2006
REMARK 888
REMARK 888 WRITTEN BY MAESTRO (A PRODUCT OF SCHRODINGER, LLC)
HETATM    1  C1  UNK   900      -0.876 -20.774  29.323  1.00  0.00           C  
HETATM    2  C2  UNK   900       0.820 -20.476  34.352  1.00  0.00           C  
HETATM    3  C3  UNK   900       2.118 -18.554  33.386  1.00  0.00           C  
HETATM    4  C4  UNK   900      -1.754 -16.039  34.849  1.00  0.00           C  
HETATM    5  C5  UNK   900      -3.285 -17.969  35.281  1.00  0.00           C  
HETATM    6  C6  UNK   900      -8.407 -18.430  29.742  1.00  0.00           C  
HETATM    7  C7  UNK   900      -7.176 -19.041  30.043  1.00  0.00           C  
HETATM    8  C8  UNK   900      -5.759 -17.740  28.445  1.00  0.00           C  
HETATM    9  C9  UNK   900      -4.489 -17.200  28.156  1.00  0.00           C  
HETATM   10  C10 UNK   900      -4.853 -18.669  30.485  1.00  0.00           C  
HETATM   11  C11 UNK   900      -0.281 -19.152  31.693  1.00  0.00           C  
HETATM   12  C12 UNK   900      -2.653 -17.912  32.447  1.00  0.00           C  
HETATM   13  C13 UNK   900       0.561 -18.144  35.278  1.00  0.00           C  
HETATM   14  C14 UNK   900      -0.874 -18.212  35.814  1.00  0.00           C  
HETATM   15  C15 UNK   900      -9.661 -18.865  30.198  1.00  0.00           C  
HETATM   16  C16 UNK   900      -5.945 -18.500  29.611  1.00  0.00           C  
HETATM   17  C17 UNK   900      -3.400 -17.394  29.036  1.00  0.00           C  
HETATM   18  C18 UNK   900      -1.313 -18.971  30.757  1.00  0.00           C  
HETATM   19  C19 UNK   900      -3.575 -18.144  30.210  1.00  0.00           C  
HETATM   20  C20 UNK   900      -2.516 -18.344  31.124  1.00  0.00           C  
HETATM   21  C21 UNK   900      -0.408 -18.710  33.017  1.00  0.00           C  
HETATM   22  C22 UNK   900      -1.621 -18.083  33.402  1.00  0.00           C  
HETATM   23  O1  UNK   900      -9.757 -19.867  30.955  1.00  0.00           O1-
HETATM   24  O2  UNK   900     -10.647 -18.201  29.819  1.00  0.00           O  
HETATM   25  O3  UNK   900      -2.163 -16.855  28.756  1.00  0.00           O  
HETATM   26  O4  UNK   900      -1.137 -19.396  29.477  1.00  0.00           O  
HETATM   27  C23 UNK   900       0.770 -18.967  34.000  1.00  0.00           C  
HETATM   28  C24 UNK   900      -1.880 -17.572  34.839  1.00  0.00           C  
HETATM   29  H1  UNK   900      -0.752 -21.005  28.265  1.00  0.00           H  
HETATM   30  H2  UNK   900       0.036 -21.034  29.860  1.00  0.00           H  
HETATM   31  H3  UNK   900      -1.710 -21.349  29.725  1.00  0.00           H  
HETATM   32  H4  UNK   900      -0.132 -20.780  34.788  1.00  0.00           H  
HETATM   33  H5  UNK   900       1.005 -21.055  33.447  1.00  0.00           H  
HETATM   34  H6  UNK   900       1.622 -20.656  35.068  1.00  0.00           H  
HETATM   35  H7  UNK   900       2.094 -17.494  33.135  1.00  0.00           H  
HETATM   36  H8  UNK   900       2.917 -18.738  34.104  1.00  0.00           H  
HETATM   37  H9  UNK   900       2.300 -19.137  32.483  1.00  0.00           H  
HETATM   38  H10 UNK   900      -0.750 -15.754  34.533  1.00  0.00           H  
HETATM   39  H11 UNK   900      -2.485 -15.609  34.164  1.00  0.00           H  
HETATM   40  H12 UNK   900      -1.937 -15.665  35.856  1.00  0.00           H  
HETATM   41  H13 UNK   900      -3.375 -19.055  35.274  1.00  0.00           H  
HETATM   42  H14 UNK   900      -3.468 -17.596  36.289  1.00  0.00           H  
HETATM   43  H15 UNK   900      -4.017 -17.540  34.596  1.00  0.00           H  
HETATM   44  H16 UNK   900      -8.465 -18.290  28.663  1.00  0.00           H  
HETATM   45  H17 UNK   900      -8.319 -17.363  29.947  1.00  0.00           H  
HETATM   46  H18 UNK   900      -7.222 -20.088  29.744  1.00  0.00           H  
HETATM   47  H19 UNK   900      -7.124 -19.214  31.118  1.00  0.00           H  
HETATM   48  H20 UNK   900      -6.585 -17.569  27.771  1.00  0.00           H  
HETATM   49  H21 UNK   900      -4.338 -16.629  27.252  1.00  0.00           H  
HETATM   50  H22 UNK   900      -4.979 -19.219  31.406  1.00  0.00           H  
HETATM   51  H23 UNK   900       0.636 -19.641  31.398  1.00  0.00           H  
HETATM   52  H24 UNK   900      -3.566 -17.432  32.766  1.00  0.00           H  
HETATM   53  H25 UNK   900       1.252 -18.489  36.048  1.00  0.00           H  
HETATM   54  H26 UNK   900       0.827 -17.104  35.087  1.00  0.00           H  
HETATM   55  H27 UNK   900      -0.926 -17.702  36.776  1.00  0.00           H  
HETATM   56  H28 UNK   900      -1.148 -19.253  35.986  1.00  0.00           H  
HETATM   57  H29 UNK   900      -1.547 -17.085  29.456  1.00  0.00           H  
CONECT    1   26   29   30   31
CONECT    2   27   32   33   34
CONECT    3   27   35   36   37
CONECT    4   28   38   39   40
CONECT    5   28   41   42   43
CONECT    6    7   15   44   45
CONECT    7    6   16   46   47
CONECT    8    9   16   48
CONECT    8    9
CONECT    9    8   17   49
CONECT    9    8
CONECT   10   16   19   50
CONECT   10   16
CONECT   11   18   21   51
CONECT   11   18
CONECT   12   20   22   52
CONECT   12   20
CONECT   13   14   27   53   54
CONECT   14   13   28   55   56
CONECT   15    6   23   24
CONECT   15   24
CONECT   16    7    8   10
CONECT   16   10
CONECT   17    9   19   25
CONECT   17   19
CONECT   18   11   20   26
CONECT   18   11
CONECT   19   10   17   20
CONECT   19   17
CONECT   20   12   18   19
CONECT   20   12
CONECT   21   11   22   27
CONECT   21   22
CONECT   22   12   21   28
CONECT   22   21
CONECT   23   15
CONECT   24   15
CONECT   24   15
CONECT   25   17   57
CONECT   26    1   18
CONECT   27    2    3   13   21
CONECT   28    4    5   14   22
CONECT   29    1
CONECT   30    1
CONECT   31    1
CONECT   32    2
CONECT   33    2
CONECT   34    2
CONECT   35    3
CONECT   36    3
CONECT   37    3
CONECT   38    4
CONECT   39    4
CONECT   40    4
CONECT   41    5
CONECT   42    5
CONECT   43    5
CONECT   44    6
CONECT   45    6
CONECT   46    7
CONECT   47    7
CONECT   48    8
CONECT   49    9
CONECT   50   10
CONECT   51   11
CONECT   52   12
CONECT   53   13
CONECT   54   13
CONECT   55   14
CONECT   56   14
CONECT   57   25
END   
