# Supplementary material for: Sample efficient reinforcement learning with active learning for molecular design
Source: Chem Sci. 2024 Feb 8;15(11):4146–60. doi: 10.1039/d3sc04653b (PMC10935729; doi:10.1039/d3sc04653b)
Supplement: SC-015-D3SC04653B-s001 [file SC-015-D3SC04653B-s001.zip › reinforcement-learning-active-learning-main/data/RXRa/2p1t_ligandoutpose.pdbqt]

MODEL 1
REMARK VINA RESULT:     -12.1      0.000      0.000
REMARK SMILES COc1cc2c(cc1-c1cc(CCC(:O):O)ccc1O)C(C)(C)CCC2(C)C
REMARK SMILES IDX 17 1 18 2 10 3 11 4 19 5 9 6 8 7 3 8 4 9 5 10 7 11 6 12
REMARK SMILES IDX 26 13 21 14 27 15 28 16 25 17 22 18 23 19 24 20 2 21 1 22
REMARK SMILES IDX 20 23 12 25 13 26 14 27 15 28 16 29
REMARK H PARENT 20 24
REMARK Flexibility Score: inf
ROOT
ATOM      1  C   UNL     1      -5.534 -17.586  28.698  1.00  0.00     0.007 A 
ATOM      2  C   UNL     1      -4.325 -16.869  28.589  1.00  0.00     0.047 A 
ATOM      3  C   UNL     1      -4.610 -18.775  30.589  1.00  0.00     0.016 A 
ATOM      4  C   UNL     1      -5.678 -18.564  29.694  1.00  0.00    -0.047 A 
ATOM      5  C   UNL     1      -3.257 -17.106  29.485  1.00  0.00     0.123 A 
ATOM      6  C   UNL     1      -3.392 -18.075  30.492  1.00  0.00     0.027 A 
ENDROOT
BRANCH   6   7
ATOM      7  C   UNL     1      -2.355 -18.327  31.419  1.00  0.00     0.028 A 
ATOM      8  C   UNL     1      -1.136 -18.917  31.043  1.00  0.00     0.127 A 
ATOM      9  C   UNL     1      -0.127 -19.152  31.992  1.00  0.00     0.051 A 
ATOM     10  C   UNL     1      -0.294 -18.801  33.339  1.00  0.00    -0.035 A 
ATOM     11  C   UNL     1      -2.531 -17.987  32.764  1.00  0.00     0.017 A 
ATOM     12  C   UNL     1      -1.523 -18.213  33.733  1.00  0.00    -0.038 A 
ATOM     13  C   UNL     1       0.861 -19.114  34.334  1.00  0.00    -0.010 C 
ATOM     14  C   UNL     1      -1.825 -17.803  35.193  1.00  0.00    -0.010 C 
ATOM     15  C   UNL     1       0.918 -20.643  34.584  1.00  0.00     0.016 C 
ATOM     16  C   UNL     1       2.220 -18.648  33.785  1.00  0.00     0.016 C 
ATOM     17  C   UNL     1       0.610 -18.381  35.658  1.00  0.00     0.012 C 
ATOM     18  C   UNL     1      -1.716 -16.273  35.310  1.00  0.00     0.016 C 
ATOM     19  C   UNL     1      -3.237 -18.241  35.570  1.00  0.00     0.016 C 
ATOM     20  C   UNL     1      -0.838 -18.498  36.150  1.00  0.00     0.012 C 
BRANCH   8  21
ATOM     21  O   UNL     1      -0.922 -19.253  29.742  1.00  0.00    -0.496 OA
ATOM     22  C   UNL     1       0.180 -20.101  29.506  1.00  0.00     0.278 C 
ENDBRANCH   8  21
ENDBRANCH   6   7
BRANCH   5  23
ATOM     23  O   UNL     1      -2.081 -16.395  29.384  1.00  0.00    -0.507 OA
ATOM     24  H   UNL     1      -2.080 -15.416  29.527  1.00  0.00     0.293 HD
ENDBRANCH   5  23
BRANCH   4  25
ATOM     25  C   UNL     1      -6.854 -19.304  29.946  1.00  0.00     0.047 C 
BRANCH  25  26
ATOM     26  C   UNL     1      -8.085 -18.975  29.349  1.00  0.00     0.132 C 
BRANCH  26  27
ATOM     27  C   UNL     1      -9.260 -18.646  30.043  1.00  0.00     0.355 C 
ATOM     28  O   UNL     1     -10.038 -17.758  29.604  1.00  0.00    -0.247 OA
ATOM     29  O   UNL     1      -9.479 -19.285  31.092  1.00  0.00    -0.247 OA
ENDBRANCH  26  27
ENDBRANCH  25  26
ENDBRANCH   4  25
TORSDOF 6
ENDMDL
