# Supplementary material for: Sample efficient reinforcement learning with active learning for molecular design
Source: Chem Sci. 2024 Feb 8;15(11):4146–60. doi: 10.1039/d3sc04653b (PMC10935729; doi:10.1039/d3sc04653b)
Supplement: SC-015-D3SC04653B-s001 [file SC-015-D3SC04653B-s001.zip › reinforcement-learning-active-learning-main/data/RXRa/minimised/2p1t_apo_explicitH_minimised.pdbqt]

ATOM      1  N   ASP A 229     -19.246   3.818  11.941  1.00 27.29    -0.066 N 
ATOM      2  CA  ASP A 229     -20.112   3.501  13.129  1.00 26.73     0.284 C 
ATOM      3  C   ASP A 229     -19.424   2.339  13.908  1.00 25.50     0.249 C 
ATOM      4  O   ASP A 229     -18.784   1.456  13.329  1.00 25.75    -0.271 OA
ATOM      5  CB  ASP A 229     -21.581   3.192  12.716  1.00 27.75     0.155 C 
ATOM      6  CG  ASP A 229     -22.616   3.101  13.855  1.00 30.09     0.175 C 
ATOM      7  OD1 ASP A 229     -22.383   3.707  14.925  1.00 32.98    -0.648 OA
ATOM      8  OD2 ASP A 229     -23.688   2.518  13.587  1.00 32.85    -0.648 OA
ATOM      9  H1  ASP A 229     -19.793   4.350  11.278  1.00 27.29     0.275 HD
ATOM     10  H2  ASP A 229     -18.448   4.355  12.247  1.00 27.29     0.275 HD
ATOM     11  H3  ASP A 229     -18.951   2.948  11.521  1.00 27.29     0.275 HD
ATOM     12  N   MET A 230     -19.599   2.357  15.238  1.00 23.29    -0.346 N 
ATOM     13  CA  MET A 230     -19.062   1.359  16.160  1.00 21.72     0.177 C 
ATOM     14  C   MET A 230     -19.938   1.322  17.427  1.00 20.92     0.243 C 
ATOM     15  O   MET A 230     -19.540   1.902  18.438  1.00 20.55    -0.271 OA
ATOM     16  CB  MET A 230     -17.572   1.673  16.428  1.00 21.15     0.045 C 
ATOM     17  CG  MET A 230     -16.816   0.654  17.292  1.00 20.28     0.076 C 
ATOM     18  SD  MET A 230     -16.559  -0.983  16.553  1.00 18.11    -0.173 SA
ATOM     19  CE  MET A 230     -15.348  -0.565  15.269  1.00 17.28     0.089 C 
ATOM     20  H   MET A 230     -20.181   3.074  15.652  1.00 23.29     0.163 HD
ATOM     21  N   PRO A 231     -21.131   0.684  17.355  1.00 20.38    -0.337 N 
ATOM     22  CA  PRO A 231     -22.048   0.585  18.508  1.00 19.70     0.179 C 
ATOM     23  C   PRO A 231     -21.448  -0.196  19.689  1.00 19.03     0.241 C 
ATOM     24  O   PRO A 231     -20.893  -1.277  19.483  1.00 18.60    -0.271 OA
ATOM     25  CB  PRO A 231     -23.293  -0.126  17.938  1.00 19.75     0.037 C 
ATOM     26  CG  PRO A 231     -23.203   0.050  16.434  1.00 20.24     0.022 C 
ATOM     27  CD  PRO A 231     -21.706   0.031  16.177  1.00 20.30     0.127 C 
ATOM     28  N   VAL A 232     -21.598   0.352  20.906  1.00 18.72    -0.346 N 
ATOM     29  CA  VAL A 232     -21.257  -0.347  22.150  1.00 18.45     0.180 C 
ATOM     30  C   VAL A 232     -22.197  -1.536  22.445  1.00 18.26     0.241 C 
ATOM     31  O   VAL A 232     -21.789  -2.458  23.148  1.00 17.90    -0.271 OA
ATOM     32  CB  VAL A 232     -21.258   0.600  23.380  1.00 18.59     0.009 C 
ATOM     33  CG1 VAL A 232     -20.204   1.705  23.242  1.00 18.35     0.012 C 
ATOM     34  CG2 VAL A 232     -22.632   1.194  23.752  1.00 19.03     0.012 C 
ATOM     35  H   VAL A 232     -22.068   1.241  21.006  1.00 18.72     0.163 HD
ATOM     36  N   GLU A 233     -23.410  -1.509  21.865  1.00 18.08    -0.346 N 
ATOM     37  CA  GLU A 233     -24.406  -2.575  21.881  1.00 18.27     0.177 C 
ATOM     38  C   GLU A 233     -23.933  -3.818  21.109  1.00 17.75     0.241 C 
ATOM     39  O   GLU A 233     -24.050  -4.914  21.646  1.00 17.43    -0.271 OA
ATOM     40  CB  GLU A 233     -25.758  -2.061  21.331  1.00 18.64     0.045 C 
ATOM     41  CG  GLU A 233     -26.413  -0.919  22.154  1.00 21.89     0.116 C 
ATOM     42  CD  GLU A 233     -25.910   0.519  21.915  1.00 25.43     0.172 C 
ATOM     43  OE1 GLU A 233     -26.278   1.377  22.747  1.00 27.34    -0.648 OA
ATOM     44  OE2 GLU A 233     -25.176   0.760  20.930  1.00 26.39    -0.648 OA
ATOM     45  H   GLU A 233     -23.677  -0.687  21.336  1.00 18.08     0.163 HD
ATOM     46  N   ARG A 234     -23.358  -3.627  19.906  1.00 17.37    -0.346 N 
ATOM     47  CA  ARG A 234     -22.731  -4.679  19.092  1.00 17.04     0.176 C 
ATOM     48  C   ARG A 234     -21.529  -5.343  19.786  1.00 16.19     0.241 C 
ATOM     49  O   ARG A 234     -21.355  -6.554  19.656  1.00 15.35    -0.271 OA
ATOM     50  CB  ARG A 234     -22.261  -4.078  17.750  1.00 17.67     0.036 C 
ATOM     51  CG  ARG A 234     -23.367  -3.887  16.693  1.00 20.28     0.023 C 
ATOM     52  CD  ARG A 234     -23.973  -5.197  16.144  1.00 24.71     0.138 C 
ATOM     53  NE  ARG A 234     -22.951  -6.103  15.577  1.00 27.10    -0.227 N 
ATOM     54  CZ  ARG A 234     -22.324  -6.017  14.387  1.00 28.50     0.665 C 
ATOM     55  NH1 ARG A 234     -22.630  -5.080  13.476  1.00 27.39    -0.235 N 
ATOM     56  NH2 ARG A 234     -21.352  -6.894  14.106  1.00 28.41    -0.235 N 
ATOM     57  H   ARG A 234     -23.286  -2.687  19.544  1.00 17.37     0.163 HD
ATOM     58  HE  ARG A 234     -22.644  -6.829  16.210  1.00 27.10     0.177 HD
ATOM     59 HH12 ARG A 234     -22.146  -5.040  12.591  1.00 27.39     0.174 HD
ATOM     60 HH11 ARG A 234     -23.363  -4.413  13.671  1.00 27.39     0.174 HD
ATOM     61 HH22 ARG A 234     -20.875  -6.867  13.217  1.00 28.41     0.174 HD
ATOM     62 HH21 ARG A 234     -21.061  -7.571  14.799  1.00 28.41     0.174 HD
ATOM     63  N   ILE A 235     -20.734  -4.538  20.505  1.00 15.61    -0.346 N 
ATOM     64  CA  ILE A 235     -19.575  -4.982  21.275  1.00 15.25     0.180 C 
ATOM     65  C   ILE A 235     -19.978  -5.767  22.545  1.00 15.42     0.241 C 
ATOM     66  O   ILE A 235     -19.314  -6.746  22.882  1.00 15.28    -0.271 OA
ATOM     67  CB  ILE A 235     -18.676  -3.761  21.632  1.00 15.43     0.013 C 
ATOM     68  CG1 ILE A 235     -18.018  -3.182  20.357  1.00 15.33     0.002 C 
ATOM     69  CG2 ILE A 235     -17.605  -4.043  22.699  1.00 14.86     0.012 C 
ATOM     70  CD1 ILE A 235     -17.330  -1.824  20.564  1.00 15.26     0.005 C 
ATOM     71  H   ILE A 235     -20.941  -3.550  20.548  1.00 15.61     0.163 HD
ATOM     72  N   LEU A 236     -21.079  -5.351  23.193  1.00 15.41    -0.346 N 
ATOM     73  CA  LEU A 236     -21.676  -6.007  24.356  1.00 16.00     0.177 C 
ATOM     74  C   LEU A 236     -22.386  -7.327  23.986  1.00 16.20     0.241 C 
ATOM     75  O   LEU A 236     -22.305  -8.282  24.756  1.00 15.81    -0.271 OA
ATOM     76  CB  LEU A 236     -22.574  -4.966  25.073  1.00 16.08     0.038 C 
ATOM     77  CG  LEU A 236     -23.336  -5.391  26.350  1.00 17.30    -0.020 C 
ATOM     78  CD1 LEU A 236     -24.662  -6.120  26.062  1.00 19.15     0.009 C 
ATOM     79  CD2 LEU A 236     -22.453  -6.115  27.386  1.00 18.14     0.009 C 
ATOM     80  H   LEU A 236     -21.557  -4.522  22.865  1.00 15.41     0.163 HD
ATOM     81  N   GLU A 237     -23.011  -7.384  22.797  1.00 16.86    -0.346 N 
ATOM     82  CA  GLU A 237     -23.571  -8.599  22.194  1.00 17.82     0.177 C 
ATOM     83  C   GLU A 237     -22.500  -9.641  21.830  1.00 17.11     0.241 C 
ATOM     84  O   GLU A 237     -22.771 -10.834  21.966  1.00 16.67    -0.271 OA
ATOM     85  CB  GLU A 237     -24.395  -8.234  20.943  1.00 18.16     0.045 C 
ATOM     86  CG  GLU A 237     -25.756  -7.575  21.259  1.00 20.40     0.116 C 
ATOM     87  CD  GLU A 237     -26.461  -6.925  20.054  1.00 21.37     0.172 C 
ATOM     88  OE1 GLU A 237     -26.010  -7.120  18.901  1.00 25.80    -0.648 OA
ATOM     89  OE2 GLU A 237     -27.466  -6.228  20.311  1.00 26.56    -0.648 OA
ATOM     90  H   GLU A 237     -23.075  -6.546  22.233  1.00 16.86     0.163 HD
ATOM     91  N   ALA A 238     -21.307  -9.181  21.405  1.00 16.54    -0.346 N 
ATOM     92  CA  ALA A 238     -20.150 -10.032  21.122  1.00 16.27     0.172 C 
ATOM     93  C   ALA A 238     -19.635 -10.767  22.370  1.00 16.24     0.240 C 
ATOM     94  O   ALA A 238     -19.264 -11.933  22.247  1.00 16.46    -0.271 OA
ATOM     95  CB  ALA A 238     -19.031  -9.209  20.463  1.00 15.81     0.042 C 
ATOM     96  H   ALA A 238     -21.167  -8.185  21.299  1.00 16.54     0.163 HD
ATOM     97  N   GLU A 239     -19.672 -10.094  23.536  1.00 16.43    -0.346 N 
ATOM     98  CA  GLU A 239     -19.342 -10.661  24.846  1.00 16.71     0.177 C 
ATOM     99  C   GLU A 239     -20.336 -11.730  25.314  1.00 17.33     0.241 C 
ATOM    100  O   GLU A 239     -19.902 -12.833  25.640  1.00 17.09    -0.271 OA
ATOM    101  CB  GLU A 239     -19.211  -9.544  25.907  1.00 16.48     0.045 C 
ATOM    102  CG  GLU A 239     -17.989  -8.630  25.703  1.00 16.05     0.116 C 
ATOM    103  CD  GLU A 239     -16.630  -9.319  25.883  1.00 15.05     0.172 C 
ATOM    104  OE1 GLU A 239     -15.675  -8.825  25.253  1.00 12.79    -0.648 OA
ATOM    105  OE2 GLU A 239     -16.538 -10.327  26.619  1.00 15.47    -0.648 OA
ATOM    106  H   GLU A 239     -19.988  -9.135  23.540  1.00 16.43     0.163 HD
ATOM    107  N   LEU A 240     -21.640 -11.399  25.321  1.00 18.36    -0.346 N 
ATOM    108  CA  LEU A 240     -22.712 -12.296  25.770  1.00 19.52     0.177 C 
ATOM    109  C   LEU A 240     -22.830 -13.588  24.942  1.00 19.98     0.241 C 
ATOM    110  O   LEU A 240     -23.157 -14.631  25.508  1.00 20.09    -0.271 OA
ATOM    111  CB  LEU A 240     -24.066 -11.554  25.759  1.00 19.57     0.038 C 
ATOM    112  CG  LEU A 240     -24.206 -10.403  26.776  1.00 20.21    -0.020 C 
ATOM    113  CD1 LEU A 240     -25.548  -9.685  26.555  1.00 21.79     0.009 C 
ATOM    114  CD2 LEU A 240     -24.055 -10.873  28.238  1.00 21.68     0.009 C 
ATOM    115  H   LEU A 240     -21.920 -10.470  25.038  1.00 18.36     0.163 HD
ATOM    116  N   ALA A 241     -22.544 -13.496  23.632  1.00 20.89    -0.346 N 
ATOM    117  CA  ALA A 241     -22.600 -14.606  22.684  1.00 21.81     0.172 C 
ATOM    118  C   ALA A 241     -21.506 -15.675  22.864  1.00 22.66     0.240 C 
ATOM    119  O   ALA A 241     -21.696 -16.784  22.367  1.00 22.52    -0.271 OA
ATOM    120  CB  ALA A 241     -22.543 -14.031  21.263  1.00 21.60     0.042 C 
ATOM    121  H   ALA A 241     -22.291 -12.597  23.246  1.00 20.89     0.163 HD
ATOM    122  N   VAL A 242     -20.398 -15.334  23.545  1.00 23.65    -0.346 N 
ATOM    123  CA  VAL A 242     -19.234 -16.210  23.719  1.00 25.29     0.180 C 
ATOM    124  C   VAL A 242     -18.998 -16.636  25.186  1.00 26.42     0.241 C 
ATOM    125  O   VAL A 242     -17.967 -17.245  25.476  1.00 26.73    -0.271 OA
ATOM    126  CB  VAL A 242     -17.949 -15.561  23.132  1.00 25.03     0.009 C 
ATOM    127  CG1 VAL A 242     -18.101 -15.299  21.623  1.00 25.30     0.012 C 
ATOM    128  CG2 VAL A 242     -17.431 -14.321  23.886  1.00 25.02     0.012 C 
ATOM    129  H   VAL A 242     -20.316 -14.404  23.933  1.00 23.65     0.163 HD
ATOM    130  N   GLU A 243     -19.977 -16.376  26.075  1.00 27.93    -0.348 N 
ATOM    131  CA  GLU A 243     -20.009 -16.834  27.476  1.00 29.50     0.146 C 
ATOM    132  C   GLU A 243     -20.608 -18.233  27.544  1.00 29.61     0.256 C 
ATOM    133  O   GLU A 243     -20.885 -18.935  26.569  1.00 30.20    -0.305 OA
ATOM    134  CB  GLU A 243     -20.845 -15.855  28.333  1.00 29.64     0.043 C 
ATOM    135  CG  GLU A 243     -20.111 -14.529  28.623  1.00 32.25     0.115 C 
ATOM    136  CD  GLU A 243     -20.980 -13.412  29.220  1.00 35.38     0.172 C 
ATOM    137  OE1 GLU A 243     -22.104 -13.694  29.694  1.00 36.58    -0.648 OA
ATOM    138  OE2 GLU A 243     -20.490 -12.263  29.208  1.00 36.38    -0.648 OA
ATOM    139  H   GLU A 243     -20.797 -15.875  25.762  1.00 27.93     0.163 HD
ATOM    140  N   ASP A 263      -1.736 -30.969  37.599  1.00 24.17     0.092 N 
ATOM    141  CA  ASP A 263      -1.170 -29.674  38.029  1.00 23.83     0.319 C 
ATOM    142  C   ASP A 263      -2.015 -28.530  37.375  1.00 22.36     0.254 C 
ATOM    143  O   ASP A 263      -2.567 -28.709  36.284  1.00 23.09    -0.271 OA
ATOM    144  CB  ASP A 263       0.388 -29.632  37.831  1.00 24.46     0.158 C 
ATOM    145  CG  ASP A 263       0.985 -28.626  36.830  1.00 26.94     0.175 C 
ATOM    146  OD1 ASP A 263       1.423 -27.551  37.297  1.00 24.49    -0.648 OA
ATOM    147  OD2 ASP A 263       0.858 -28.878  35.611  1.00 29.78    -0.648 OA
ATOM    148  H1  ASP A 263      -1.292 -31.738  38.080  1.00 24.17     0.313 HD
ATOM    149  H2  ASP A 263      -2.723 -31.023  37.805  1.00 24.17     0.313 HD
ATOM    150  N   PRO A 264      -2.079 -27.349  38.039  1.00 20.55    -0.337 N 
ATOM    151  CA  PRO A 264      -2.862 -26.202  37.540  1.00 18.82     0.179 C 
ATOM    152  C   PRO A 264      -2.365 -25.589  36.218  1.00 17.77     0.241 C 
ATOM    153  O   PRO A 264      -3.198 -25.062  35.487  1.00 16.74    -0.271 OA
ATOM    154  CB  PRO A 264      -2.805 -25.184  38.689  1.00 19.15     0.037 C 
ATOM    155  CG  PRO A 264      -1.499 -25.501  39.395  1.00 19.39     0.022 C 
ATOM    156  CD  PRO A 264      -1.429 -27.021  39.310  1.00 20.17     0.127 C 
ATOM    157  N   VAL A 265      -1.056 -25.683  35.915  1.00 16.34    -0.346 N 
ATOM    158  CA  VAL A 265      -0.464 -25.182  34.668  1.00 15.90     0.180 C 
ATOM    159  C   VAL A 265      -0.963 -25.945  33.422  1.00 15.82     0.241 C 
ATOM    160  O   VAL A 265      -1.203 -25.309  32.396  1.00 15.26    -0.271 OA
ATOM    161  CB  VAL A 265       1.093 -25.206  34.714  1.00 15.85     0.009 C 
ATOM    162  CG1 VAL A 265       1.799 -24.958  33.366  1.00 15.04     0.012 C 
ATOM    163  CG2 VAL A 265       1.627 -24.218  35.769  1.00 16.15     0.012 C 
ATOM    164  H   VAL A 265      -0.421 -26.147  36.551  1.00 16.34     0.163 HD
ATOM    165  N   THR A 266      -1.162 -27.270  33.549  1.00 15.80    -0.344 N 
ATOM    166  CA  THR A 266      -1.762 -28.113  32.512  1.00 16.26     0.205 C 
ATOM    167  C   THR A 266      -3.235 -27.741  32.240  1.00 16.13     0.243 C 
ATOM    168  O   THR A 266      -3.622 -27.672  31.074  1.00 16.08    -0.271 OA
ATOM    169  CB  THR A 266      -1.687 -29.619  32.885  1.00 16.76     0.146 C 
ATOM    170  CG2 THR A 266      -2.372 -30.587  31.900  1.00 16.64     0.042 C 
ATOM    171  OG1 THR A 266      -0.328 -30.000  32.990  1.00 18.36    -0.393 OA
ATOM    172  H   THR A 266      -0.928 -27.727  34.421  1.00 15.80     0.163 HD
ATOM    173  HG1 THR A 266       0.057 -29.573  33.764  1.00 18.36     0.210 HD
ATOM    174  N   ASN A 267      -4.008 -27.457  33.304  1.00 15.86    -0.345 N 
ATOM    175  CA  ASN A 267      -5.409 -27.028  33.216  1.00 15.80     0.185 C 
ATOM    176  C   ASN A 267      -5.574 -25.604  32.656  1.00 15.17     0.241 C 
ATOM    177  O   ASN A 267      -6.567 -25.344  31.977  1.00 14.76    -0.271 OA
ATOM    178  CB  ASN A 267      -6.100 -27.129  34.594  1.00 16.47     0.137 C 
ATOM    179  CG  ASN A 267      -6.079 -28.528  35.222  1.00 18.74     0.217 C 
ATOM    180  ND2 ASN A 267      -6.475 -29.556  34.467  1.00 21.31    -0.370 N 
ATOM    181  OD1 ASN A 267      -5.724 -28.675  36.389  1.00 21.92    -0.274 OA
ATOM    182  H   ASN A 267      -3.616 -27.524  34.234  1.00 15.86     0.163 HD
ATOM    183 2HD2 ASN A 267      -6.475 -30.489  34.852  1.00 21.31     0.159 HD
ATOM    184 1HD2 ASN A 267      -6.760 -29.418  33.507  1.00 21.31     0.159 HD
ATOM    185  N   ILE A 268      -4.599 -24.720  32.927  1.00 14.41    -0.346 N 
ATOM    186  CA  ILE A 268      -4.516 -23.361  32.388  1.00 14.01     0.180 C 
ATOM    187  C   ILE A 268      -4.177 -23.350  30.882  1.00 13.89     0.241 C 
ATOM    188  O   ILE A 268      -4.739 -22.527  30.161  1.00 13.76    -0.271 OA
ATOM    189  CB  ILE A 268      -3.501 -22.496  33.202  1.00 14.05     0.013 C 
ATOM    190  CG1 ILE A 268      -4.090 -22.136  34.588  1.00 12.88     0.002 C 
ATOM    191  CG2 ILE A 268      -2.991 -21.211  32.510  1.00 13.76     0.012 C 
ATOM    192  CD1 ILE A 268      -3.038 -21.753  35.642  1.00 14.17     0.005 C 
ATOM    193  H   ILE A 268      -3.837 -25.001  33.531  1.00 14.41     0.163 HD
ATOM    194  N   CYS A 269      -3.323 -24.287  30.428  1.00 13.50    -0.345 N 
ATOM    195  CA  CYS A 269      -2.995 -24.498  29.013  1.00 13.77     0.185 C 
ATOM    196  C   CYS A 269      -4.191 -25.060  28.220  1.00 13.99     0.241 C 
ATOM    197  O   CYS A 269      -4.414 -24.623  27.092  1.00 13.99    -0.271 OA
ATOM    198  CB  CYS A 269      -1.757 -25.398  28.822  1.00 13.70     0.105 C 
ATOM    199  SG  CYS A 269      -0.260 -24.518  29.350  1.00 14.62    -0.180 SA
ATOM    200  H   CYS A 269      -2.886 -24.920  31.085  1.00 13.50     0.163 HD
ATOM    201  HG  CYS A 269      -0.526 -24.570  30.660  1.00 14.62     0.101 HD
ATOM    202  N   GLN A 270      -4.963 -25.975  28.835  1.00 14.42    -0.346 N 
ATOM    203  CA  GLN A 270      -6.217 -26.513  28.297  1.00 15.27     0.177 C 
ATOM    204  C   GLN A 270      -7.320 -25.449  28.148  1.00 14.21     0.241 C 
ATOM    205  O   GLN A 270      -8.007 -25.439  27.128  1.00 13.31    -0.271 OA
ATOM    206  CB  GLN A 270      -6.698 -27.679  29.185  1.00 15.25     0.044 C 
ATOM    207  CG  GLN A 270      -5.859 -28.963  29.019  1.00 18.27     0.105 C 
ATOM    208  CD  GLN A 270      -6.137 -30.024  30.090  1.00 19.07     0.215 C 
ATOM    209  NE2 GLN A 270      -5.570 -31.217  29.905  1.00 24.41    -0.370 N 
ATOM    210  OE1 GLN A 270      -6.831 -29.782  31.077  1.00 24.29    -0.274 OA
ATOM    211  H   GLN A 270      -4.701 -26.301  29.755  1.00 14.42     0.163 HD
ATOM    212 2HE2 GLN A 270      -5.713 -31.954  30.578  1.00 24.41     0.159 HD
ATOM    213 1HE2 GLN A 270      -4.997 -31.390  29.092  1.00 24.41     0.159 HD
ATOM    214  N   ALA A 271      -7.444 -24.564  29.154  1.00 13.66    -0.346 N 
ATOM    215  CA  ALA A 271      -8.384 -23.443  29.172  1.00 13.21     0.172 C 
ATOM    216  C   ALA A 271      -8.038 -22.346  28.150  1.00 13.06     0.240 C 
ATOM    217  O   ALA A 271      -8.955 -21.792  27.545  1.00 12.34    -0.271 OA
ATOM    218  CB  ALA A 271      -8.450 -22.862  30.592  1.00 13.22     0.042 C 
ATOM    219  H   ALA A 271      -6.848 -24.655  29.966  1.00 13.66     0.163 HD
ATOM    220  N   ALA A 272      -6.735 -22.077  27.958  1.00 12.09    -0.346 N 
ATOM    221  CA  ALA A 272      -6.216 -21.128  26.974  1.00 12.32     0.172 C 
ATOM    222  C   ALA A 272      -6.433 -21.594  25.526  1.00 12.22     0.240 C 
ATOM    223  O   ALA A 272      -6.863 -20.784  24.708  1.00 12.57    -0.271 OA
ATOM    224  CB  ALA A 272      -4.729 -20.861  27.250  1.00 12.02     0.042 C 
ATOM    225  H   ALA A 272      -6.042 -22.559  28.516  1.00 12.09     0.163 HD
ATOM    226  N   ASP A 273      -6.184 -22.890  25.257  1.00 12.15    -0.346 N 
ATOM    227  CA  ASP A 273      -6.415 -23.548  23.968  1.00 12.21     0.186 C 
ATOM    228  C   ASP A 273      -7.900 -23.513  23.555  1.00 12.26     0.241 C 
ATOM    229  O   ASP A 273      -8.203 -23.089  22.440  1.00 11.99    -0.271 OA
ATOM    230  CB  ASP A 273      -5.841 -24.987  23.956  1.00 12.13     0.147 C 
ATOM    231  CG  ASP A 273      -6.018 -25.732  22.624  1.00 11.90     0.175 C 
ATOM    232  OD1 ASP A 273      -5.250 -25.414  21.691  1.00 11.65    -0.648 OA
ATOM    233  OD2 ASP A 273      -7.004 -26.493  22.514  1.00 13.20    -0.648 OA
ATOM    234  H   ASP A 273      -5.822 -23.484  25.991  1.00 12.15     0.163 HD
ATOM    235  N   LYS A 274      -8.780 -23.928  24.485  1.00 12.14    -0.346 N 
ATOM    236  CA  LYS A 274     -10.242 -23.913  24.374  1.00 12.29     0.176 C 
ATOM    237  C   LYS A 274     -10.807 -22.536  23.982  1.00 11.64     0.241 C 
ATOM    238  O   LYS A 274     -11.706 -22.464  23.142  1.00 11.28    -0.271 OA
ATOM    239  CB  LYS A 274     -10.824 -24.425  25.716  1.00 12.31     0.035 C 
ATOM    240  CG  LYS A 274     -12.352 -24.313  25.893  1.00 14.18     0.004 C 
ATOM    241  CD  LYS A 274     -12.818 -24.839  27.264  1.00 16.90     0.027 C 
ATOM    242  CE  LYS A 274     -14.325 -24.670  27.532  1.00 19.75     0.229 C 
ATOM    243  NZ  LYS A 274     -15.159 -25.486  26.630  1.00 20.97    -0.079 N 
ATOM    244  H   LYS A 274      -8.418 -24.283  25.360  1.00 12.14     0.163 HD
ATOM    245  HZ1 LYS A 274     -14.922 -26.462  26.740  1.00 20.97     0.274 HD
ATOM    246  HZ2 LYS A 274     -16.134 -25.352  26.857  1.00 20.97     0.274 HD
ATOM    247  HZ3 LYS A 274     -14.996 -25.208  25.673  1.00 20.97     0.274 HD
ATOM    248  N   GLN A 275     -10.259 -21.480  24.601  1.00 11.63    -0.346 N 
ATOM    249  CA  GLN A 275     -10.689 -20.103  24.405  1.00 11.43     0.177 C 
ATOM    250  C   GLN A 275     -10.121 -19.412  23.160  1.00 11.31     0.241 C 
ATOM    251  O   GLN A 275     -10.692 -18.396  22.776  1.00 11.23    -0.271 OA
ATOM    252  CB  GLN A 275     -10.453 -19.295  25.699  1.00 11.52     0.044 C 
ATOM    253  CG  GLN A 275     -11.415 -19.675  26.840  1.00 11.68     0.105 C 
ATOM    254  CD  GLN A 275     -12.873 -19.323  26.529  1.00 12.47     0.215 C 
ATOM    255  NE2 GLN A 275     -13.685 -20.327  26.191  1.00 14.28    -0.370 N 
ATOM    256  OE1 GLN A 275     -13.261 -18.160  26.597  1.00 13.12    -0.274 OA
ATOM    257  H   GLN A 275      -9.518 -21.626  25.274  1.00 11.63     0.163 HD
ATOM    258 2HE2 GLN A 275     -14.650 -20.136  25.960  1.00 14.28     0.159 HD
ATOM    259 1HE2 GLN A 275     -13.336 -21.271  26.130  1.00 14.28     0.159 HD
ATOM    260  N   LEU A 276      -9.080 -19.966  22.510  1.00 10.51    -0.346 N 
ATOM    261  CA  LEU A 276      -8.599 -19.466  21.215  1.00 10.39     0.177 C 
ATOM    262  C   LEU A 276      -9.612 -19.706  20.079  1.00 10.69     0.241 C 
ATOM    263  O   LEU A 276      -9.749 -18.833  19.223  1.00 10.81    -0.271 OA
ATOM    264  CB  LEU A 276      -7.217 -20.060  20.868  1.00 10.31     0.038 C 
ATOM    265  CG  LEU A 276      -6.045 -19.427  21.643  1.00  9.46    -0.020 C 
ATOM    266  CD1 LEU A 276      -4.772 -20.274  21.488  1.00 10.66     0.009 C 
ATOM    267  CD2 LEU A 276      -5.808 -17.962  21.223  1.00 10.49     0.009 C 
ATOM    268  H   LEU A 276      -8.641 -20.803  22.867  1.00 10.51     0.163 HD
ATOM    269  N   PHE A 277     -10.339 -20.839  20.114  1.00 10.92    -0.346 N 
ATOM    270  CA  PHE A 277     -11.453 -21.133  19.202  1.00 11.77     0.180 C 
ATOM    271  C   PHE A 277     -12.648 -20.183  19.403  1.00 12.18     0.241 C 
ATOM    272  O   PHE A 277     -13.260 -19.757  18.424  1.00 12.22    -0.271 OA
ATOM    273  CB  PHE A 277     -11.917 -22.594  19.375  1.00 11.78     0.073 C 
ATOM    274  CG  PHE A 277     -10.889 -23.648  19.009  1.00 12.39    -0.056 A 
ATOM    275  CD1 PHE A 277     -10.077 -24.226  20.007  1.00 12.18     0.007 A 
ATOM    276  CD2 PHE A 277     -10.638 -23.959  17.656  1.00 12.11     0.007 A 
ATOM    277  CE1 PHE A 277      -9.086 -25.133  19.658  1.00 13.15     0.001 A 
ATOM    278  CE2 PHE A 277      -9.643 -24.871  17.327  1.00 11.05     0.001 A 
ATOM    279  CZ  PHE A 277      -8.875 -25.459  18.324  1.00 12.71     0.000 A 
ATOM    280  H   PHE A 277     -10.160 -21.522  20.837  1.00 10.92     0.163 HD
ATOM    281  N   THR A 278     -12.929 -19.857  20.675  1.00 12.74    -0.344 N 
ATOM    282  CA  THR A 278     -13.986 -18.942  21.106  1.00 13.43     0.205 C 
ATOM    283  C   THR A 278     -13.660 -17.462  20.795  1.00 12.89     0.243 C 
ATOM    284  O   THR A 278     -14.579 -16.684  20.543  1.00 12.99    -0.271 OA
ATOM    285  CB  THR A 278     -14.221 -19.095  22.635  1.00 13.73     0.146 C 
ATOM    286  CG2 THR A 278     -15.317 -18.207  23.239  1.00 14.89     0.042 C 
ATOM    287  OG1 THR A 278     -14.558 -20.439  22.929  1.00 15.31    -0.393 OA
ATOM    288  H   THR A 278     -12.352 -20.240  21.410  1.00 12.74     0.163 HD
ATOM    289  HG1 THR A 278     -13.824 -21.006  22.678  1.00 15.31     0.210 HD
ATOM    290  N   LEU A 279     -12.361 -17.116  20.786  1.00 12.11    -0.346 N 
ATOM    291  CA  LEU A 279     -11.822 -15.788  20.490  1.00 11.70     0.177 C 
ATOM    292  C   LEU A 279     -11.957 -15.394  19.010  1.00 11.44     0.241 C 
ATOM    293  O   LEU A 279     -12.167 -14.214  18.728  1.00 10.63    -0.271 OA
ATOM    294  CB  LEU A 279     -10.358 -15.737  20.987  1.00 11.32     0.038 C 
ATOM    295  CG  LEU A 279      -9.519 -14.479  20.668  1.00 12.10    -0.020 C 
ATOM    296  CD1 LEU A 279     -10.156 -13.183  21.199  1.00 13.42     0.009 C 
ATOM    297  CD2 LEU A 279      -8.068 -14.654  21.160  1.00 11.55     0.009 C 
ATOM    298  H   LEU A 279     -11.672 -17.816  21.025  1.00 12.11     0.163 HD
ATOM    299  N   VAL A 280     -11.870 -16.379  18.100  1.00 11.80    -0.346 N 
ATOM    300  CA  VAL A 280     -12.127 -16.203  16.669  1.00 12.18     0.180 C 
ATOM    301  C   VAL A 280     -13.604 -15.841  16.400  1.00 12.46     0.241 C 
ATOM    302  O   VAL A 280     -13.862 -14.934  15.610  1.00 11.67    -0.271 OA
ATOM    303  CB  VAL A 280     -11.730 -17.478  15.865  1.00 12.25     0.009 C 
ATOM    304  CG1 VAL A 280     -12.236 -17.526  14.408  1.00 14.15     0.012 C 
ATOM    305  CG2 VAL A 280     -10.203 -17.677  15.873  1.00 13.10     0.012 C 
ATOM    306  H   VAL A 280     -11.673 -17.322  18.406  1.00 11.80     0.163 HD
ATOM    307  N   GLU A 281     -14.531 -16.514  17.105  1.00 12.27    -0.346 N 
ATOM    308  CA  GLU A 281     -15.968 -16.240  17.065  1.00 13.37     0.177 C 
ATOM    309  C   GLU A 281     -16.369 -14.915  17.730  1.00 12.87     0.241 C 
ATOM    310  O   GLU A 281     -17.308 -14.283  17.251  1.00 13.44    -0.271 OA
ATOM    311  CB  GLU A 281     -16.745 -17.432  17.666  1.00 13.92     0.045 C 
ATOM    312  CG  GLU A 281     -16.634 -18.733  16.839  1.00 18.23     0.116 C 
ATOM    313  CD  GLU A 281     -17.206 -18.614  15.416  1.00 23.43     0.172 C 
ATOM    314  OE1 GLU A 281     -16.476 -18.987  14.470  1.00 27.33    -0.648 OA
ATOM    315  OE2 GLU A 281     -18.357 -18.138  15.287  1.00 26.19    -0.648 OA
ATOM    316  H   GLU A 281     -14.239 -17.247  17.736  1.00 12.27     0.163 HD
ATOM    317  N   TRP A 282     -15.635 -14.489  18.773  1.00 12.38    -0.346 N 
ATOM    318  CA  TRP A 282     -15.769 -13.166  19.386  1.00 11.78     0.181 C 
ATOM    319  C   TRP A 282     -15.381 -12.036  18.416  1.00 11.68     0.241 C 
ATOM    320  O   TRP A 282     -16.135 -11.072  18.290  1.00 11.78    -0.271 OA
ATOM    321  CB  TRP A 282     -14.947 -13.093  20.693  1.00 11.69     0.075 C 
ATOM    322  CG  TRP A 282     -14.847 -11.732  21.316  1.00 11.69    -0.028 A 
ATOM    323  CD1 TRP A 282     -15.770 -11.157  22.118  1.00 11.71     0.096 A 
ATOM    324  CD2 TRP A 282     -13.821 -10.720  21.092  1.00 12.54    -0.002 A 
ATOM    325  CE2 TRP A 282     -14.200  -9.531  21.783  1.00 12.56     0.042 A 
ATOM    326  CE3 TRP A 282     -12.617 -10.678  20.349  1.00 12.86     0.014 A 
ATOM    327  NE1 TRP A 282     -15.388  -9.862  22.398  1.00 12.24    -0.365 N 
ATOM    328  CZ2 TRP A 282     -13.428  -8.357  21.734  1.00 12.88     0.030 A 
ATOM    329  CZ3 TRP A 282     -11.840  -9.507  20.285  1.00 13.05     0.001 A 
ATOM    330  CH2 TRP A 282     -12.249  -8.348  20.967  1.00 11.22     0.002 A 
ATOM    331  H   TRP A 282     -14.899 -15.079  19.136  1.00 12.38     0.163 HD
ATOM    332  HE1 TRP A 282     -15.915  -9.259  23.018  1.00 12.24     0.165 HD
ATOM    333  N   ALA A 283     -14.212 -12.182  17.767  1.00 11.61    -0.346 N 
ATOM    334  CA  ALA A 283     -13.621 -11.187  16.873  1.00 11.77     0.172 C 
ATOM    335  C   ALA A 283     -14.474 -10.899  15.629  1.00 12.18     0.240 C 
ATOM    336  O   ALA A 283     -14.557  -9.742  15.227  1.00 11.81    -0.271 OA
ATOM    337  CB  ALA A 283     -12.200 -11.626  16.492  1.00 12.05     0.042 C 
ATOM    338  H   ALA A 283     -13.652 -13.007  17.938  1.00 11.61     0.163 HD
ATOM    339  N   LYS A 284     -15.141 -11.934  15.088  1.00 12.19    -0.346 N 
ATOM    340  CA  LYS A 284     -16.109 -11.831  13.991  1.00 13.22     0.176 C 
ATOM    341  C   LYS A 284     -17.357 -10.986  14.325  1.00 13.69     0.241 C 
ATOM    342  O   LYS A 284     -17.920 -10.377  13.415  1.00 13.75    -0.271 OA
ATOM    343  CB  LYS A 284     -16.536 -13.250  13.564  1.00 14.12     0.035 C 
ATOM    344  CG  LYS A 284     -15.455 -14.028  12.796  1.00 15.85     0.004 C 
ATOM    345  CD  LYS A 284     -15.853 -15.498  12.594  1.00 19.83     0.027 C 
ATOM    346  CE  LYS A 284     -14.812 -16.298  11.800  1.00 22.76     0.229 C 
ATOM    347  NZ  LYS A 284     -15.210 -17.711  11.664  1.00 24.20    -0.079 N 
ATOM    348  H   LYS A 284     -15.012 -12.858  15.477  1.00 12.19     0.163 HD
ATOM    349  HZ1 LYS A 284     -15.337 -18.118  12.584  1.00 24.20     0.274 HD
ATOM    350  HZ2 LYS A 284     -16.083 -17.769  11.161  1.00 24.20     0.274 HD
ATOM    351  HZ3 LYS A 284     -14.497 -18.223  11.164  1.00 24.20     0.274 HD
ATOM    352  N   ARG A 285     -17.761 -10.966  15.608  1.00 13.44    -0.346 N 
ATOM    353  CA  ARG A 285     -18.927 -10.234  16.112  1.00 13.67     0.176 C 
ATOM    354  C   ARG A 285     -18.622  -8.764  16.457  1.00 13.77     0.241 C 
ATOM    355  O   ARG A 285     -19.572  -7.986  16.557  1.00 13.36    -0.271 OA
ATOM    356  CB  ARG A 285     -19.510 -10.975  17.332  1.00 14.28     0.036 C 
ATOM    357  CG  ARG A 285     -20.052 -12.374  16.998  1.00 15.94     0.023 C 
ATOM    358  CD  ARG A 285     -20.420 -13.172  18.258  1.00 19.76     0.138 C 
ATOM    359  NE  ARG A 285     -21.069 -14.452  17.927  1.00 22.62    -0.227 N 
ATOM    360  CZ  ARG A 285     -22.381 -14.667  17.712  1.00 23.90     0.665 C 
ATOM    361  NH1 ARG A 285     -23.292 -13.683  17.782  1.00 24.61    -0.235 N 
ATOM    362  NH2 ARG A 285     -22.790 -15.907  17.415  1.00 24.10    -0.235 N 
ATOM    363  H   ARG A 285     -17.232 -11.481  16.299  1.00 13.44     0.163 HD
ATOM    364  HE  ARG A 285     -20.435 -15.231  17.811  1.00 22.62     0.177 HD
ATOM    365 HH12 ARG A 285     -24.271 -13.871  17.619  1.00 24.61     0.174 HD
ATOM    366 HH11 ARG A 285     -23.000 -12.745  18.013  1.00 24.61     0.174 HD
ATOM    367 HH22 ARG A 285     -23.768 -16.099  17.250  1.00 24.10     0.174 HD
ATOM    368 HH21 ARG A 285     -22.123 -16.664  17.354  1.00 24.10     0.174 HD
ATOM    369  N   ILE A 286     -17.336  -8.393  16.596  1.00 13.08    -0.346 N 
ATOM    370  CA  ILE A 286     -16.894  -7.000  16.710  1.00 13.20     0.180 C 
ATOM    371  C   ILE A 286     -16.987  -6.337  15.310  1.00 13.74     0.243 C 
ATOM    372  O   ILE A 286     -16.381  -6.877  14.381  1.00 13.95    -0.271 OA
ATOM    373  CB  ILE A 286     -15.420  -6.917  17.218  1.00 12.58     0.013 C 
ATOM    374  CG1 ILE A 286     -15.252  -7.534  18.629  1.00 11.46     0.002 C 
ATOM    375  CG2 ILE A 286     -14.823  -5.491  17.189  1.00 13.32     0.012 C 
ATOM    376  CD1 ILE A 286     -16.089  -6.879  19.742  1.00 12.02     0.005 C 
ATOM    377  H   ILE A 286     -16.605  -9.084  16.499  1.00 13.08     0.163 HD
ATOM    378  N   PRO A 287     -17.765  -5.231  15.164  1.00 13.91    -0.337 N 
ATOM    379  CA  PRO A 287     -17.969  -4.538  13.872  1.00 14.27     0.179 C 
ATOM    380  C   PRO A 287     -16.692  -4.218  13.075  1.00 14.33     0.241 C 
ATOM    381  O   PRO A 287     -15.734  -3.705  13.650  1.00 14.21    -0.271 OA
ATOM    382  CB  PRO A 287     -18.704  -3.242  14.257  1.00 14.18     0.037 C 
ATOM    383  CG  PRO A 287     -19.454  -3.589  15.525  1.00 14.43     0.022 C 
ATOM    384  CD  PRO A 287     -18.525  -4.567  16.229  1.00 14.17     0.127 C 
ATOM    385  N   HIS A 288     -16.731  -4.519  11.766  1.00 14.68    -0.346 N 
ATOM    386  CA  HIS A 288     -15.718  -4.198  10.750  1.00 15.03     0.182 C 
ATOM    387  C   HIS A 288     -14.446  -5.066  10.765  1.00 14.64     0.241 C 
ATOM    388  O   HIS A 288     -13.645  -4.920   9.843  1.00 14.34    -0.271 OA
ATOM    389  CB  HIS A 288     -15.378  -2.690  10.721  1.00 15.19     0.093 C 
ATOM    390  CG  HIS A 288     -16.580  -1.782  10.660  1.00 17.51     0.028 A 
ATOM    391  CD2 HIS A 288     -17.125  -1.007  11.662  1.00 18.88     0.114 A 
ATOM    392  ND1 HIS A 288     -17.356  -1.640   9.505  1.00 19.69    -0.354 N 
ATOM    393  HD1 HIS A 288     -17.204  -2.077   8.596  1.00  0.00     0.166 HD
ATOM    394  CE1 HIS A 288     -18.332  -0.812   9.851  1.00 21.53     0.180 A 
ATOM    395  NE2 HIS A 288     -18.246  -0.409  11.119  1.00 20.45    -0.360 N 
ATOM    396  H   HIS A 288     -17.560  -4.964  11.397  1.00 14.68     0.163 HD
ATOM    397  HE2 HIS A 288     -18.882   0.209  11.603  1.00 20.45     0.166 HD
ATOM    398  N   PHE A 289     -14.277  -5.961  11.757  1.00 14.42    -0.346 N 
ATOM    399  CA  PHE A 289     -13.141  -6.887  11.830  1.00 14.44     0.180 C 
ATOM    400  C   PHE A 289     -13.147  -7.931  10.701  1.00 14.34     0.241 C 
ATOM    401  O   PHE A 289     -12.104  -8.155  10.091  1.00 14.59    -0.271 OA
ATOM    402  CB  PHE A 289     -13.063  -7.538  13.228  1.00 14.11     0.073 C 
ATOM    403  CG  PHE A 289     -11.941  -8.552  13.408  1.00 14.07    -0.056 A 
ATOM    404  CD1 PHE A 289     -10.634  -8.113  13.709  1.00 13.70     0.007 A 
ATOM    405  CD2 PHE A 289     -12.145  -9.913  13.084  1.00 13.04     0.007 A 
ATOM    406  CE1 PHE A 289      -9.586  -9.023  13.744  1.00 12.85     0.001 A 
ATOM    407  CE2 PHE A 289     -11.083 -10.805  13.120  1.00 13.05     0.001 A 
ATOM    408  CZ  PHE A 289      -9.811 -10.362  13.457  1.00 11.93     0.000 A 
ATOM    409  H   PHE A 289     -14.972  -6.037  12.488  1.00 14.42     0.163 HD
ATOM    410  N   SER A 290     -14.324  -8.521  10.427  1.00 14.42    -0.344 N 
ATOM    411  CA  SER A 290     -14.548  -9.494   9.351  1.00 15.25     0.200 C 
ATOM    412  C   SER A 290     -14.347  -8.919   7.934  1.00 15.23     0.243 C 
ATOM    413  O   SER A 290     -14.088  -9.685   7.007  1.00 15.22    -0.271 OA
ATOM    414  CB  SER A 290     -15.970 -10.072   9.494  1.00 15.35     0.199 C 
ATOM    415  OG  SER A 290     -16.010 -11.035  10.527  1.00 15.89    -0.398 OA
ATOM    416  H   SER A 290     -15.137  -8.280  10.974  1.00 14.42     0.163 HD
ATOM    417  HG  SER A 290     -16.924 -11.302  10.655  1.00 15.89     0.209 HD
ATOM    418  N   GLU A 291     -14.470  -7.587   7.807  1.00 15.31    -0.346 N 
ATOM    419  CA  GLU A 291     -14.356  -6.827   6.565  1.00 15.98     0.177 C 
ATOM    420  C   GLU A 291     -12.913  -6.369   6.266  1.00 15.76     0.241 C 
ATOM    421  O   GLU A 291     -12.670  -5.909   5.151  1.00 15.13    -0.271 OA
ATOM    422  CB  GLU A 291     -15.352  -5.642   6.597  1.00 16.65     0.045 C 
ATOM    423  CG  GLU A 291     -16.838  -6.030   6.384  1.00 19.05     0.116 C 
ATOM    424  CD  GLU A 291     -17.490  -6.884   7.487  1.00 22.67     0.172 C 
ATOM    425  OE1 GLU A 291     -18.082  -7.926   7.130  1.00 24.19    -0.648 OA
ATOM    426  OE2 GLU A 291     -17.394  -6.492   8.671  1.00 23.07    -0.648 OA
ATOM    427  H   GLU A 291     -14.697  -7.041   8.626  1.00 15.31     0.163 HD
ATOM    428  N   LEU A 292     -11.974  -6.548   7.217  1.00 15.30    -0.346 N 
ATOM    429  CA  LEU A 292     -10.530  -6.410   6.986  1.00 14.78     0.177 C 
ATOM    430  C   LEU A 292     -10.014  -7.540   6.061  1.00 14.93     0.243 C 
ATOM    431  O   LEU A 292     -10.637  -8.604   6.021  1.00 15.00    -0.271 OA
ATOM    432  CB  LEU A 292      -9.772  -6.485   8.336  1.00 14.45     0.038 C 
ATOM    433  CG  LEU A 292     -10.044  -5.333   9.325  1.00 14.47    -0.020 C 
ATOM    434  CD1 LEU A 292      -9.410  -5.637  10.691  1.00 15.69     0.009 C 
ATOM    435  CD2 LEU A 292      -9.579  -3.964   8.794  1.00 15.10     0.009 C 
ATOM    436  H   LEU A 292     -12.244  -6.933   8.111  1.00 15.30     0.163 HD
ATOM    437  N   PRO A 293      -8.846  -7.340   5.403  1.00 15.04    -0.337 N 
ATOM    438  CA  PRO A 293      -8.079  -8.438   4.771  1.00 15.10     0.179 C 
ATOM    439  C   PRO A 293      -7.795  -9.614   5.724  1.00 15.06     0.241 C 
ATOM    440  O   PRO A 293      -7.505  -9.374   6.895  1.00 14.34    -0.271 OA
ATOM    441  CB  PRO A 293      -6.774  -7.756   4.324  1.00 15.21     0.037 C 
ATOM    442  CG  PRO A 293      -7.147  -6.296   4.139  1.00 15.49     0.022 C 
ATOM    443  CD  PRO A 293      -8.157  -6.058   5.251  1.00 15.28     0.127 C 
ATOM    444  N   LEU A 294      -7.906 -10.854   5.215  1.00 14.77    -0.346 N 
ATOM    445  CA  LEU A 294      -7.710 -12.097   5.978  1.00 15.03     0.177 C 
ATOM    446  C   LEU A 294      -6.339 -12.190   6.676  1.00 14.46     0.241 C 
ATOM    447  O   LEU A 294      -6.277 -12.664   7.809  1.00 14.39    -0.271 OA
ATOM    448  CB  LEU A 294      -7.977 -13.305   5.047  1.00 15.13     0.038 C 
ATOM    449  CG  LEU A 294      -7.809 -14.712   5.677  1.00 15.47    -0.020 C 
ATOM    450  CD1 LEU A 294      -8.717 -14.921   6.910  1.00 16.53     0.009 C 
ATOM    451  CD2 LEU A 294      -7.997 -15.817   4.615  1.00 16.08     0.009 C 
ATOM    452  H   LEU A 294      -8.159 -10.968   4.245  1.00 14.77     0.163 HD
ATOM    453  N   ASP A 295      -5.283 -11.695   6.010  1.00 14.08    -0.346 N 
ATOM    454  CA  ASP A 295      -3.926 -11.597   6.556  1.00 14.26     0.186 C 
ATOM    455  C   ASP A 295      -3.831 -10.595   7.721  1.00 13.30     0.241 C 
ATOM    456  O   ASP A 295      -3.131 -10.885   8.688  1.00 12.52    -0.271 OA
ATOM    457  CB  ASP A 295      -2.860 -11.280   5.477  1.00 15.21     0.147 C 
ATOM    458  CG  ASP A 295      -2.821 -12.226   4.259  1.00 18.56     0.175 C 
ATOM    459  OD1 ASP A 295      -3.261 -13.392   4.381  1.00 23.47    -0.648 OA
ATOM    460  OD2 ASP A 295      -2.215 -11.804   3.249  1.00 23.29    -0.648 OA
ATOM    461  H   ASP A 295      -5.410 -11.335   5.076  1.00 14.08     0.163 HD
ATOM    462  N   ASP A 296      -4.572  -9.474   7.641  1.00 13.18    -0.345 N 
ATOM    463  CA  ASP A 296      -4.683  -8.472   8.709  1.00 12.97     0.186 C 
ATOM    464  C   ASP A 296      -5.474  -8.985   9.925  1.00 12.75     0.241 C 
ATOM    465  O   ASP A 296      -5.085  -8.665  11.045  1.00 11.84    -0.271 OA
ATOM    466  CB  ASP A 296      -5.244  -7.101   8.248  1.00 13.54     0.147 C 
ATOM    467  CG  ASP A 296      -4.430  -6.332   7.188  1.00 15.08     0.175 C 
ATOM    468  OD1 ASP A 296      -3.372  -6.823   6.737  1.00 14.06    -0.648 OA
ATOM    469  OD2 ASP A 296      -4.877  -5.215   6.852  1.00 19.78    -0.648 OA
ATOM    470  H   ASP A 296      -5.135  -9.307   6.820  1.00 13.18     0.163 HD
ATOM    471  N   GLN A 297      -6.522  -9.801   9.701  1.00 12.54    -0.346 N 
ATOM    472  CA  GLN A 297      -7.270 -10.493  10.759  1.00 11.64     0.177 C 
ATOM    473  C   GLN A 297      -6.396 -11.478  11.553  1.00 11.85     0.241 C 
ATOM    474  O   GLN A 297      -6.464 -11.489  12.781  1.00 10.62    -0.271 OA
ATOM    475  CB  GLN A 297      -8.492 -11.233  10.177  1.00 12.39     0.044 C 
ATOM    476  CG  GLN A 297      -9.590 -10.306   9.633  1.00 12.43     0.105 C 
ATOM    477  CD  GLN A 297     -10.794 -11.096   9.114  1.00 14.68     0.215 C 
ATOM    478  NE2 GLN A 297     -11.272 -10.766   7.914  1.00 15.53    -0.370 N 
ATOM    479  OE1 GLN A 297     -11.307 -11.982   9.796  1.00 15.24    -0.274 OA
ATOM    480  H   GLN A 297      -6.797 -10.002   8.749  1.00 12.54     0.163 HD
ATOM    481 2HE2 GLN A 297     -12.085 -11.237   7.545  1.00 15.53     0.159 HD
ATOM    482 1HE2 GLN A 297     -10.858 -10.014   7.377  1.00 15.53     0.159 HD
ATOM    483  N   VAL A 298      -5.572 -12.255  10.827  1.00 10.86    -0.346 N 
ATOM    484  CA  VAL A 298      -4.590 -13.190  11.376  1.00 11.58     0.180 C 
ATOM    485  C   VAL A 298      -3.482 -12.475  12.175  1.00 11.36     0.241 C 
ATOM    486  O   VAL A 298      -3.167 -12.928  13.272  1.00 11.41    -0.271 OA
ATOM    487  CB  VAL A 298      -3.972 -14.075  10.249  1.00 11.62     0.009 C 
ATOM    488  CG1 VAL A 298      -2.661 -14.808  10.605  1.00 12.66     0.012 C 
ATOM    489  CG2 VAL A 298      -5.001 -15.105   9.750  1.00 12.23     0.012 C 
ATOM    490  H   VAL A 298      -5.596 -12.186   9.818  1.00 10.86     0.163 HD
ATOM    491  N   ILE A 299      -2.948 -11.363  11.641  1.00 11.10    -0.346 N 
ATOM    492  CA  ILE A 299      -1.932 -10.524  12.287  1.00 10.83     0.180 C 
ATOM    493  C   ILE A 299      -2.415  -9.877  13.600  1.00 11.22     0.241 C 
ATOM    494  O   ILE A 299      -1.661  -9.877  14.571  1.00 10.51    -0.271 OA
ATOM    495  CB  ILE A 299      -1.390  -9.441  11.301  1.00 11.41     0.013 C 
ATOM    496  CG1 ILE A 299      -0.447 -10.096  10.267  1.00 11.13     0.002 C 
ATOM    497  CG2 ILE A 299      -0.695  -8.214  11.936  1.00 11.01     0.012 C 
ATOM    498  CD1 ILE A 299      -0.276  -9.290   8.971  1.00 11.77     0.005 C 
ATOM    499  H   ILE A 299      -3.250 -11.061  10.724  1.00 11.10     0.163 HD
ATOM    500  N   LEU A 300      -3.663  -9.379  13.614  1.00 10.99    -0.346 N 
ATOM    501  CA  LEU A 300      -4.296  -8.762  14.782  1.00 11.32     0.177 C 
ATOM    502  C   LEU A 300      -4.627  -9.766  15.897  1.00 11.39     0.241 C 
ATOM    503  O   LEU A 300      -4.449  -9.425  17.067  1.00 11.95    -0.271 OA
ATOM    504  CB  LEU A 300      -5.563  -8.000  14.337  1.00 11.61     0.038 C 
ATOM    505  CG  LEU A 300      -5.276  -6.663  13.619  1.00 10.50    -0.020 C 
ATOM    506  CD1 LEU A 300      -6.552  -6.080  12.977  1.00 12.46     0.009 C 
ATOM    507  CD2 LEU A 300      -4.547  -5.641  14.515  1.00 11.73     0.009 C 
ATOM    508  H   LEU A 300      -4.218  -9.403  12.769  1.00 10.99     0.163 HD
ATOM    509  N   LEU A 301      -5.066 -10.982  15.528  1.00 11.22    -0.346 N 
ATOM    510  CA  LEU A 301      -5.319 -12.072  16.471  1.00 11.38     0.177 C 
ATOM    511  C   LEU A 301      -4.016 -12.660  17.039  1.00 11.67     0.241 C 
ATOM    512  O   LEU A 301      -3.951 -12.848  18.248  1.00 11.68    -0.271 OA
ATOM    513  CB  LEU A 301      -6.211 -13.153  15.822  1.00 11.08     0.038 C 
ATOM    514  CG  LEU A 301      -7.712 -12.780  15.800  1.00 11.04    -0.020 C 
ATOM    515  CD1 LEU A 301      -8.506 -13.705  14.860  1.00 11.92     0.009 C 
ATOM    516  CD2 LEU A 301      -8.339 -12.744  17.211  1.00 12.78     0.009 C 
ATOM    517  H   LEU A 301      -5.209 -11.189  14.548  1.00 11.22     0.163 HD
ATOM    518  N   ARG A 302      -2.989 -12.882  16.200  1.00 11.52    -0.346 N 
ATOM    519  CA  ARG A 302      -1.665 -13.356  16.629  1.00 12.22     0.176 C 
ATOM    520  C   ARG A 302      -0.889 -12.351  17.502  1.00 12.37     0.241 C 
ATOM    521  O   ARG A 302      -0.057 -12.790  18.297  1.00 12.59    -0.271 OA
ATOM    522  CB  ARG A 302      -0.818 -13.750  15.405  1.00 12.28     0.036 C 
ATOM    523  CG  ARG A 302      -1.290 -15.049  14.722  1.00 14.43     0.023 C 
ATOM    524  CD  ARG A 302      -0.445 -15.446  13.497  1.00 17.08     0.138 C 
ATOM    525  NE  ARG A 302       0.932 -15.831  13.862  1.00 20.39    -0.227 N 
ATOM    526  CZ  ARG A 302       1.349 -17.019  14.338  1.00 22.08     0.665 C 
ATOM    527  NH1 ARG A 302       0.523 -18.068  14.476  1.00 23.53    -0.235 N 
ATOM    528  NH2 ARG A 302       2.631 -17.154  14.691  1.00 22.77    -0.235 N 
ATOM    529  H   ARG A 302      -3.102 -12.707  15.209  1.00 11.52     0.163 HD
ATOM    530  HE  ARG A 302       1.610 -15.085  13.802  1.00 20.39     0.177 HD
ATOM    531 HH12 ARG A 302       0.861 -18.948  14.846  1.00 23.53     0.174 HD
ATOM    532 HH11 ARG A 302      -0.445 -17.990  14.200  1.00 23.53     0.174 HD
ATOM    533 HH22 ARG A 302       2.970 -18.030  15.065  1.00 22.77     0.174 HD
ATOM    534 HH21 ARG A 302       3.273 -16.380  14.612  1.00 22.77     0.174 HD
ATOM    535  N   ALA A 303      -1.173 -11.046  17.363  1.00 12.20    -0.346 N 
ATOM    536  CA  ALA A 303      -0.586  -9.993  18.189  1.00 12.39     0.172 C 
ATOM    537  C   ALA A 303      -1.313  -9.804  19.531  1.00 12.56     0.240 C 
ATOM    538  O   ALA A 303      -0.655  -9.461  20.512  1.00 13.13    -0.271 OA
ATOM    539  CB  ALA A 303      -0.588  -8.678  17.396  1.00 12.08     0.042 C 
ATOM    540  H   ALA A 303      -1.838 -10.750  16.662  1.00 12.20     0.163 HD
ATOM    541  N   GLY A 304      -2.644  -9.992  19.544  1.00 11.94    -0.351 N 
ATOM    542  CA  GLY A 304      -3.497  -9.563  20.649  1.00 11.42     0.225 C 
ATOM    543  C   GLY A 304      -4.034 -10.711  21.515  1.00 11.22     0.236 C 
ATOM    544  O   GLY A 304      -4.557 -10.404  22.583  1.00 10.42    -0.272 OA
ATOM    545  H   GLY A 304      -3.110 -10.278  18.694  1.00 11.94     0.163 HD
ATOM    546  N   TRP A 305      -3.955 -11.990  21.087  1.00 10.90    -0.346 N 
ATOM    547  CA  TRP A 305      -4.686 -13.120  21.694  1.00 10.38     0.181 C 
ATOM    548  C   TRP A 305      -4.502 -13.304  23.209  1.00 10.28     0.241 C 
ATOM    549  O   TRP A 305      -5.486 -13.587  23.887  1.00  9.87    -0.271 OA
ATOM    550  CB  TRP A 305      -4.391 -14.460  20.982  1.00 10.92     0.075 C 
ATOM    551  CG  TRP A 305      -3.006 -15.016  21.148  1.00 11.51    -0.028 A 
ATOM    552  CD1 TRP A 305      -1.922 -14.643  20.437  1.00 11.84     0.096 A 
ATOM    553  CD2 TRP A 305      -2.517 -15.943  22.165  1.00 11.61    -0.002 A 
ATOM    554  CE2 TRP A 305      -1.107 -16.089  22.003  1.00 10.54     0.042 A 
ATOM    555  CE3 TRP A 305      -3.118 -16.660  23.227  1.00 11.72     0.014 A 
ATOM    556  NE1 TRP A 305      -0.801 -15.277  20.930  1.00 12.97    -0.365 N 
ATOM    557  CZ2 TRP A 305      -0.336 -16.914  22.840  1.00 13.15     0.030 A 
ATOM    558  CZ3 TRP A 305      -2.358 -17.488  24.075  1.00 11.80     0.001 A 
ATOM    559  CH2 TRP A 305      -0.969 -17.614  23.882  1.00 12.36     0.002 A 
ATOM    560  H   TRP A 305      -3.504 -12.185  20.203  1.00 10.90     0.163 HD
ATOM    561  HE1 TRP A 305       0.119 -15.135  20.538  1.00 12.97     0.165 HD
ATOM    562  N   ASN A 306      -3.262 -13.160  23.709  1.00  9.73    -0.346 N 
ATOM    563  CA  ASN A 306      -2.951 -13.411  25.115  1.00 10.30     0.185 C 
ATOM    564  C   ASN A 306      -3.503 -12.302  26.025  1.00 10.19     0.241 C 
ATOM    565  O   ASN A 306      -4.065 -12.626  27.066  1.00 10.13    -0.271 OA
ATOM    566  CB  ASN A 306      -1.429 -13.626  25.325  1.00 10.22     0.137 C 
ATOM    567  CG  ASN A 306      -1.071 -14.663  26.402  1.00 11.63     0.217 C 
ATOM    568  ND2 ASN A 306       0.183 -14.657  26.851  1.00 12.55    -0.370 N 
ATOM    569  OD1 ASN A 306      -1.893 -15.475  26.822  1.00 12.29    -0.274 OA
ATOM    570  H   ASN A 306      -2.491 -12.928  23.099  1.00  9.73     0.163 HD
ATOM    571 2HD2 ASN A 306       0.473 -15.340  27.535  1.00 12.55     0.159 HD
ATOM    572 1HD2 ASN A 306       0.848 -13.967  26.527  1.00 12.55     0.159 HD
ATOM    573  N   GLU A 307      -3.415 -11.036  25.582  1.00 10.21    -0.346 N 
ATOM    574  CA  GLU A 307      -4.043  -9.880  26.229  1.00 10.50     0.177 C 
ATOM    575  C   GLU A 307      -5.580  -9.963  26.238  1.00 10.36     0.241 C 
ATOM    576  O   GLU A 307      -6.189  -9.631  27.253  1.00 10.36    -0.271 OA
ATOM    577  CB  GLU A 307      -3.597  -8.582  25.531  1.00 10.38     0.045 C 
ATOM    578  CG  GLU A 307      -2.092  -8.286  25.647  1.00 11.64     0.116 C 
ATOM    579  CD  GLU A 307      -1.707  -7.013  24.884  1.00 12.48     0.172 C 
ATOM    580  OE1 GLU A 307      -0.932  -7.143  23.912  1.00 19.43    -0.648 OA
ATOM    581  OE2 GLU A 307      -2.177  -5.924  25.281  1.00 18.05    -0.648 OA
ATOM    582  H   GLU A 307      -2.959 -10.850  24.699  1.00 10.21     0.163 HD
ATOM    583  N   LEU A 308      -6.167 -10.428  25.122  1.00  9.99    -0.346 N 
ATOM    584  CA  LEU A 308      -7.604 -10.640  24.953  1.00 10.14     0.177 C 
ATOM    585  C   LEU A 308      -8.160 -11.700  25.919  1.00  9.92     0.241 C 
ATOM    586  O   LEU A 308      -9.152 -11.420  26.591  1.00  9.74    -0.271 OA
ATOM    587  CB  LEU A 308      -7.911 -11.023  23.488  1.00 10.10     0.038 C 
ATOM    588  CG  LEU A 308      -7.774  -9.871  22.470  1.00 10.56    -0.020 C 
ATOM    589  CD1 LEU A 308      -7.723 -10.385  21.015  1.00  9.35     0.009 C 
ATOM    590  CD2 LEU A 308      -8.864  -8.809  22.672  1.00 11.38     0.009 C 
ATOM    591  H   LEU A 308      -5.589 -10.661  24.325  1.00  9.99     0.163 HD
ATOM    592  N   LEU A 309      -7.515 -12.878  25.991  1.00  9.47    -0.346 N 
ATOM    593  CA  LEU A 309      -7.943 -13.972  26.868  1.00  9.81     0.177 C 
ATOM    594  C   LEU A 309      -7.669 -13.702  28.356  1.00  9.95     0.241 C 
ATOM    595  O   LEU A 309      -8.501 -14.089  29.175  1.00  9.71    -0.271 OA
ATOM    596  CB  LEU A 309      -7.330 -15.318  26.422  1.00  9.71     0.038 C 
ATOM    597  CG  LEU A 309      -7.770 -15.809  25.024  1.00 10.85    -0.020 C 
ATOM    598  CD1 LEU A 309      -7.191 -17.206  24.735  1.00 12.43     0.009 C 
ATOM    599  CD2 LEU A 309      -9.297 -15.782  24.830  1.00 11.23     0.009 C 
ATOM    600  H   LEU A 309      -6.704 -13.050  25.411  1.00  9.47     0.163 HD
ATOM    601  N   ILE A 310      -6.558 -13.014  28.681  1.00  9.55    -0.346 N 
ATOM    602  CA  ILE A 310      -6.227 -12.592  30.047  1.00  9.83     0.180 C 
ATOM    603  C   ILE A 310      -7.214 -11.551  30.603  1.00 10.61     0.241 C 
ATOM    604  O   ILE A 310      -7.599 -11.682  31.763  1.00 10.58    -0.271 OA
ATOM    605  CB  ILE A 310      -4.754 -12.102  30.185  1.00  9.99     0.013 C 
ATOM    606  CG1 ILE A 310      -3.781 -13.298  30.066  1.00  9.02     0.002 C 
ATOM    607  CG2 ILE A 310      -4.426 -11.310  31.471  1.00  9.48     0.012 C 
ATOM    608  CD1 ILE A 310      -2.339 -12.892  29.741  1.00  9.53     0.005 C 
ATOM    609  H   ILE A 310      -5.903 -12.741  27.960  1.00  9.55     0.163 HD
ATOM    610  N   ALA A 311      -7.649 -10.591  29.767  1.00 10.22    -0.346 N 
ATOM    611  CA  ALA A 311      -8.702  -9.626  30.097  1.00 10.78     0.172 C 
ATOM    612  C   ALA A 311     -10.048 -10.307  30.386  1.00 11.07     0.240 C 
ATOM    613  O   ALA A 311     -10.686  -9.977  31.385  1.00 11.34    -0.271 OA
ATOM    614  CB  ALA A 311      -8.864  -8.613  28.953  1.00 10.95     0.042 C 
ATOM    615  H   ALA A 311      -7.274 -10.538  28.829  1.00 10.22     0.163 HD
ATOM    616  N   SER A 312     -10.420 -11.263  29.516  1.00 11.04    -0.344 N 
ATOM    617  CA  SER A 312     -11.655 -12.039  29.586  1.00 11.59     0.200 C 
ATOM    618  C   SER A 312     -11.761 -12.903  30.857  1.00 11.14     0.243 C 
ATOM    619  O   SER A 312     -12.788 -12.818  31.531  1.00 10.97    -0.271 OA
ATOM    620  CB  SER A 312     -11.801 -12.862  28.289  1.00 11.50     0.199 C 
ATOM    621  OG  SER A 312     -13.034 -13.549  28.227  1.00 14.14    -0.398 OA
ATOM    622  H   SER A 312      -9.822 -11.458  28.725  1.00 11.04     0.163 HD
ATOM    623  HG  SER A 312     -13.746 -12.904  28.176  1.00 14.14     0.209 HD
ATOM    624  N   PHE A 313     -10.706 -13.679  31.190  1.00 10.84    -0.346 N 
ATOM    625  CA  PHE A 313     -10.701 -14.508  32.401  1.00 10.79     0.180 C 
ATOM    626  C   PHE A 313     -10.533 -13.685  33.688  1.00 10.73     0.241 C 
ATOM    627  O   PHE A 313     -11.081 -14.104  34.703  1.00 11.37    -0.271 OA
ATOM    628  CB  PHE A 313      -9.751 -15.732  32.287  1.00 10.62     0.073 C 
ATOM    629  CG  PHE A 313      -8.241 -15.593  32.462  1.00  9.60    -0.056 A 
ATOM    630  CD1 PHE A 313      -7.669 -15.174  33.685  1.00 10.88     0.007 A 
ATOM    631  CD2 PHE A 313      -7.378 -15.982  31.413  1.00 10.25     0.007 A 
ATOM    632  CE1 PHE A 313      -6.291 -15.115  33.827  1.00  9.37     0.001 A 
ATOM    633  CE2 PHE A 313      -6.000 -15.932  31.582  1.00  8.74     0.001 A 
ATOM    634  CZ  PHE A 313      -5.458 -15.490  32.782  1.00  9.96     0.000 A 
ATOM    635  H   PHE A 313      -9.882 -13.712  30.603  1.00 10.84     0.163 HD
ATOM    636  N   SER A 314      -9.836 -12.532  33.640  1.00 10.65    -0.344 N 
ATOM    637  CA  SER A 314      -9.682 -11.638  34.796  1.00 10.23     0.200 C 
ATOM    638  C   SER A 314     -11.003 -10.970  35.215  1.00 10.39     0.243 C 
ATOM    639  O   SER A 314     -11.246 -10.805  36.410  1.00 10.24    -0.271 OA
ATOM    640  CB  SER A 314      -8.608 -10.563  34.532  1.00 10.48     0.199 C 
ATOM    641  OG  SER A 314      -7.315 -11.126  34.594  1.00  9.69    -0.398 OA
ATOM    642  H   SER A 314      -9.397 -12.238  32.778  1.00 10.65     0.163 HD
ATOM    643  HG  SER A 314      -7.160 -11.607  33.776  1.00  9.69     0.209 HD
ATOM    644  N   HIS A 315     -11.838 -10.627  34.221  1.00 11.05    -0.346 N 
ATOM    645  CA  HIS A 315     -13.169 -10.059  34.416  1.00 11.74     0.182 C 
ATOM    646  C   HIS A 315     -14.198 -11.098  34.901  1.00 12.03     0.241 C 
ATOM    647  O   HIS A 315     -15.087 -10.739  35.670  1.00 12.02    -0.271 OA
ATOM    648  CB  HIS A 315     -13.607  -9.394  33.107  1.00 12.05     0.093 C 
ATOM    649  CG  HIS A 315     -14.847  -8.549  33.230  1.00 12.37     0.028 A 
ATOM    650  CD2 HIS A 315     -14.938  -7.213  33.554  1.00 13.18     0.114 A 
ATOM    651  ND1 HIS A 315     -16.137  -9.061  33.041  1.00 13.73    -0.354 N 
ATOM    652  HD1 HIS A 315     -16.398 -10.015  32.790  1.00  0.00     0.166 HD
ATOM    653  CE1 HIS A 315     -16.943  -8.033  33.260  1.00 15.46     0.180 A 
ATOM    654  NE2 HIS A 315     -16.286  -6.915  33.562  1.00 14.14    -0.360 N 
ATOM    655  H   HIS A 315     -11.554 -10.772  33.261  1.00 11.05     0.163 HD
ATOM    656  HE2 HIS A 315     -16.699  -6.021  33.796  1.00 14.14     0.166 HD
ATOM    657  N   ARG A 316     -14.033 -12.368  34.489  1.00 12.55    -0.346 N 
ATOM    658  CA  ARG A 316     -14.805 -13.518  34.976  1.00 13.05     0.176 C 
ATOM    659  C   ARG A 316     -14.528 -13.838  36.465  1.00 13.46     0.241 C 
ATOM    660  O   ARG A 316     -15.350 -14.490  37.108  1.00 13.52    -0.271 OA
ATOM    661  CB  ARG A 316     -14.499 -14.723  34.052  1.00 12.86     0.036 C 
ATOM    662  CG  ARG A 316     -15.417 -15.955  34.228  1.00 13.82     0.023 C 
ATOM    663  CD  ARG A 316     -15.007 -17.199  33.415  1.00 13.56     0.138 C 
ATOM    664  NE  ARG A 316     -14.863 -16.937  31.968  1.00 14.44    -0.227 N 
ATOM    665  CZ  ARG A 316     -13.770 -17.121  31.200  1.00 14.68     0.665 C 
ATOM    666  NH1 ARG A 316     -12.625 -17.620  31.688  1.00 14.58    -0.235 N 
ATOM    667  NH2 ARG A 316     -13.828 -16.793  29.902  1.00 14.28    -0.235 N 
ATOM    668  H   ARG A 316     -13.294 -12.578  33.832  1.00 12.55     0.163 HD
ATOM    669  HE  ARG A 316     -15.685 -16.552  31.524  1.00 14.44     0.177 HD
ATOM    670 HH12 ARG A 316     -11.824 -17.749  31.089  1.00 14.58     0.174 HD
ATOM    671 HH11 ARG A 316     -12.556 -17.855  32.669  1.00 14.58     0.174 HD
ATOM    672 HH22 ARG A 316     -13.027 -16.917  29.300  1.00 14.28     0.174 HD
ATOM    673 HH21 ARG A 316     -14.671 -16.400  29.510  1.00 14.28     0.174 HD
ATOM    674  N   SER A 317     -13.377 -13.369  36.974  1.00 13.44    -0.344 N 
ATOM    675  CA  SER A 317     -12.827 -13.698  38.286  1.00 14.16     0.200 C 
ATOM    676  C   SER A 317     -13.070 -12.619  39.357  1.00 15.04     0.243 C 
ATOM    677  O   SER A 317     -12.574 -12.786  40.470  1.00 14.77    -0.271 OA
ATOM    678  CB  SER A 317     -11.319 -13.943  38.108  1.00 13.86     0.199 C 
ATOM    679  OG  SER A 317     -11.127 -15.055  37.261  1.00 13.56    -0.398 OA
ATOM    680  H   SER A 317     -12.777 -12.815  36.380  1.00 13.44     0.163 HD
ATOM    681  HG  SER A 317     -11.236 -14.762  36.348  1.00 13.56     0.209 HD
ATOM    682  N   ILE A 318     -13.811 -11.539  39.040  1.00 16.12    -0.346 N 
ATOM    683  CA  ILE A 318     -14.084 -10.431  39.970  1.00 18.17     0.180 C 
ATOM    684  C   ILE A 318     -14.945 -10.812  41.197  1.00 18.79     0.241 C 
ATOM    685  O   ILE A 318     -14.895 -10.098  42.196  1.00 19.55    -0.271 OA
ATOM    686  CB  ILE A 318     -14.738  -9.209  39.264  1.00 18.03     0.013 C 
ATOM    687  CG1 ILE A 318     -16.154  -9.477  38.693  1.00 19.15     0.002 C 
ATOM    688  CG2 ILE A 318     -13.781  -8.631  38.208  1.00 18.77     0.012 C 
ATOM    689  CD1 ILE A 318     -16.804  -8.250  38.032  1.00 19.32     0.005 C 
ATOM    690  H   ILE A 318     -14.191 -11.448  38.108  1.00 16.12     0.163 HD
ATOM    691  N   ALA A 319     -15.681 -11.935  41.121  1.00 19.24    -0.346 N 
ATOM    692  CA  ALA A 319     -16.430 -12.515  42.237  1.00 19.80     0.172 C 
ATOM    693  C   ALA A 319     -15.620 -13.557  43.036  1.00 20.18     0.240 C 
ATOM    694  O   ALA A 319     -16.034 -13.899  44.143  1.00 20.29    -0.271 OA
ATOM    695  CB  ALA A 319     -17.714 -13.147  41.679  1.00 20.42     0.042 C 
ATOM    696  H   ALA A 319     -15.684 -12.463  40.260  1.00 19.24     0.163 HD
ATOM    697  N   VAL A 320     -14.500 -14.047  42.475  1.00 19.84    -0.346 N 
ATOM    698  CA  VAL A 320     -13.645 -15.073  43.073  1.00 20.37     0.180 C 
ATOM    699  C   VAL A 320     -12.603 -14.411  43.994  1.00 20.32     0.241 C 
ATOM    700  O   VAL A 320     -11.859 -13.540  43.539  1.00 21.12    -0.271 OA
ATOM    701  CB  VAL A 320     -12.886 -15.888  41.983  1.00 20.06     0.009 C 
ATOM    702  CG1 VAL A 320     -11.968 -16.990  42.556  1.00 20.75     0.012 C 
ATOM    703  CG2 VAL A 320     -13.855 -16.515  40.965  1.00 19.82     0.012 C 
ATOM    704  H   VAL A 320     -14.192 -13.686  41.582  1.00 19.84     0.163 HD
ATOM    705  N   LYS A 321     -12.564 -14.848  45.263  1.00 20.40    -0.346 N 
ATOM    706  CA  LYS A 321     -11.602 -14.382  46.262  1.00 20.01     0.176 C 
ATOM    707  C   LYS A 321     -10.259 -15.110  46.085  1.00 18.51     0.241 C 
ATOM    708  O   LYS A 321     -10.208 -16.326  46.273  1.00 18.13    -0.271 OA
ATOM    709  CB  LYS A 321     -12.192 -14.603  47.676  1.00 20.82     0.035 C 
ATOM    710  CG  LYS A 321     -11.307 -14.122  48.847  1.00 23.11     0.004 C 
ATOM    711  CD  LYS A 321     -11.272 -12.588  49.003  1.00 27.17     0.027 C 
ATOM    712  CE  LYS A 321     -10.195 -12.052  49.967  1.00 28.65     0.229 C 
ATOM    713  NZ  LYS A 321     -10.279 -12.633  51.320  1.00 29.49    -0.079 N 
ATOM    714  H   LYS A 321     -13.205 -15.568  45.564  1.00 20.40     0.163 HD
ATOM    715  HZ1 LYS A 321     -10.148 -13.633  51.259  1.00 29.49     0.274 HD
ATOM    716  HZ2 LYS A 321      -9.552 -12.238  51.900  1.00 29.49     0.274 HD
ATOM    717  HZ3 LYS A 321     -11.182 -12.432  51.723  1.00 29.49     0.274 HD
ATOM    718  N   ASP A 322      -9.203 -14.340  45.759  1.00 17.25    -0.346 N 
ATOM    719  CA  ASP A 322      -7.800 -14.780  45.693  1.00 16.34     0.186 C 
ATOM    720  C   ASP A 322      -7.568 -15.959  44.725  1.00 15.10     0.241 C 
ATOM    721  O   ASP A 322      -6.839 -16.895  45.050  1.00 14.56    -0.271 OA
ATOM    722  CB  ASP A 322      -7.185 -15.052  47.096  1.00 16.72     0.147 C 
ATOM    723  CG  ASP A 322      -7.254 -13.892  48.103  1.00 18.85     0.175 C 
ATOM    724  OD1 ASP A 322      -7.133 -14.196  49.311  1.00 21.16    -0.648 OA
ATOM    725  OD2 ASP A 322      -7.298 -12.718  47.671  1.00 20.02    -0.648 OA
ATOM    726  H   ASP A 322      -9.345 -13.349  45.633  1.00 17.25     0.163 HD
ATOM    727  N   GLY A 323      -8.204 -15.893  43.550  1.00 14.57    -0.351 N 
ATOM    728  CA  GLY A 323      -8.076 -16.924  42.534  1.00 13.45     0.225 C 
ATOM    729  C   GLY A 323      -8.671 -16.423  41.219  1.00 13.37     0.236 C 
ATOM    730  O   GLY A 323      -9.191 -15.308  41.132  1.00 12.91    -0.272 OA
ATOM    731  H   GLY A 323      -8.799 -15.106  43.333  1.00 14.57     0.163 HD
ATOM    732  N   ILE A 324      -8.600 -17.294  40.203  1.00 13.33    -0.346 N 
ATOM    733  CA  ILE A 324      -9.215 -17.100  38.895  1.00 13.77     0.180 C 
ATOM    734  C   ILE A 324     -10.149 -18.272  38.559  1.00 13.99     0.241 C 
ATOM    735  O   ILE A 324      -9.911 -19.393  39.009  1.00 14.19    -0.271 OA
ATOM    736  CB  ILE A 324      -8.165 -16.951  37.751  1.00 14.15     0.013 C 
ATOM    737  CG1 ILE A 324      -7.309 -18.218  37.481  1.00 14.63     0.002 C 
ATOM    738  CG2 ILE A 324      -7.299 -15.696  37.975  1.00 12.94     0.012 C 
ATOM    739  CD1 ILE A 324      -6.354 -18.092  36.285  1.00 15.14     0.005 C 
ATOM    740  H   ILE A 324      -8.169 -18.198  40.356  1.00 13.33     0.163 HD
ATOM    741  N   LEU A 325     -11.171 -17.981  37.742  1.00 13.16    -0.346 N 
ATOM    742  CA  LEU A 325     -12.076 -18.960  37.153  1.00 13.11     0.177 C 
ATOM    743  C   LEU A 325     -11.704 -19.144  35.675  1.00 12.84     0.241 C 
ATOM    744  O   LEU A 325     -11.771 -18.188  34.900  1.00 12.53    -0.271 OA
ATOM    745  CB  LEU A 325     -13.535 -18.483  37.350  1.00 12.77     0.038 C 
ATOM    746  CG  LEU A 325     -14.631 -19.362  36.701  1.00 13.82    -0.020 C 
ATOM    747  CD1 LEU A 325     -14.549 -20.839  37.139  1.00 14.21     0.009 C 
ATOM    748  CD2 LEU A 325     -16.029 -18.757  36.944  1.00 13.29     0.009 C 
ATOM    749  H   LEU A 325     -11.286 -17.026  37.426  1.00 13.16     0.163 HD
ATOM    750  N   LEU A 326     -11.343 -20.386  35.321  1.00 12.76    -0.346 N 
ATOM    751  CA  LEU A 326     -11.086 -20.829  33.952  1.00 12.72     0.177 C 
ATOM    752  C   LEU A 326     -12.401 -21.071  33.194  1.00 13.25     0.241 C 
ATOM    753  O   LEU A 326     -13.446 -21.287  33.809  1.00 13.37    -0.271 OA
ATOM    754  CB  LEU A 326     -10.253 -22.132  33.988  1.00 12.80     0.038 C 
ATOM    755  CG  LEU A 326      -8.834 -21.994  34.587  1.00 12.47    -0.020 C 
ATOM    756  CD1 LEU A 326      -8.142 -23.373  34.672  1.00 13.68     0.009 C 
ATOM    757  CD2 LEU A 326      -7.976 -20.952  33.834  1.00 11.78     0.009 C 
ATOM    758  H   LEU A 326     -11.317 -21.113  36.027  1.00 12.76     0.163 HD
ATOM    759  N   ALA A 327     -12.310 -21.074  31.854  1.00 13.96    -0.346 N 
ATOM    760  CA  ALA A 327     -13.419 -21.385  30.947  1.00 14.96     0.172 C 
ATOM    761  C   ALA A 327     -13.881 -22.854  30.992  1.00 15.58     0.240 C 
ATOM    762  O   ALA A 327     -15.001 -23.142  30.573  1.00 16.32    -0.271 OA
ATOM    763  CB  ALA A 327     -13.001 -21.010  29.526  1.00 15.10     0.042 C 
ATOM    764  H   ALA A 327     -11.417 -20.895  31.417  1.00 13.96     0.163 HD
ATOM    765  N   THR A 328     -13.025 -23.741  31.525  1.00 16.53    -0.344 N 
ATOM    766  CA  THR A 328     -13.316 -25.141  31.838  1.00 16.94     0.205 C 
ATOM    767  C   THR A 328     -14.196 -25.311  33.103  1.00 17.15     0.243 C 
ATOM    768  O   THR A 328     -14.653 -26.425  33.357  1.00 17.13    -0.271 OA
ATOM    769  CB  THR A 328     -11.987 -25.915  32.064  1.00 17.35     0.146 C 
ATOM    770  CG2 THR A 328     -11.029 -25.848  30.863  1.00 17.68     0.042 C 
ATOM    771  OG1 THR A 328     -11.301 -25.472  33.224  1.00 17.80    -0.393 OA
ATOM    772  H   THR A 328     -12.122 -23.416  31.838  1.00 16.53     0.163 HD
ATOM    773  HG1 THR A 328     -10.453 -25.922  33.266  1.00 17.80     0.210 HD
ATOM    774  N   GLY A 329     -14.426 -24.222  33.859  1.00 17.07    -0.350 N 
ATOM    775  CA  GLY A 329     -15.230 -24.194  35.081  1.00 17.25     0.225 C 
ATOM    776  C   GLY A 329     -14.378 -24.414  36.342  1.00 17.61     0.236 C 
ATOM    777  O   GLY A 329     -14.917 -24.317  37.444  1.00 17.73    -0.272 OA
ATOM    778  H   GLY A 329     -14.019 -23.340  33.578  1.00 17.07     0.163 HD
ATOM    779  N   LEU A 330     -13.068 -24.690  36.199  1.00 17.24    -0.346 N 
ATOM    780  CA  LEU A 330     -12.132 -24.884  37.305  1.00 17.05     0.177 C 
ATOM    781  C   LEU A 330     -11.735 -23.542  37.939  1.00 16.91     0.241 C 
ATOM    782  O   LEU A 330     -11.312 -22.633  37.224  1.00 16.40    -0.271 OA
ATOM    783  CB  LEU A 330     -10.898 -25.657  36.782  1.00 17.05     0.038 C 
ATOM    784  CG  LEU A 330      -9.788 -25.951  37.823  1.00 17.77    -0.020 C 
ATOM    785  CD1 LEU A 330     -10.301 -26.803  39.005  1.00 18.64     0.009 C 
ATOM    786  CD2 LEU A 330      -8.556 -26.576  37.140  1.00 18.43     0.009 C 
ATOM    787  H   LEU A 330     -12.677 -24.759  35.270  1.00 17.24     0.163 HD
ATOM    788  N   HIS A 331     -11.822 -23.480  39.276  1.00 16.49    -0.346 N 
ATOM    789  CA  HIS A 331     -11.274 -22.393  40.082  1.00 16.26     0.182 C 
ATOM    790  C   HIS A 331      -9.849 -22.759  40.525  1.00 15.66     0.241 C 
ATOM    791  O   HIS A 331      -9.661 -23.809  41.140  1.00 15.77    -0.271 OA
ATOM    792  CB  HIS A 331     -12.178 -22.127  41.301  1.00 16.32     0.093 C 
ATOM    793  CG  HIS A 331     -13.531 -21.546  40.971  1.00 17.55     0.028 A 
ATOM    794  CD2 HIS A 331     -14.004 -20.254  41.037  1.00 19.08     0.114 A 
ATOM    795  ND1 HIS A 331     -14.601 -22.309  40.531  1.00 18.30    -0.354 N 
ATOM    796  CE1 HIS A 331     -15.632 -21.478  40.357  1.00 19.52     0.180 A 
ATOM    797  NE2 HIS A 331     -15.342 -20.213  40.640  1.00 18.70    -0.360 N 
ATOM    798  HE2 HIS A 331     -15.955 -19.400  40.581  1.00  0.00     0.166 HD
ATOM    799  H   HIS A 331     -12.170 -24.277  39.789  1.00 16.49     0.163 HD
ATOM    800  HD1 HIS A 331     -14.603 -23.305  40.366  1.00 18.30     0.166 HD
ATOM    801  N   VAL A 332      -8.887 -21.878  40.216  1.00 14.69    -0.346 N 
ATOM    802  CA  VAL A 332      -7.483 -21.992  40.614  1.00 14.22     0.180 C 
ATOM    803  C   VAL A 332      -7.180 -20.845  41.591  1.00 13.25     0.241 C 
ATOM    804  O   VAL A 332      -7.353 -19.686  41.224  1.00 12.69    -0.271 OA
ATOM    805  CB  VAL A 332      -6.533 -21.873  39.383  1.00 14.11     0.009 C 
ATOM    806  CG1 VAL A 332      -5.031 -21.794  39.739  1.00 15.14     0.012 C 
ATOM    807  CG2 VAL A 332      -6.761 -23.031  38.393  1.00 15.38     0.012 C 
ATOM    808  H   VAL A 332      -9.134 -21.030  39.719  1.00 14.69     0.163 HD
ATOM    809  N   HIS A 333      -6.739 -21.192  42.810  1.00 12.60    -0.346 N 
ATOM    810  CA  HIS A 333      -6.378 -20.251  43.876  1.00 12.17     0.182 C 
ATOM    811  C   HIS A 333      -4.901 -19.812  43.769  1.00 12.08     0.241 C 
ATOM    812  O   HIS A 333      -4.130 -20.434  43.036  1.00 11.61    -0.271 OA
ATOM    813  CB  HIS A 333      -6.672 -20.948  45.224  1.00 11.89     0.093 C 
ATOM    814  CG  HIS A 333      -6.758 -20.031  46.421  1.00 11.16     0.028 A 
ATOM    815  CD2 HIS A 333      -7.829 -19.277  46.857  1.00 11.34     0.114 A 
ATOM    816  ND1 HIS A 333      -5.678 -19.818  47.284  1.00 12.19    -0.354 N 
ATOM    817  HD1 HIS A 333      -4.751 -20.240  47.234  1.00  0.00     0.166 HD
ATOM    818  CE1 HIS A 333      -6.122 -18.948  48.181  1.00 11.74     0.180 A 
ATOM    819  NE2 HIS A 333      -7.390 -18.594  47.978  1.00 11.39    -0.360 N 
ATOM    820  H   HIS A 333      -6.621 -22.170  43.028  1.00 12.60     0.163 HD
ATOM    821  HE2 HIS A 333      -7.927 -17.943  48.532  1.00 11.39     0.166 HD
ATOM    822  N   ARG A 334      -4.524 -18.779  44.550  1.00 12.63    -0.346 N 
ATOM    823  CA  ARG A 334      -3.136 -18.359  44.796  1.00 13.89     0.176 C 
ATOM    824  C   ARG A 334      -2.238 -19.512  45.258  1.00 13.80     0.241 C 
ATOM    825  O   ARG A 334      -1.156 -19.674  44.704  1.00 13.21    -0.271 OA
ATOM    826  CB  ARG A 334      -3.068 -17.264  45.884  1.00 15.02     0.036 C 
ATOM    827  CG  ARG A 334      -3.529 -15.873  45.433  1.00 18.63     0.023 C 
ATOM    828  CD  ARG A 334      -3.379 -14.785  46.516  1.00 19.29     0.138 C 
ATOM    829  NE  ARG A 334      -1.964 -14.470  46.802  1.00 20.64    -0.227 N 
ATOM    830  CZ  ARG A 334      -1.181 -14.894  47.814  1.00 22.49     0.665 C 
ATOM    831  NH1 ARG A 334      -1.628 -15.684  48.803  1.00 22.58    -0.235 N 
ATOM    832  NH2 ARG A 334       0.102 -14.514  47.827  1.00 21.59    -0.235 N 
ATOM    833  H   ARG A 334      -5.228 -18.305  45.101  1.00 12.63     0.163 HD
ATOM    834  HE  ARG A 334      -1.503 -13.953  46.062  1.00 20.64     0.177 HD
ATOM    835 HH12 ARG A 334      -1.009 -15.991  49.539  1.00 22.58     0.174 HD
ATOM    836 HH11 ARG A 334      -2.593 -15.983  48.810  1.00 22.58     0.174 HD
ATOM    837 HH22 ARG A 334       0.722 -14.810  48.566  1.00 21.59     0.174 HD
ATOM    838 HH21 ARG A 334       0.470 -13.945  47.073  1.00 21.59     0.174 HD
ATOM    839  N   ASN A 335      -2.702 -20.285  46.253  1.00 14.33    -0.346 N 
ATOM    840  CA  ASN A 335      -1.953 -21.377  46.885  1.00 14.49     0.185 C 
ATOM    841  C   ASN A 335      -1.598 -22.506  45.901  1.00 13.99     0.241 C 
ATOM    842  O   ASN A 335      -0.518 -23.081  46.023  1.00 13.69    -0.271 OA
ATOM    843  CB  ASN A 335      -2.748 -21.930  48.091  1.00 15.26     0.137 C 
ATOM    844  CG  ASN A 335      -3.013 -20.914  49.213  1.00 16.36     0.217 C 
ATOM    845  ND2 ASN A 335      -3.877 -21.284  50.160  1.00 18.34    -0.370 N 
ATOM    846  OD1 ASN A 335      -2.457 -19.817  49.237  1.00 19.11    -0.274 OA
ATOM    847  H   ASN A 335      -3.612 -20.086  46.648  1.00 14.33     0.163 HD
ATOM    848 2HD2 ASN A 335      -4.085 -20.658  50.924  1.00 18.34     0.159 HD
ATOM    849 1HD2 ASN A 335      -4.325 -22.188  50.122  1.00 18.34     0.159 HD
ATOM    850  N   SER A 336      -2.484 -22.759  44.921  1.00 13.75    -0.344 N 
ATOM    851  CA  SER A 336      -2.269 -23.701  43.824  1.00 14.04     0.200 C 
ATOM    852  C   SER A 336      -1.195 -23.200  42.835  1.00 13.21     0.243 C 
ATOM    853  O   SER A 336      -0.317 -23.978  42.466  1.00 12.30    -0.271 OA
ATOM    854  CB  SER A 336      -3.625 -23.986  43.147  1.00 14.44     0.199 C 
ATOM    855  OG  SER A 336      -3.526 -24.980  42.149  1.00 19.71    -0.398 OA
ATOM    856  H   SER A 336      -3.334 -22.216  44.878  1.00 13.75     0.163 HD
ATOM    857  HG  SER A 336      -3.352 -25.825  42.571  1.00 19.71     0.209 HD
ATOM    858  N   ALA A 337      -1.257 -21.908  42.467  1.00 12.33    -0.346 N 
ATOM    859  CA  ALA A 337      -0.303 -21.248  41.574  1.00 11.93     0.172 C 
ATOM    860  C   ALA A 337       1.106 -21.090  42.175  1.00 12.11     0.240 C 
ATOM    861  O   ALA A 337       2.084 -21.321  41.467  1.00 11.81    -0.271 OA
ATOM    862  CB  ALA A 337      -0.872 -19.888  41.155  1.00 12.01     0.042 C 
ATOM    863  H   ALA A 337      -2.003 -21.326  42.823  1.00 12.33     0.163 HD
ATOM    864  N   HIS A 338       1.186 -20.728  43.468  1.00 12.47    -0.346 N 
ATOM    865  CA  HIS A 338       2.427 -20.606  44.238  1.00 13.75     0.182 C 
ATOM    866  C   HIS A 338       3.151 -21.946  44.442  1.00 13.74     0.241 C 
ATOM    867  O   HIS A 338       4.373 -21.980  44.300  1.00 13.99    -0.271 OA
ATOM    868  CB  HIS A 338       2.153 -19.901  45.585  1.00 14.10     0.093 C 
ATOM    869  CG  HIS A 338       2.206 -18.395  45.510  1.00 16.56     0.028 A 
ATOM    870  CD2 HIS A 338       1.207 -17.493  45.201  1.00 17.04     0.114 A 
ATOM    871  ND1 HIS A 338       3.389 -17.685  45.746  1.00 17.70    -0.354 N 
ATOM    872  HD1 HIS A 338       4.301 -18.066  45.999  1.00  0.00     0.166 HD
ATOM    873  CE1 HIS A 338       3.069 -16.411  45.569  1.00 18.07     0.180 A 
ATOM    874  NE2 HIS A 338       1.790 -16.242  45.239  1.00 17.42    -0.360 N 
ATOM    875  H   HIS A 338       0.331 -20.528  43.973  1.00 12.47     0.163 HD
ATOM    876  HE2 HIS A 338       1.338 -15.357  45.035  1.00 17.42     0.166 HD
ATOM    877  N   SER A 339       2.393 -23.024  44.713  1.00 13.89    -0.344 N 
ATOM    878  CA  SER A 339       2.921 -24.390  44.814  1.00 14.39     0.200 C 
ATOM    879  C   SER A 339       3.331 -25.003  43.456  1.00 13.94     0.243 C 
ATOM    880  O   SER A 339       4.125 -25.943  43.452  1.00 14.23    -0.271 OA
ATOM    881  CB  SER A 339       1.935 -25.275  45.605  1.00 14.63     0.199 C 
ATOM    882  OG  SER A 339       0.767 -25.591  44.875  1.00 18.75    -0.398 OA
ATOM    883  H   SER A 339       1.394 -22.920  44.822  1.00 13.89     0.163 HD
ATOM    884  HG  SER A 339       0.218 -24.804  44.824  1.00 18.75     0.209 HD
ATOM    885  N   ALA A 340       2.828 -24.439  42.342  1.00 13.29    -0.346 N 
ATOM    886  CA  ALA A 340       3.221 -24.777  40.971  1.00 13.19     0.172 C 
ATOM    887  C   ALA A 340       4.395 -23.925  40.442  1.00 12.96     0.240 C 
ATOM    888  O   ALA A 340       4.835 -24.163  39.318  1.00 12.63    -0.271 OA
ATOM    889  CB  ALA A 340       1.987 -24.653  40.065  1.00 13.52     0.042 C 
ATOM    890  H   ALA A 340       2.161 -23.685  42.432  1.00 13.29     0.163 HD
ATOM    891  N   GLY A 341       4.897 -22.970  41.248  1.00 12.46    -0.351 N 
ATOM    892  CA  GLY A 341       6.077 -22.158  40.938  1.00 12.08     0.225 C 
ATOM    893  C   GLY A 341       5.781 -20.970  40.005  1.00 11.79     0.236 C 
ATOM    894  O   GLY A 341       6.727 -20.371  39.494  1.00 12.40    -0.272 OA
ATOM    895  H   GLY A 341       4.483 -22.836  42.160  1.00 12.46     0.163 HD
ATOM    896  N   VAL A 342       4.501 -20.631  39.778  1.00 11.26    -0.346 N 
ATOM    897  CA  VAL A 342       4.043 -19.549  38.897  1.00 10.64     0.180 C 
ATOM    898  C   VAL A 342       3.252 -18.469  39.675  1.00 10.74     0.241 C 
ATOM    899  O   VAL A 342       2.481 -17.719  39.076  1.00 10.12    -0.271 OA
ATOM    900  CB  VAL A 342       3.177 -20.116  37.730  1.00 10.87     0.009 C 
ATOM    901  CG1 VAL A 342       3.992 -21.064  36.836  1.00  9.86     0.012 C 
ATOM    902  CG2 VAL A 342       1.863 -20.797  38.166  1.00 10.92     0.012 C 
ATOM    903  H   VAL A 342       3.768 -21.159  40.235  1.00 11.26     0.163 HD
ATOM    904  N   GLY A 343       3.465 -18.398  41.001  1.00 10.32    -0.351 N 
ATOM    905  CA  GLY A 343       2.720 -17.545  41.924  1.00 10.57     0.225 C 
ATOM    906  C   GLY A 343       2.976 -16.042  41.745  1.00 10.57     0.236 C 
ATOM    907  O   GLY A 343       2.091 -15.251  42.065  1.00 10.13    -0.272 OA
ATOM    908  H   GLY A 343       4.127 -19.040  41.414  1.00 10.32     0.163 HD
ATOM    909  N   ALA A 344       4.156 -15.642  41.237  1.00 10.27    -0.347 N 
ATOM    910  CA  ALA A 344       4.540 -14.242  41.035  1.00 10.68     0.172 C 
ATOM    911  C   ALA A 344       3.690 -13.535  39.966  1.00 10.48     0.240 C 
ATOM    912  O   ALA A 344       3.097 -12.498  40.263  1.00  9.87    -0.271 OA
ATOM    913  CB  ALA A 344       6.038 -14.161  40.704  1.00 10.87     0.042 C 
ATOM    914  H   ALA A 344       4.846 -16.337  40.988  1.00 10.27     0.163 HD
ATOM    915  N   ILE A 345       3.611 -14.134  38.764  1.00  9.91    -0.346 N 
ATOM    916  CA  ILE A 345       2.766 -13.677  37.654  1.00 10.06     0.180 C 
ATOM    917  C   ILE A 345       1.254 -13.852  37.930  1.00  9.08     0.241 C 
ATOM    918  O   ILE A 345       0.457 -13.067  37.415  1.00  8.99    -0.271 OA
ATOM    919  CB  ILE A 345       3.160 -14.378  36.313  1.00 10.04     0.013 C 
ATOM    920  CG1 ILE A 345       2.383 -13.893  35.064  1.00 10.09     0.002 C 
ATOM    921  CG2 ILE A 345       3.094 -15.918  36.382  1.00 11.04     0.012 C 
ATOM    922  CD1 ILE A 345       2.406 -12.374  34.833  1.00 10.45     0.005 C 
ATOM    923  H   ILE A 345       4.118 -14.993  38.608  1.00  9.91     0.163 HD
ATOM    924  N   PHE A 346       0.886 -14.828  38.779  1.00  8.63    -0.346 N 
ATOM    925  CA  PHE A 346      -0.490 -15.048  39.225  1.00  9.30     0.180 C 
ATOM    926  C   PHE A 346      -0.993 -13.910  40.137  1.00  9.25     0.241 C 
ATOM    927  O   PHE A 346      -2.147 -13.509  40.003  1.00  9.78    -0.271 OA
ATOM    928  CB  PHE A 346      -0.585 -16.425  39.909  1.00  9.18     0.073 C 
ATOM    929  CG  PHE A 346      -1.998 -16.921  40.146  1.00 10.50    -0.056 A 
ATOM    930  CD1 PHE A 346      -2.679 -17.592  39.110  1.00  9.73     0.007 A 
ATOM    931  CD2 PHE A 346      -2.696 -16.588  41.326  1.00 11.27     0.007 A 
ATOM    932  CE1 PHE A 346      -3.999 -17.974  39.284  1.00 11.39     0.001 A 
ATOM    933  CE2 PHE A 346      -4.024 -16.964  41.472  1.00 10.97     0.001 A 
ATOM    934  CZ  PHE A 346      -4.670 -17.655  40.457  1.00 10.62     0.000 A 
ATOM    935  H   PHE A 346       1.587 -15.442  39.169  1.00  8.63     0.163 HD
ATOM    936  N   ASP A 347      -0.114 -13.376  41.004  1.00  9.67    -0.345 N 
ATOM    937  CA  ASP A 347      -0.400 -12.212  41.851  1.00 10.05     0.186 C 
ATOM    938  C   ASP A 347      -0.438 -10.890  41.068  1.00  9.94     0.241 C 
ATOM    939  O   ASP A 347      -1.181 -10.003  41.481  1.00  9.83    -0.271 OA
ATOM    940  CB  ASP A 347       0.536 -12.078  43.077  1.00 10.67     0.147 C 
ATOM    941  CG  ASP A 347       0.500 -13.226  44.101  1.00 12.01     0.175 C 
ATOM    942  OD1 ASP A 347       1.335 -13.168  45.029  1.00 15.85    -0.648 OA
ATOM    943  OD2 ASP A 347      -0.396 -14.098  44.023  1.00 14.78    -0.648 OA
ATOM    944  H   ASP A 347       0.812 -13.773  41.091  1.00  9.67     0.163 HD
ATOM    945  N   ARG A 348       0.296 -10.777  39.944  1.00  9.68    -0.346 N 
ATOM    946  CA  ARG A 348       0.168  -9.640  39.024  1.00  9.57     0.176 C 
ATOM    947  C   ARG A 348      -1.208  -9.599  38.343  1.00  9.40     0.241 C 
ATOM    948  O   ARG A 348      -1.792  -8.522  38.259  1.00  9.55    -0.271 OA
ATOM    949  CB  ARG A 348       1.266  -9.645  37.950  1.00  9.56     0.036 C 
ATOM    950  CG  ARG A 348       2.690  -9.418  38.487  1.00 11.15     0.023 C 
ATOM    951  CD  ARG A 348       3.704  -9.124  37.367  1.00 11.04     0.138 C 
ATOM    952  NE  ARG A 348       3.458  -7.805  36.754  1.00 13.84    -0.227 N 
ATOM    953  CZ  ARG A 348       3.798  -7.369  35.530  1.00 17.90     0.665 C 
ATOM    954  NH1 ARG A 348       4.506  -8.115  34.668  1.00 19.21    -0.235 N 
ATOM    955  NH2 ARG A 348       3.403  -6.146  35.162  1.00 18.35    -0.235 N 
ATOM    956  H   ARG A 348       0.903 -11.533  39.659  1.00  9.68     0.163 HD
ATOM    957  HE  ARG A 348       2.928  -7.164  37.336  1.00 13.84     0.177 HD
ATOM    958 HH12 ARG A 348       4.736  -7.752  33.752  1.00 19.21     0.174 HD
ATOM    959 HH11 ARG A 348       4.813  -9.038  34.934  1.00 19.21     0.174 HD
ATOM    960 HH22 ARG A 348       3.668  -5.776  34.258  1.00 18.35     0.174 HD
ATOM    961 HH21 ARG A 348       2.805  -5.600  35.770  1.00 18.35     0.174 HD
ATOM    962  N   VAL A 349      -1.718 -10.767  37.916  1.00  9.24    -0.346 N 
ATOM    963  CA  VAL A 349      -3.078 -10.932  37.398  1.00  9.63     0.180 C 
ATOM    964  C   VAL A 349      -4.145 -10.500  38.422  1.00  9.95     0.241 C 
ATOM    965  O   VAL A 349      -5.044  -9.747  38.057  1.00  9.18    -0.271 OA
ATOM    966  CB  VAL A 349      -3.327 -12.396  36.921  1.00  9.44     0.009 C 
ATOM    967  CG1 VAL A 349      -4.800 -12.852  36.837  1.00 10.34     0.012 C 
ATOM    968  CG2 VAL A 349      -2.634 -12.649  35.571  1.00 10.03     0.012 C 
ATOM    969  H   VAL A 349      -1.171 -11.613  38.008  1.00  9.24     0.163 HD
ATOM    970  N   LEU A 350      -3.998 -10.936  39.685  1.00  9.91    -0.346 N 
ATOM    971  CA  LEU A 350      -4.930 -10.604  40.759  1.00 10.20     0.177 C 
ATOM    972  C   LEU A 350      -4.923  -9.117  41.137  1.00 11.20     0.241 C 
ATOM    973  O   LEU A 350      -5.986  -8.505  41.113  1.00 11.57    -0.271 OA
ATOM    974  CB  LEU A 350      -4.684 -11.486  41.997  1.00 10.32     0.038 C 
ATOM    975  CG  LEU A 350      -5.045 -12.971  41.798  1.00 10.26    -0.020 C 
ATOM    976  CD1 LEU A 350      -4.547 -13.792  42.998  1.00 10.73     0.009 C 
ATOM    977  CD2 LEU A 350      -6.550 -13.185  41.525  1.00 11.31     0.009 C 
ATOM    978  H   LEU A 350      -3.231 -11.553  39.920  1.00  9.91     0.163 HD
ATOM    979  N   THR A 351      -3.751  -8.568  41.491  1.00 11.25    -0.344 N 
ATOM    980  CA  THR A 351      -3.626  -7.213  42.034  1.00 11.87     0.205 C 
ATOM    981  C   THR A 351      -3.771  -6.092  40.982  1.00 11.47     0.243 C 
ATOM    982  O   THR A 351      -4.270  -5.028  41.349  1.00 12.31    -0.271 OA
ATOM    983  CB  THR A 351      -2.279  -7.009  42.780  1.00 12.59     0.146 C 
ATOM    984  CG2 THR A 351      -2.095  -7.968  43.967  1.00 12.19     0.042 C 
ATOM    985  OG1 THR A 351      -1.162  -7.114  41.915  1.00 14.44    -0.393 OA
ATOM    986  H   THR A 351      -2.906  -9.126  41.472  1.00 11.25     0.163 HD
ATOM    987  HG1 THR A 351      -1.023  -8.044  41.709  1.00 14.44     0.210 HD
ATOM    988  N   GLU A 352      -3.361  -6.327  39.722  1.00 11.02    -0.346 N 
ATOM    989  CA  GLU A 352      -3.367  -5.301  38.673  1.00 10.95     0.177 C 
ATOM    990  C   GLU A 352      -4.619  -5.355  37.783  1.00 11.26     0.241 C 
ATOM    991  O   GLU A 352      -5.012  -4.299  37.287  1.00 11.59    -0.271 OA
ATOM    992  CB  GLU A 352      -2.088  -5.379  37.809  1.00 10.86     0.045 C 
ATOM    993  CG  GLU A 352      -0.770  -5.386  38.623  1.00  9.67     0.116 C 
ATOM    994  CD  GLU A 352       0.527  -5.416  37.796  1.00 11.64     0.172 C 
ATOM    995  OE1 GLU A 352       0.488  -5.128  36.578  1.00 13.09    -0.648 OA
ATOM    996  OE2 GLU A 352       1.572  -5.727  38.409  1.00 12.92    -0.648 OA
ATOM    997  H   GLU A 352      -2.948  -7.219  39.479  1.00 11.02     0.163 HD
ATOM    998  N   LEU A 353      -5.217  -6.546  37.582  1.00 11.01    -0.346 N 
ATOM    999  CA  LEU A 353      -6.357  -6.727  36.679  1.00 10.65     0.177 C 
ATOM   1000  C   LEU A 353      -7.632  -7.054  37.469  1.00 11.31     0.241 C 
ATOM   1001  O   LEU A 353      -8.511  -6.198  37.516  1.00 11.78    -0.271 OA
ATOM   1002  CB  LEU A 353      -6.057  -7.771  35.574  1.00 10.92     0.038 C 
ATOM   1003  CG  LEU A 353      -4.748  -7.541  34.782  1.00 10.23    -0.020 C 
ATOM   1004  CD1 LEU A 353      -4.478  -8.732  33.848  1.00 11.42     0.009 C 
ATOM   1005  CD2 LEU A 353      -4.734  -6.198  34.018  1.00 11.41     0.009 C 
ATOM   1006  H   LEU A 353      -4.851  -7.380  38.022  1.00 11.01     0.163 HD
ATOM   1007  N   VAL A 354      -7.720  -8.259  38.067  1.00 10.88    -0.346 N 
ATOM   1008  CA  VAL A 354      -8.928  -8.792  38.720  1.00 11.60     0.180 C 
ATOM   1009  C   VAL A 354      -9.473  -7.890  39.849  1.00 11.95     0.241 C 
ATOM   1010  O   VAL A 354     -10.677  -7.643  39.891  1.00 11.92    -0.271 OA
ATOM   1011  CB  VAL A 354      -8.697 -10.210  39.329  1.00 11.16     0.009 C 
ATOM   1012  CG1 VAL A 354      -9.942 -10.811  40.014  1.00 12.05     0.012 C 
ATOM   1013  CG2 VAL A 354      -8.183 -11.221  38.294  1.00 10.28     0.012 C 
ATOM   1014  H   VAL A 354      -6.935  -8.894  38.008  1.00 10.88     0.163 HD
ATOM   1015  N   SER A 355      -8.576  -7.408  40.724  1.00 12.95    -0.344 N 
ATOM   1016  CA  SER A 355      -8.909  -6.549  41.858  1.00 13.72     0.200 C 
ATOM   1017  C   SER A 355      -9.350  -5.146  41.427  1.00 13.60     0.243 C 
ATOM   1018  O   SER A 355     -10.280  -4.618  42.024  1.00 13.72    -0.271 OA
ATOM   1019  CB  SER A 355      -7.721  -6.460  42.836  1.00 14.31     0.199 C 
ATOM   1020  OG  SER A 355      -7.533  -7.692  43.502  1.00 17.77    -0.398 OA
ATOM   1021  H   SER A 355      -7.602  -7.672  40.635  1.00 12.95     0.163 HD
ATOM   1022  HG  SER A 355      -7.099  -8.294  42.890  1.00 17.77     0.209 HD
ATOM   1023  N   LYS A 356      -8.714  -4.578  40.390  1.00 13.30    -0.346 N 
ATOM   1024  CA  LYS A 356      -9.038  -3.239  39.892  1.00 13.59     0.176 C 
ATOM   1025  C   LYS A 356     -10.307  -3.210  39.021  1.00 12.95     0.241 C 
ATOM   1026  O   LYS A 356     -11.002  -2.195  39.030  1.00 12.98    -0.271 OA
ATOM   1027  CB  LYS A 356      -7.809  -2.636  39.189  1.00 13.94     0.035 C 
ATOM   1028  CG  LYS A 356      -6.605  -2.534  40.145  1.00 16.08     0.004 C 
ATOM   1029  CD  LYS A 356      -5.514  -1.565  39.678  1.00 19.12     0.027 C 
ATOM   1030  CE  LYS A 356      -4.334  -1.516  40.664  1.00 18.12     0.229 C 
ATOM   1031  NZ  LYS A 356      -3.341  -0.495  40.290  1.00 17.55    -0.079 N 
ATOM   1032  H   LYS A 356      -7.972  -5.073  39.918  1.00 13.30     0.163 HD
ATOM   1033  HZ1 LYS A 356      -2.980  -0.696  39.369  1.00 17.55     0.274 HD
ATOM   1034  HZ2 LYS A 356      -3.775   0.416  40.293  1.00 17.55     0.274 HD
ATOM   1035  HZ3 LYS A 356      -2.583  -0.507  40.958  1.00 17.55     0.274 HD
ATOM   1036  N   MET A 357     -10.626  -4.337  38.358  1.00 12.94    -0.346 N 
ATOM   1037  CA  MET A 357     -11.917  -4.606  37.716  1.00 12.99     0.177 C 
ATOM   1038  C   MET A 357     -13.055  -4.742  38.745  1.00 13.79     0.241 C 
ATOM   1039  O   MET A 357     -14.153  -4.262  38.473  1.00 13.96    -0.271 OA
ATOM   1040  CB  MET A 357     -11.821  -5.889  36.863  1.00 13.04     0.045 C 
ATOM   1041  CG  MET A 357     -11.008  -5.734  35.573  1.00 11.78     0.076 C 
ATOM   1042  SD  MET A 357     -10.595  -7.312  34.785  1.00 12.86    -0.173 SA
ATOM   1043  CE  MET A 357      -9.810  -6.716  33.267  1.00 12.67     0.089 C 
ATOM   1044  H   MET A 357      -9.978  -5.114  38.375  1.00 12.94     0.163 HD
ATOM   1045  N   ARG A 358     -12.768  -5.369  39.902  1.00 14.07    -0.346 N 
ATOM   1046  CA  ARG A 358     -13.694  -5.522  41.026  1.00 15.99     0.176 C 
ATOM   1047  C   ARG A 358     -13.984  -4.181  41.725  1.00 16.37     0.241 C 
ATOM   1048  O   ARG A 358     -15.153  -3.860  41.924  1.00 17.15    -0.271 OA
ATOM   1049  CB  ARG A 358     -13.150  -6.580  42.017  1.00 15.37     0.036 C 
ATOM   1050  CG  ARG A 358     -14.071  -6.892  43.221  1.00 15.88     0.023 C 
ATOM   1051  CD  ARG A 358     -13.398  -7.644  44.385  1.00 17.86     0.138 C 
ATOM   1052  NE  ARG A 358     -12.761  -8.908  43.972  1.00 23.20    -0.227 N 
ATOM   1053  CZ  ARG A 358     -11.469  -9.268  44.087  1.00 24.28     0.665 C 
ATOM   1054  NH1 ARG A 358     -10.549  -8.469  44.648  1.00 24.83    -0.235 N 
ATOM   1055  NH2 ARG A 358     -11.090 -10.465  43.626  1.00 25.73    -0.235 N 
ATOM   1056  H   ARG A 358     -11.844  -5.757  40.037  1.00 14.07     0.163 HD
ATOM   1057  HE  ARG A 358     -13.389  -9.555  43.512  1.00 23.20     0.177 HD
ATOM   1058 HH12 ARG A 358      -9.576  -8.741  44.689  1.00 24.83     0.174 HD
ATOM   1059 HH11 ARG A 358     -10.819  -7.560  44.996  1.00 24.83     0.174 HD
ATOM   1060 HH22 ARG A 358     -10.127 -10.758  43.693  1.00 25.73     0.174 HD
ATOM   1061 HH21 ARG A 358     -11.765 -11.101  43.223  1.00 25.73     0.174 HD
ATOM   1062  N   ASP A 359     -12.927  -3.444  42.104  1.00 17.38    -0.346 N 
ATOM   1063  CA  ASP A 359     -13.011  -2.208  42.893  1.00 17.94     0.186 C 
ATOM   1064  C   ASP A 359     -13.693  -1.046  42.152  1.00 17.76     0.241 C 
ATOM   1065  O   ASP A 359     -14.403  -0.278  42.801  1.00 17.42    -0.271 OA
ATOM   1066  CB  ASP A 359     -11.647  -1.748  43.470  1.00 18.77     0.147 C 
ATOM   1067  CG  ASP A 359     -10.916  -2.737  44.402  1.00 20.25     0.175 C 
ATOM   1068  OD1 ASP A 359     -11.554  -3.686  44.914  1.00 23.12    -0.648 OA
ATOM   1069  OD2 ASP A 359      -9.721  -2.470  44.659  1.00 24.28    -0.648 OA
ATOM   1070  H   ASP A 359     -11.992  -3.796  41.938  1.00 17.38     0.163 HD
ATOM   1071  N   MET A 360     -13.506  -0.952  40.822  1.00 17.25    -0.346 N 
ATOM   1072  CA  MET A 360     -14.225   0.012  39.985  1.00 16.79     0.177 C 
ATOM   1073  C   MET A 360     -15.602  -0.510  39.531  1.00 16.53     0.241 C 
ATOM   1074  O   MET A 360     -16.418   0.306  39.111  1.00 16.10    -0.271 OA
ATOM   1075  CB  MET A 360     -13.326   0.461  38.806  1.00 17.00     0.045 C 
ATOM   1076  CG  MET A 360     -13.359  -0.396  37.524  1.00 16.98     0.076 C 
ATOM   1077  SD  MET A 360     -12.124   0.089  36.287  1.00 16.53    -0.173 SA
ATOM   1078  CE  MET A 360     -12.857   1.635  35.679  1.00 17.16     0.089 C 
ATOM   1079  H   MET A 360     -12.898  -1.607  40.349  1.00 17.25     0.163 HD
ATOM   1080  N   GLN A 361     -15.834  -1.836  39.601  1.00 16.06    -0.346 N 
ATOM   1081  CA  GLN A 361     -17.006  -2.540  39.067  1.00 16.08     0.177 C 
ATOM   1082  C   GLN A 361     -17.148  -2.354  37.545  1.00 15.66     0.241 C 
ATOM   1083  O   GLN A 361     -18.189  -1.890  37.079  1.00 15.36    -0.271 OA
ATOM   1084  CB  GLN A 361     -18.298  -2.194  39.862  1.00 16.51     0.044 C 
ATOM   1085  CG  GLN A 361     -18.373  -2.833  41.261  1.00 19.32     0.105 C 
ATOM   1086  CD  GLN A 361     -18.660  -4.338  41.207  1.00 23.67     0.215 C 
ATOM   1087  NE2 GLN A 361     -17.751  -5.158  41.733  1.00 24.99    -0.370 N 
ATOM   1088  OE1 GLN A 361     -19.702  -4.756  40.707  1.00 26.71    -0.274 OA
ATOM   1089  H   GLN A 361     -15.120  -2.431  39.997  1.00 16.06     0.163 HD
ATOM   1090 2HE2 GLN A 361     -17.905  -6.156  41.729  1.00 24.99     0.159 HD
ATOM   1091 1HE2 GLN A 361     -16.892  -4.784  42.117  1.00 24.99     0.159 HD
ATOM   1092  N   MET A 362     -16.080  -2.706  36.800  1.00 14.49    -0.346 N 
ATOM   1093  CA  MET A 362     -16.048  -2.723  35.333  1.00 13.99     0.177 C 
ATOM   1094  C   MET A 362     -17.131  -3.672  34.796  1.00 13.61     0.241 C 
ATOM   1095  O   MET A 362     -17.197  -4.812  35.255  1.00 13.63    -0.271 OA
ATOM   1096  CB  MET A 362     -14.636  -3.138  34.848  1.00 13.72     0.045 C 
ATOM   1097  CG  MET A 362     -14.433  -3.049  33.320  1.00 13.86     0.076 C 
ATOM   1098  SD  MET A 362     -12.960  -3.885  32.663  1.00 13.48    -0.173 SA
ATOM   1099  CE  MET A 362     -11.621  -2.876  33.358  1.00 13.12     0.089 C 
ATOM   1100  H   MET A 362     -15.267  -3.086  37.266  1.00 14.49     0.163 HD
ATOM   1101  N   ASP A 363     -17.960  -3.185  33.859  1.00 13.73    -0.346 N 
ATOM   1102  CA  ASP A 363     -19.040  -3.971  33.256  1.00 14.22     0.186 C 
ATOM   1103  C   ASP A 363     -18.561  -4.649  31.956  1.00 14.39     0.241 C 
ATOM   1104  O   ASP A 363     -17.433  -4.429  31.511  1.00 14.38    -0.271 OA
ATOM   1105  CB  ASP A 363     -20.357  -3.156  33.110  1.00 13.88     0.147 C 
ATOM   1106  CG  ASP A 363     -20.322  -1.844  32.308  1.00 14.97     0.175 C 
ATOM   1107  OD1 ASP A 363     -21.171  -0.979  32.615  1.00 14.84    -0.648 OA
ATOM   1108  OD2 ASP A 363     -19.594  -1.779  31.297  1.00 13.35    -0.648 OA
ATOM   1109  H   ASP A 363     -17.844  -2.240  33.516  1.00 13.73     0.163 HD
ATOM   1110  N   LYS A 364     -19.436  -5.487  31.383  1.00 14.62    -0.346 N 
ATOM   1111  CA  LYS A 364     -19.169  -6.268  30.174  1.00 14.93     0.176 C 
ATOM   1112  C   LYS A 364     -19.043  -5.420  28.894  1.00 14.41     0.241 C 
ATOM   1113  O   LYS A 364     -18.330  -5.838  27.983  1.00 14.40    -0.271 OA
ATOM   1114  CB  LYS A 364     -20.249  -7.355  30.035  1.00 14.78     0.035 C 
ATOM   1115  CG  LYS A 364     -20.166  -8.411  31.150  1.00 16.07     0.004 C 
ATOM   1116  CD  LYS A 364     -21.307  -9.430  31.088  1.00 16.99     0.027 C 
ATOM   1117  CE  LYS A 364     -21.161 -10.522  32.160  1.00 19.21     0.229 C 
ATOM   1118  NZ  LYS A 364     -22.256 -11.504  32.091  1.00 22.31    -0.079 N 
ATOM   1119  H   LYS A 364     -20.345  -5.616  31.802  1.00 14.62     0.163 HD
ATOM   1120  HZ1 LYS A 364     -22.222 -11.974  31.193  1.00 22.31     0.274 HD
ATOM   1121  HZ2 LYS A 364     -22.144 -12.192  32.822  1.00 22.31     0.274 HD
ATOM   1122  HZ3 LYS A 364     -23.146 -11.039  32.194  1.00 22.31     0.274 HD
ATOM   1123  N   THR A 365     -19.691  -4.242  28.852  1.00 13.73    -0.344 N 
ATOM   1124  CA  THR A 365     -19.577  -3.289  27.744  1.00 13.37     0.205 C 
ATOM   1125  C   THR A 365     -18.178  -2.644  27.680  1.00 12.48     0.243 C 
ATOM   1126  O   THR A 365     -17.596  -2.570  26.598  1.00 12.46    -0.271 OA
ATOM   1127  CB  THR A 365     -20.624  -2.148  27.847  1.00 13.70     0.146 C 
ATOM   1128  CG2 THR A 365     -20.642  -1.193  26.643  1.00 14.33     0.042 C 
ATOM   1129  OG1 THR A 365     -21.920  -2.693  27.986  1.00 13.96    -0.393 OA
ATOM   1130  H   THR A 365     -20.256  -3.945  29.635  1.00 13.73     0.163 HD
ATOM   1131  HG1 THR A 365     -22.551  -1.970  28.016  1.00 13.96     0.210 HD
ATOM   1132  N   GLU A 366     -17.661  -2.233  28.851  1.00 11.85    -0.346 N 
ATOM   1133  CA  GLU A 366     -16.330  -1.657  29.042  1.00 11.46     0.177 C 
ATOM   1134  C   GLU A 366     -15.191  -2.664  28.848  1.00 11.44     0.241 C 
ATOM   1135  O   GLU A 366     -14.164  -2.286  28.286  1.00 11.27    -0.271 OA
ATOM   1136  CB  GLU A 366     -16.249  -1.016  30.434  1.00 11.38     0.045 C 
ATOM   1137  CG  GLU A 366     -17.083   0.279  30.536  1.00 11.26     0.116 C 
ATOM   1138  CD  GLU A 366     -17.257   0.838  31.953  1.00 10.79     0.172 C 
ATOM   1139  OE1 GLU A 366     -17.700   2.003  32.036  1.00 13.48    -0.648 OA
ATOM   1140  OE2 GLU A 366     -16.962   0.120  32.935  1.00 11.55    -0.648 OA
ATOM   1141  H   GLU A 366     -18.221  -2.318  29.691  1.00 11.85     0.163 HD
ATOM   1142  N   LEU A 367     -15.409  -3.924  29.268  1.00 11.19    -0.346 N 
ATOM   1143  CA  LEU A 367     -14.530  -5.061  28.987  1.00 11.39     0.177 C 
ATOM   1144  C   LEU A 367     -14.355  -5.269  27.475  1.00 11.15     0.240 C 
ATOM   1145  O   LEU A 367     -13.220  -5.352  27.013  1.00 10.50    -0.271 OA
ATOM   1146  CB  LEU A 367     -15.088  -6.334  29.667  1.00 11.62     0.038 C 
ATOM   1147  CG  LEU A 367     -14.339  -7.652  29.342  1.00 12.20    -0.020 C 
ATOM   1148  CD1 LEU A 367     -12.905  -7.650  29.907  1.00 11.25     0.009 C 
ATOM   1149  CD2 LEU A 367     -15.161  -8.881  29.775  1.00 14.35     0.009 C 
ATOM   1150  H   LEU A 367     -16.270  -4.139  29.753  1.00 11.19     0.163 HD
ATOM   1151  N   GLY A 368     -15.482  -5.327  26.746  1.00 11.10    -0.351 N 
ATOM   1152  CA  GLY A 368     -15.505  -5.557  25.306  1.00 11.20     0.225 C 
ATOM   1153  C   GLY A 368     -14.931  -4.383  24.512  1.00 10.92     0.236 C 
ATOM   1154  O   GLY A 368     -14.378  -4.618  23.441  1.00 11.26    -0.272 OA
ATOM   1155  H   GLY A 368     -16.378  -5.253  27.210  1.00 11.10     0.163 HD
ATOM   1156  N   CYS A 369     -15.034  -3.145  25.024  1.00 11.24    -0.346 N 
ATOM   1157  CA  CYS A 369     -14.435  -1.959  24.414  1.00 11.04     0.185 C 
ATOM   1158  C   CYS A 369     -12.907  -1.940  24.587  1.00 10.70     0.241 C 
ATOM   1159  O   CYS A 369     -12.214  -1.587  23.637  1.00 10.95    -0.271 OA
ATOM   1160  CB  CYS A 369     -15.046  -0.654  24.944  1.00 10.79     0.105 C 
ATOM   1161  SG  CYS A 369     -16.724  -0.425  24.287  1.00 12.60    -0.180 SA
ATOM   1162  H   CYS A 369     -15.528  -3.005  25.895  1.00 11.24     0.163 HD
ATOM   1163  HG  CYS A 369     -17.289  -1.395  25.015  1.00 12.60     0.101 HD
ATOM   1164  N   LEU A 370     -12.398  -2.361  25.760  1.00 10.68    -0.346 N 
ATOM   1165  CA  LEU A 370     -10.961  -2.518  26.011  1.00 10.35     0.177 C 
ATOM   1166  C   LEU A 370     -10.340  -3.662  25.196  1.00  9.93     0.241 C 
ATOM   1167  O   LEU A 370      -9.229  -3.498  24.695  1.00  9.18    -0.271 OA
ATOM   1168  CB  LEU A 370     -10.697  -2.731  27.516  1.00 10.57     0.038 C 
ATOM   1169  CG  LEU A 370     -10.885  -1.474  28.388  1.00 10.26    -0.020 C 
ATOM   1170  CD1 LEU A 370     -10.907  -1.857  29.881  1.00  9.86     0.009 C 
ATOM   1171  CD2 LEU A 370      -9.832  -0.388  28.076  1.00 10.68     0.009 C 
ATOM   1172  H   LEU A 370     -13.019  -2.632  26.512  1.00 10.68     0.163 HD
ATOM   1173  N   ARG A 371     -11.078  -4.773  25.042  1.00  9.79    -0.346 N 
ATOM   1174  CA  ARG A 371     -10.701  -5.894  24.186  1.00 10.22     0.176 C 
ATOM   1175  C   ARG A 371     -10.745  -5.524  22.693  1.00 10.08     0.241 C 
ATOM   1176  O   ARG A 371      -9.837  -5.924  21.972  1.00 10.01    -0.271 OA
ATOM   1177  CB  ARG A 371     -11.587  -7.115  24.490  1.00 10.32     0.036 C 
ATOM   1178  CG  ARG A 371     -11.307  -7.758  25.865  1.00 10.44     0.023 C 
ATOM   1179  CD  ARG A 371     -12.149  -9.019  26.130  1.00 11.79     0.138 C 
ATOM   1180  NE  ARG A 371     -11.691 -10.174  25.335  1.00 13.19    -0.227 N 
ATOM   1181  CZ  ARG A 371     -12.387 -11.252  24.925  1.00 12.34     0.665 C 
ATOM   1182  NH1 ARG A 371     -13.700 -11.401  25.147  1.00 13.30    -0.235 N 
ATOM   1183  NH2 ARG A 371     -11.739 -12.224  24.274  1.00 11.12    -0.235 N 
ATOM   1184  H   ARG A 371     -11.974  -4.846  25.508  1.00  9.79     0.163 HD
ATOM   1185  HE  ARG A 371     -10.699 -10.175  25.148  1.00 13.19     0.177 HD
ATOM   1186 HH12 ARG A 371     -14.192 -12.220  24.826  1.00 13.30     0.174 HD
ATOM   1187 HH11 ARG A 371     -14.235 -10.652  25.574  1.00 13.30     0.174 HD
ATOM   1188 HH22 ARG A 371     -12.236 -13.044  23.958  1.00 11.12     0.174 HD
ATOM   1189 HH21 ARG A 371     -10.748 -12.150  24.104  1.00 11.12     0.174 HD
ATOM   1190  N   ALA A 372     -11.751  -4.751  22.248  1.00 10.72    -0.346 N 
ATOM   1191  CA  ALA A 372     -11.861  -4.271  20.867  1.00 10.01     0.172 C 
ATOM   1192  C   ALA A 372     -10.780  -3.239  20.484  1.00 10.53     0.240 C 
ATOM   1193  O   ALA A 372     -10.371  -3.221  19.325  1.00  9.83    -0.271 OA
ATOM   1194  CB  ALA A 372     -13.282  -3.753  20.603  1.00 10.21     0.042 C 
ATOM   1195  H   ALA A 372     -12.491  -4.471  22.880  1.00 10.72     0.163 HD
ATOM   1196  N   ILE A 373     -10.285  -2.457  21.462  1.00 10.38    -0.346 N 
ATOM   1197  CA  ILE A 373      -9.099  -1.602  21.330  1.00 10.14     0.180 C 
ATOM   1198  C   ILE A 373      -7.808  -2.428  21.151  1.00 10.07     0.241 C 
ATOM   1199  O   ILE A 373      -7.019  -2.107  20.264  1.00 10.78    -0.271 OA
ATOM   1200  CB  ILE A 373      -8.962  -0.618  22.539  1.00 10.03     0.013 C 
ATOM   1201  CG1 ILE A 373     -10.000   0.519  22.425  1.00  9.56     0.002 C 
ATOM   1202  CG2 ILE A 373      -7.562  -0.007  22.781  1.00 10.50     0.012 C 
ATOM   1203  CD1 ILE A 373     -10.349   1.190  23.762  1.00 10.99     0.005 C 
ATOM   1204  H   ILE A 373     -10.694  -2.506  22.385  1.00 10.38     0.163 HD
ATOM   1205  N   VAL A 374      -7.634  -3.486  21.965  1.00  9.89    -0.346 N 
ATOM   1206  CA  VAL A 374      -6.507  -4.426  21.903  1.00 10.39     0.180 C 
ATOM   1207  C   VAL A 374      -6.503  -5.289  20.619  1.00 10.02     0.241 C 
ATOM   1208  O   VAL A 374      -5.423  -5.573  20.101  1.00  9.80    -0.271 OA
ATOM   1209  CB  VAL A 374      -6.473  -5.332  23.174  1.00 10.15     0.009 C 
ATOM   1210  CG1 VAL A 374      -5.607  -6.607  23.090  1.00 11.39     0.012 C 
ATOM   1211  CG2 VAL A 374      -6.032  -4.520  24.406  1.00 11.23     0.012 C 
ATOM   1212  H   VAL A 374      -8.327  -3.677  22.677  1.00  9.89     0.163 HD
ATOM   1213  N   LEU A 375      -7.696  -5.649  20.113  1.00  9.94    -0.346 N 
ATOM   1214  CA  LEU A 375      -7.907  -6.339  18.838  1.00 10.10     0.177 C 
ATOM   1215  C   LEU A 375      -7.460  -5.471  17.652  1.00 10.47     0.241 C 
ATOM   1216  O   LEU A 375      -6.678  -5.942  16.831  1.00 10.34    -0.271 OA
ATOM   1217  CB  LEU A 375      -9.392  -6.759  18.716  1.00 10.06     0.038 C 
ATOM   1218  CG  LEU A 375      -9.795  -7.476  17.403  1.00  9.92    -0.020 C 
ATOM   1219  CD1 LEU A 375      -9.046  -8.813  17.219  1.00 11.08     0.009 C 
ATOM   1220  CD2 LEU A 375     -11.329  -7.637  17.305  1.00 10.31     0.009 C 
ATOM   1221  H   LEU A 375      -8.535  -5.409  20.625  1.00  9.94     0.163 HD
ATOM   1222  N   PHE A 376      -7.940  -4.217  17.608  1.00 10.83    -0.346 N 
ATOM   1223  CA  PHE A 376      -7.575  -3.225  16.600  1.00 11.07     0.180 C 
ATOM   1224  C   PHE A 376      -6.289  -2.490  17.015  1.00 11.03     0.241 C 
ATOM   1225  O   PHE A 376      -6.343  -1.306  17.330  1.00 10.69    -0.271 OA
ATOM   1226  CB  PHE A 376      -8.762  -2.255  16.384  1.00 11.25     0.073 C 
ATOM   1227  CG  PHE A 376     -10.040  -2.872  15.836  1.00 11.77    -0.056 A 
ATOM   1228  CD1 PHE A 376     -11.289  -2.510  16.385  1.00 12.50     0.007 A 
ATOM   1229  CD2 PHE A 376     -10.012  -3.707  14.697  1.00 13.19     0.007 A 
ATOM   1230  CE1 PHE A 376     -12.462  -3.025  15.851  1.00 13.80     0.001 A 
ATOM   1231  CE2 PHE A 376     -11.198  -4.207  14.175  1.00 13.26     0.001 A 
ATOM   1232  CZ  PHE A 376     -12.415  -3.873  14.753  1.00 12.52     0.000 A 
ATOM   1233  H   PHE A 376      -8.582  -3.904  18.324  1.00 10.83     0.163 HD
ATOM   1234  N   ASN A 377      -5.154  -3.205  17.026  1.00 11.31    -0.346 N 
ATOM   1235  CA  ASN A 377      -3.841  -2.659  17.366  1.00 11.75     0.185 C 
ATOM   1236  C   ASN A 377      -3.105  -2.279  16.061  1.00 11.63     0.243 C 
ATOM   1237  O   ASN A 377      -2.636  -3.190  15.377  1.00 11.47    -0.271 OA
ATOM   1238  CB  ASN A 377      -3.089  -3.731  18.194  1.00 12.06     0.137 C 
ATOM   1239  CG  ASN A 377      -1.695  -3.305  18.674  1.00 12.02     0.217 C 
ATOM   1240  ND2 ASN A 377      -0.805  -4.276  18.888  1.00 12.97    -0.370 N 
ATOM   1241  OD1 ASN A 377      -1.426  -2.121  18.866  1.00 12.93    -0.274 OA
ATOM   1242  H   ASN A 377      -5.182  -4.184  16.775  1.00 11.31     0.163 HD
ATOM   1243 2HD2 ASN A 377       0.126  -4.050  19.205  1.00 12.97     0.159 HD
ATOM   1244 1HD2 ASN A 377      -1.050  -5.242  18.722  1.00 12.97     0.159 HD
ATOM   1245  N   PRO A 378      -3.002  -0.969  15.723  1.00 11.73    -0.337 N 
ATOM   1246  CA  PRO A 378      -2.314  -0.531  14.491  1.00 12.01     0.179 C 
ATOM   1247  C   PRO A 378      -0.782  -0.699  14.523  1.00 11.84     0.241 C 
ATOM   1248  O   PRO A 378      -0.156  -0.679  13.464  1.00 12.67    -0.271 OA
ATOM   1249  CB  PRO A 378      -2.730   0.939  14.358  1.00 12.52     0.037 C 
ATOM   1250  CG  PRO A 378      -2.909   1.411  15.790  1.00 12.21     0.022 C 
ATOM   1251  CD  PRO A 378      -3.497   0.186  16.480  1.00 11.72     0.127 C 
ATOM   1252  N   ASP A 379      -0.223  -0.899  15.729  1.00 11.91    -0.346 N 
ATOM   1253  CA  ASP A 379       1.188  -1.183  16.000  1.00 12.59     0.186 C 
ATOM   1254  C   ASP A 379       1.606  -2.620  15.623  1.00 13.01     0.241 C 
ATOM   1255  O   ASP A 379       2.806  -2.897  15.636  1.00 13.13    -0.271 OA
ATOM   1256  CB  ASP A 379       1.560  -0.906  17.481  1.00 12.72     0.147 C 
ATOM   1257  CG  ASP A 379       1.127   0.463  18.040  1.00 14.37     0.175 C 
ATOM   1258  OD1 ASP A 379       1.167   1.456  17.279  1.00 15.45    -0.648 OA
ATOM   1259  OD2 ASP A 379       0.887   0.521  19.267  1.00 16.96    -0.648 OA
ATOM   1260  H   ASP A 379      -0.816  -0.874  16.546  1.00 11.91     0.163 HD
ATOM   1261  N   SER A 380       0.637  -3.500  15.297  1.00 13.70    -0.344 N 
ATOM   1262  CA  SER A 380       0.870  -4.876  14.846  1.00 14.19     0.200 C 
ATOM   1263  C   SER A 380       1.615  -4.888  13.500  1.00 14.40     0.243 C 
ATOM   1264  O   SER A 380       1.229  -4.166  12.580  1.00 14.92    -0.271 OA
ATOM   1265  CB  SER A 380      -0.466  -5.634  14.725  1.00 14.34     0.199 C 
ATOM   1266  OG  SER A 380      -1.100  -5.751  15.980  1.00 14.22    -0.398 OA
ATOM   1267  H   SER A 380      -0.325  -3.192  15.297  1.00 13.70     0.163 HD
ATOM   1268  HG  SER A 380      -1.561  -4.927  16.156  1.00 14.22     0.209 HD
ATOM   1269  N   LYS A 381       2.691  -5.684  13.427  1.00 14.95    -0.346 N 
ATOM   1270  CA  LYS A 381       3.615  -5.682  12.295  1.00 15.84     0.176 C 
ATOM   1271  C   LYS A 381       3.059  -6.502  11.121  1.00 15.95     0.240 C 
ATOM   1272  O   LYS A 381       2.544  -7.600  11.331  1.00 15.96    -0.271 OA
ATOM   1273  CB  LYS A 381       4.994  -6.212  12.752  1.00 16.75     0.035 C 
ATOM   1274  CG  LYS A 381       5.583  -5.516  13.999  1.00 17.56     0.004 C 
ATOM   1275  CD  LYS A 381       5.652  -3.981  13.911  1.00 18.41     0.027 C 
ATOM   1276  CE  LYS A 381       6.198  -3.346  15.200  1.00 18.56     0.229 C 
ATOM   1277  NZ  LYS A 381       6.111  -1.875  15.164  1.00 17.06    -0.079 N 
ATOM   1278  H   LYS A 381       2.943  -6.267  14.211  1.00 14.95     0.163 HD
ATOM   1279  HZ1 LYS A 381       5.144  -1.603  15.057  1.00 17.06     0.274 HD
ATOM   1280  HZ2 LYS A 381       6.472  -1.493  16.026  1.00 17.06     0.274 HD
ATOM   1281  HZ3 LYS A 381       6.649  -1.520  14.386  1.00 17.06     0.274 HD
ATOM   1282  N   GLY A 382       3.205  -5.948   9.908  1.00 15.86    -0.351 N 
ATOM   1283  CA  GLY A 382       2.806  -6.593   8.659  1.00 16.30     0.225 C 
ATOM   1284  C   GLY A 382       1.383  -6.223   8.212  1.00 16.43     0.236 C 
ATOM   1285  O   GLY A 382       0.944  -6.760   7.195  1.00 16.27    -0.272 OA
ATOM   1286  H   GLY A 382       3.638  -5.039   9.829  1.00 15.86     0.163 HD
ATOM   1287  N   LEU A 383       0.668  -5.325   8.923  1.00 16.70    -0.346 N 
ATOM   1288  CA  LEU A 383      -0.644  -4.798   8.516  1.00 17.07     0.177 C 
ATOM   1289  C   LEU A 383      -0.556  -4.067   7.164  1.00 18.50     0.241 C 
ATOM   1290  O   LEU A 383       0.282  -3.177   7.015  1.00 18.42    -0.271 OA
ATOM   1291  CB  LEU A 383      -1.189  -3.826   9.592  1.00 16.33     0.038 C 
ATOM   1292  CG  LEU A 383      -1.707  -4.488  10.887  1.00 14.79    -0.020 C 
ATOM   1293  CD1 LEU A 383      -2.044  -3.408  11.938  1.00 13.95     0.009 C 
ATOM   1294  CD2 LEU A 383      -2.909  -5.416  10.615  1.00 14.97     0.009 C 
ATOM   1295  H   LEU A 383       1.067  -4.923   9.758  1.00 16.70     0.163 HD
ATOM   1296  N   SER A 384      -1.429  -4.453   6.218  1.00 19.43    -0.344 N 
ATOM   1297  CA  SER A 384      -1.509  -3.869   4.874  1.00 20.89     0.200 C 
ATOM   1298  C   SER A 384      -2.036  -2.419   4.865  1.00 21.17     0.243 C 
ATOM   1299  O   SER A 384      -1.700  -1.670   3.948  1.00 21.51    -0.271 OA
ATOM   1300  CB  SER A 384      -2.310  -4.811   3.946  1.00 20.75     0.199 C 
ATOM   1301  OG  SER A 384      -3.712  -4.692   4.095  1.00 22.93    -0.398 OA
ATOM   1302  H   SER A 384      -2.084  -5.201   6.416  1.00 19.43     0.163 HD
ATOM   1303  HG  SER A 384      -3.963  -5.020   4.966  1.00 22.93     0.209 HD
ATOM   1304  N   ASN A 385      -2.811  -2.049   5.897  1.00 21.98    -0.345 N 
ATOM   1305  CA  ASN A 385      -3.296  -0.694   6.121  1.00 22.53     0.185 C 
ATOM   1306  C   ASN A 385      -3.400  -0.461   7.644  1.00 22.12     0.243 C 
ATOM   1307  O   ASN A 385      -4.467  -0.692   8.214  1.00 22.67    -0.271 OA
ATOM   1308  CB  ASN A 385      -4.635  -0.481   5.370  1.00 22.70     0.137 C 
ATOM   1309  CG  ASN A 385      -5.049   0.988   5.210  1.00 24.28     0.217 C 
ATOM   1310  ND2 ASN A 385      -6.097   1.225   4.421  1.00 26.29    -0.370 N 
ATOM   1311  OD1 ASN A 385      -4.453   1.894   5.790  1.00 24.77    -0.274 OA
ATOM   1312  H   ASN A 385      -3.062  -2.733   6.597  1.00 21.98     0.163 HD
ATOM   1313 2HD2 ASN A 385      -6.422   2.169   4.277  1.00 26.29     0.159 HD
ATOM   1314 1HD2 ASN A 385      -6.591   0.455   3.990  1.00 26.29     0.159 HD
ATOM   1315  N   PRO A 386      -2.298  -0.001   8.286  1.00 21.92    -0.337 N 
ATOM   1316  CA  PRO A 386      -2.310   0.390   9.710  1.00 21.31     0.179 C 
ATOM   1317  C   PRO A 386      -3.270   1.542  10.064  1.00 20.72     0.241 C 
ATOM   1318  O   PRO A 386      -3.795   1.544  11.174  1.00 20.65    -0.271 OA
ATOM   1319  CB  PRO A 386      -0.847   0.766  10.013  1.00 21.54     0.037 C 
ATOM   1320  CG  PRO A 386      -0.031   0.092   8.924  1.00 22.02     0.022 C 
ATOM   1321  CD  PRO A 386      -0.958   0.143   7.719  1.00 21.69     0.127 C 
ATOM   1322  N   ALA A 387      -3.493   2.476   9.120  1.00 20.19    -0.346 N 
ATOM   1323  CA  ALA A 387      -4.392   3.623   9.273  1.00 19.78     0.172 C 
ATOM   1324  C   ALA A 387      -5.884   3.242   9.323  1.00 19.22     0.240 C 
ATOM   1325  O   ALA A 387      -6.646   3.926  10.005  1.00 18.67    -0.271 OA
ATOM   1326  CB  ALA A 387      -4.124   4.629   8.144  1.00 19.69     0.042 C 
ATOM   1327  H   ALA A 387      -3.027   2.399   8.227  1.00 20.19     0.163 HD
ATOM   1328  N   GLU A 388      -6.267   2.148   8.640  1.00 18.84    -0.346 N 
ATOM   1329  CA  GLU A 388      -7.605   1.552   8.705  1.00 19.00     0.177 C 
ATOM   1330  C   GLU A 388      -7.898   0.941  10.085  1.00 17.54     0.241 C 
ATOM   1331  O   GLU A 388      -8.966   1.190  10.639  1.00 16.88    -0.271 OA
ATOM   1332  CB  GLU A 388      -7.767   0.534   7.556  1.00 19.20     0.045 C 
ATOM   1333  CG  GLU A 388      -9.086  -0.277   7.541  1.00 21.63     0.116 C 
ATOM   1334  CD  GLU A 388      -9.239  -1.249   6.357  1.00 21.58     0.172 C 
ATOM   1335  OE1 GLU A 388      -8.227  -1.564   5.689  1.00 26.89    -0.648 OA
ATOM   1336  OE2 GLU A 388     -10.392  -1.682   6.140  1.00 25.05    -0.648 OA
ATOM   1337  H   GLU A 388      -5.585   1.646   8.089  1.00 18.84     0.163 HD
ATOM   1338  N   VAL A 389      -6.923   0.190  10.622  1.00 16.24    -0.346 N 
ATOM   1339  CA  VAL A 389      -6.975  -0.427  11.948  1.00 14.98     0.180 C 
ATOM   1340  C   VAL A 389      -6.952   0.618  13.087  1.00 15.10     0.241 C 
ATOM   1341  O   VAL A 389      -7.644   0.430  14.088  1.00 14.19    -0.271 OA
ATOM   1342  CB  VAL A 389      -5.796  -1.427  12.125  1.00 14.90     0.009 C 
ATOM   1343  CG1 VAL A 389      -5.661  -2.017  13.539  1.00 14.72     0.012 C 
ATOM   1344  CG2 VAL A 389      -5.892  -2.580  11.107  1.00 12.99     0.012 C 
ATOM   1345  H   VAL A 389      -6.074   0.039  10.096  1.00 16.24     0.163 HD
ATOM   1346  N   GLU A 390      -6.204   1.717  12.888  1.00 15.23    -0.346 N 
ATOM   1347  CA  GLU A 390      -6.145   2.875  13.781  1.00 16.37     0.177 C 
ATOM   1348  C   GLU A 390      -7.492   3.614  13.860  1.00 15.26     0.241 C 
ATOM   1349  O   GLU A 390      -7.915   3.960  14.960  1.00 15.20    -0.271 OA
ATOM   1350  CB  GLU A 390      -5.003   3.805  13.324  1.00 16.30     0.045 C 
ATOM   1351  CG  GLU A 390      -4.769   5.042  14.219  1.00 18.75     0.116 C 
ATOM   1352  CD  GLU A 390      -3.576   5.904  13.777  1.00 19.54     0.172 C 
ATOM   1353  OE1 GLU A 390      -3.409   6.104  12.552  1.00 24.69    -0.648 OA
ATOM   1354  OE2 GLU A 390      -2.842   6.361  14.681  1.00 24.69    -0.648 OA
ATOM   1355  H   GLU A 390      -5.642   1.784  12.050  1.00 15.23     0.163 HD
ATOM   1356  N   ALA A 391      -8.159   3.792  12.705  1.00 14.25    -0.346 N 
ATOM   1357  CA  ALA A 391      -9.492   4.387  12.599  1.00 13.67     0.172 C 
ATOM   1358  C   ALA A 391     -10.594   3.560  13.285  1.00 12.99     0.240 C 
ATOM   1359  O   ALA A 391     -11.538   4.153  13.803  1.00 12.81    -0.271 OA
ATOM   1360  CB  ALA A 391      -9.828   4.632  11.121  1.00 13.51     0.042 C 
ATOM   1361  H   ALA A 391      -7.733   3.499  11.836  1.00 14.25     0.163 HD
ATOM   1362  N   LEU A 392     -10.444   2.223  13.315  1.00 12.19    -0.346 N 
ATOM   1363  CA  LEU A 392     -11.338   1.315  14.038  1.00 12.13     0.177 C 
ATOM   1364  C   LEU A 392     -11.116   1.364  15.561  1.00 12.03     0.241 C 
ATOM   1365  O   LEU A 392     -12.104   1.316  16.289  1.00 11.00    -0.271 OA
ATOM   1366  CB  LEU A 392     -11.209  -0.119  13.481  1.00 11.87     0.038 C 
ATOM   1367  CG  LEU A 392     -11.718  -0.276  12.030  1.00 13.25    -0.020 C 
ATOM   1368  CD1 LEU A 392     -11.364  -1.662  11.452  1.00 12.16     0.009 C 
ATOM   1369  CD2 LEU A 392     -13.218   0.045  11.889  1.00 13.81     0.009 C 
ATOM   1370  H   LEU A 392      -9.651   1.801  12.854  1.00 12.19     0.163 HD
ATOM   1371  N   ARG A 393      -9.860   1.532  16.017  1.00 11.75    -0.346 N 
ATOM   1372  CA  ARG A 393      -9.511   1.795  17.421  1.00 12.17     0.176 C 
ATOM   1373  C   ARG A 393     -10.099   3.123  17.935  1.00 12.69     0.241 C 
ATOM   1374  O   ARG A 393     -10.667   3.134  19.027  1.00 11.72    -0.271 OA
ATOM   1375  CB  ARG A 393      -7.977   1.701  17.607  1.00 11.97     0.036 C 
ATOM   1376  CG  ARG A 393      -7.413   2.291  18.920  1.00 12.04     0.023 C 
ATOM   1377  CD  ARG A 393      -5.896   2.107  19.128  1.00 11.75     0.138 C 
ATOM   1378  NE  ARG A 393      -5.527   0.759  19.598  1.00 10.82    -0.227 N 
ATOM   1379  CZ  ARG A 393      -4.363   0.391  20.171  1.00 12.32     0.665 C 
ATOM   1380  NH1 ARG A 393      -3.332   1.238  20.317  1.00 10.40    -0.235 N 
ATOM   1381  NH2 ARG A 393      -4.226  -0.865  20.612  1.00 11.78    -0.235 N 
ATOM   1382  H   ARG A 393      -9.093   1.556  15.358  1.00 11.75     0.163 HD
ATOM   1383  HE  ARG A 393      -6.221   0.039  19.446  1.00 10.82     0.177 HD
ATOM   1384 HH12 ARG A 393      -2.458   0.929  20.718  1.00 10.40     0.174 HD
ATOM   1385 HH11 ARG A 393      -3.411   2.188  19.982  1.00 10.40     0.174 HD
ATOM   1386 HH22 ARG A 393      -3.357  -1.177  21.021  1.00 11.78     0.174 HD
ATOM   1387 HH21 ARG A 393      -4.996  -1.516  20.516  1.00 11.78     0.174 HD
ATOM   1388  N   GLU A 394      -9.968   4.195  17.132  1.00 13.32    -0.346 N 
ATOM   1389  CA  GLU A 394     -10.517   5.529  17.391  1.00 14.91     0.177 C 
ATOM   1390  C   GLU A 394     -12.042   5.542  17.567  1.00 14.37     0.241 C 
ATOM   1391  O   GLU A 394     -12.530   6.215  18.474  1.00 14.56    -0.271 OA
ATOM   1392  CB  GLU A 394     -10.090   6.496  16.269  1.00 14.83     0.045 C 
ATOM   1393  CG  GLU A 394      -8.598   6.889  16.330  1.00 17.55     0.116 C 
ATOM   1394  CD  GLU A 394      -8.068   7.689  15.127  1.00 18.48     0.172 C 
ATOM   1395  OE1 GLU A 394      -8.827   7.913  14.156  1.00 22.86    -0.648 OA
ATOM   1396  OE2 GLU A 394      -6.883   8.078  15.204  1.00 24.08    -0.648 OA
ATOM   1397  H   GLU A 394      -9.456   4.096  16.265  1.00 13.32     0.163 HD
ATOM   1398  N   LYS A 395     -12.752   4.769  16.729  1.00 13.91    -0.346 N 
ATOM   1399  CA  LYS A 395     -14.200   4.577  16.803  1.00 13.45     0.176 C 
ATOM   1400  C   LYS A 395     -14.652   3.821  18.065  1.00 12.67     0.241 C 
ATOM   1401  O   LYS A 395     -15.699   4.174  18.605  1.00 11.81    -0.271 OA
ATOM   1402  CB  LYS A 395     -14.691   3.869  15.527  1.00 13.79     0.035 C 
ATOM   1403  CG  LYS A 395     -14.676   4.761  14.276  1.00 15.93     0.004 C 
ATOM   1404  CD  LYS A 395     -14.859   3.947  12.986  1.00 19.28     0.027 C 
ATOM   1405  CE  LYS A 395     -14.756   4.817  11.724  1.00 22.22     0.229 C 
ATOM   1406  NZ  LYS A 395     -14.820   4.007  10.495  1.00 23.12    -0.079 N 
ATOM   1407  H   LYS A 395     -12.271   4.258  16.002  1.00 13.91     0.163 HD
ATOM   1408  HZ1 LYS A 395     -15.691   3.498  10.461  1.00 23.12     0.274 HD
ATOM   1409  HZ2 LYS A 395     -14.751   4.611   9.688  1.00 23.12     0.274 HD
ATOM   1410  HZ3 LYS A 395     -14.050   3.352  10.485  1.00 23.12     0.274 HD
ATOM   1411  N   VAL A 396     -13.865   2.830  18.528  1.00 12.14    -0.346 N 
ATOM   1412  CA  VAL A 396     -14.155   2.082  19.756  1.00 12.33     0.180 C 
ATOM   1413  C   VAL A 396     -13.952   2.939  21.018  1.00 12.24     0.241 C 
ATOM   1414  O   VAL A 396     -14.841   2.922  21.868  1.00 11.59    -0.271 OA
ATOM   1415  CB  VAL A 396     -13.327   0.769  19.901  1.00 12.33     0.009 C 
ATOM   1416  CG1 VAL A 396     -13.503   0.059  21.259  1.00 12.11     0.012 C 
ATOM   1417  CG2 VAL A 396     -13.672  -0.255  18.810  1.00 12.35     0.012 C 
ATOM   1418  H   VAL A 396     -13.015   2.586  18.038  1.00 12.14     0.163 HD
ATOM   1419  N   TYR A 397     -12.820   3.665  21.131  1.00 12.32    -0.346 N 
ATOM   1420  CA  TYR A 397     -12.532   4.479  22.319  1.00 12.74     0.180 C 
ATOM   1421  C   TYR A 397     -13.380   5.761  22.415  1.00 12.88     0.241 C 
ATOM   1422  O   TYR A 397     -13.647   6.203  23.531  1.00 13.04    -0.271 OA
ATOM   1423  CB  TYR A 397     -11.013   4.671  22.551  1.00 13.00     0.073 C 
ATOM   1424  CG  TYR A 397     -10.187   5.610  21.681  1.00 13.53    -0.056 A 
ATOM   1425  CD1 TYR A 397     -10.434   7.001  21.654  1.00 13.22     0.010 A 
ATOM   1426  CD2 TYR A 397      -9.068   5.098  20.990  1.00 13.61     0.010 A 
ATOM   1427  CE1 TYR A 397      -9.581   7.862  20.936  1.00 13.57     0.037 A 
ATOM   1428  CE2 TYR A 397      -8.204   5.960  20.287  1.00 12.43     0.037 A 
ATOM   1429  CZ  TYR A 397      -8.459   7.344  20.263  1.00 14.25     0.065 A 
ATOM   1430  OH  TYR A 397      -7.607   8.179  19.602  1.00 14.92    -0.361 OA
ATOM   1431  H   TYR A 397     -12.119   3.644  20.401  1.00 12.32     0.163 HD
ATOM   1432  HH  TYR A 397      -7.880   9.099  19.624  1.00 14.92     0.217 HD
ATOM   1433  N   ALA A 398     -13.837   6.305  21.273  1.00 12.66    -0.346 N 
ATOM   1434  CA  ALA A 398     -14.811   7.399  21.223  1.00 12.92     0.172 C 
ATOM   1435  C   ALA A 398     -16.202   6.963  21.715  1.00 13.21     0.240 C 
ATOM   1436  O   ALA A 398     -16.829   7.698  22.479  1.00 13.17    -0.271 OA
ATOM   1437  CB  ALA A 398     -14.891   7.955  19.794  1.00 12.85     0.042 C 
ATOM   1438  H   ALA A 398     -13.555   5.916  20.382  1.00 12.66     0.163 HD
ATOM   1439  N   SER A 399     -16.630   5.756  21.303  1.00 13.41    -0.344 N 
ATOM   1440  CA  SER A 399     -17.872   5.115  21.735  1.00 13.97     0.200 C 
ATOM   1441  C   SER A 399     -17.842   4.665  23.208  1.00 13.91     0.243 C 
ATOM   1442  O   SER A 399     -18.875   4.737  23.873  1.00 13.67    -0.271 OA
ATOM   1443  CB  SER A 399     -18.181   3.935  20.796  1.00 14.06     0.199 C 
ATOM   1444  OG  SER A 399     -18.718   4.410  19.580  1.00 15.92    -0.398 OA
ATOM   1445  H   SER A 399     -16.063   5.223  20.659  1.00 13.41     0.163 HD
ATOM   1446  HG  SER A 399     -18.968   3.647  19.047  1.00 15.92     0.209 HD
ATOM   1447  N   LEU A 400     -16.659   4.252  23.699  1.00 13.56    -0.346 N 
ATOM   1448  CA  LEU A 400     -16.400   3.904  25.096  1.00 13.53     0.177 C 
ATOM   1449  C   LEU A 400     -16.486   5.128  26.018  1.00 13.68     0.241 C 
ATOM   1450  O   LEU A 400     -17.083   5.008  27.084  1.00 13.34    -0.271 OA
ATOM   1451  CB  LEU A 400     -15.031   3.198  25.212  1.00 13.08     0.038 C 
ATOM   1452  CG  LEU A 400     -14.585   2.774  26.635  1.00 14.22    -0.020 C 
ATOM   1453  CD1 LEU A 400     -15.607   1.871  27.349  1.00 13.83     0.009 C 
ATOM   1454  CD2 LEU A 400     -13.169   2.160  26.615  1.00 12.93     0.009 C 
ATOM   1455  H   LEU A 400     -15.865   4.187  23.075  1.00 13.56     0.163 HD
ATOM   1456  N   GLU A 401     -15.921   6.275  25.594  1.00 14.56    -0.346 N 
ATOM   1457  CA  GLU A 401     -15.994   7.528  26.346  1.00 15.18     0.177 C 
ATOM   1458  C   GLU A 401     -17.430   8.064  26.437  1.00 15.27     0.241 C 
ATOM   1459  O   GLU A 401     -17.847   8.449  27.526  1.00 15.29    -0.271 OA
ATOM   1460  CB  GLU A 401     -15.025   8.581  25.775  1.00 15.40     0.045 C 
ATOM   1461  CG  GLU A 401     -14.955   9.856  26.652  1.00 16.84     0.116 C 
ATOM   1462  CD  GLU A 401     -13.868  10.875  26.281  1.00 19.69     0.172 C 
ATOM   1463  OE1 GLU A 401     -13.305  10.789  25.167  1.00 21.82    -0.648 OA
ATOM   1464  OE2 GLU A 401     -13.618  11.742  27.148  1.00 20.88    -0.648 OA
ATOM   1465  H   GLU A 401     -15.422   6.303  24.714  1.00 14.56     0.163 HD
ATOM   1466  N   ALA A 402     -18.167   8.027  25.312  1.00 15.37    -0.346 N 
ATOM   1467  CA  ALA A 402     -19.586   8.378  25.235  1.00 15.63     0.172 C 
ATOM   1468  C   ALA A 402     -20.473   7.519  26.153  1.00 15.90     0.240 C 
ATOM   1469  O   ALA A 402     -21.386   8.060  26.776  1.00 15.96    -0.271 OA
ATOM   1470  CB  ALA A 402     -20.053   8.281  23.776  1.00 15.12     0.042 C 
ATOM   1471  H   ALA A 402     -17.742   7.706  24.452  1.00 15.37     0.163 HD
ATOM   1472  N   TYR A 403     -20.148   6.218  26.263  1.00 15.53    -0.346 N 
ATOM   1473  CA  TYR A 403     -20.774   5.283  27.194  1.00 15.82     0.180 C 
ATOM   1474  C   TYR A 403     -20.432   5.584  28.665  1.00 16.03     0.241 C 
ATOM   1475  O   TYR A 403     -21.346   5.572  29.484  1.00 16.40    -0.271 OA
ATOM   1476  CB  TYR A 403     -20.429   3.833  26.794  1.00 15.41     0.073 C 
ATOM   1477  CG  TYR A 403     -21.011   2.769  27.708  1.00 14.88    -0.056 A 
ATOM   1478  CD1 TYR A 403     -22.355   2.374  27.550  1.00 15.48     0.010 A 
ATOM   1479  CD2 TYR A 403     -20.231   2.205  28.741  1.00 15.05     0.010 A 
ATOM   1480  CE1 TYR A 403     -22.917   1.417  28.415  1.00 15.19     0.037 A 
ATOM   1481  CE2 TYR A 403     -20.800   1.260  29.616  1.00 14.11     0.037 A 
ATOM   1482  CZ  TYR A 403     -22.139   0.858  29.446  1.00 15.88     0.065 A 
ATOM   1483  OH  TYR A 403     -22.686  -0.075  30.275  1.00 14.98    -0.361 OA
ATOM   1484  H   TYR A 403     -19.396   5.847  25.698  1.00 15.53     0.163 HD
ATOM   1485  HH  TYR A 403     -22.055  -0.405  30.927  1.00 14.98     0.217 HD
ATOM   1486  N   CYS A 404     -19.150   5.858  28.972  1.00 16.32    -0.345 N 
ATOM   1487  CA  CYS A 404     -18.654   6.164  30.321  1.00 16.77     0.185 C 
ATOM   1488  C   CYS A 404     -19.275   7.442  30.906  1.00 17.31     0.241 C 
ATOM   1489  O   CYS A 404     -19.640   7.440  32.079  1.00 17.19    -0.271 OA
ATOM   1490  CB  CYS A 404     -17.120   6.303  30.373  1.00 16.45     0.105 C 
ATOM   1491  SG  CYS A 404     -16.324   4.701  30.116  1.00 17.16    -0.180 SA
ATOM   1492  H   CYS A 404     -18.452   5.831  28.240  1.00 16.32     0.163 HD
ATOM   1493  HG  CYS A 404     -16.667   4.583  28.828  1.00 17.16     0.101 HD
ATOM   1494  N   LYS A 405     -19.395   8.492  30.078  1.00 18.04    -0.346 N 
ATOM   1495  CA  LYS A 405     -20.004   9.773  30.439  1.00 19.01     0.176 C 
ATOM   1496  C   LYS A 405     -21.532   9.681  30.623  1.00 19.18     0.241 C 
ATOM   1497  O   LYS A 405     -22.066  10.411  31.455  1.00 19.14    -0.271 OA
ATOM   1498  CB  LYS A 405     -19.642  10.828  29.370  1.00 19.31     0.035 C 
ATOM   1499  CG  LYS A 405     -18.143  11.188  29.276  1.00 21.64     0.004 C 
ATOM   1500  CD  LYS A 405     -17.591  11.976  30.479  1.00 26.14     0.027 C 
ATOM   1501  CE  LYS A 405     -16.145  12.474  30.279  1.00 27.49     0.229 C 
ATOM   1502  NZ  LYS A 405     -15.159  11.378  30.235  1.00 29.56    -0.079 N 
ATOM   1503  H   LYS A 405     -19.059   8.414  29.127  1.00 18.04     0.163 HD
ATOM   1504  HZ1 LYS A 405     -15.392  10.745  29.484  1.00 29.56     0.274 HD
ATOM   1505  HZ2 LYS A 405     -14.240  11.763  30.065  1.00 29.56     0.274 HD
ATOM   1506  HZ3 LYS A 405     -15.157  10.884  31.116  1.00 29.56     0.274 HD
ATOM   1507  N   HIS A 406     -22.199   8.793  29.864  1.00 19.37    -0.346 N 
ATOM   1508  CA  HIS A 406     -23.645   8.569  29.928  1.00 19.98     0.182 C 
ATOM   1509  C   HIS A 406     -24.057   7.664  31.104  1.00 19.27     0.241 C 
ATOM   1510  O   HIS A 406     -25.010   7.996  31.808  1.00 19.06    -0.271 OA
ATOM   1511  CB  HIS A 406     -24.128   8.002  28.575  1.00 20.69     0.093 C 
ATOM   1512  CG  HIS A 406     -25.595   7.647  28.518  1.00 23.53     0.028 A 
ATOM   1513  CD2 HIS A 406     -26.721   8.426  28.362  1.00 26.15     0.114 A 
ATOM   1514  ND1 HIS A 406     -26.055   6.345  28.628  1.00 25.99    -0.354 N 
ATOM   1515  CE1 HIS A 406     -27.388   6.391  28.552  1.00 26.80     0.180 A 
ATOM   1516  NE2 HIS A 406     -27.862   7.621  28.392  1.00 27.50    -0.360 N 
ATOM   1517  HE2 HIS A 406     -28.836   7.911  28.310  1.00  0.00     0.166 HD
ATOM   1518  H   HIS A 406     -21.692   8.233  29.193  1.00 19.37     0.163 HD
ATOM   1519  HD1 HIS A 406     -25.491   5.517  28.751  1.00 25.99     0.166 HD
ATOM   1520  N   LYS A 407     -23.359   6.529  31.263  1.00 18.36    -0.346 N 
ATOM   1521  CA  LYS A 407     -23.657   5.487  32.247  1.00 17.90     0.176 C 
ATOM   1522  C   LYS A 407     -23.146   5.839  33.656  1.00 17.18     0.241 C 
ATOM   1523  O   LYS A 407     -23.786   5.450  34.632  1.00 17.21    -0.271 OA
ATOM   1524  CB  LYS A 407     -23.062   4.153  31.732  1.00 18.52     0.035 C 
ATOM   1525  CG  LYS A 407     -23.334   2.899  32.584  1.00 19.90     0.004 C 
ATOM   1526  CD  LYS A 407     -24.790   2.405  32.546  1.00 24.03     0.027 C 
ATOM   1527  CE  LYS A 407     -25.072   1.245  33.520  1.00 25.95     0.229 C 
ATOM   1528  NZ  LYS A 407     -24.314   0.022  33.196  1.00 27.97    -0.079 N 
ATOM   1529  H   LYS A 407     -22.595   6.326  30.629  1.00 18.36     0.163 HD
ATOM   1530  HZ1 LYS A 407     -24.534  -0.277  32.256  1.00 27.97     0.274 HD
ATOM   1531  HZ2 LYS A 407     -23.322   0.208  33.254  1.00 27.97     0.274 HD
ATOM   1532  HZ3 LYS A 407     -24.551  -0.711  33.849  1.00 27.97     0.274 HD
ATOM   1533  N   TYR A 408     -22.013   6.561  33.732  1.00 15.82    -0.346 N 
ATOM   1534  CA  TYR A 408     -21.324   6.923  34.972  1.00 15.78     0.181 C 
ATOM   1535  C   TYR A 408     -20.911   8.414  34.955  1.00 15.63     0.243 C 
ATOM   1536  O   TYR A 408     -19.712   8.697  34.997  1.00 15.26    -0.271 OA
ATOM   1537  CB  TYR A 408     -20.109   5.986  35.187  1.00 15.47     0.073 C 
ATOM   1538  CG  TYR A 408     -20.406   4.496  35.195  1.00 15.52    -0.056 A 
ATOM   1539  CD1 TYR A 408     -20.172   3.718  34.041  1.00 15.49     0.010 A 
ATOM   1540  CD2 TYR A 408     -20.903   3.881  36.362  1.00 15.52     0.010 A 
ATOM   1541  CE1 TYR A 408     -20.414   2.331  34.062  1.00 14.81     0.037 A 
ATOM   1542  CE2 TYR A 408     -21.155   2.496  36.378  1.00 15.33     0.037 A 
ATOM   1543  CZ  TYR A 408     -20.908   1.720  35.230  1.00 15.50     0.065 A 
ATOM   1544  OH  TYR A 408     -21.154   0.379  35.250  1.00 16.25    -0.361 OA
ATOM   1545  H   TYR A 408     -21.552   6.850  32.880  1.00 15.82     0.163 HD
ATOM   1546  HH  TYR A 408     -20.961  -0.054  34.410  1.00 16.25     0.217 HD
ATOM   1547  N   PRO A 409     -21.884   9.358  34.867  1.00 15.45    -0.337 N 
ATOM   1548  CA  PRO A 409     -21.593  10.808  34.822  1.00 15.53     0.179 C 
ATOM   1549  C   PRO A 409     -20.894  11.379  36.073  1.00 15.38     0.241 C 
ATOM   1550  O   PRO A 409     -20.161  12.360  35.950  1.00 15.71    -0.271 OA
ATOM   1551  CB  PRO A 409     -22.972  11.456  34.606  1.00 15.46     0.037 C 
ATOM   1552  CG  PRO A 409     -23.957  10.461  35.197  1.00 15.51     0.022 C 
ATOM   1553  CD  PRO A 409     -23.329   9.121  34.843  1.00 15.71     0.127 C 
ATOM   1554  N   GLU A 410     -21.106  10.737  37.235  1.00 14.99    -0.346 N 
ATOM   1555  CA  GLU A 410     -20.480  11.053  38.521  1.00 15.31     0.177 C 
ATOM   1556  C   GLU A 410     -19.003  10.606  38.617  1.00 14.89     0.241 C 
ATOM   1557  O   GLU A 410     -18.361  10.927  39.616  1.00 14.65    -0.271 OA
ATOM   1558  CB  GLU A 410     -21.362  10.487  39.669  1.00 15.53     0.045 C 
ATOM   1559  CG  GLU A 410     -21.251   8.975  40.019  1.00 16.02     0.116 C 
ATOM   1560  CD  GLU A 410     -21.793   7.963  38.992  1.00 18.91     0.172 C 
ATOM   1561  OE1 GLU A 410     -22.648   8.341  38.162  1.00 18.80    -0.648 OA
ATOM   1562  OE2 GLU A 410     -21.352   6.795  39.066  1.00 18.27    -0.648 OA
ATOM   1563  H   GLU A 410     -21.730   9.939  37.252  1.00 14.99     0.163 HD
ATOM   1564  N   GLN A 411     -18.489   9.896  37.596  1.00 15.29    -0.346 N 
ATOM   1565  CA  GLN A 411     -17.113   9.409  37.511  1.00 15.92     0.177 C 
ATOM   1566  C   GLN A 411     -16.475   9.902  36.193  1.00 15.83     0.243 C 
ATOM   1567  O   GLN A 411     -16.393   9.125  35.239  1.00 15.66    -0.271 OA
ATOM   1568  CB  GLN A 411     -17.095   7.869  37.612  1.00 15.68     0.044 C 
ATOM   1569  CG  GLN A 411     -17.710   7.313  38.906  1.00 16.25     0.105 C 
ATOM   1570  CD  GLN A 411     -17.606   5.792  38.971  1.00 16.88     0.215 C 
ATOM   1571  NE2 GLN A 411     -18.741   5.107  39.119  1.00 15.94    -0.370 N 
ATOM   1572  OE1 GLN A 411     -16.509   5.243  38.898  1.00 21.17    -0.274 OA
ATOM   1573  H   GLN A 411     -19.080   9.674  36.806  1.00 15.29     0.163 HD
ATOM   1574 2HE2 GLN A 411     -18.730   4.100  39.179  1.00 15.94     0.159 HD
ATOM   1575 1HE2 GLN A 411     -19.628   5.598  39.169  1.00 15.94     0.159 HD
ATOM   1576  N   PRO A 412     -16.044  11.186  36.133  1.00 16.21    -0.337 N 
ATOM   1577  CA  PRO A 412     -15.467  11.766  34.902  1.00 16.25     0.179 C 
ATOM   1578  C   PRO A 412     -14.099  11.186  34.480  1.00 15.78     0.241 C 
ATOM   1579  O   PRO A 412     -13.792  11.208  33.289  1.00 15.82    -0.271 OA
ATOM   1580  CB  PRO A 412     -15.388  13.269  35.213  1.00 16.70     0.037 C 
ATOM   1581  CG  PRO A 412     -15.242  13.339  36.725  1.00 17.14     0.022 C 
ATOM   1582  CD  PRO A 412     -16.108  12.182  37.206  1.00 16.70     0.127 C 
ATOM   1583  N   GLY A 413     -13.325  10.660  35.447  1.00 15.35    -0.351 N 
ATOM   1584  CA  GLY A 413     -12.008  10.062  35.222  1.00 14.53     0.225 C 
ATOM   1585  C   GLY A 413     -12.080   8.558  34.903  1.00 14.11     0.236 C 
ATOM   1586  O   GLY A 413     -11.027   7.937  34.764  1.00 12.72    -0.272 OA
ATOM   1587  H   GLY A 413     -13.653  10.685  36.401  1.00 15.35     0.163 HD
ATOM   1588  N   ARG A 414     -13.286   7.965  34.805  1.00 13.14    -0.346 N 
ATOM   1589  CA  ARG A 414     -13.501   6.532  34.579  1.00 12.71     0.176 C 
ATOM   1590  C   ARG A 414     -12.970   6.018  33.231  1.00 12.07     0.241 C 
ATOM   1591  O   ARG A 414     -12.407   4.926  33.203  1.00 11.47    -0.271 OA
ATOM   1592  CB  ARG A 414     -14.992   6.200  34.763  1.00 13.00     0.036 C 
ATOM   1593  CG  ARG A 414     -15.324   4.705  34.649  1.00 13.19     0.023 C 
ATOM   1594  CD  ARG A 414     -16.798   4.417  34.939  1.00 13.71     0.138 C 
ATOM   1595  NE  ARG A 414     -17.052   2.974  35.009  1.00 13.01    -0.227 N 
ATOM   1596  CZ  ARG A 414     -17.021   2.185  36.095  1.00 13.06     0.665 C 
ATOM   1597  NH1 ARG A 414     -16.723   2.649  37.313  1.00 13.57    -0.235 N 
ATOM   1598  NH2 ARG A 414     -17.297   0.889  35.950  1.00 12.57    -0.235 N 
ATOM   1599  H   ARG A 414     -14.121   8.523  34.924  1.00 13.14     0.163 HD
ATOM   1600  HE  ARG A 414     -17.258   2.534  34.117  1.00 13.01     0.177 HD
ATOM   1601 HH12 ARG A 414     -16.695   2.011  38.100  1.00 13.57     0.174 HD
ATOM   1602 HH11 ARG A 414     -16.538   3.632  37.464  1.00 13.57     0.174 HD
ATOM   1603 HH22 ARG A 414     -17.335   0.268  36.748  1.00 12.57     0.174 HD
ATOM   1604 HH21 ARG A 414     -17.472   0.516  35.023  1.00 12.57     0.174 HD
ATOM   1605  N   PHE A 415     -13.138   6.807  32.155  1.00 11.41    -0.346 N 
ATOM   1606  CA  PHE A 415     -12.634   6.479  30.819  1.00 11.73     0.180 C 
ATOM   1607  C   PHE A 415     -11.101   6.340  30.758  1.00 11.44     0.241 C 
ATOM   1608  O   PHE A 415     -10.609   5.395  30.144  1.00 11.44    -0.271 OA
ATOM   1609  CB  PHE A 415     -13.207   7.462  29.775  1.00 11.68     0.073 C 
ATOM   1610  CG  PHE A 415     -12.617   7.354  28.379  1.00 11.21    -0.056 A 
ATOM   1611  CD1 PHE A 415     -12.798   6.173  27.631  1.00 10.87     0.007 A 
ATOM   1612  CD2 PHE A 415     -11.814   8.387  27.851  1.00 11.28     0.007 A 
ATOM   1613  CE1 PHE A 415     -12.215   6.048  26.377  1.00 11.59     0.001 A 
ATOM   1614  CE2 PHE A 415     -11.253   8.249  26.588  1.00 11.38     0.001 A 
ATOM   1615  CZ  PHE A 415     -11.456   7.088  25.853  1.00 11.50     0.000 A 
ATOM   1616  H   PHE A 415     -13.609   7.694  32.256  1.00 11.41     0.163 HD
ATOM   1617  N   ALA A 416     -10.386   7.246  31.447  1.00 11.85    -0.346 N 
ATOM   1618  CA  ALA A 416      -8.936   7.184  31.620  1.00 11.72     0.172 C 
ATOM   1619  C   ALA A 416      -8.488   5.992  32.485  1.00 12.08     0.240 C 
ATOM   1620  O   ALA A 416      -7.477   5.377  32.158  1.00 11.68    -0.271 OA
ATOM   1621  CB  ALA A 416      -8.437   8.510  32.213  1.00 11.94     0.042 C 
ATOM   1622  H   ALA A 416     -10.863   7.985  31.943  1.00 11.85     0.163 HD
ATOM   1623  N   LYS A 417      -9.261   5.665  33.537  1.00 12.16    -0.346 N 
ATOM   1624  CA  LYS A 417      -9.005   4.552  34.456  1.00 12.11     0.176 C 
ATOM   1625  C   LYS A 417      -9.086   3.166  33.781  1.00 11.44     0.241 C 
ATOM   1626  O   LYS A 417      -8.292   2.295  34.133  1.00 11.05    -0.271 OA
ATOM   1627  CB  LYS A 417      -9.952   4.674  35.670  1.00 12.64     0.035 C 
ATOM   1628  CG  LYS A 417      -9.671   3.685  36.816  1.00 15.83     0.004 C 
ATOM   1629  CD  LYS A 417     -10.598   3.918  38.023  1.00 18.59     0.027 C 
ATOM   1630  CE  LYS A 417     -10.298   3.012  39.230  1.00 22.71     0.229 C 
ATOM   1631  NZ  LYS A 417      -9.061   3.402  39.933  1.00 26.52    -0.079 N 
ATOM   1632  H   LYS A 417     -10.081   6.223  33.736  1.00 12.16     0.163 HD
ATOM   1633  HZ1 LYS A 417      -9.146   4.354  40.260  1.00 26.52     0.274 HD
ATOM   1634  HZ2 LYS A 417      -8.915   2.788  40.722  1.00 26.52     0.274 HD
ATOM   1635  HZ3 LYS A 417      -8.277   3.332  39.300  1.00 26.52     0.274 HD
ATOM   1636  N   LEU A 418     -10.000   3.010  32.805  1.00 10.69    -0.346 N 
ATOM   1637  CA  LEU A 418     -10.123   1.830  31.942  1.00 10.55     0.177 C 
ATOM   1638  C   LEU A 418      -8.871   1.641  31.068  1.00 10.68     0.241 C 
ATOM   1639  O   LEU A 418      -8.256   0.576  31.126  1.00 10.20    -0.271 OA
ATOM   1640  CB  LEU A 418     -11.380   1.956  31.050  1.00 10.68     0.038 C 
ATOM   1641  CG  LEU A 418     -12.725   1.856  31.800  1.00 10.57    -0.020 C 
ATOM   1642  CD1 LEU A 418     -13.886   2.352  30.927  1.00  9.22     0.009 C 
ATOM   1643  CD2 LEU A 418     -13.014   0.447  32.331  1.00 10.87     0.009 C 
ATOM   1644  H   LEU A 418     -10.628   3.774  32.595  1.00 10.69     0.163 HD
ATOM   1645  N   LEU A 419      -8.513   2.688  30.302  1.00 10.47    -0.346 N 
ATOM   1646  CA  LEU A 419      -7.377   2.720  29.373  1.00 10.21     0.177 C 
ATOM   1647  C   LEU A 419      -6.009   2.501  30.045  1.00 10.40     0.241 C 
ATOM   1648  O   LEU A 419      -5.124   1.927  29.414  1.00 10.38    -0.271 OA
ATOM   1649  CB  LEU A 419      -7.370   4.067  28.617  1.00 10.14     0.038 C 
ATOM   1650  CG  LEU A 419      -8.575   4.305  27.680  1.00 10.32    -0.020 C 
ATOM   1651  CD1 LEU A 419      -8.613   5.782  27.236  1.00 12.88     0.009 C 
ATOM   1652  CD2 LEU A 419      -8.597   3.329  26.485  1.00 11.83     0.009 C 
ATOM   1653  H   LEU A 419      -9.072   3.529  30.333  1.00 10.47     0.163 HD
ATOM   1654  N   LEU A 420      -5.866   2.940  31.308  1.00  9.59    -0.346 N 
ATOM   1655  CA  LEU A 420      -4.650   2.810  32.113  1.00  9.87     0.177 C 
ATOM   1656  C   LEU A 420      -4.431   1.407  32.716  1.00 10.16     0.241 C 
ATOM   1657  O   LEU A 420      -3.397   1.211  33.353  1.00 10.88    -0.271 OA
ATOM   1658  CB  LEU A 420      -4.637   3.918  33.192  1.00  9.40     0.038 C 
ATOM   1659  CG  LEU A 420      -4.301   5.320  32.629  1.00 10.25    -0.020 C 
ATOM   1660  CD1 LEU A 420      -4.643   6.431  33.646  1.00  9.76     0.009 C 
ATOM   1661  CD2 LEU A 420      -2.845   5.413  32.118  1.00 10.21     0.009 C 
ATOM   1662  H   LEU A 420      -6.638   3.424  31.748  1.00  9.59     0.163 HD
ATOM   1663  N   ARG A 421      -5.339   0.447  32.466  1.00  9.51    -0.346 N 
ATOM   1664  CA  ARG A 421      -5.118  -0.981  32.728  1.00  9.79     0.176 C 
ATOM   1665  C   ARG A 421      -4.504  -1.718  31.520  1.00 10.13     0.241 C 
ATOM   1666  O   ARG A 421      -4.051  -2.848  31.703  1.00  9.95    -0.271 OA
ATOM   1667  CB  ARG A 421      -6.439  -1.656  33.161  1.00  9.26     0.036 C 
ATOM   1668  CG  ARG A 421      -7.105  -1.135  34.456  1.00 10.19     0.023 C 
ATOM   1669  CD  ARG A 421      -6.310  -1.344  35.766  1.00 12.09     0.138 C 
ATOM   1670  NE  ARG A 421      -5.232  -0.352  35.975  1.00 10.39    -0.227 N 
ATOM   1671  CZ  ARG A 421      -3.937  -0.552  36.299  1.00 11.46     0.665 C 
ATOM   1672  NH1 ARG A 421      -3.409  -1.769  36.498  1.00 11.69    -0.235 N 
ATOM   1673  NH2 ARG A 421      -3.135   0.512  36.432  1.00 11.31    -0.235 N 
ATOM   1674  H   ARG A 421      -6.181   0.679  31.956  1.00  9.51     0.163 HD
ATOM   1675  HE  ARG A 421      -5.522   0.603  35.822  1.00 10.39     0.177 HD
ATOM   1676 HH12 ARG A 421      -2.425  -1.887  36.687  1.00 11.69     0.174 HD
ATOM   1677 HH11 ARG A 421      -4.000  -2.589  36.437  1.00 11.69     0.174 HD
ATOM   1678 HH22 ARG A 421      -2.152   0.393  36.627  1.00 11.31     0.174 HD
ATOM   1679 HH21 ARG A 421      -3.485   1.439  36.234  1.00 11.31     0.174 HD
ATOM   1680  N   LEU A 422      -4.469  -1.092  30.328  1.00  9.43    -0.346 N 
ATOM   1681  CA  LEU A 422      -3.875  -1.672  29.118  1.00  9.15     0.177 C 
ATOM   1682  C   LEU A 422      -2.331  -1.827  29.128  1.00  9.28     0.243 C 
ATOM   1683  O   LEU A 422      -1.872  -2.825  28.575  1.00  9.75    -0.271 OA
ATOM   1684  CB  LEU A 422      -4.362  -0.941  27.844  1.00  8.97     0.038 C 
ATOM   1685  CG  LEU A 422      -5.895  -0.949  27.626  1.00  9.24    -0.020 C 
ATOM   1686  CD1 LEU A 422      -6.283  -0.077  26.415  1.00 11.22     0.009 C 
ATOM   1687  CD2 LEU A 422      -6.474  -2.372  27.500  1.00 10.05     0.009 C 
ATOM   1688  H   LEU A 422      -4.850  -0.160  30.236  1.00  9.43     0.163 HD
ATOM   1689  N   PRO A 423      -1.550  -0.940  29.798  1.00  9.34    -0.337 N 
ATOM   1690  CA  PRO A 423      -0.110  -1.173  30.045  1.00  9.09     0.179 C 
ATOM   1691  C   PRO A 423       0.202  -2.364  30.971  1.00  9.21     0.241 C 
ATOM   1692  O   PRO A 423       1.186  -3.063  30.729  1.00  9.32    -0.271 OA
ATOM   1693  CB  PRO A 423       0.398   0.153  30.640  1.00  9.64     0.037 C 
ATOM   1694  CG  PRO A 423      -0.605   1.193  30.174  1.00  9.59     0.022 C 
ATOM   1695  CD  PRO A 423      -1.913   0.419  30.194  1.00  8.96     0.127 C 
ATOM   1696  N   ALA A 424      -0.649  -2.585  31.990  1.00  9.22    -0.346 N 
ATOM   1697  CA  ALA A 424      -0.571  -3.734  32.895  1.00  9.71     0.172 C 
ATOM   1698  C   ALA A 424      -0.906  -5.055  32.188  1.00  9.69     0.240 C 
ATOM   1699  O   ALA A 424      -0.185  -6.030  32.382  1.00  9.72    -0.271 OA
ATOM   1700  CB  ALA A 424      -1.495  -3.507  34.099  1.00  9.78     0.042 C 
ATOM   1701  H   ALA A 424      -1.434  -1.965  32.125  1.00  9.22     0.163 HD
ATOM   1702  N   LEU A 425      -1.954  -5.037  31.346  1.00  9.61    -0.346 N 
ATOM   1703  CA  LEU A 425      -2.392  -6.151  30.503  1.00  9.40     0.177 C 
ATOM   1704  C   LEU A 425      -1.336  -6.567  29.462  1.00  9.75     0.241 C 
ATOM   1705  O   LEU A 425      -1.135  -7.764  29.265  1.00  9.81    -0.271 OA
ATOM   1706  CB  LEU A 425      -3.729  -5.753  29.838  1.00  9.68     0.038 C 
ATOM   1707  CG  LEU A 425      -4.420  -6.846  28.996  1.00  9.20    -0.020 C 
ATOM   1708  CD1 LEU A 425      -4.775  -8.093  29.827  1.00 12.02     0.009 C 
ATOM   1709  CD2 LEU A 425      -5.652  -6.270  28.278  1.00  9.31     0.009 C 
ATOM   1710  H   LEU A 425      -2.495  -4.187  31.260  1.00  9.61     0.163 HD
ATOM   1711  N   ARG A 426      -0.669  -5.572  28.851  1.00  9.47    -0.346 N 
ATOM   1712  CA  ARG A 426       0.441  -5.728  27.910  1.00  9.69     0.176 C 
ATOM   1713  C   ARG A 426       1.660  -6.416  28.548  1.00  9.61     0.241 C 
ATOM   1714  O   ARG A 426       2.183  -7.364  27.968  1.00  8.54    -0.271 OA
ATOM   1715  CB  ARG A 426       0.777  -4.336  27.323  1.00  9.31     0.036 C 
ATOM   1716  CG  ARG A 426       2.030  -4.223  26.424  1.00 10.09     0.023 C 
ATOM   1717  CD  ARG A 426       2.006  -5.053  25.126  1.00 11.44     0.138 C 
ATOM   1718  NE  ARG A 426       0.988  -4.588  24.167  1.00 12.84    -0.227 N 
ATOM   1719  CZ  ARG A 426       1.065  -3.572  23.288  1.00 14.12     0.665 C 
ATOM   1720  NH1 ARG A 426       2.163  -2.810  23.164  1.00 11.43    -0.235 N 
ATOM   1721  NH2 ARG A 426       0.006  -3.317  22.510  1.00 12.88    -0.235 N 
ATOM   1722  H   ARG A 426      -0.933  -4.617  29.054  1.00  9.47     0.163 HD
ATOM   1723  HE  ARG A 426       0.126  -5.123  24.191  1.00 12.84     0.177 HD
ATOM   1724 HH12 ARG A 426       2.194  -2.054  22.496  1.00 11.43     0.174 HD
ATOM   1725 HH11 ARG A 426       2.970  -2.996  23.742  1.00 11.43     0.174 HD
ATOM   1726 HH22 ARG A 426       0.028  -2.564  21.838  1.00 12.88     0.174 HD
ATOM   1727 HH21 ARG A 426      -0.824  -3.889  22.590  1.00 12.88     0.174 HD
ATOM   1728  N   SER A 427       2.068  -5.939  29.737  1.00  9.81    -0.344 N 
ATOM   1729  CA  SER A 427       3.211  -6.455  30.491  1.00 11.06     0.200 C 
ATOM   1730  C   SER A 427       2.976  -7.869  31.063  1.00 10.60     0.243 C 
ATOM   1731  O   SER A 427       3.895  -8.687  31.028  1.00 10.78    -0.271 OA
ATOM   1732  CB  SER A 427       3.574  -5.428  31.582  1.00 11.46     0.199 C 
ATOM   1733  OG  SER A 427       4.741  -5.799  32.289  1.00 17.21    -0.398 OA
ATOM   1734  H   SER A 427       1.577  -5.157  30.150  1.00  9.81     0.163 HD
ATOM   1735  HG  SER A 427       5.500  -5.669  31.714  1.00 17.21     0.209 HD
ATOM   1736  N   ILE A 428       1.748  -8.139  31.540  1.00 10.26    -0.346 N 
ATOM   1737  CA  ILE A 428       1.309  -9.453  32.017  1.00 10.22     0.180 C 
ATOM   1738  C   ILE A 428       1.162 -10.473  30.869  1.00 10.14     0.241 C 
ATOM   1739  O   ILE A 428       1.516 -11.633  31.067  1.00 10.35    -0.271 OA
ATOM   1740  CB  ILE A 428      -0.016  -9.348  32.838  1.00 10.02     0.013 C 
ATOM   1741  CG1 ILE A 428       0.262  -8.675  34.203  1.00  9.78     0.002 C 
ATOM   1742  CG2 ILE A 428      -0.782 -10.673  33.061  1.00 10.93     0.012 C 
ATOM   1743  CD1 ILE A 428      -0.993  -8.145  34.908  1.00 10.82     0.005 C 
ATOM   1744  H   ILE A 428       1.049  -7.408  31.558  1.00 10.26     0.163 HD
ATOM   1745  N   GLY A 429       0.695 -10.023  29.690  1.00  9.90    -0.351 N 
ATOM   1746  CA  GLY A 429       0.535 -10.845  28.488  1.00 10.16     0.225 C 
ATOM   1747  C   GLY A 429       1.885 -11.272  27.895  1.00 10.66     0.236 C 
ATOM   1748  O   GLY A 429       1.989 -12.388  27.390  1.00 10.54    -0.272 OA
ATOM   1749  H   GLY A 429       0.405  -9.057  29.613  1.00  9.90     0.163 HD
ATOM   1750  N   LEU A 430       2.919 -10.419  27.995  1.00 10.74    -0.346 N 
ATOM   1751  CA  LEU A 430       4.296 -10.729  27.604  1.00 10.55     0.177 C 
ATOM   1752  C   LEU A 430       4.963 -11.736  28.557  1.00 10.03     0.241 C 
ATOM   1753  O   LEU A 430       5.651 -12.639  28.081  1.00  9.84    -0.271 OA
ATOM   1754  CB  LEU A 430       5.115  -9.422  27.527  1.00 10.46     0.038 C 
ATOM   1755  CG  LEU A 430       4.794  -8.550  26.293  1.00 11.60    -0.020 C 
ATOM   1756  CD1 LEU A 430       5.335  -7.114  26.467  1.00 13.02     0.009 C 
ATOM   1757  CD2 LEU A 430       5.262  -9.209  24.977  1.00 14.85     0.009 C 
ATOM   1758  H   LEU A 430       2.765  -9.502  28.392  1.00 10.74     0.163 HD
ATOM   1759  N   LYS A 431       4.727 -11.583  29.873  1.00  9.89    -0.346 N 
ATOM   1760  CA  LYS A 431       5.255 -12.469  30.912  1.00 10.26     0.176 C 
ATOM   1761  C   LYS A 431       4.581 -13.857  30.911  1.00 10.32     0.241 C 
ATOM   1762  O   LYS A 431       5.269 -14.849  31.147  1.00  9.93    -0.271 OA
ATOM   1763  CB  LYS A 431       5.163 -11.754  32.278  1.00 10.59     0.035 C 
ATOM   1764  CG  LYS A 431       5.749 -12.523  33.484  1.00 11.68     0.004 C 
ATOM   1765  CD  LYS A 431       7.249 -12.866  33.392  1.00 14.74     0.027 C 
ATOM   1766  CE  LYS A 431       8.161 -11.628  33.305  1.00 17.21     0.229 C 
ATOM   1767  NZ  LYS A 431       9.589 -11.985  33.387  1.00 17.74    -0.079 N 
ATOM   1768  H   LYS A 431       4.155 -10.812  30.190  1.00  9.89     0.163 HD
ATOM   1769  HZ1 LYS A 431       9.832 -12.579  32.602  1.00 17.74     0.274 HD
ATOM   1770  HZ2 LYS A 431      10.152 -11.148  33.346  1.00 17.74     0.274 HD
ATOM   1771  HZ3 LYS A 431       9.775 -12.478  34.248  1.00 17.74     0.274 HD
ATOM   1772  N   CYS A 432       3.274 -13.913  30.597  1.00 10.84    -0.345 N 
ATOM   1773  CA  CYS A 432       2.509 -15.152  30.413  1.00 11.01     0.185 C 
ATOM   1774  C   CYS A 432       2.943 -15.927  29.154  1.00 10.91     0.241 C 
ATOM   1775  O   CYS A 432       2.932 -17.157  29.191  1.00 10.66    -0.271 OA
ATOM   1776  CB  CYS A 432       0.989 -14.900  30.373  1.00 10.91     0.105 C 
ATOM   1777  SG  CYS A 432       0.376 -14.484  32.029  1.00 11.46    -0.180 SA
ATOM   1778  H   CYS A 432       2.764 -13.052  30.447  1.00 10.84     0.163 HD
ATOM   1779  HG  CYS A 432       0.923 -13.264  32.067  1.00 11.46     0.101 HD
ATOM   1780  N   LEU A 433       3.348 -15.210  28.086  1.00 11.53    -0.346 N 
ATOM   1781  CA  LEU A 433       3.935 -15.797  26.877  1.00 12.07     0.177 C 
ATOM   1782  C   LEU A 433       5.316 -16.413  27.149  1.00 11.63     0.241 C 
ATOM   1783  O   LEU A 433       5.578 -17.511  26.665  1.00 11.35    -0.271 OA
ATOM   1784  CB  LEU A 433       4.020 -14.747  25.738  1.00 12.59     0.038 C 
ATOM   1785  CG  LEU A 433       3.105 -15.048  24.533  1.00 16.68    -0.020 C 
ATOM   1786  CD1 LEU A 433       3.140 -13.894  23.510  1.00 16.83     0.009 C 
ATOM   1787  CD2 LEU A 433       3.411 -16.417  23.884  1.00 15.60     0.009 C 
ATOM   1788  H   LEU A 433       3.320 -14.201  28.123  1.00 11.53     0.163 HD
ATOM   1789  N   GLU A 434       6.153 -15.710  27.932  1.00 12.02    -0.346 N 
ATOM   1790  CA  GLU A 434       7.477 -16.154  28.373  1.00 12.74     0.177 C 
ATOM   1791  C   GLU A 434       7.446 -17.462  29.187  1.00 12.58     0.241 C 
ATOM   1792  O   GLU A 434       8.265 -18.345  28.929  1.00 11.91    -0.271 OA
ATOM   1793  CB  GLU A 434       8.173 -14.982  29.099  1.00 13.09     0.045 C 
ATOM   1794  CG  GLU A 434       9.482 -15.321  29.853  1.00 17.58     0.116 C 
ATOM   1795  CD  GLU A 434      10.133 -14.131  30.576  1.00 22.60     0.172 C 
ATOM   1796  OE1 GLU A 434       9.776 -12.967  30.284  1.00 22.39    -0.648 OA
ATOM   1797  OE2 GLU A 434      10.981 -14.405  31.453  1.00 27.50    -0.648 OA
ATOM   1798  H   GLU A 434       5.863 -14.801  28.266  1.00 12.02     0.163 HD
ATOM   1799  N   HIS A 435       6.467 -17.578  30.103  1.00 11.57    -0.346 N 
ATOM   1800  CA  HIS A 435       6.169 -18.810  30.837  1.00 11.42     0.182 C 
ATOM   1801  C   HIS A 435       5.723 -19.959  29.917  1.00 11.12     0.241 C 
ATOM   1802  O   HIS A 435       6.191 -21.078  30.111  1.00 10.81    -0.271 OA
ATOM   1803  CB  HIS A 435       5.121 -18.550  31.939  1.00 11.57     0.093 C 
ATOM   1804  CG  HIS A 435       5.667 -17.941  33.207  1.00 13.53     0.028 A 
ATOM   1805  CD2 HIS A 435       6.068 -18.518  34.392  1.00 14.91     0.114 A 
ATOM   1806  ND1 HIS A 435       5.818 -16.578  33.390  1.00 17.55    -0.354 N 
ATOM   1807  CE1 HIS A 435       6.283 -16.394  34.628  1.00 16.47     0.180 A 
ATOM   1808  NE2 HIS A 435       6.458 -17.527  35.297  1.00 15.97    -0.360 N 
ATOM   1809  HE2 HIS A 435       6.798 -17.647  36.251  1.00  0.00     0.166 HD
ATOM   1810  H   HIS A 435       5.842 -16.800  30.262  1.00 11.57     0.163 HD
ATOM   1811  HD1 HIS A 435       5.610 -15.858  32.710  1.00 17.55     0.166 HD
ATOM   1812  N   LEU A 436       4.867 -19.663  28.922  1.00 11.28    -0.346 N 
ATOM   1813  CA  LEU A 436       4.352 -20.634  27.953  1.00 11.28     0.177 C 
ATOM   1814  C   LEU A 436       5.426 -21.181  26.993  1.00 11.11     0.241 C 
ATOM   1815  O   LEU A 436       5.404 -22.376  26.695  1.00 11.26    -0.271 OA
ATOM   1816  CB  LEU A 436       3.149 -20.018  27.206  1.00 11.19     0.038 C 
ATOM   1817  CG  LEU A 436       2.345 -21.010  26.337  1.00 12.12    -0.020 C 
ATOM   1818  CD1 LEU A 436       1.754 -22.168  27.165  1.00 14.26     0.009 C 
ATOM   1819  CD2 LEU A 436       1.264 -20.271  25.530  1.00 11.90     0.009 C 
ATOM   1820  H   LEU A 436       4.528 -18.716  28.825  1.00 11.28     0.163 HD
ATOM   1821  N   PHE A 437       6.369 -20.320  26.572  1.00 11.63    -0.346 N 
ATOM   1822  CA  PHE A 437       7.575 -20.707  25.836  1.00 11.94     0.180 C 
ATOM   1823  C   PHE A 437       8.528 -21.607  26.641  1.00 12.05     0.241 C 
ATOM   1824  O   PHE A 437       9.154 -22.482  26.047  1.00 11.44    -0.271 OA
ATOM   1825  CB  PHE A 437       8.315 -19.461  25.297  1.00 12.50     0.073 C 
ATOM   1826  CG  PHE A 437       7.832 -18.955  23.949  1.00 13.61    -0.056 A 
ATOM   1827  CD1 PHE A 437       7.216 -17.692  23.822  1.00 15.19     0.007 A 
ATOM   1828  CD2 PHE A 437       7.992 -19.758  22.800  1.00 14.11     0.007 A 
ATOM   1829  CE1 PHE A 437       6.787 -17.251  22.577  1.00 16.29     0.001 A 
ATOM   1830  CE2 PHE A 437       7.565 -19.295  21.564  1.00 15.32     0.001 A 
ATOM   1831  CZ  PHE A 437       6.962 -18.048  21.452  1.00 13.70     0.000 A 
ATOM   1832  H   PHE A 437       6.297 -19.343  26.829  1.00 11.63     0.163 HD
ATOM   1833  N   PHE A 438       8.597 -21.399  27.968  1.00 11.96    -0.346 N 
ATOM   1834  CA  PHE A 438       9.371 -22.235  28.885  1.00 12.58     0.180 C 
ATOM   1835  C   PHE A 438       8.719 -23.610  29.141  1.00 12.69     0.241 C 
ATOM   1836  O   PHE A 438       9.444 -24.596  29.249  1.00 13.11    -0.271 OA
ATOM   1837  CB  PHE A 438       9.685 -21.450  30.175  1.00 12.95     0.073 C 
ATOM   1838  CG  PHE A 438      10.523 -22.199  31.198  1.00 13.40    -0.056 A 
ATOM   1839  CD1 PHE A 438      11.907 -22.369  30.982  1.00 14.51     0.007 A 
ATOM   1840  CD2 PHE A 438       9.909 -22.870  32.277  1.00 14.95     0.007 A 
ATOM   1841  CE1 PHE A 438      12.658 -23.137  31.862  1.00 16.63     0.001 A 
ATOM   1842  CE2 PHE A 438      10.679 -23.630  33.148  1.00 16.04     0.001 A 
ATOM   1843  CZ  PHE A 438      12.047 -23.757  32.945  1.00 15.59     0.000 A 
ATOM   1844  H   PHE A 438       8.064 -20.649  28.387  1.00 11.96     0.163 HD
ATOM   1845  N   PHE A 439       7.374 -23.667  29.177  1.00 12.54    -0.346 N 
ATOM   1846  CA  PHE A 439       6.598 -24.910  29.288  1.00 12.92     0.180 C 
ATOM   1847  C   PHE A 439       6.742 -25.799  28.036  1.00 13.45     0.241 C 
ATOM   1848  O   PHE A 439       6.781 -27.021  28.172  1.00 12.74    -0.271 OA
ATOM   1849  CB  PHE A 439       5.106 -24.592  29.542  1.00 13.16     0.073 C 
ATOM   1850  CG  PHE A 439       4.757 -23.732  30.747  1.00 12.70    -0.056 A 
ATOM   1851  CD1 PHE A 439       3.546 -23.007  30.740  1.00 12.72     0.007 A 
ATOM   1852  CD2 PHE A 439       5.539 -23.733  31.926  1.00 14.20     0.007 A 
ATOM   1853  CE1 PHE A 439       3.200 -22.210  31.821  1.00 12.53     0.001 A 
ATOM   1854  CE2 PHE A 439       5.171 -22.937  33.003  1.00 14.37     0.001 A 
ATOM   1855  CZ  PHE A 439       4.017 -22.167  32.943  1.00 13.67     0.000 A 
ATOM   1856  H   PHE A 439       6.838 -22.811  29.113  1.00 12.54     0.163 HD
ATOM   1857  N   LYS A 440       6.855 -25.160  26.857  1.00 13.88    -0.346 N 
ATOM   1858  CA  LYS A 440       7.159 -25.788  25.571  1.00 15.36     0.176 C 
ATOM   1859  C   LYS A 440       8.606 -26.317  25.503  1.00 15.69     0.241 C 
ATOM   1860  O   LYS A 440       8.811 -27.418  24.994  1.00 15.46    -0.271 OA
ATOM   1861  CB  LYS A 440       6.838 -24.777  24.442  1.00 15.54     0.035 C 
ATOM   1862  CG  LYS A 440       7.202 -25.234  23.016  1.00 16.48     0.004 C 
ATOM   1863  CD  LYS A 440       6.814 -24.203  21.946  1.00 16.42     0.027 C 
ATOM   1864  CE  LYS A 440       7.288 -24.613  20.542  1.00 19.15     0.229 C 
ATOM   1865  NZ  LYS A 440       6.841 -23.663  19.508  1.00 22.11    -0.079 N 
ATOM   1866  H   LYS A 440       6.779 -24.152  26.843  1.00 13.88     0.163 HD
ATOM   1867  HZ1 LYS A 440       7.200 -22.740  19.709  1.00 22.11     0.274 HD
ATOM   1868  HZ2 LYS A 440       7.177 -23.963  18.604  1.00 22.11     0.274 HD
ATOM   1869  HZ3 LYS A 440       5.831 -23.632  19.494  1.00 22.11     0.274 HD
ATOM   1870  N   LEU A 441       9.567 -25.527  26.016  1.00 16.11    -0.346 N 
ATOM   1871  CA  LEU A 441      11.001 -25.834  26.037  1.00 17.34     0.177 C 
ATOM   1872  C   LEU A 441      11.339 -27.051  26.916  1.00 18.39     0.241 C 
ATOM   1873  O   LEU A 441      12.084 -27.922  26.468  1.00 18.42    -0.271 OA
ATOM   1874  CB  LEU A 441      11.775 -24.565  26.469  1.00 16.94     0.038 C 
ATOM   1875  CG  LEU A 441      13.315 -24.687  26.555  1.00 17.07    -0.020 C 
ATOM   1876  CD1 LEU A 441      13.948 -25.070  25.200  1.00 18.88     0.009 C 
ATOM   1877  CD2 LEU A 441      13.932 -23.404  27.153  1.00 17.66     0.009 C 
ATOM   1878  H   LEU A 441       9.308 -24.628  26.400  1.00 16.11     0.163 HD
ATOM   1879  N   ILE A 442      10.769 -27.091  28.133  1.00 19.97    -0.346 N 
ATOM   1880  CA  ILE A 442      10.894 -28.205  29.075  1.00 22.16     0.180 C 
ATOM   1881  C   ILE A 442      10.109 -29.452  28.611  1.00 23.00     0.241 C 
ATOM   1882  O   ILE A 442      10.613 -30.565  28.759  1.00 23.78    -0.271 OA
ATOM   1883  CB  ILE A 442      10.452 -27.770  30.506  1.00 22.30     0.013 C 
ATOM   1884  CG1 ILE A 442      11.397 -26.695  31.098  1.00 23.17     0.002 C 
ATOM   1885  CG2 ILE A 442      10.246 -28.918  31.516  1.00 23.29     0.012 C 
ATOM   1886  CD1 ILE A 442      12.867 -27.116  31.256  1.00 24.61     0.005 C 
ATOM   1887  H   ILE A 442      10.187 -26.319  28.433  1.00 19.97     0.163 HD
ATOM   1888  N   GLY A 443       8.929 -29.235  28.004  1.00 23.93    -0.351 N 
ATOM   1889  CA  GLY A 443       8.164 -30.251  27.280  1.00 25.23     0.225 C 
ATOM   1890  C   GLY A 443       7.312 -31.167  28.175  1.00 26.11     0.236 C 
ATOM   1891  O   GLY A 443       6.648 -32.051  27.634  1.00 26.94    -0.272 OA
ATOM   1892  H   GLY A 443       8.581 -28.288  27.939  1.00 23.93     0.163 HD
ATOM   1893  N   ASP A 444       7.309 -30.976  29.508  1.00 26.41    -0.346 N 
ATOM   1894  CA  ASP A 444       6.502 -31.760  30.456  1.00 27.07     0.186 C 
ATOM   1895  C   ASP A 444       5.000 -31.434  30.364  1.00 26.47     0.241 C 
ATOM   1896  O   ASP A 444       4.185 -32.353  30.430  1.00 27.06    -0.271 OA
ATOM   1897  CB  ASP A 444       6.968 -31.623  31.931  1.00 27.90     0.147 C 
ATOM   1898  CG  ASP A 444       8.430 -31.994  32.246  1.00 30.78     0.175 C 
ATOM   1899  OD1 ASP A 444       9.070 -32.701  31.437  1.00 33.94    -0.648 OA
ATOM   1900  OD2 ASP A 444       8.858 -31.640  33.367  1.00 32.87    -0.648 OA
ATOM   1901  H   ASP A 444       7.897 -30.259  29.906  1.00 26.41     0.163 HD
ATOM   1902  N   THR A 445       4.673 -30.140  30.216  1.00 25.07    -0.344 N 
ATOM   1903  CA  THR A 445       3.310 -29.610  30.149  1.00 23.83     0.205 C 
ATOM   1904  C   THR A 445       2.676 -29.885  28.762  1.00 22.73     0.245 C 
ATOM   1905  O   THR A 445       3.240 -29.432  27.763  1.00 22.64    -0.271 OA
ATOM   1906  CB  THR A 445       3.352 -28.069  30.329  1.00 23.70     0.146 C 
ATOM   1907  CG2 THR A 445       2.000 -27.338  30.206  1.00 24.32     0.042 C 
ATOM   1908  OG1 THR A 445       3.888 -27.762  31.602  1.00 25.08    -0.393 OA
ATOM   1909  H   THR A 445       5.410 -29.451  30.169  1.00 25.07     0.163 HD
ATOM   1910  HG1 THR A 445       3.767 -26.825  31.772  1.00 25.08     0.210 HD
ATOM   1911  N   PRO A 446       1.517 -30.586  28.711  1.00 21.66    -0.337 N 
ATOM   1912  CA  PRO A 446       0.691 -30.682  27.490  1.00 20.41     0.179 C 
ATOM   1913  C   PRO A 446       0.197 -29.312  26.981  1.00 19.37     0.241 C 
ATOM   1914  O   PRO A 446      -0.540 -28.626  27.691  1.00 19.34    -0.271 OA
ATOM   1915  CB  PRO A 446      -0.483 -31.598  27.898  1.00 20.94     0.037 C 
ATOM   1916  CG  PRO A 446       0.007 -32.351  29.121  1.00 21.33     0.022 C 
ATOM   1917  CD  PRO A 446       0.903 -31.332  29.808  1.00 21.53     0.127 C 
ATOM   1918  N   ILE A 447       0.631 -28.949  25.765  1.00 17.63    -0.346 N 
ATOM   1919  CA  ILE A 447       0.206 -27.751  25.043  1.00 16.66     0.180 C 
ATOM   1920  C   ILE A 447      -0.416 -28.232  23.721  1.00 15.95     0.241 C 
ATOM   1921  O   ILE A 447       0.295 -28.774  22.873  1.00 15.94    -0.271 OA
ATOM   1922  CB  ILE A 447       1.405 -26.796  24.756  1.00 16.79     0.013 C 
ATOM   1923  CG1 ILE A 447       2.001 -26.232  26.068  1.00 15.73     0.002 C 
ATOM   1924  CG2 ILE A 447       1.067 -25.630  23.798  1.00 16.73     0.012 C 
ATOM   1925  CD1 ILE A 447       3.384 -25.590  25.893  1.00 16.64     0.005 C 
ATOM   1926  H   ILE A 447       1.252 -29.563  25.258  1.00 17.63     0.163 HD
ATOM   1927  N   ASP A 448      -1.742 -28.061  23.603  1.00 15.08    -0.345 N 
ATOM   1928  CA  ASP A 448      -2.562 -28.565  22.497  1.00 14.64     0.186 C 
ATOM   1929  C   ASP A 448      -2.485 -27.622  21.266  1.00 13.60     0.241 C 
ATOM   1930  O   ASP A 448      -1.902 -26.541  21.358  1.00 12.48    -0.271 OA
ATOM   1931  CB  ASP A 448      -3.998 -28.838  23.022  1.00 15.22     0.147 C 
ATOM   1932  CG  ASP A 448      -4.892 -29.822  22.243  1.00 18.06     0.175 C 
ATOM   1933  OD1 ASP A 448      -4.382 -30.541  21.355  1.00 19.63    -0.648 OA
ATOM   1934  OD2 ASP A 448      -6.079 -29.913  22.624  1.00 21.30    -0.648 OA
ATOM   1935  H   ASP A 448      -2.249 -27.599  24.344  1.00 15.08     0.163 HD
ATOM   1936  N   THR A 449      -2.995 -28.101  20.118  1.00 13.00    -0.344 N 
ATOM   1937  CA  THR A 449      -2.665 -27.657  18.756  1.00 12.40     0.205 C 
ATOM   1938  C   THR A 449      -2.769 -26.150  18.432  1.00 12.24     0.243 C 
ATOM   1939  O   THR A 449      -1.877 -25.657  17.741  1.00 12.27    -0.271 OA
ATOM   1940  CB  THR A 449      -3.477 -28.429  17.676  1.00 12.50     0.146 C 
ATOM   1941  CG2 THR A 449      -3.393 -29.956  17.806  1.00 12.74     0.042 C 
ATOM   1942  OG1 THR A 449      -4.841 -28.047  17.626  1.00 12.87    -0.393 OA
ATOM   1943  H   THR A 449      -3.511 -28.971  20.165  1.00 13.00     0.163 HD
ATOM   1944  HG1 THR A 449      -4.894 -27.123  17.370  1.00 12.87     0.210 HD
ATOM   1945  N   PHE A 450      -3.820 -25.447  18.890  1.00 11.84    -0.346 N 
ATOM   1946  CA  PHE A 450      -4.038 -24.037  18.535  1.00 12.14     0.180 C 
ATOM   1947  C   PHE A 450      -3.238 -23.083  19.443  1.00 12.19     0.241 C 
ATOM   1948  O   PHE A 450      -2.777 -22.045  18.971  1.00 11.77    -0.271 OA
ATOM   1949  CB  PHE A 450      -5.553 -23.736  18.479  1.00 12.27     0.073 C 
ATOM   1950  CG  PHE A 450      -6.016 -22.418  17.857  1.00 12.23    -0.056 A 
ATOM   1951  CD1 PHE A 450      -7.365 -22.035  18.012  1.00 12.97     0.007 A 
ATOM   1952  CD2 PHE A 450      -5.209 -21.676  16.960  1.00 11.93     0.007 A 
ATOM   1953  CE1 PHE A 450      -7.865 -20.932  17.331  1.00 10.78     0.001 A 
ATOM   1954  CE2 PHE A 450      -5.718 -20.557  16.317  1.00 13.01     0.001 A 
ATOM   1955  CZ  PHE A 450      -7.041 -20.184  16.503  1.00 11.69     0.000 A 
ATOM   1956  H   PHE A 450      -4.504 -25.879  19.500  1.00 11.84     0.163 HD
ATOM   1957  N   LEU A 451      -3.012 -23.484  20.705  1.00 12.34    -0.346 N 
ATOM   1958  CA  LEU A 451      -2.086 -22.832  21.634  1.00 12.37     0.177 C 
ATOM   1959  C   LEU A 451      -0.618 -22.991  21.190  1.00 12.74     0.241 C 
ATOM   1960  O   LEU A 451       0.152 -22.041  21.324  1.00 12.20    -0.271 OA
ATOM   1961  CB  LEU A 451      -2.343 -23.389  23.051  1.00 12.73     0.038 C 
ATOM   1962  CG  LEU A 451      -1.597 -22.677  24.201  1.00 12.76    -0.020 C 
ATOM   1963  CD1 LEU A 451      -2.026 -21.200  24.328  1.00 12.04     0.009 C 
ATOM   1964  CD2 LEU A 451      -1.778 -23.455  25.521  1.00 12.37     0.009 C 
ATOM   1965  H   LEU A 451      -3.447 -24.338  21.034  1.00 12.34     0.163 HD
ATOM   1966  N   MET A 452      -0.279 -24.164  20.623  1.00 12.89    -0.346 N 
ATOM   1967  CA  MET A 452       1.015 -24.463  20.006  1.00 13.34     0.177 C 
ATOM   1968  C   MET A 452       1.258 -23.664  18.710  1.00 13.15     0.241 C 
ATOM   1969  O   MET A 452       2.397 -23.270  18.464  1.00 12.76    -0.271 OA
ATOM   1970  CB  MET A 452       1.127 -25.987  19.765  1.00 13.91     0.045 C 
ATOM   1971  CG  MET A 452       2.508 -26.474  19.286  1.00 15.41     0.076 C 
ATOM   1972  SD  MET A 452       3.882 -26.156  20.431  1.00 18.80    -0.173 SA
ATOM   1973  CE  MET A 452       3.605 -27.484  21.631  1.00 17.93     0.089 C 
ATOM   1974  H   MET A 452      -0.970 -24.902  20.577  1.00 12.89     0.163 HD
ATOM   1975  N   GLU A 453       0.188 -23.416  17.932  1.00 12.81    -0.346 N 
ATOM   1976  CA  GLU A 453       0.203 -22.595  16.719  1.00 13.21     0.177 C 
ATOM   1977  C   GLU A 453       0.546 -21.118  16.986  1.00 13.02     0.241 C 
ATOM   1978  O   GLU A 453       1.276 -20.522  16.196  1.00 13.17    -0.271 OA
ATOM   1979  CB  GLU A 453      -1.108 -22.798  15.928  1.00 12.65     0.045 C 
ATOM   1980  CG  GLU A 453      -1.331 -21.835  14.734  1.00 14.20     0.116 C 
ATOM   1981  CD  GLU A 453      -2.619 -22.076  13.927  1.00 14.35     0.172 C 
ATOM   1982  OE1 GLU A 453      -3.035 -21.110  13.249  1.00 14.28    -0.648 OA
ATOM   1983  OE2 GLU A 453      -3.177 -23.194  13.988  1.00 16.29    -0.648 OA
ATOM   1984  H   GLU A 453      -0.709 -23.806  18.188  1.00 12.81     0.163 HD
ATOM   1985  N   MET A 454       0.061 -20.568  18.112  1.00 13.44    -0.346 N 
ATOM   1986  CA  MET A 454       0.403 -19.222  18.577  1.00 14.47     0.177 C 
ATOM   1987  C   MET A 454       1.857 -19.082  19.077  1.00 14.91     0.241 C 
ATOM   1988  O   MET A 454       2.359 -17.959  19.107  1.00 15.32    -0.271 OA
ATOM   1989  CB  MET A 454      -0.598 -18.776  19.660  1.00 14.39     0.045 C 
ATOM   1990  CG  MET A 454      -2.037 -18.554  19.161  1.00 15.60     0.076 C 
ATOM   1991  SD  MET A 454      -2.222 -17.245  17.917  1.00 16.58    -0.173 SA
ATOM   1992  CE  MET A 454      -4.027 -17.121  17.844  1.00 16.96     0.089 C 
ATOM   1993  H   MET A 454      -0.545 -21.112  18.712  1.00 13.44     0.163 HD
ATOM   1994  N   LEU A 455       2.512 -20.205  19.423  1.00 15.30    -0.346 N 
ATOM   1995  CA  LEU A 455       3.926 -20.268  19.807  1.00 16.40     0.177 C 
ATOM   1996  C   LEU A 455       4.877 -20.433  18.599  1.00 17.53     0.241 C 
ATOM   1997  O   LEU A 455       6.089 -20.443  18.810  1.00 17.66    -0.271 OA
ATOM   1998  CB  LEU A 455       4.133 -21.409  20.835  1.00 16.25     0.038 C 
ATOM   1999  CG  LEU A 455       3.424 -21.212  22.195  1.00 15.70    -0.020 C 
ATOM   2000  CD1 LEU A 455       3.385 -22.526  23.000  1.00 16.14     0.009 C 
ATOM   2001  CD2 LEU A 455       4.007 -20.041  23.014  1.00 17.20     0.009 C 
ATOM   2002  H   LEU A 455       2.029 -21.091  19.370  1.00 15.30     0.163 HD
ATOM   2003  N   GLU A 456       4.350 -20.547  17.364  1.00 18.68    -0.346 N 
ATOM   2004  CA  GLU A 456       5.144 -20.555  16.128  1.00 20.36     0.177 C 
ATOM   2005  C   GLU A 456       5.720 -19.168  15.791  1.00 20.85     0.241 C 
ATOM   2006  O   GLU A 456       5.198 -18.149  16.247  1.00 20.21    -0.271 OA
ATOM   2007  CB  GLU A 456       4.282 -21.040  14.943  1.00 20.22     0.045 C 
ATOM   2008  CG  GLU A 456       3.794 -22.500  15.069  1.00 21.53     0.116 C 
ATOM   2009  CD  GLU A 456       2.873 -22.985  13.933  1.00 22.43     0.172 C 
ATOM   2010  OE1 GLU A 456       2.534 -22.183  13.033  1.00 26.15    -0.648 OA
ATOM   2011  OE2 GLU A 456       2.509 -24.179  13.993  1.00 23.22    -0.648 OA
ATOM   2012  H   GLU A 456       3.346 -20.552  17.248  1.00 18.68     0.163 HD
ATOM   2013  N   ALA A 457       6.758 -19.166  14.940  1.00 21.88    -0.346 N 
ATOM   2014  CA  ALA A 457       7.297 -17.971  14.290  1.00 23.43     0.172 C 
ATOM   2015  C   ALA A 457       6.342 -17.484  13.172  1.00 24.42     0.242 C 
ATOM   2016  O   ALA A 457       5.776 -18.335  12.483  1.00 24.63    -0.271 OA
ATOM   2017  CB  ALA A 457       8.659 -18.343  13.686  1.00 23.55     0.042 C 
ATOM   2018  H   ALA A 457       7.119 -20.046  14.603  1.00 21.88     0.163 HD
ATOM   2019  N   PRO A 458       6.183 -16.148  12.981  1.00 25.42    -0.339 N 
ATOM   2020  CA  PRO A 458       5.427 -15.554  11.849  1.00 26.20     0.148 C 
ATOM   2021  C   PRO A 458       5.723 -16.038  10.438  1.00 26.85     0.256 C 
ATOM   2022  O   PRO A 458       5.170 -15.566   9.447  1.00 27.92    -0.305 OA
ATOM   2023  CB  PRO A 458       5.707 -14.042  11.986  1.00 26.41     0.034 C 
ATOM   2024  CG  PRO A 458       5.959 -13.834  13.465  1.00 25.92     0.022 C 
ATOM   2025  CD  PRO A 458       6.703 -15.100  13.865  1.00 25.65     0.127 C 
TER    2026      PRO A 458 
