# Supplementary material for: Sample efficient reinforcement learning with active learning for molecular design
Source: Chem Sci. 2024 Feb 8;15(11):4146–60. doi: 10.1039/d3sc04653b (PMC10935729; doi:10.1039/d3sc04653b)
Supplement: SC-015-D3SC04653B-s001 [file SC-015-D3SC04653B-s001.zip › reinforcement-learning-active-learning-main/data/RXRa/minimised/2p1t_ligand_explicitH.pdb]

ATOM      1  C   UNL     1      -5.759 -17.740  28.445  1.00  0.00           C  
ATOM      2  C   UNL     1      -4.489 -17.200  28.156  1.00  0.00           C  
ATOM      3  C   UNL     1      -4.853 -18.669  30.485  1.00  0.00           C  
ATOM      4  C   UNL     1      -5.945 -18.500  29.611  1.00  0.00           C  
ATOM      5  C   UNL     1      -3.400 -17.394  29.036  1.00  0.00           C  
ATOM      6  C   UNL     1      -3.575 -18.144  30.210  1.00  0.00           C  
ATOM      7  C   UNL     1      -2.516 -18.344  31.124  1.00  0.00           C  
ATOM      8  C   UNL     1      -1.313 -18.971  30.757  1.00  0.00           C  
ATOM      9  C   UNL     1      -0.281 -19.152  31.693  1.00  0.00           C  
ATOM     10  C   UNL     1      -0.408 -18.710  33.017  1.00  0.00           C  
ATOM     11  C   UNL     1      -2.653 -17.912  32.447  1.00  0.00           C  
ATOM     12  C   UNL     1      -1.621 -18.083  33.402  1.00  0.00           C  
ATOM     13  C   UNL     1       0.770 -18.967  34.000  1.00  0.00           C  
ATOM     14  C   UNL     1      -1.880 -17.572  34.839  1.00  0.00           C  
ATOM     15  C   UNL     1       0.820 -20.476  34.352  1.00  0.00           C  
ATOM     16  C   UNL     1       2.118 -18.554  33.386  1.00  0.00           C  
ATOM     17  C   UNL     1       0.561 -18.144  35.278  1.00  0.00           C  
ATOM     18  C   UNL     1      -1.754 -16.039  34.849  1.00  0.00           C  
ATOM     19  C   UNL     1      -3.285 -17.969  35.281  1.00  0.00           C  
ATOM     20  C   UNL     1      -0.874 -18.212  35.814  1.00  0.00           C  
ATOM     21  C   UNL     1      -0.876 -20.774  29.323  1.00  0.00           C  
ATOM     22  C   UNL     1      -7.176 -19.041  30.043  1.00  0.00           C  
ATOM     23  C   UNL     1      -8.407 -18.430  29.742  1.00  0.00           C  
ATOM     24  C   UNL     1      -9.661 -18.865  30.198  1.00  0.00           C  
ATOM     25  O   UNL     1      -1.137 -19.396  29.477  1.00  0.00           O  
ATOM     26  O   UNL     1      -2.163 -16.855  28.756  1.00  0.00           O  
ATOM     27  O   UNL     1      -9.757 -19.867  30.955  1.00  0.00           O  
ATOM     28  O   UNL     1     -10.647 -18.201  29.819  1.00  0.00           O  
ATOM     29  H   UNL     1      -1.408 -16.998  29.380  1.00  0.00           H  
END
