# Supplementary material for: Sample efficient reinforcement learning with active learning for molecular design
Source: Chem Sci. 2024 Feb 8;15(11):4146–60. doi: 10.1039/d3sc04653b (PMC10935729; doi:10.1039/d3sc04653b)
Supplement: SC-015-D3SC04653B-s001 [file SC-015-D3SC04653B-s001.zip › reinforcement-learning-active-learning-main/data/RXRa/minimised/2p1t_ligandoutpose.pdbqt]

MODEL 1
REMARK VINA RESULT:     -11.4      0.000      0.000
REMARK SMILES COc1cc2c(cc1-c1cc(CCC(:O):O)ccc1O)C(C)(C)CCC2(C)C
REMARK SMILES IDX 17 1 18 2 10 3 11 4 19 5 9 6 8 7 3 8 4 9 5 10 7 11 6 12
REMARK SMILES IDX 26 13 21 14 27 15 28 16 25 17 22 18 23 19 24 20 2 21 1 22
REMARK SMILES IDX 20 23 12 25 13 26 14 27 15 28 16 29
REMARK H PARENT 20 24
REMARK Flexibility Score: inf
ROOT
ATOM      1  C   UNL     1      -5.504 -17.560  28.657  1.00  0.00     0.007 A 
ATOM      2  C   UNL     1      -4.286 -16.859  28.544  1.00  0.00     0.047 A 
ATOM      3  C   UNL     1      -4.597 -18.744  30.560  1.00  0.00     0.016 A 
ATOM      4  C   UNL     1      -5.661 -18.529  29.662  1.00  0.00    -0.047 A 
ATOM      5  C   UNL     1      -3.223 -17.100  29.444  1.00  0.00     0.123 A 
ATOM      6  C   UNL     1      -3.370 -18.059  30.459  1.00  0.00     0.027 A 
ENDROOT
BRANCH   6   7
ATOM      7  C   UNL     1      -2.338 -18.315  31.390  1.00  0.00     0.028 A 
ATOM      8  C   UNL     1      -1.134 -18.942  31.025  1.00  0.00     0.127 A 
ATOM      9  C   UNL     1      -0.129 -19.180  31.978  1.00  0.00     0.051 A 
ATOM     10  C   UNL     1      -0.285 -18.796  33.317  1.00  0.00    -0.035 A 
ATOM     11  C   UNL     1      -2.504 -17.942  32.727  1.00  0.00     0.017 A 
ATOM     12  C   UNL     1      -1.499 -18.170  33.699  1.00  0.00    -0.038 A 
ATOM     13  C   UNL     1       0.864 -19.114  34.317  1.00  0.00    -0.010 C 
ATOM     14  C   UNL     1      -1.789 -17.721  35.151  1.00  0.00    -0.010 C 
ATOM     15  C   UNL     1       0.885 -20.638  34.601  1.00  0.00     0.016 C 
ATOM     16  C   UNL     1       2.233 -18.693  33.757  1.00  0.00     0.016 C 
ATOM     17  C   UNL     1       0.632 -18.347  35.625  1.00  0.00     0.012 C 
ATOM     18  C   UNL     1      -1.643 -16.192  35.234  1.00  0.00     0.016 C 
ATOM     19  C   UNL     1      -3.210 -18.118  35.539  1.00  0.00     0.016 C 
ATOM     20  C   UNL     1      -0.817 -18.419  36.121  1.00  0.00     0.012 C 
BRANCH   8  21
ATOM     21  O   UNL     1      -0.931 -19.311  29.732  1.00  0.00    -0.496 OA
ATOM     22  C   UNL     1      -0.923 -20.701  29.489  1.00  0.00     0.278 C 
ENDBRANCH   8  21
ENDBRANCH   6   7
BRANCH   5  23
ATOM     23  O   UNL     1      -2.038 -16.405  29.338  1.00  0.00    -0.507 OA
ATOM     24  H   UNL     1      -1.922 -15.548  29.820  1.00  0.00     0.293 HD
ENDBRANCH   5  23
BRANCH   4  25
ATOM     25  C   UNL     1      -6.846 -19.252  29.917  1.00  0.00     0.047 C 
BRANCH  25  26
ATOM     26  C   UNL     1      -8.082 -18.885  29.354  1.00  0.00     0.132 C 
BRANCH  26  27
ATOM     27  C   UNL     1      -9.310 -18.867  30.033  1.00  0.00     0.355 C 
ATOM     28  O   UNL     1      -9.527 -19.660  30.987  1.00  0.00    -0.247 OA
ATOM     29  O   UNL     1     -10.145 -18.026  29.642  1.00  0.00    -0.247 OA
ENDBRANCH  26  27
ENDBRANCH  25  26
ENDBRANCH   4  25
TORSDOF 6
ENDMDL
