# Supplementary material for: Sample efficient reinforcement learning with active learning for molecular design
Source: Chem Sci. 2024 Feb 8;15(11):4146–60. doi: 10.1039/d3sc04653b (PMC10935729; doi:10.1039/d3sc04653b)
Supplement: SC-015-D3SC04653B-s001 [file SC-015-D3SC04653B-s001.zip › reinforcement-learning-active-learning-main/data/RXRa/vina_config.txt]

receptor = /RXRa/minimised/2p1t_apo_explicitH_minimised.pdbqt

center_x = -3.158
center_y = -18.386
center_z = 31.513
size_x = 20.0
size_y = 20.0
size_z = 20.0
