# Supplementary material for: Sample efficient reinforcement learning with active learning for molecular design
Source: Chem Sci. 2024 Feb 8;15(11):4146–60. doi: 10.1039/d3sc04653b (PMC10935729; doi:10.1039/d3sc04653b)
Supplement: SC-015-D3SC04653B-s001 [file SC-015-D3SC04653B-s001.zip › reinforcement-learning-active-learning-main/icolos/examples/hpc_script/REINVENT_script.sh]

#!/bin/bash -l
#SBATCH -N 1
#SBATCH -c 16
#SBATCH --mem=28G
#SBATCH --time=346:0:0
#SBATCH -p gpu
#SBATCH --gres=gpu:1
#SBATCH --output=%j.out
#SBATCH --error=%j.err

/projects/reinvent/miniconda3/envs/reinvent.v3.0/bin/python /projects/reinvent/input.py /projects/reinvent/test/CL.json
