# Supplementary material for: Sample efficient reinforcement learning with active learning for molecular design
Source: Chem Sci. 2024 Feb 8;15(11):4146–60. doi: 10.1039/d3sc04653b (PMC10935729; doi:10.1039/d3sc04653b)
Supplement: SC-015-D3SC04653B-s001 [file SC-015-D3SC04653B-s001.zip › reinforcement-learning-active-learning-main/icolos/examples/hpc_script/SLURM_script.sh]

#!/bin/bash -l
#SBATCH -N 1
#SBATCH -t 0-02:59:00
#SBATCH -p core
#SBATCH --ntasks-per-node=5
#SBATCH --mem-per-cpu=2G

source /projects/cc/mai/miniconda3/bin/activate /projects/cc/mai/miniconda3/envs/icolosprod
icolos -conf /projects/cc/mai/examples/Icolos/MPI_test/workflow_ReSCoSS.json \
       --global_variables "output_dir:<path>/icolos/tests/junk" -debug
