# Supplementary material for: Sample efficient reinforcement learning with active learning for molecular design
Source: Chem Sci. 2024 Feb 8;15(11):4146–60. doi: 10.1039/d3sc04653b (PMC10935729; doi:10.1039/d3sc04653b)
Supplement: SC-015-D3SC04653B-s001 [file SC-015-D3SC04653B-s001.zip › reinforcement-learning-active-learning-main/icolos/examples/workflow/desmond_md.json]

{
    "workflow": {
        "header": {
            "version": "1.8.1",
            "workflow_id": "desmond md",
            "description": "Desmond simulation.",
            "environment": {
                "export": [
                ]
            },
            "global_variables": {
				"output_dir": "{package_dir}/tests/junk/desmond"
            }
        },
        "steps": [{
                "step_id": "desmond_md",
                "type": "desmond",
                "execution": {
                    "prefix_execution": "module load schrodinger/2021-1-js-aws"
                    },
                "settings": {
                    "arguments": {
                        "flags": [],
                        "parameters": {
                            "-HOST": "localhost"
                        }
                    },
                    "additional": {
						"setup_msj_fields": {

						},
						"msj_fields": {

						},
						"cfg_fields": {
							"time": 0.01
						}
                    }
                },
                "input": {
                    "generic": [{
                            "source": "{package_dir}/../IcolosData/molecules/1UYD/1UYD_apo.pdb",
                            "extension": "pdb"
                        }
                    ]
                },
                "writeout": [
                    {
                        "generic": {
                            "key": "cms"
                        },
                        "destination": {
                            "resource": "{output_dir}",
                            "type": "file",
                            "format": "txt",
							"mode": "automatic"
                        }
                    },{
                        "generic": {
                            "key": "dir"
                        },
                        "destination": {
                            "resource": "{output_dir}",
                            "type": "file",
                            "format": "txt",
							"mode": "dir"
                        }
                    }
                ]
            } 
        ]
    }
}
