# Supplementary material for: Sample efficient reinforcement learning with active learning for molecular design
Source: Chem Sci. 2024 Feb 8;15(11):4146–60. doi: 10.1039/d3sc04653b (PMC10935729; doi:10.1039/d3sc04653b)
Supplement: SC-015-D3SC04653B-s001 [file SC-015-D3SC04653B-s001.zip › reinforcement-learning-active-learning-main/icolos/examples/workflow/docking/active_learning_docking.json]

{
    "workflow": {
        "header": {
			"version": "1.9.0",
            "workflow_id": "active_learning_docking",
            "description": "bayesian optimisation scheme with glide docking oracle",
            "environment": {
                "export": [

                ]
            },
            "global_variables": {
            }
        },
        "steps": [{
                "step_id": "active_learning",
                "type": "active_learning",
			"settings": {
				  "additional": {
					  "virtual_lib": "/path/to/lib.sdf",
					  "evaluate": true,
					  "n_rounds": 25,
					  "init_samples":128,
					  "batch_size" : 128,
					  "criteria": "r_i_docking_score",
					  "running_mode": "active_learning",
					  "debug": true,
					  "oracle_config": [{
						  "step_id": "Glide_oracle",
						  "type": "glide",
						  "execution": {
							  "prefix_execution": "module load schrodinger/2021-2-js-aws",
							  "parallelization": {
								  "jobs": 128,
								  "max_length_sublists": 1
							  },
							  "failure_policy": {
								  "n_tries": 1
							  }
						  },
						  "settings": {
							  "arguments": {
								  "flags": [],
								  "parameters": {
									  "-HOST": "cpu-only"
								  }
							  },
							  "additional": {
								  "configuration": {
									  "AMIDE_MODE": "trans",
									  "EXPANDED_SAMPLING": "True",
									  "GRIDFILE": ["/path/to/grid.zip"],
									  "NENHANCED_SAMPLING": "1",
									  "POSE_OUTTYPE": "ligandlib_sd",
									  "POSES_PER_LIG": "1",
									  "POSTDOCKSTRAIN": "True",
									  "PRECISION": "SP",
									  "REWARD_INTRA_HBONDS": "True",
									  "REF_LIGAND_FILE": "/path/to/reflig.maegz",
									  "CORE_DEFINITION": "smarts",
									  "CORE_SMARTS": "c1cccc1",
									  "CORE_ATOMS": "1, 2, 3, 4, 5, 6",
									  "CORE_RESTRAIN": "True",
									  "CORECONS_FALLBACK": "True",
									  "USE_REF_LIGAND": "True"
								  },
								  "time_limit_per_task" : 120
							  }
						  }
						  
					  }
					  ]
				  }
			  },
			  "writeout": [
				{
					"generic": {
						"key": "pkl"
					},
					"destination": {
						"resource": "{output_dir}/final_model.pkl",
						"type": "file",
						"format": "TXT"
					}
				}
			]
		  }            
        ]
    }
}
