# Supplementary material for: Sample efficient reinforcement learning with active learning for molecular design
Source: Chem Sci. 2024 Feb 8;15(11):4146–60. doi: 10.1039/d3sc04653b (PMC10935729; doi:10.1039/d3sc04653b)
Supplement: SC-015-D3SC04653B-s001 [file SC-015-D3SC04653B-s001.zip › reinforcement-learning-active-learning-main/icolos/examples/workflow/docking/adv_target_preparation.json]

{
    "workflow": {
        "header": {
            "version": "1.9.0",
            "workflow_id": "AutoDock Vina target preparation",
            "description": "Runs target preparation for AutoDock Vina and generates a PDBQT receptor file.",
            "environment": {
                "export": [{
                        "key": "OE_LICENSE",
                        "value": "/opt/scp/software/oelicense/1.0/oe_license.seq1"
                    }

                ]
            },
            "global_variables": {
                "receptor_input_apo_path": "{package_dir}/../IcolosData/molecules/1UYD/1UYD_apo.pdb",
                "reference_ligand_path": "{package_dir}/../IcolosData/molecules/1UYD/PU8_native_ligand.pdb",
                "receptor_output_path": "{package_dir}/tests/junk/1UYD_fixed.pdbqt"
            }
        },
        "steps": [{
                "step_id": "ADV_target_preparation",
                "type": "vina_target_preparation",
                "execution": {
                },
                "settings": {
                    "arguments": {
                        "flags": [],
                        "parameters": {
                        }
                    },
                    "additional": {
                        "pH": 7.4,
                        "input_receptor_pdb": "{receptor_input_apo_path}",
                        "output_receptor_pdbqt": "{receptor_output_path}",
                        "extract_box": {
                            "reference_ligand_path": "{reference_ligand_path}",
                            "reference_ligand_format": "PDB"
                        }
                    }
                }
            }
        ]
    }
}
