# Supplementary material for: Sample efficient reinforcement learning with active learning for molecular design
Source: Chem Sci. 2024 Feb 8;15(11):4146–60. doi: 10.1039/d3sc04653b (PMC10935729; doi:10.1039/d3sc04653b)
Supplement: SC-015-D3SC04653B-s001 [file SC-015-D3SC04653B-s001.zip › reinforcement-learning-active-learning-main/icolos/examples/workflow/fep_plus/fep_plus_aws.json]

{
    "workflow": {
        "header": {
            "version": "1.9.0",
            "workflow_id": "Docking/FEP+ combined workflow",
            "description": "Test setup for FEP+ integration being run in the cloud (AWS).",
            "environment": {
                "export": [
                ]
            },
            "global_variables": {
                "smiles": "4-[4-(4-chlorophenyl)-2-methyl-1,3-thiazol-5-yl]benzenesulfonamide:Cc1nc(-c2ccc(Cl)cc2)c(-c2ccc(S(N)(=O)=O)cc2)s1;N-methyl-N-(4-methylphenyl)-4-(4-methylsulfonylphenyl)-6-(trifluoromethyl)pyrimidin-2-amine:Cc1ccc(N(C)c2nc(-c3ccc(S(C)(=O)=O)cc3)cc(C(F)(F)F)n2)cc1"
            }
        },
        "steps": [
                {
                "step_id": "Ligprep",
                "type": "ligprep",
                "execution": {
                    "prefix_execution": "module load schrodinger/2020-4",
                    "parallelization": {
                        "jobs": 2,
                        "max_length_sublists": 1
                    },
                    "failure_policy": {
                        "n_tries": 3
                    }
                },
                "settings": {
                    "arguments": {
                        "flags": ["-epik"],
                        "parameters": {
                            "-ph": 7.0,
                            "-pht": 2.0,
                            "-s": 10,
							"-bff": 14,
							"-HOST": "localhost"
                        }
                    },
                    "additional": {
                        "filter_file": {
                            "Total_charge": "!= 0"
                        }
                    }
                },
                "input": {
                    "compounds": [{
                            "source": "{smiles}",
                            "source_type": "string"
                        }
                    ]
                }
            },
            {
                "step_id": "Glide",
                "type": "glide",
                "execution": {
                    "prefix_execution": "module load schrodinger/2021-1-js-aws",
                    "parallelization": {
                        "jobs": 4,
                        "max_length_sublists": 1
                    },
                    "failure_policy": {
                        "n_tries": 3
                    }
                },
                "settings": {
                    "arguments": {
                        "flags": [],
                        "parameters": {
                            "-HOST": "cpu-only"
                        }
                    },
                    "additional": {
                        "configuration": {
                            "AMIDE_MODE": "trans",
                            "EXPANDED_SAMPLING": "True",
                            "GRIDFILE": ["{package_dir}/../IcolosData_junk/molecules/1CX2/1cx2_GridGen.zip"],
                            "NENHANCED_SAMPLING": "1",
                            "POSE_OUTTYPE": "poseviewer",
                            "POSES_PER_LIG": "1",
                            "POSTDOCK_NPOSE": "25",
                            "POSTDOCKSTRAIN": "True",
                            "PRECISION": "SP",
                            "REWARD_INTRA_HBONDS": "True"
                        }
                    }
                },
                "input": {
                    "compounds": [{
                            "source": "Ligprep",
                            "source_type": "step"
                        }
                    ]
                }
            },{
                "step_id": "FEP_plus_setup",
                "type": "fep_plus_setup",
                "execution": {
                    "prefix_execution": "module load schrodinger/2021-2-js-aws"
                },
                "settings": {

                },
                "input": {
                    "compounds": [{
                        "source": "Glide",
                        "source_type": "step"
                        
                    }]
                }
            },{
                "step_id": "FEP_plus_exec",
                "type": "fep_plus_exec",
                "execution": {
                   "prefix_execution": "module load schrodinger/2021-2-js-aws "
                },
                "token_guard": {
                    "prefix_execution": "module load schrodinger/2021-2-js-aws",
                    "binary_location": "ssh <location> /opt/schrodinger/suite/installations/default",
                    "token_pools": {
                        "FEP_GPGPU": 16
                    },
                    "wait_interval_seconds": 30,
                    "wait_limit_seconds": 0
                },
                "settings": {
                    "arguments": {
                        "flags": [],
                        "parameters": {
                            "-JOBNAME": "test",
                            "-HOST": "fep-compute"
                        }
                    }
                },
                "input": {
                    "compounds": [{
                        "source": "Glide",
                        "source_type": "step"
                    }],
                    "generic": [{
                        "source": "FEP_plus_setup",
                        "extension": "fmp"
                    }]
                },
                "writeout": [{
                        "compounds": {
                            "category": "conformers",
                            "selected_tags": ["dG", "docking_score"]
                        },
                        "destination": {
                            "resource": "{package_dir}/tests/junk/fe_plus_resultsv",
                            "type": "file",
                            "format": "CSV"
                        }
                }]
            }
            
        ]
    }
}
