# Supplementary material for: Sample efficient reinforcement learning with active learning for molecular design
Source: Chem Sci. 2024 Feb 8;15(11):4146–60. doi: 10.1039/d3sc04653b (PMC10935729; doi:10.1039/d3sc04653b)
Supplement: SC-015-D3SC04653B-s001 [file SC-015-D3SC04653B-s001.zip › reinforcement-learning-active-learning-main/icolos/examples/workflow/gromacs/gromacs_ensemble_mmgbsa.json]

{
	"workflow": {
		"header": {
			"version": "1.9.0",
			"workflow_id": "gromacs_ensemble_mmgbsa",
			"description": "ensemble MMGBSA demonstration - step iteration + SLURM job control",
			"environment": {
				"export": [
					{
						"key": "GMX_GPU_DD_COMMS",
						"value": "true"
					},
					{
						"key": "GMX_GPU_PME_PP_COMMS",
						"value": "true"
					},
					{
						"key": "GMX_FORCE_UPDATE_DEFAULT_GPU",
						"value": "true"
					}
				]
			},
			"global_variables": {
				"file_base": "{package_dir}/../IcolosData/gromacs/protein",
				"output_dir": "{package_dir}/tests/junk/gromacs"
			}
		},
		"steps": [
			{
				"step_id": "01_pdb2gmx",
				"type": "pdb2gmx",
				"execution": {
					"prefix_execution": "module load GROMACS/2021-fosscuda-2019a-PLUMED-2.7.1-Python-3.7.2"
				},
				"settings": {
					"arguments": {
						"flags": [
							"-ignh"
						],
						"parameters": {
							"-water": "tip3p",
							"-ff": "amber03"
						}
					},
					"additional": {
						"charge_method": "gas"
					}
				},
				"input": {
					"generic": [
						{
							"source": "{file_base}/1BVG.pdb",
							"extension": "pdb"
						}
					]
				}
			},
			{
				"step_id": "02_editconf",
				"type": "editconf",
				"execution": {
					"prefix_execution": "module load GROMACS/2021-fosscuda-2019a-PLUMED-2.7.1-Python-3.7.2"
				},
				"settings": {
					"arguments": {
						"flags": [
							"-c"
						],
						"parameters": {
							"-d": "1.2",
							"-bt": "dodecahedron"
						}
					},
					"additional": {}
				},
				"input": {
					"gmx_state": {
						"source": "01_pdb2gmx"
					}
				}
			},
			{
				"step_id": "03_solvate",
				"type": "solvate",
				"execution": {
					"prefix_execution": "module load GROMACS/2021-fosscuda-2019a-PLUMED-2.7.1-Python-3.7.2"
				},
				"settings": {
					"arguments": {
						"flags": [],
						"parameters": {
							"-cs": "spc216.gro"
						}
					},
					"additional": {}
				},
				"input": {
					"gmx_state": {
						"source": "02_editconf"
					}
				}
			},
			{
				"step_id": "04_grompp",
				"type": "grompp",
				"execution": {
					"prefix_execution": "module load GROMACS/2021-fosscuda-2019a-PLUMED-2.7.1-Python-3.7.2"
				},
				"settings": {
					"arguments": {
						"flags": [],
						"parameters": {}
					},
					"additional": {
						"restraints": false
					}
				},
				"input": {
					"generic": [
						{
							"source": "{file_base}/ions.mdp",
							"extension": "mdp"
						}
					],
					"gmx_state": {
						"source": "03_solvate"
					}
				}
			},
			{
				"step_id": "05_genion",
				"type": "genion",
				"execution": {
					"prefix_execution": "module load GROMACS/2021-fosscuda-2019a-PLUMED-2.7.1-Python-3.7.2"
				},
				"settings": {
					"arguments": {
						"flags": [
							"-neutral"
						],
						"parameters": {
							"-pname": "NA",
							"-nname": "CL"
						}
					},
					"additional": {
						"pipe_input": "SOL"
					}
				},
				"input": {
					"gmx_state": {
						"source": "04_grompp"
					}
				}
			},
			{
				"step_id": "06_grompp_eminim",
				"type": "grompp",
				"execution": {
					"prefix_execution": "module load GROMACS/2021-fosscuda-2019a-PLUMED-2.7.1-Python-3.7.2"
				},
				"settings": {
					"arguments": {
						"flags": [],
						"parameters": {}
					},
					"additional": {
						"restraints": false,
						"replicas": 4
					}
				},
				"input": {
					"generic": [
						{
							"source": "{file_base}/minim.mdp",
							"extension": "mdp"
						}
					],
					"gmx_state": {
						"source": "05_genion"
					}
				}
			},
			{
				"step_id": "07_eminim_mdrun",
				"type": "mdrun",
				"execution": {
					"platform": "slurm",
					"resources": {
						"partition": "gpu",
						"gres": "gpu:1",
						"modules": [
							"GROMACS/2021-fosscuda-2019a-PLUMED-2.7.1-Python-3.7.2"
						]
					}
				},
				"settings": {
					"arguments": {
						"flags": [],
						"parameters": {}
					},
					"additional": {}
				},
				"input": {
					"gmx_state": {
						"source": "06_grompp_eminim"
					}
				}
			},
			{
				"step_id": "08_nvt_grompp",
				"type": "grompp",
				"execution": {
					"prefix_execution": "module load GROMACS/2021-fosscuda-2019a-PLUMED-2.7.1-Python-3.7.2"
				},
				"settings": {
					"arguments": {
						"flags": [],
						"parameters": {
							"-n": "index.ndx"
						}
					},
					"additional": {
						"make_ndx_command": "auto",
						"restraints": true,
						"replicas": 4
					}
				},
				"input": {
					"generic": [
						{
							"source": "{file_base}/nvt_equil.mdp",
							"extension": "mdp"
						}
					],
					"gmx_state": {
						"source": "07_eminim_mdrun"
					}
				}
			},
			{
				"step_id": "09_nvt_mdrun",
				"type": "mdrun",
				"execution": {
					"platform": "slurm",
					"resources": {
						"partition": "gpu",
						"gres": "gpu:1",
						"modules": [
							"GROMACS/2021-fosscuda-2019a-PLUMED-2.7.1-Python-3.7.2"
						]
					}
				},
				"settings": {
					"arguments": {
						"flags": [],
						"parameters": {}
					},
					"additional": {}
				},
				"input": {
					"gmx_state": {
						"source": "08_nvt_grompp"
					}
				}
			},
			{
				"step_id": "10_npt_grompp",
				"type": "grompp",
				"execution": {
					"prefix_execution": "module load GROMACS/2021-fosscuda-2019a-PLUMED-2.7.1-Python-3.7.2"
				},
				"settings": {
					"arguments": {
						"flags": [],
						"parameters": {
							"-n": "index.ndx"
						}
					},
					"additional": {
						"make_ndx_command": "auto",
						"restraints": true,
						"replicas": 4
					}
				},
				"input": {
					"generic": [
						{
							"source": "{file_base}/npt_equil.mdp",
							"extension": "mdp"
						}
					],
					"gmx_state": {
						"source": "09_nvt_mdrun"
					}
				}
			},
			{
				"step_id": "11_npt_mdrun",
				"type": "mdrun",
				"execution": {
					"platform": "slurm",
					"resources": {
						"partition": "gpu",
						"gres": "gpu:1",
						"modules": [
							"GROMACS/2021-fosscuda-2019a-PLUMED-2.7.1-Python-3.7.2"
						]
					}
				},
				"settings": {
					"arguments": {
						"flags": [],
						"parameters": {}
					},
					"additional": {}
				},
				"input": {
					"gmx_state": {
						"source": "10_npt_grompp"
					}
				}
			},
			{
				"step_id": "12_prod_md_grompp",
				"type": "grompp",
				"execution": {
					"prefix_execution": "module load GROMACS/2021-fosscuda-2019a-PLUMED-2.7.1-Python-3.7.2"
				},
				"settings": {
					"arguments": {
						"flags": [],
						"parameters": {
							"-n": "index.ndx"
						}
					},
					"additional": {
						"fields": {
							"nsteps": "4000000"
						},
						"make_ndx_command": "auto",
						"restraints": false,
						"replicas": 4
					}
				},
				"input": {
					"generic": [
						{
							"source": "{file_base}/md.mdp",
							"extension": "mdp"
						}
					],
					"gmx_state": {
						"source": "11_npt_mdrun"
					}
				}
			},
			{
				"step_id": "13_prod_mdrun",
				"type": "mdrun",
				"execution": {
					"platform": "slurm",
					"resources": {
						"partition": "gpu",
						"gres": "gpu:1",
						"modules": [
							"GROMACS/2021-fosscuda-2019a-PLUMED-2.7.1-Python-3.7.2"
						]
					}
				},
				"settings": {
					"arguments": {
						"flags": [],
						"parameters": {
							"-nb": "gpu",
							"-bonded": "gpu",
							"-pme": "gpu"
						}
					}
				},
				"input": {
					"gmx_state": {
						"source": "12_prod_md_grompp"
					}
				}
			},
			{
				"step_id": "14_trjconv",
				"type": "trjconv",
				"execution": {
					"prefix_execution": "module load GROMACS/2021-fosscuda-2019a-PLUMED-2.7.1-Python-3.7.2"
				},
				"settings": {
					"arguments": {
						"flags": [
							"-center"
						],
						"parameters": {
							"-pbc": "mol",
							"-n": "index.ndx"
						}
					},
					"additional": {
						"pipe_input": "Protein_Other System"
					}
				},
				"input": {
					"gmx_state": {
						"source": "13_prod_mdrun"
					}
				}
			},
			{
				"step_id": "14b_trjconv",
				"type": "trjconv",
				"execution": {
					"prefix_execution": "module load GROMACS/2021-fosscuda-2019a-PLUMED-2.7.1-Python-3.7.2"
				},
				"settings": {
					"arguments": {
						"flags": [],
						"parameters": {
							"-fit": "rot+trans",
							"-n": "index.ndx"
						}
					},
					"additional": {
						"pipe_input": "Protein_Other System"
					}
				},
				"input": {
					"gmx_state": {
						"source": "14_trjconv"
					}
				}
			},
			{
				"step_id": "15_gmx_MMPBSA",
				"type": "gmx_mmpbsa",
				"execution": {
					"prefix_execution": "module load GROMACS/2021-fosscuda-2019a-PLUMED-2.7.1-Python-3.7.2 && module load gmx_MMPBSA/1.3.3-fosscuda-2019a-Python-3.7.2"
				},
				"settings": {
					"arguments": {
						"parameters": {}
					},
					"additional": {
						"coupling_groups": "Protein Other"
					}
				},
				"input": {
					"gmx_state": {
						"source": "14b_trjconv"
					}
				},
				"writeout": [
					{
						"gmx_state": {
							"key": "dat"
						},
						"destination": {
							"resource": "{output_dir}"
						}
					}
				]
			}
		]
	}
}
