# Supplementary material for: Sample efficient reinforcement learning with active learning for molecular design
Source: Chem Sci. 2024 Feb 8;15(11):4146–60. doi: 10.1039/d3sc04653b (PMC10935729; doi:10.1039/d3sc04653b)
Supplement: SC-015-D3SC04653B-s001 [file SC-015-D3SC04653B-s001.zip › reinforcement-learning-active-learning-main/icolos/examples/workflow/input_file_types.json]

{
    "workflow": {
        "header": {
            "version": "1.8.1",
            "workflow_id": "input_file_types_example",
            "description": "This configuration illustrates the use of different input file types.",
            "logging": {
              "logfile": "tests/junk/input_file_types.log"
            },
            "environment": {
                "export": [{
                        "key": "XTBHOME",
                        "value": "/opt/scp/services/reinvent/Icolos/binaries/xtb-6.3.2"
                    }, {
                        "key": "XTBPATH",
                        "value": "${XTBHOME}/share/xtb"
                    }, {
                        "key": "PATH",
                        "value": "${PATH}:${XTBHOME}/bin"
                    }, {
                        "key": "PKG_CONFIG_PATH",
                        "value": "${PKG_CONFIG_PATH}:${XTBHOME}/lib64/pkgconfig"
                    }
                ]
            }
        },
        "steps": [{
                "step_id": "01_initialization_from_SDF",
                "type": "initialization",
                "input": {
                  "compounds": [
                    {
                      "source": "{package_dir}/../IcolosData/molecules/aspirin.sdf",
                      "source_type": "file",
                      "format": "SDF"
                    }
                  ]
                }
            },
            {
                "step_id": "01_initialization_SMI",
                "type": "initialization",
                "input": {
                  "compounds": [
                    {
                      "source": "{package_dir}/../IcolosData/molecules/paracetamol.smi",
                      "source_type": "file",
                      "format": "SMI"
                    }
                  ]
                }
            },
            {
                "step_id": "01_initialization_CSV",
                "type": "initialization",
                "input": {
                  "compounds": [
                    {
                      "source": "{package_dir}/../IcolosData/molecules/small_molecules.csv",
                      "columns": {
                        "smiles": "SMILES",
                        "names": "name"
                      },
                      "source_type": "file",
                      "format": "CSV"
                    }
                  ]
                }
            },
            {
                "step_id": "02_embed_SMI",
                "type": "embedding",
                "settings": {
                    "arguments": {
                        "flags": [],
                        "parameters": {
                            "method": "rdkit"
                        }
                    }
                },
                "input": {
                  "compounds": [
                    {
                      "source": "01_initialization_SMI",
                      "source_type": "step"
                    }
                  ]
                }
            }
        ]
    }
}
