# Supplementary material for: Sample efficient reinforcement learning with active learning for molecular design
Source: Chem Sci. 2024 Feb 8;15(11):4146–60. doi: 10.1039/d3sc04653b (PMC10935729; doi:10.1039/d3sc04653b)
Supplement: SC-015-D3SC04653B-s001 [file SC-015-D3SC04653B-s001.zip › reinforcement-learning-active-learning-main/icolos/examples/workflow/pmx/pmx_abfe.json]

{
	"workflow": {
		"header": {
			"version": "1.9.0",
			"workflow_id": "Full PMX workflow - abfe",
			"description": "PMX full abfe calculation",
			"environment": {
				"export": [
					{
						"key": "GMX_GPU_DD_COMMS",
						"value": "true"
					},
					{
						"key": "GMX_GPU_PME_PP_COMMS",
						"value": "true"
					},
					{
						"key": "GMX_FORCE_UPDATE_DEFAULT_GPU",
						"value": "true"
					},
					{
						"key": "ACPYPE",
						"value": "${ACPYPE}/acpype"
					},
					{
						"key": "PMX_PYTHON",
						"value": "<fill_path>/pmx/bin/python"
					},
					{
						"key": "PMX",
						"value": "<fill_path>/pmx/bin/pmx"
					},
					{
						"key": "GMXLIB",
						"value": "<fill_path>/pmx/src/pmx/data/mutff"
					}
				]
			},
			"global_variables": {
				"file_path": "{package_dir}/../IcolosData/pmx",
				"output_dir": "{work_dir}/tests/junk/pmx"
			},
			"global_settings": {
				"single_directory": true,
				"remove_temporary_files": false
			}
		},
		"steps": [
			{
				"step_id": "pmx_abfe_setup",
				"type": "pmx_abfe_setup",
				"execution": {
					"prefix_execution": "module load GROMACS/2021-fosscuda-2019a-PLUMED-2.7.1-Python-3.7.2",
					"parallelization": {
						"jobs": 8
					},
					"failure_policy": {
						"n_tries": 10
					}
				},
				"settings": {
					"arguments": {
						"parameters": {}
					},
					"additional": {
						"sim_types": [
							"em",
							"nvt",
							"npt",
							"eq",
							"transitions"
						],
						"water":"tip3p",
						"replicas": 1,
						"forcefield": "amber99sb-star-ildn-mut"
					}
				},
				"input": {
					"compounds": [
						{
							"source": "{file_path}/ligands_subset.sdf",
							"source_type": "file",
							"format": "SDF"
						}
					],
					"generic": [
						{
							"source": "{file_path}/abfe/mdp/",
							"extension": "mdp"
						},
						{
							"source": "{file_path}/5tbm.pdb",
							"extension": "pdb"
						}
					],
					"work_dir": "{output_dir}"
				}
			},
			{
				"step_id": "prepare_em",
				"type": "pmx_prepare_simulations",
				"execution": {
					"prefix_execution": "module load GROMACS/2021-fosscuda-2019a-PLUMED-2.7.1-Python-3.7.2",
					"parallelization": {
						"jobs": 8
					}

				},
				"settings": {
					"arguments": {
						"flags": [],
						"parameters": {}
					},
					"additional": {
						"sim_type": "em",
						"run_type": "abfe"
					}
				},
				"input": {
					"compounds": [
						{
							"source": "pmx_abfe_setup",
							"source_type": "step"
						}
					]
				}
			},
			{
				"step_id": "mdrun_eq",
				"type": "pmx_run_simulations",
				"execution": {
					"platform": "slurm",
					"resources": {
						"partition": "gpu",
						"gres": "gpu:1",
						"modules": [
							"GROMACS/2021-fosscuda-2019a-PLUMED-2.7.1-Python-3.7.2"
						]
					},
					"parallelization": {
						"jobs": 1
					}
				},
				"settings": {
					"arguments": {
						"parameters": {
				
						}
					},
					"additional": {
						"sim_type": "em",
						"run_type": "abfe"
					}
				},
				"input": {
					"compounds": [
						{
							"source": "pmx_abfe_setup",
							"source_type": "step"
						}
					]
				}
			},
			{
				"step_id": "prepare-npt",
				"type": "pmx_prepare_simulations",
				"execution": {
					"prefix_execution": "module load GROMACS/2021-fosscuda-2019a-PLUMED-2.7.1-Python-3.7.2"
				},
				"settings": {
					"arguments": {
						"flags": [],
						"parameters": {}
					},
					"additional": {
						"sim_type": "nvt",
						"run_type": "abfe"
					}
				},
				"input": {
					"compounds": [
						{
							"source": "pmx_abfe_setup",
							"source_type": "step"
						}
					]
				}
			},
			{
				"step_id": "nvt_equil",
				"type": "pmx_run_simulations",
				"execution": {
					"platform": "slurm",
					"resources": {
						"partition": "gpu",
						"gres": "gpu:1",
						"modules": [
							"GROMACS/2021-fosscuda-2019a-PLUMED-2.7.1-Python-3.7.2"
						]
					},
					"parallelization": {
						"jobs": 1
					}
				},
				"settings": {
					"arguments": {
						"parameters": {
					
						}
					},
					"additional": {
						"sim_type": "nvt",

						"run_type": "abfe"
					}
				},
				"input": {
					"compounds": [
						{
							"source": "pmx_abfe_setup",
							"source_type": "step"
						}
					]
				}
			},
			{
				"step_id": "prepare_npt",
				"type": "pmx_prepare_simulations",
				"execution": {
					"prefix_execution": "module load GROMACS/2021-fosscuda-2019a-PLUMED-2.7.1-Python-3.7.2"
				},
				"settings": {
					"arguments": {
						"flags": [],
						"parameters": {}
					},
					"additional": {
						"sim_type": "npt",
						"run_type": "abfe"
					}
				},
				"input": {
					"compounds": [
						{
							"source": "pmx_abfe_setup",
							"source_type": "step"
						}
					]
				}
			},
			{
				"step_id": "equilibration_npt",
				"type": "pmx_run_simulations",
				"execution": {
					"platform": "slurm",
					"resources": {
						"partition": "gpu",
						"gres": "gpu:1",
						"modules": [
							"GROMACS/2021-fosscuda-2019a-PLUMED-2.7.1-Python-3.7.2"
						]
					},
					"parallelization": {
						"jobs": 1
					}
				},
				"settings": {
					"arguments": {
						"parameters": {
						
						}
					},
					"additional": {
						"sim_type": "npt",
						"run_type": "abfe"


					}
				},
				"input": {
					"compounds": [
						{
							"source": "pmx_abfe_setup",
							"source_type": "step"
						}
					]
				}
			},
			{
				"step_id": "prepare_end_state",
				"type": "pmx_prepare_simulations",
				"execution": {
					"prefix_execution": "module load GROMACS/2021-fosscuda-2019a-PLUMED-2.7.1-Python-3.7.2"
				},
				"settings": {
					"arguments": {
						"flags": [],
						"parameters": {}
					},
					"additional": {
						"sim_type": "eq",
						"run_type": "abfe"
					}
				},
				"input": {
					"compounds": [
						{
							"source": "pmx_abfe_setup",
							"source_type": "step"
						}
					]
				}
			},
			{
				"step_id": "end_state_md",
				"type": "pmx_run_simulations",
				"execution": {
					"platform": "slurm",
					"resources": {
						"partition": "gpu",
						"gres": "gpu:1",
						"modules": [
							"GROMACS/2021-fosscuda-2019a-PLUMED-2.7.1-Python-3.7.2"
						]
					},
					"parallelization": {
						"jobs": 1
					}
				},
				"settings": {
					"arguments": {
						"parameters": {}
					},
					"additional": {
						"sim_type": "eq",
						"run_type": "abfe"
					}
				},
				"input": {
					"compounds": [
						{
							"source": "pmx_abfe_setup",
							"source_type": "step"
						}
					]
				}
			},
			{
				"step_id": "pmx_prepare_simulations",
				"type": "pmx_prepare_transitions",
				"execution": {
					"prefix_execution": "module load GROMACS/2021-fosscuda-2019a-PLUMED-2.7.1-Python-3.7.2"
				},
				"settings": {
					"arguments": {
						"flags": [],
						"parameters": {}
					},
					"additional": {
						"sim_type": "transitions",

						"run_type": "abfe"

					}
				},
				"input": {
					"compounds": [
						{
							"source": "pmx_abfe_setup",
							"source_type": "step"
						}
					]
				}
			},
			{
				"step_id": "equilibration",
				"type": "pmx_run_simulations",
				"execution": {
					"platform": "slurm",
					"resources": {
						"partition": "gpu",
						"gres": "gpu:1",
						"modules": [
							"GROMACS/2021-fosscuda-2019a-PLUMED-2.7.1-Python-3.7.2"
						]
					},
					"parallelization": {
						"jobs": 16
					}
				},
				"settings": {
					"arguments": {
						"parameters": {}
					},
					"additional": {
						"sim_type": "transitions",
						"run_type": "abfe"
					}
				},
				"input": {
					"compounds": [
						{
							"source": "pmx_abfe_setup",
							"source_type": "step"
						}
					]
				}
			}
		]
	}
}
