# Supplementary material for: Sample efficient reinforcement learning with active learning for molecular design
Source: Chem Sci. 2024 Feb 8;15(11):4146–60. doi: 10.1039/d3sc04653b (PMC10935729; doi:10.1039/d3sc04653b)
Supplement: SC-015-D3SC04653B-s001 [file SC-015-D3SC04653B-s001.zip › reinforcement-learning-active-learning-main/icolos/examples/workflow/pmx/pmx_protein_rbfe.json]

{
	"workflow": {
		"header": {
			"version": "1.9.0",
			"workflow_id": "Full PMX workflow - rbfe",
			"description": "PMX full map calculation with parallel GPU sims.",
			"environment": {
				"export": [
					{
						"key": "GMX_GPU_DD_COMMS",
						"value": "true"
					},
					{
						"key": "GMX_GPU_PME_PP_COMMS",
						"value": "true"
					},
					{
						"key": "GMX_FORCE_UPDATE_DEFAULT_GPU",
						"value": "true"
					},
					{
						"key": "PMX_PYTHON",
						"value": "${CONDA}/envs/pmx/bin/python"
					},
					{
						"key": "PMX",
						"value": "<fill_path>/pmx/bin/pmx"
					},
					{
						"key": "GMXLIB",
						"value": "<fill_path>/pmx/src/pmx/data/mutff/"
					}
				]
			},
			"global_variables": {
				"file_path": "{package_dir}/../IcolosData/pmx",
				"output_dir": "{work_dir}/tests/junk/pmx/protein_pmx"
			},
			"global_settings": {
				"single_directory": true,
				"remove_temporary_files": false
			}
		},
		"steps": [
			
			{
				"step_id": "01_pmx_mutate",
				"type": "pmx_mutate",
				"execution": {
					"prefix_execution": "module load GROMACS/2021-fosscuda-2019a-PLUMED-2.7.1-Python-3.7.2",

					"parallelization": {
						"jobs": 24
					}
				},
				"settings": {
					"arguments": {
						"flags": [],
						"parameters": {}
					},
					"additional": {
						"water": "tip3p",
						"forcefield": "amber14sbmut"
					}
				},
				"input": {
					"generic": [
						{
							"source": "{file_path}/mutate/2flu.pdb",
							"extension": "pdb"
						},
						{
							"source": "{file_path}/mutate/mutations.mut",
							"extension": "mut"
						},
						{
							"source": "{file_path}/run_simulations/input/mdp/",
							"extension": "mdp"
						}
					],
					"work_dir": "{output_dir}"
				}
			},
			{
				"step_id": "02_pmx_gentop",
				"type": "pmx_gentop",
				"execution": {
					"parallelization": {
						"jobs": 24
					}
				},
				"settings": {
					"arguments": {
						"flags": [],
						"parameters": {}
					},
					"additional": {
						
					}
				}
			},
			{
				"step_id": "05_box_water_ions",
				"type": "pmx_box_water_ions",
				"execution": {
					"prefix_execution": "module load GROMACS/2021-fosscuda-2019a-PLUMED-2.7.1-Python-3.7.2",
					"parallelization": {
						"jobs": 24
					}
				},
				"settings": {
					"arguments": {
						"flags": [],
						"parameters": {}
					},
					"additional": {}
				}
			},
			{
				"step_id": "06_prepare_simulations",
				"type": "pmx_prepare_simulations",
				"execution": {
					"prefix_execution": "module load GROMACS/2021-fosscuda-2019a-PLUMED-2.7.1-Python-3.7.2",
					"parallelization": {
						"jobs": 8
					}
				},
				"settings": {
					"arguments": {
						"flags": [],
						"parameters": {}
					},
					"additional": {
						"sim_type": "em"
					}
				}
			},
			{
				"step_id": "06b_run_simulations",
				"type": "pmx_run_simulations",
				"execution": {
					"platform": "slurm",
					"resources": {
						"cores": "8",
						"partition": "gpu",
						"gres": "gpu:1",
						"modules": [
							"GROMACS/2021-fosscuda-2019a-PLUMED-2.7.1-Python-3.7.2"
						]
					},
					"parallelization": {
						"jobs": 1
					}
				},
				"settings": {
					"arguments": {
						"flags": [],
						"parameters": {}
					},
					"additional": {
						"sim_type": "em"
					}
				}
			},
			{
				"step_id": "06c_prepare_simulations_nvt",
				"type": "pmx_prepare_simulations",
				"execution": {
					"prefix_execution": "module load GROMACS/2021-fosscuda-2019a-PLUMED-2.7.1-Python-3.7.2",
					"parallelization": {
						"jobs": 24
					}
				},
				"settings": {
					"arguments": {
						"flags": [],
						"parameters": {}
					},
					"additional": {
						"sim_type": "nvt"
					}
				}
			},
			{
				"step_id": "06d_run_simulations",
				"type": "pmx_run_simulations",
				"execution": {
					"platform": "slurm",
					"resources": {
						"partition": "core",
						"cores": 16,
						"mem": "8g",
						"modules": [
							"GROMACS/2021-fosscuda-2019a-PLUMED-2.7.1-Python-3.7.2"
						]
					},
					"parallelization": {
						"jobs": 1
					}
				},
				"settings": {
					"arguments": {
						"flags": [],
						"parameters": {
							"-ntomp": 16,
							"-ntmpi": 1
						}
					},
					"additional": {
						"sim_type": "nvt"
					}
				}
			},
			{
				"step_id": "07_prepare_simulations",
				"type": "pmx_prepare_simulations",
				"execution": {
					"prefix_execution": "module load GROMACS/2021-fosscuda-2019a-PLUMED-2.7.1-Python-3.7.2",
					"parallelization": {
						"jobs": 24
					}
				},
				"settings": {
					"arguments": {
						"flags": [],
						"parameters": {}
					},
					"additional": {
						"sim_type": "eq"
					}
				}
			},
			{
				"step_id": "07b_run_simulations",
				"type": "pmx_run_simulations",
				"execution": {
					"platform": "slurm",
					"resources": {
						"partition": "gpu",
						"gres": "gpu:1",
						"modules": [
							"GROMACS/2021-fosscuda-2019a-PLUMED-2.7.1-Python-3.7.2"
						]
					},
					"parallelization": {
						"jobs": 1
					}
				},
				"settings": {
					"arguments": {
						"flags": [],
						"parameters": {}
					},
					"additional": {
						"sim_type": "eq"
					}
				}
			},
			{
				"step_id": "08_prep_transitions",
				"type": "pmx_prepare_transitions",
				"execution": {
					"prefix_execution": "module load GROMACS/2021-fosscuda-2019a-PLUMED-2.7.1-Python-3.7.2",
					"parallelization": {
						"jobs": 24
					}
				},
				"settings": {
					"arguments": {
						"flags": [],
						"parameters": {}
					},
					"additional": {
						"sim_type": "transitions"
					}
				}
			},
			{
				"step_id": "09_run_transitions",
				"type": "pmx_run_simulations",
				"execution": {
					"platform": "slurm",
					"resources": {
						"partition": "core",
						"cores": 16,
						"mem": "8g",
						"time": "48:00:00",
						"modules": [
							"GROMACS/2021-fosscuda-2019a-PLUMED-2.7.1-Python-3.7.2"
						]
					},
					"parallelization": {
						"jobs": 1
					}
				},
				"settings": {
					"arguments": {
						"flags": [],
						"parameters": {}
					},
					"additional": {
						"sim_type": "transitions"
					}
				},
				"input": {
					"generic": []
				}
			},
			{
				"step_id": "pmx_analyse",
				"type": "pmx_run_analysis",
				"execution": {
					"parallelization": {
						"jobs": 24
					}
				},
				"settings": {
					"arguments": {
						"flags": [],
						"parameters": {}
					},
					"additional": {}
				}
			}
		]
	}
}
