# Supplementary material for: Sample efficient reinforcement learning with active learning for molecular design
Source: Chem Sci. 2024 Feb 8;15(11):4146–60. doi: 10.1039/d3sc04653b (PMC10935729; doi:10.1039/d3sc04653b)
Supplement: SC-015-D3SC04653B-s001 [file SC-015-D3SC04653B-s001.zip › reinforcement-learning-active-learning-main/icolos/examples/workflow/pmx/smiles_to_ddg_adv.json]

{
	"workflow": {
		"header": {
			"version": "1.9.0",
			"workflow_id": "Full PMX workflow - rbfe",
			"description": "End to end smiles to ddG calculation using AutoDock Vina with MCS Filtering",
			"environment": {
				"export": [
					{
						"key": "GMX_GPU_DD_COMMS",
						"value": "true"
					},
					{
						"key": "GMX_GPU_PME_PP_COMMS",
						"value": "true"
					},
					{
						"key": "GMX_FORCE_UPDATE_DEFAULT_GPU",
						"value": "true"
					},
					{
						"key": "PMX_PYTHON",
						"value": "${CONDA}/envs/pmx/bin/python"
					},
					{
						"key": "PMX",
						"value": "${CONDA}/envs/pmx/bin/pmx"
					},
					{
						"key": "GMXLIB",
						"value": "/path/to/pmx/src/pmx/data/mutff"
					}
				]
			},
			"global_variables": {
				"file_path": "/path/to/input_files",
				"output_dir": "{work_dir}/output",
				"smiles": "{file_path}/ligands.smi",
				"reflig": "{file_path}/lig.sdf",
				"receptor_path": "{file_path}/vina.pdbqt",
				"protein": "{file_path}/protein.pdb"
			},
			"global_settings": {}
		},
		"steps": [
			{
				"step_id": "rdkit_embedding",
				"type": "embedding",
				"settings": {
					"arguments": {
						"flags": [],
						"parameters": {
							"protonate": true,
							"method": "rdkit"
						}
					},
					"additional": {}
				},
				"input": {
					"compounds": [
						{
							"source": "{smiles}",
							"source_type": "file"
						}
					]
				}
			},
			{
				"step_id": "ADV",
				"type": "vina_docking",
				"execution": {
					"prefix_execution": "module load AutoDock_Vina",
					"parallelization": {
						"jobs": 8
					},
					"failure_policy": {
						"n_tries": 3
					}
				},
				"settings": {
					"arguments": {
						"flags": [],
						"parameters": {}
					},
					"additional": {
						"configuration": {
							"seed": 42,
							"receptor_path": "{receptor_path}",
							"number_poses": 2,
							"search_space": {
								"--center_x": -14.98,
								"--center_y": -19.13,
								"--center_z": -26.26,
								"--size_x": 15,
								"--size_y": 10,
								"--size_z": 10
							}
						},
						"grid_ids": [
							"system1"
						]
					}
				},
				"input": {
					"compounds": [
						{
							"source": "rdkit_embedding",
							"source_type": "step"
						}
					]
				},
				"writeout": [
					{
						"compounds": {
							"category": "conformers"
						},
						"destination": {
							"resource": "{output_dir}/adv_docked_conformers.sdf",
							"type": "file",
							"format": "SDF"
						}
					},
					{
						"compounds": {
							"category": "conformers",
							"selected_tags": [
								"docking_score",
								"grid_id"
							],
							"aggregation": {
								"mode": "best_per_compound",
								"key": "docking_score"
							}
						},
						"destination": {
							"resource": "{output_dir}/adv_docked_conformers.csv",
							"type": "file",
							"format": "CSV"
						}
					}
				]
			},
			{
				"step_id": "compute_mcs",
				"type": "data_manipulation",
				"settings": {
					"additional": {
						"action": "compute_mcs",
						"ref_lig": "{reflig}"
					}
				},
				"input": {
					"compounds": [
						{
							"source": "ADV",
							"source_type": "step"
						}
					]
				}
			},
			{
				"step_id": "filter_docking",
				"type": "data_manipulation",
				"settings": {
					"additional": {
						"action": "filter",
						"return_n": 1,
						"criteria": "rmsd",
						"highest_is_best": false,
						"filter_level": "compounds"
					}
				},
				"input": {
					"compounds": [
						{
							"source": "compute_mcs",
							"source_type": "step"
						}
					]
				}
			},
			{
				"step_id": "fep_setup",
				"type": "fep_plus_setup",
				"execution": {
					"prefix_execution": "module load schrodinger/2021-2-js-aws"
				},
				"settings": {
					"arguments": {
						"parameters": {
							"-num-procs": 1
						}
					}
				},
				"input": {
					"compounds": [
						{
							"source": "filter_docking",
							"source_type": "step"
						}
					],
					"generic": [
						{
							"source": "{protein}",
							"extension": "pdb"
						}
					]
				}
			},
			{
				"step_id": "01_pmx_setup",
				"type": "pmx_setup",
				"execution": {
					"prefix_execution": "module load GROMACS/2021-fosscuda-2019a-PLUMED-2.7.1-Python-3.7.2",
					"parallelization": {
						"jobs": 24
					}
				},
				"settings": {
					"arguments": {
						"flags": [],
						"parameters": {}
					},
					"additional": {
						"water": "tip3p",
						"forcefield": "amber99sb-star-ildn-mut",
						"replicas": 1
					}
				},
				"input": {
					"generic": [
						{
							"source": "{protein}",
							"extension": "pdb"
						},
						{
							"source": "{file_path}/mdp/",
							"extension": "mdp"
						}
					],
					"compounds": [
						{
							"source": "fep_plus_setup",
							"source_type": "step"
						}
					],
					"work_dir": "{output_dir}"
				}
			},
			{
				"step_id": "02_pmx_atomMapping",
				"type": "pmx_atomMapping",
				"execution": {
					"parallelization": {
						"jobs": 24
					}
				},
				"settings": {
					"arguments": {
						"flags": [],
						"parameters": {}
					},
					"additional": {
						"water": "tip3p",
						"forcefield": "amber99sb-star-ildn-mut"
					}
				}
			},
			{
				"step_id": "03_pmx_ligandHybrid",
				"type": "pmx_ligandHybrid",
				"execution": {
					"prefix_execution": "module load GROMACS/2021-fosscuda-2019a-PLUMED-2.7.1-Python-3.7.2"
				},
				"settings": {
					"arguments": {
						"flags": [],
						"parameters": {
							"-cs": "spc216.gro"
						}
					},
					"additional": {}
				}
			},
			{
				"step_id": "04_assemble_systems",
				"type": "pmx_assemble_systems",
				"execution": {
					"prefix_execution": "module load GROMACS/2021-fosscuda-2019a-PLUMED-2.7.1-Python-3.7.2",
					"binary_location": "$PMX_PYTHON <fill_pmx_path>/src/pmx/scripts/icolos_entrypoints/",
					"parallelization": {
						"jobs": 24
					}
				},
				"settings": {
					"arguments": {
						"flags": [],
						"parameters": {}
					},
					"additional": {
						"edges": []
					}
				}
			},
			{
				"step_id": "05_box_water_ions",
				"type": "pmx_box_water_ions",
				"execution": {
					"prefix_execution": "module load GROMACS/2021-fosscuda-2019a-PLUMED-2.7.1-Python-3.7.2",
					"parallelization": {
						"jobs": 24
					}
				},
				"settings": {
					"arguments": {
						"flags": [],
						"parameters": {}
					},
					"additional": {}
				}
			},
			{
				"step_id": "06_prepare_simulations",
				"type": "pmx_prepare_simulations",
				"execution": {
					"prefix_execution": "module load GROMACS/2021-fosscuda-2019a-PLUMED-2.7.1-Python-3.7.2",
					"parallelization": {
						"jobs": 24
					}
				},
				"settings": {
					"arguments": {
						"flags": [],
						"parameters": {}
					},
					"additional": {
						"sim_type": "em"
					}
				}
			},
			{
				"step_id": "06b_run_simulations",
				"type": "pmx_run_simulations",
				"execution": {
					"platform": "slurm",
					"resources": {
						"cores": "8",
						"partition": "gpu",
						"gres": "gpu:1",
						"modules": [
							"GROMACS/2021-fosscuda-2019a-PLUMED-2.7.1-Python-3.7.2"
						]
					},
					"parallelization": {
						"jobs": 16
					}
				},
				"settings": {
					"arguments": {
						"flags": [],
						"parameters": {}
					},
					"additional": {
						"sim_type": "em"
					}
				}
			},
			{
				"step_id": "06c_prepare_simulations_nvt",
				"type": "pmx_prepare_simulations",
				"execution": {
					"prefix_execution": "module load GROMACS/2021-fosscuda-2019a-PLUMED-2.7.1-Python-3.7.2",
					"parallelization": {
						"jobs": 24
					}
				},
				"settings": {
					"arguments": {
						"flags": [],
						"parameters": {}
					},
					"additional": {
						"sim_type": "nvt"
					}
				}
			},
			{
				"step_id": "06d_run_simulations",
				"type": "pmx_run_simulations",
				"execution": {
					"platform": "slurm",
					"resources": {
						"partition": "core",
						"cores": 16,
						"mem": "8g",
						"modules": [
							"GROMACS/2021-fosscuda-2019a-PLUMED-2.7.1-Python-3.7.2"
						]
					},
					"parallelization": {
						"jobs": 96
					}
				},
				"settings": {
					"arguments": {
						"flags": [],
						"parameters": {
							"-ntomp": 16,
							"-ntmpi": 1
						}
					},
					"additional": {
						"sim_type": "nvt"
					}
				}
			},
			{
				"step_id": "07_prepare_simulations",
				"type": "pmx_prepare_simulations",
				"execution": {
					"prefix_execution": "module load GROMACS/2021-fosscuda-2019a-PLUMED-2.7.1-Python-3.7.2",
					"parallelization": {
						"jobs": 24
					}
				},
				"settings": {
					"arguments": {
						"flags": [],
						"parameters": {}
					},
					"additional": {
						"sim_type": "eq"
					}
				}
			},
			{
				"step_id": "07b_run_simulations",
				"type": "pmx_run_simulations",
				"execution": {
					"platform": "slurm",
					"resources": {
						"partition": "gpu",
						"gres": "gpu:1",
						"modules": [
							"GROMACS/2021-fosscuda-2019a-PLUMED-2.7.1-Python-3.7.2"
						]
					},
					"parallelization": {
						"jobs": 16
					}
				},
				"settings": {
					"arguments": {
						"flags": [],
						"parameters": {}
					},
					"additional": {
						"sim_type": "eq"
					}
				}
			},
			{
				"step_id": "08_prep_transitions",
				"type": "pmx_prepare_transitions",
				"execution": {
					"prefix_execution": "module load GROMACS/2021-fosscuda-2019a-PLUMED-2.7.1-Python-3.7.2",
					"parallelization": {
						"jobs": 24
					}
				},
				"settings": {
					"arguments": {
						"flags": [],
						"parameters": {}
					},
					"additional": {
						"sim_type": "transitions"
					}
				}
			},
			{
				"step_id": "09_run_transitions",
				"type": "pmx_run_simulations",
				"execution": {
					"platform": "slurm",
					"resources": {
						"partition": "core",
						"cores": 16,
						"mem": "8g",
						"time": "48:00:00",
						"modules": [
							"GROMACS/2021-fosscuda-2019a-PLUMED-2.7.1-Python-3.7.2"
						]
					},
					"parallelization": {
						"jobs": 96
					}
				},
				"settings": {
					"arguments": {
						"flags": [],
						"parameters": {}
					},
					"additional": {
						"sim_type": "transitions"
					}
				},
				"input": {
					"generic": []
				}
			},
			{
				"step_id": "pmx_analyse",
				"type": "pmx_run_analysis",
				"execution": {
					"parallelization": {
						"jobs": 24
					}
				},
				"settings": {
					"arguments": {
						"flags": [],
						"parameters": {}
					},
					"additional": {}
				}
			}
		]
	}
}
