# Supplementary material for: Sample efficient reinforcement learning with active learning for molecular design
Source: Chem Sci. 2024 Feb 8;15(11):4146–60. doi: 10.1039/d3sc04653b (PMC10935729; doi:10.1039/d3sc04653b)
Supplement: SC-015-D3SC04653B-s001 [file SC-015-D3SC04653B-s001.zip › reinforcement-learning-active-learning-main/icolos/examples/workflow/qm/boltzmann_rew_vector.json]

{
    "workflow": {
        "header": {
            "version": "1.9.0",
            "workflow_id": "Boltzmann vector reweighting",
            "description": "Example of reweighting atomic (i.e. vector) properties as opposed to molecular (i.e. scalar) properties.",
            "environment": {
                "export": [{
                        "key": "XTBHOME",
                        "value": "/projects/cc/mai/binaries/xtb-6.4.0"
                    }, {
                        "key": "XTBPATH",
                        "value": "${XTBHOME}/share/xtb"
                    }, {
                        "key": "PATH",
                        "value": "${PATH}:${XTBHOME}/bin"
                    }, {
                        "key": "PKG_CONFIG_PATH",
                        "value": "${PKG_CONFIG_PATH}:${XTBHOME}/lib64/pkgconfig"
                    }
                ]
            },
            "global_variables": {
            }
        },
        "steps": [{
                "step_id": "boltzmann_weighting",
                "type": "boltzmann_weighting",
                "settings": {
                    "arguments": {
                        "flags": [],
                        "parameters": {
                            "properties": [{
                                    "input": "conformer_energy",
                                    "output": "boltzfactor_ener"
                                }
                            ],
                            "weight": {
                                "input": ["r_mmod_Relative_Potential_Energy-OPLS3e", "Isotropic sheilding", "Anisotropic sheilding", "dD dB contribution"],
                                "output_prefix": "bf_weighted",
                                "properties": ["boltzfactor_ener"]
                            }
                        }
                    }
                },
                "input": {
                    "compounds": [{
							"source": "{package_dir}/../IcolosData/molecules/turbomol_nmr.sdf",
                            "source_type": "file",
                            "format": "SDF"
                        }
                    ]
                },
                "writeout": [{
                        "compounds": {
                            "category": "conformers"
                        },
                        "destination": {
                            "resource": "{package_dir}/tests/junk/turbomol_nmr_reweighted.sdf",
                            "type": "file",
                            "format": "SDF"
                        }
                    }
                ]
            }
        ]
    }
}
