# Supplementary material for: Sample efficient reinforcement learning with active learning for molecular design
Source: Chem Sci. 2024 Feb 8;15(11):4146–60. doi: 10.1039/d3sc04653b (PMC10935729; doi:10.1039/d3sc04653b)
Supplement: SC-015-D3SC04653B-s001 [file SC-015-D3SC04653B-s001.zip › reinforcement-learning-active-learning-main/icolos/examples/workflow/qm/ePSA_permeability.json]

{
    "workflow": {
        "header": {
            "version": "1.9.0",
            "workflow_id": "ePSA_permeability_example",
            "description": "A shortened, simplified version of the ReSCoSS workflow to calculate descriptors for molecules to predict ePSA and permeability values.",
            "environment": {
                "export": [{
                        "key": "XTBHOME",
                        "value": "/projects/cc/mai/binaries/xtb-6.4.0"
                    }, {
                        "key": "XTBPATH",
                        "value": "${XTBHOME}/share/xtb"
                    }, {
                        "key": "PATH",
                        "value": "${PATH}:${XTBHOME}/bin"
                    }, {
                        "key": "PKG_CONFIG_PATH",
                        "value": "${PKG_CONFIG_PATH}:${XTBHOME}/lib64/pkgconfig"
                    }
                ]
            },
            "global_variables": {
                "ePSA_model_path": "/projects/cc/mai/material/Icolos/models/ePSA/2020-11-13_DFTB_RF_final.pkl",
                "permeability_model_path": "/projects/cc/mai/material/Icolos/models/permeability/2021-03-26_DFTB_permeability_RF_final.pkl"
            }
        },
        "steps": [{
                "step_id": "omega_confgen",
                "type": "omega",
                "execution": {
                    "prefix_execution": "module load omega"
                },
                "settings": {
                    "arguments": {
                        "flags": [],
                        "parameters": {
                            "-maxconfs": 200,
                            "-rms": 0.8,
                            "-canonOrder": "false"
                        }
                    }
                },
                "input": {
                    "compounds": [{
							"source": "{package_dir}/../IcolosData/molecules/paracetamol.sdf",
                            "source_type": "file",
                            "format": "SDF"
                        }
                    ]
                }
            }, {
                "step_id": "conf_macromodel",
                "type": "macromodel",
                "execution": {
                    "prefix_execution": "module load schrodinger/2020-4"
                },
                "token_guard": {
                    "prefix_execution": "module load schrodinger/2020-4",
                    "token_pools": {
                        "MMOD_MACROMODEL": 2
                    },
                    "wait_interval_seconds": 30,
                    "wait_limit_seconds": 0
                },
                "settings": {
                    "arguments": {
                        "flags": ["-WAIT"],
                        "parameters": {
                            "-NJOBS": 1
                        }
                    }
                },
                "input": {
                    "compounds": [{
							"source": "{package_dir}/../IcolosData/molecules/paracetamol.sdf",
                            "source_type": "file",
                            "format": "SDF"
                        }
                    ]
                }
            }, {
                "step_id": "RMSfiltering1",
                "type": "rmsfilter",
                "settings": {
                    "arguments": {
                        "flags": [],
                        "parameters": {}
                    },
                    "additional": {
                        "method": "alignmol",
                        "threshold": 1
                    }
                },
                "input": {
                    "compounds": [{
                            "source": "omega_confgen",
                            "source_type": "step"
                        }, {
                            "source": "conf_macromodel",
                            "source_type": "step"
                        }
                    ],
                    "merge": {
                        "compounds": true,
                        "merge_compounds_by": "name",
                        "enumerations": true,
                        "merge_enumerations_by": "id"
                    }
                }
            }, {
                "step_id": "conf_optXTB",
                "type": "xtb",
                "execution": {
                    "binary_location": "/projects/cc/mai/binaries/xtb-6.4.0",
                    "parallelization": {
                        "jobs": 10
                    }
                },
                "settings": {
                    "arguments": {
                        "flags": [],
                        "parameters": {
                            "--opt": "vtight",
                            "--gbsa": "h2o"
                        }
                    }
                },
                "input": {
                    "compounds": [{
                            "source": "RMSfiltering1",
                            "source_type": "step"
                        }
                    ]
                }
            }, {
                "step_id": "RMSfiltering2",
                "type": "rmsfilter",
                "settings": {
                    "arguments": {
                        "flags": [],
                        "parameters": {}
                    },
                    "additional": {
                        "method": "alignmol",
                        "threshold": 1
                    }
                },
                "input": {
                    "compounds": [{
                            "source": "conf_optXTB",
                            "source_type": "step"
                        }
                    ]
                }
            }, {
                "step_id": "turbomole",
                "type": "turbomole",
                "execution": {
                    "prefix_execution": "module load turbomole/73",
                    "failure_policy": {
                        "n_tries": 5
                    }
                },
                "settings": {
                    "arguments": {
                        "flags": [],
                        "parameters": {}
                    },
                    "additional": {
                        "tm_config_dir": "/projects/cc/mai/material/Icolos/turbomole_config",
                        "tm_config_basename": "b97-3c-ri-d3-def2-mtzvp-int-nosym-charge",
                        "tm_config_cosmo": "/projects/cc/mai/material/Icolos/turbomole_config/cosmoprep_eps80.tm",
                        "execution_mode": "ridft"
                    }
                },
                "input": {
                    "compounds": [{
                            "source": "RMSfiltering2",
                            "source_type": "step"
                        }
                    ]
                }
            }, {
                "step_id": "cosmo",
                "type": "cosmo",
                "execution": {
                    "prefix_execution": "module load COSMOtherm/20.0.0"
                },
                "settings": {
                    "arguments": {
                        "flags": [],
                        "parameters": {}
                    }
                },
                "input": {
                    "compounds": [{
                            "source": "turbomole",
                            "source_type": "step"
                        }
                    ]
                }
            }, {
                "step_id": "boltzmann_weighting",
                "type": "boltzmann_weighting",
                "settings": {
                    "arguments": {
                        "flags": [],
                        "parameters": {
                            "properties": [{
                                    "input": "G_h2o",
                                    "output": "boltzfactor_wat"
                                }, {
                                    "input": "G_meoh",
                                    "output": "boltzfactor_meoh"
                                }, {
                                    "input": "G_octanol",
                                    "output": "boltzfactor_octanol"
                                }, {
                                    "input": "G_dmso",
                                    "output": "boltzfactor_dmso"
                                }, {
                                    "input": "G_cychex",
                                    "output": "boltzfactor_cychex"
                                }, {
                                    "input": "G_chcl3",
                                    "output": "boltzfactor_chcl3"
                                }, {
                                    "input": "G_acn",
                                    "output": "boltzfactor_acn"
                                }, {
                                    "input": "G_thf",
                                    "output": "boltzfactor_thf"
                                }
                            ],
                            "weight": {
                                "input": ["area", "HB_acc", "volume", "HB_don", "sigma2", "sigma4", "Gsolv_meoh", "Gsolv_h2o", "Gsolv_cychex", "volume"],
                                "output_prefix": "bf_weighted",
                                "properties": ["boltzfactor_dmso", "boltzfactor_wat",
                                               "boltzfactor_meoh", "boltzfactor_cychex"]
                            }
                        }
                    }
                },
                "input": {
                    "compounds": [{
                            "source": "cosmo",
                            "source_type": "step"
                        }
                    ]
                }
            }, {
                "step_id": "ePSA_prediction",
                "type": "prediction",
                "settings": {
                    "arguments": {
                        "flags": [],
                        "parameters": {}
                    },
                    "additional": {
                        "model_path": "{ePSA_model_path}",
                        "features": ["bf_weighted_volume_boltzfactor_dmso", "bf_weighted_area_boltzfactor_dmso",
                                     "bf_weighted_HB_acc_boltzfactor_dmso", "bf_weighted_HB_don_boltzfactor_dmso",
                                     "bf_weighted_sigma2_boltzfactor_dmso", "bf_weighted_Gsolv_meoh_boltzfactor_dmso"],
                        "name_predicted": "pred_ePSA"
                    }
                },
                "input": {
                    "compounds": [{
                            "source": "boltzmann_weighting",
                            "source_type": "step"
                        }
                    ]
                }
            }, {
                "step_id": "permeability_prediction",
                "type": "prediction",
                "settings": {
                    "arguments": {
                        "flags": [],
                        "parameters": {}
                    },
                    "additional": {
                        "model_path": "{permeability_model_path}",
                        "features": ["bf_weighted_volume_boltzfactor_wat", "bf_weighted_sigma4_boltzfactor_wat", "bf_weighted_Gsolv_h2o_boltzfactor_wat",
                                     "bf_weighted_HB_don_boltzfactor_wat", "bf_weighted_HB_acc_boltzfactor_wat", "bf_weighted_Gsolv_meoh_boltzfactor_meoh",
                                     "bf_weighted_Gsolv_cychex_boltzfactor_cychex"],
                        "name_predicted": "pred_permeability"
                    }
                },
                "input": {
                    "compounds": [{
                            "source": "ePSA_prediction",
                            "source_type": "step"
                        }
                    ]
                },
                "writeout": [{
                        "compounds": {
                            "category": "conformers"
                        },
                        "destination": {
                            "resource": "{package_dir}/tests/junk/ePSA_permeability_final.sdf",
                            "type": "file",
                            "format": "SDF"
                        }
                    }, {
                        "compounds": {
                            "category": "conformers",
                            "selected_tags": ["pred_ePSA", "pred_permeability"],
                            "aggregation": {
                                "mode": "best_per_compound",
                                "key": "pred_ePSA"
                            }
                        },
                        "destination": {
                            "resource": "{package_dir}/tests/junk/ePSA.csv",
                            "type": "file",
                            "format": "CSV"
                        }
                    }
                ]
            }
        ]
    }
}
