# Supplementary material for: Sample efficient reinforcement learning with active learning for molecular design
Source: Chem Sci. 2024 Feb 8;15(11):4146–60. doi: 10.1039/d3sc04653b (PMC10935729; doi:10.1039/d3sc04653b)
Supplement: SC-015-D3SC04653B-s001 [file SC-015-D3SC04653B-s001.zip › reinforcement-learning-active-learning-main/icolos/examples/workflow/qm/full_rescoss.json]

{
    "workflow": {
        "header": {
            "version": "1.9.0",
            "workflow_id": "rescoss",
            "description": "Full ReSCoSS configuration (version 1.0).",
            "environment": {
                "export": [{
                        "key": "XTBHOME",
                        "value": "/projects/cc/mai/binaries/xtb-6.4.0"
                    }, {
                        "key": "XTBPATH",
                        "value": "${XTBHOME}/share/xtb"
                    }, {
                        "key": "PATH",
                        "value": "${PATH}:${XTBHOME}/bin"
                    }, {
                        "key": "PKG_CONFIG_PATH",
                        "value": "${PKG_CONFIG_PATH}:${XTBHOME}/lib64/pkgconfig"
                    }, {
                        "key": "PARA_ARCH",
                        "value": "MPI"
                    }, {
                        "key": "PARNODES",
                        "value": "6"
                    }
                ]
            },
            "global_variables": {
            }
        },
        "steps": [ {
                "step_id": "omega_confgen",
                "type": "omega",
                "execution": {
                    "prefix_execution": "module load omega"
                },
                "settings": {
                    "arguments": {
                        "flags": [],
                        "parameters": {
                            "-maxconfs": 200,
                            "-rms": 0.8,
                            "-canonOrder": "false"
                        }
                    }
                },
                "input": {
                    "compounds": [
                        {
                            "source": "{package_dir}/../IcolosData/molecules/aspirin.sdf",
                            "source_type": "file",
                            "format": "SDF"
                        }
                    ]
                }
            }, {
                "step_id": "conf_macromodel",
                "type": "macromodel",
                "execution": {
                    "prefix_execution": "module load schrodinger/2020-4"
                },
                "token_guard": {
                    "prefix_execution": "module load schrodinger/2020-4",
                    "token_pools": {
                        "MMOD_MACROMODEL": 2
                    },
                    "wait_interval_seconds": 30,
                    "wait_limit_seconds": 0
                },
                "settings": {
                    "arguments": {
                        "flags": ["-WAIT"],
                        "parameters": {
                            "-NJOBS": 1
                        }
                    }
                },
                "input": {
                    "compounds": [
                        {
                            "source": "{package_dir}/../IcolosData/molecules/aspirin.sdf",
                            "source_type": "file",
                            "format": "SDF"
                        }
                    ]
                }
            }, {
                "step_id": "RMSfiltering1",
                "type": "rmsfilter",
                "settings": {
                  "arguments": {
                    "flags": [],
                    "parameters": {}
                  },
                  "additional": {
                    "method": "alignmol",
                    "threshold": 1
                  }
                },
                "input": {
                    "compounds": [
                        {
                            "source": "omega_confgen",
                            "source_type": "step"
                        },
                        {
                            "source": "conf_macromodel",
                            "source_type": "step"
                        }
                    ],
                    "merge": {
                        "compounds": true,
                        "merge_compounds_by": "name",
                        "enumerations": true,
                        "merge_enumerations_by": "id"
                    }
                }
            }, {
                "step_id": "conf_optXTB",
                "type": "xtb",
                "execution": {
                    "binary_location": "/projects/cc/mai/binaries/xtb-6.4.0",
                    "parallelization": {
                        "jobs": 10
                    }
                },
                "settings": {
                    "arguments": {
                        "flags": [],
                        "parameters": {
                            "--opt": "vtight",
                            "--gbsa": "h2o"
                        }
                    }
                },
                "input": {
                    "compounds": [
                        {
                            "source": "RMSfiltering1",
                            "source_type": "step"
                        }
                    ]
                }
            }, {
                "step_id": "RMSfiltering2",
                "type": "rmsfilter",
                "settings": {
                  "arguments": {
                    "flags": [],
                    "parameters": {}
                  },
                  "additional": {
                    "method": "alignmol",
                    "threshold": 1
                  }
                },
                "input": {
                    "compounds": [
                        {
                            "source": "conf_optXTB",
                            "source_type": "step"
                        }
                    ]
                }
            }, {
                "step_id": "turbomole",
                "type": "turbomole",
                "execution": {
                    "prefix_execution": "module load turbomole/73",
                    "failure_policy": {
                        "n_tries": 5
                    }
                },
                "settings": {
                    "arguments": {
                        "flags": [],
                        "parameters": {
                        }
                    },
                    "additional": {
                      "tm_config_dir": "/projects/cc/mai/material/Icolos/turbomole_config",
                      "tm_config_basename": "b97-3c-ri-d3-def2-mtzvp-int-nosym-charge",
                      "tm_config_cosmo": "/projects/cc/mai/material/Icolos/turbomole_config/cosmoprep_eps80.tm",
                      "execution_mode": "ridft"
                    }
                },
                "input": {
                    "compounds": [
                        {
                            "source": "RMSfiltering2",
                            "source_type": "step"
                        }
                    ]
                }
            }, {
                "step_id": "cosmo",
                "type": "cosmo",
                "execution": {
                    "prefix_execution": "module load COSMOtherm/20.0.0"
                },
                "settings": {
                    "arguments": {
                        "flags": [],
                        "parameters": {
                        }
                    }
                },
                "input": {
                    "compounds": [
                        {
                            "source": "turbomole",
                            "source_type": "step"
                        }
                    ]
                }
            }, {
                "step_id": "boltzmann_weighting",
                "type": "boltzmann_weighting",
                "settings": {
                    "arguments": {
                        "flags": [],
                        "parameters": {
                            "properties": [
                                {
                                    "input": "G_h2o",
                                    "output": "boltzfactor_wat"
                                },
                                {
                                    "input": "G_meoh",
                                    "output": "boltzfactor_meoh"
                                },
                                {
                                    "input": "G_octanol",
                                    "output": "boltzfactor_octanol"
                                },
                                {
                                    "input": "G_dmso",
                                    "output": "boltzfactor_dmso"
                                },
                                {
                                    "input": "G_cychex",
                                    "output": "boltzfactor_cychex"
                                },
                                {
                                    "input": "G_chcl3",
                                    "output": "boltzfactor_chcl3"
                                },
                                {
                                    "input": "G_acn",
                                    "output": "boltzfactor_acn"
                                },
                                {
                                    "input": "G_thf",
                                    "output": "boltzfactor_thf"
                                }
                            ],
                            "weight": {
                                "input": ["area", "HB_acc", "volume", "HB_don", "sigma2", "Gsolv_meoh", "dipole"],
                                "output_prefix": "bf_weighted",
                                "properties": ["boltzfactor_dmso", "boltzfactor_wat",
                                               "boltzfactor_meoh", "boltzfactor_cychex"]
                            }
                        }
                    }
                },
                "input": {
                    "compounds": [
                        {
                            "source": "cosmo",
                            "source_type": "step"
                        }
                    ]
                }
            },
            {
                "step_id": "clustering",
                "type": "clustering",
                "settings":
                {
                    "arguments":
                    {
                        "flags": [],
                        "parameters":
                        {
                            "n_clusters": 3,
                            "max_iter": 300
                        }
                    },
                    "additional":
                    {
                        "top_n_per_solvent": 3,
                        "features": ["area", "dipole", "HB_acc", "HB_don"],
                        "free_energy_solvent_tags": ["G_h2o", "G_meoh", "G_octanol",
                                                     "G_dmso", "G_cychex", "G_acn",
                                                     "G_thf"]
                    }
                },
                "input": {
                    "compounds": [
                        {
                            "source": "boltzmann_weighting",
                            "source_type": "step"
                        }
                    ]
                }
            }, {
                "step_id": "turbomole_opt",
                "type": "turbomole",
                "execution": {
                    "prefix_execution": "module load turbomole/73",
                    "failure_policy": {
                        "n_tries": 3
                    }
                },
                "settings": {
                    "arguments": {
                        "flags": [],
                        "parameters": {
                          "-c": 150,
                          "-gcart": 3
                        }
                    },
                    "additional": {
                      "tm_config_dir": "/projects/cc/mai/material/Icolos/turbomole_config",
                      "tm_config_basename": "b97-3c-ri-d3-def2-mtzvp-int-charge",
                      "tm_config_cosmo": "/projects/cc/mai/material/Icolos/turbomole_config/cosmoprep_eps80.tm",
                      "execution_mode": "jobex"
                    }
                },
                "input": {
                    "compounds": [
                        {
                            "source": "clustering",
                            "source_type": "step"
                        }
                    ]
                },
                "writeout": [{
                    "compounds": {
                        "category": "extra_data",
                        "key": "cosmo_file"
                    },
                    "destination": {
                        "resource": "{package_dir}/tests/junk/[compound_name]/[conformer_id].cosmo",
                        "type": "file",
                        "format": "TXT"
                    }
                }, {
                    "compounds": {
                        "category": "extra_data",
                        "key": "coord_file"
                    },
                    "destination": {
                        "resource": "{package_dir}/tests/junk/[compound_name]/[conformer_id].coord",
                        "type": "file",
                        "format": "TXT"
                    }
                }]
            }, {
                "step_id": "cosmo_opt",
                "type": "cosmo",
                "execution": {
                    "prefix_execution": "module load COSMOtherm/20.0.0"
                },
                "settings": {
                    "arguments": {
                        "flags": [],
                        "parameters": {
                        }
                    }
                },
                "input": {
                    "compounds": [
                        {
                            "source": "turbomole_opt",
                            "source_type": "step"
                        }
                    ]
                }
            },
            {
                "step_id": "boltzmann_weighting_opt",
                "type": "boltzmann_weighting",
                "settings": {
                    "arguments": {
                        "flags": [],
                        "parameters": {
                            "properties": [
                                {
                                    "input": "G_h2o",
                                    "output": "boltzfactor_wat"
                                },
                                {
                                    "input": "G_meoh",
                                    "output": "boltzfactor_meoh"
                                },
                                {
                                    "input": "G_octanol",
                                    "output": "boltzfactor_octanol"
                                },
                                {
                                    "input": "G_dmso",
                                    "output": "boltzfactor_dmso"
                                },
                                {
                                    "input": "G_cychex",
                                    "output": "boltzfactor_cychex"
                                },
                                {
                                    "input": "G_chcl3",
                                    "output": "boltzfactor_chcl3"
                                },
                                {
                                    "input": "G_acn",
                                    "output": "boltzfactor_acn"
                                },
                                {
                                    "input": "G_thf",
                                    "output": "boltzfactor_thf"
                                }
                            ],
                            "weight": {
                                "input": ["area", "HB_acc", "volume", "HB_don", "sigma2", "Gsolv_meoh", "dipole"],
                                "output_prefix": "bf_weighted",
                                "properties": ["boltzfactor_dmso", "boltzfactor_wat",
                                               "boltzfactor_meoh", "boltzfactor_cychex"]
                            }
                        }
                    }
                },
                "input": {
                    "compounds": [
                        {
                            "source": "cosmo_opt",
                            "source_type": "step"
                        }
                    ]
                },
                "writeout": [
                  {
                    "compounds": {
                      "category": "conformers"
                    },
                    "destination": {
                      "resource": "{package_dir}/tests/junk/full_rescoss_reweighting_output_opt.sdf",
                      "type": "file",
                      "format": "SDF"
                    }
                  }
                ]
            }
        ]
    }
}
