# Supplementary material for: Sample efficient reinforcement learning with active learning for molecular design
Source: Chem Sci. 2024 Feb 8;15(11):4146–60. doi: 10.1039/d3sc04653b (PMC10935729; doi:10.1039/d3sc04653b)
Supplement: SC-015-D3SC04653B-s001 [file SC-015-D3SC04653B-s001.zip › reinforcement-learning-active-learning-main/icolos/examples/workflow/qm/jazzy.json]

{
  "workflow": {
    "header": {
      "version": "1.9.0",
      "workflow_id": "Example using jazzy",
      "description": "Details, code base etc.: https://github.com/AstraZeneca/jazzy",
      "logging": {
        "logfile": "tests/junk/jazzy.log"
      },
      "environment": {
        "export": [
        ]
      },
      "global_variables": {
        "jazzy_location": "~/miniconda3/envs/jazzy/bin"
      }
    },
    "steps": [
      {
        "step_id": "calculating_jazzy_features",
        "type": "jazzy",
        "execution": {
          "binary_location": "{jazzy_location}",
          "parallelization": {
            "jobs": 2
          }
        },
        "settings": {
          "arguments": {
            "flags": [],
            "parameters": {
            }
          },
          "additional": {
          }
        },
        "input": {
          "compounds": [
            {
              "source": "{package_dir}/../IcolosData/clustering/paracetamol_11_conformers.sdf",
              "source_type": "file",
              "format": "SDF"
            }
          ]
        },
        "writeout": [
          {
            "compounds": {
              "category": "conformers"
            },
            "destination": {
              "resource": "{package_dir}/tests/junk/jazzy_result.sdf",
              "type": "file",
              "format": "SDF"
            }
          }
        ]
      }
    ]
  }
}
