# Supplementary material for: Sample efficient reinforcement learning with active learning for molecular design
Source: Chem Sci. 2024 Feb 8;15(11):4146–60. doi: 10.1039/d3sc04653b (PMC10935729; doi:10.1039/d3sc04653b)
Supplement: SC-015-D3SC04653B-s001 [file SC-015-D3SC04653B-s001.zip › reinforcement-learning-active-learning-main/icolos/examples/workflow/reinvent/ensemble_docking_reinvent.json]

{
    "workflow": {
        "header": {
            "version": "1.9.0",
            "workflow_id": "Docking with Glide",
            "description": "Docking a few compounds with Glide after Ligprep embedding.",
            "environment": {
                "export": [

                ]
            },
            "global_variables": {
                "step_id": "",
                "input_dir": "/projects/tests/reinvent_icolos/input",
                "writeout_dir": "/projects/tests/reinvent_icolos/output"
            }
        },
        "steps": [{
                "step_id": "Ligprep",
                "type": "ligprep",
                "execution": {
                    "prefix_execution": "module load schrodinger/2021-2-js-aws",
                    "parallelization": {
                        "jobs": 8
                    },
                    "failure_policy": {
                        "n_tries": 3
                    }
                },
                "settings": {
                    "arguments": {
                        "flags": ["-epik"],
                        "parameters": {
                            "-ph": 7.0,
                            "-pht": 2.0,
                            "-s": 10,
                            "-bff": 14,
                            "-HOST": "cpu-only"
                        }
                    },
                    "additional": {}
                },
                "input": {
                    "compounds": [{
                            "source": "{input_json_path}",
                            "source_type": "file",
                            "format": "JSON"
                        }
                    ]
                }
            }, {
                "step_id": "Glide_receptor_const",
                "type": "glide",
                "execution": {
                    "prefix_execution": "module load schrodinger/2021-2-js-aws",
                    "parallelization": {
                        "jobs": 24
                    },
                    "failure_policy": {
                        "n_tries": 3
                    }
                },
                "settings": {
                    "arguments": {
                        "flags": [],
                        "parameters": {
                            "-HOST": "cpu-only"
                        }
                    },
                    "additional": {
                        "configuration": {
                            "AMIDE_MODE": "trans",
                            "EXPANDED_SAMPLING": "True",
                            "GRIDFILE": ["{input_dir}/1UYD_grid_constraints.zip"],
                            "NENHANCED_SAMPLING": "1",
                            "POSE_OUTTYPE": "ligandlib_sd",
                            "POSES_PER_LIG": "3",
                            "POSTDOCK_NPOSE": "25",
                            "POSTDOCKSTRAIN": "True",
                            "PRECISION": "SP",
                            "REWARD_INTRA_HBONDS": "True"
                        },
                        "maestro_in_file": {
                            "path": "{input_dir}/example.in"
                        },
                        "grid_ids": ["const"]
                    }
                },
                "input": {
                    "compounds": [{
                            "source": "Ligprep",
                            "source_type": "step"
                        }
                    ]
                }
            }, {
                "step_id": "Glide_receptor_noconst",
                "type": "glide",
                "execution": {
                    "prefix_execution": "module load schrodinger/2021-2-js-aws",
                    "parallelization": {
                        "jobs": 24
                    },
                    "failure_policy": {
                        "n_tries": 3
                    }
                },
                "settings": {
                    "arguments": {
                        "flags": [],
                        "parameters": {
                            "-HOST": "cpu-only"
                        }
                    },
                    "additional": {
                        "configuration": {
                            "AMIDE_MODE": "trans",
                            "EXPANDED_SAMPLING": "True",
                            "GRIDFILE": ["{input_dir}/1UYD_grid_constraints.zip"],
                            "NENHANCED_SAMPLING": "1",
                            "POSE_OUTTYPE": "ligandlib_sd",
                            "POSES_PER_LIG": "3",
                            "POSTDOCK_NPOSE": "25",
                            "POSTDOCKSTRAIN": "True",
                            "PRECISION": "SP",
                            "REWARD_INTRA_HBONDS": "True"
                        },
                        "grid_ids": ["no_const"]
                    }
                },
                "input": {
                    "compounds": [{
                            "source": "Ligprep",
                            "source_type": "step"
                        }
                    ]
                }
            }, {
                "step_id": "data_manipulation",
                "type": "data_manipulation",
                "settings": {
                    "additional": {
                        "action": "no_action"
                    }
                },
                "input": {
                    "compounds": [{
                            "source": "Glide_receptor_const",
                            "source_type": "step"
                        }, {
                            "source": "Glide_receptor_noconst",
                            "source_type": "step"
                        }
                    ],
                    "merge": {
                        "compounds": true,
                        "merge_compounds_by": "id",
                        "enumerations": true,
                        "merge_enumerations_by": "id"
                    }
                },
                "writeout": [{
                        "compounds": {
                            "category": "conformers",
                            "selected_tags": ["docking_score"],
                            "aggregation": {
                                "mode": "best_per_compound",
                                "key": "docking_score",
                                "highest_is_best": false
                            }
                        },
                        "destination": {
                            "resource": "{output_json_path}",
                            "type": "file",
                            "format": "JSON"
                        }
                    }, {
                        "compounds": {
                            "category": "conformers",
                            "selected_tags": ["docking_score"],
                            "aggregation": {
                                "mode": "best_per_compound",
                                "key": "docking_score",
                                "highest_is_best": false
                            }
                        },
                        "destination": {
                            "resource": "{writeout_dir}/{step_id}_complete_output.json",
                            "type": "file",
                            "format": "JSON"
                        }
                    }, {
                        "compounds": {
                            "category": "conformers",
                            "selected_tags": ["docking_score", "grid_id"]
                        },
                        "destination": {
                            "resource": "{writeout_dir}/{step_id}_results.csv",
                            "type": "file",
                            "format": "CSV"
                        }
                    }
                ]
            }

        ]
    }
}
