# Supplementary material for: Sample efficient reinforcement learning with active learning for molecular design
Source: Chem Sci. 2024 Feb 8;15(11):4146–60. doi: 10.1039/d3sc04653b (PMC10935729; doi:10.1039/d3sc04653b)
Supplement: SC-015-D3SC04653B-s001 [file SC-015-D3SC04653B-s001.zip › reinforcement-learning-active-learning-main/icolos/examples/workflow/reinvent/feature_counter.json]

{
    "workflow": {
        "header": {
            "version": "1.9.0",
            "workflow_id": "Feature counting",
            "description": "Feature counting - number of rings.",
            "environment": {
            },
            "global_variables": {
                "input_path_json": "{package_dir}/../IcolosData/reinvent/small_input.json",
                "output_path_json": "{package_dir}/tests/junk/fc_rings_reinvent.json"
            }
        },
        "steps": [{
                "step_id": "embed_molecules",
                "type": "embedding",
                "settings": {
                    "arguments": {
                        "flags": [],
                        "parameters": {
                            "method": "rdkit"
                        }
                    },
                    "additional": {
                        "embed_as": "conformers"
                    }
                },
                "input": {
                    "compounds": [{
                            "source": "{input_path_json}",
                            "source_type": "file",
                            "format": "JSON"

                        }
                    ]
                }
            }, {
                "step_id": "feature_count",
                "type": "feature_counter",
                "settings": {
                    "additional": {
                        "feature": "num_rings"
                    }
                },
                "input": {
                    "compounds": [{
                            "source": "embed_molecules",
                            "source_type": "step"
                        }
                    ]
                },
                "writeout": [{
                        "compounds": {
                            "category": "conformers",
                            "selected_tags": ["num_rings"],
                            "aggregation": {
                                "mode": "best_per_compound",
                                "key": "num_rings",
                                "highest_is_best": true
                            }
                        },
                        "destination": {
                            "resource": "{output_path_json}",
                            "type": "file",
                            "format": "JSON"
                        }
                    }
                ]
            }
        ]
    }
}
