# Supplementary material for: Sample efficient reinforcement learning with active learning for molecular design
Source: Chem Sci. 2024 Feb 8;15(11):4146–60. doi: 10.1039/d3sc04653b (PMC10935729; doi:10.1039/d3sc04653b)
Supplement: SC-015-D3SC04653B-s001 [file SC-015-D3SC04653B-s001.zip › reinforcement-learning-active-learning-main/icolos/examples/workflow/reinvent/icolos_component.json]

### add as scoring function component to REINVENT v3.0 or later

{
    "component_type": "icolos",
    "name": "Docking",
    "weight": 5,
    "specific_parameters": {
        "transformation": {
            "transformation_type": "reverse_sigmoid",
            "high": -7.5,
            "low": -12.5,
            "k": 0.2
        },
        "debug": true,
        "values_key": "docking_score",
        "configuration_path": "/projects/tests/reinvent_icolos/docking.json",
        "executor_path": "/projects/icolos/miniconda3/envs/icolosprod/bin/icolos"
    }
}
