# Supplementary material for: Sample efficient reinforcement learning with active learning for molecular design
Source: Chem Sci. 2024 Feb 8;15(11):4146–60. doi: 10.1039/d3sc04653b (PMC10935729; doi:10.1039/d3sc04653b)
Supplement: SC-015-D3SC04653B-s001 [file SC-015-D3SC04653B-s001.zip › reinforcement-learning-active-learning-main/icolos/examples/workflow/reinvent/nibr_local_reinvent.json]

{
    "workflow": {
        "header": {
            "version": "1.9.0",
            "workflow_id": "NIBR",
            "description": "NIBR (local) workflow with returning results in REINVENT JSON format - no use of cloud computing such as AWS.",
            "environment": {
                "export": [{
                        "key": "XTBHOME",
                        "value": "/projects/cc/mai/binaries/xtb-6.4.0"
                    }, {
                        "key": "XTBPATH",
                        "value": "${XTBHOME}/share/xtb"
                    }, {
                        "key": "PATH",
                        "value": "${PATH}:${XTBHOME}/bin"
                    }, {
                        "key": "PKG_CONFIG_PATH",
                        "value": "${PKG_CONFIG_PATH}:${XTBHOME}/lib64/pkgconfig"
                    }, {
                        "key": "PARA_ARCH",
                        "value": "MPI"
                    }, {
                        "key": "PARNODES",
                        "value": "6"
                    }

                ]
            },
            "global_variables": {
              "smiles": "aspirin:O=C(C)Oc1ccccc1C(=O)O"
            }
        },
        "steps": [{
                "step_id": "Ligprep",
                "type": "ligprep",
                "execution": {
                    "prefix_execution": "module load schrodinger/2020-4",
                    "parallelization": {
                        "jobs": 2,
                        "max_length_sublists": 1
                    },
                    "failure_policy": {
                        "n_tries": 3
                    }
                },
                "settings": {
                    "arguments": {
                        "flags": ["-epik"],
                        "parameters": {
                            "-ph": 7.0,
                            "-pht": 2.0,
                            "-s": 10,
                            "-bff": 14
                        }
                    },
                    "additional": {
                    }
                },
                "input": {
                    "compounds": [{
                            "source": "{smiles}",
                            "source_type": "string"
                        }
                    ]
                }
            }, {
                "step_id": "Glide",
                "type": "glide",
                "execution": {
                    "prefix_execution": "module load schrodinger/2021-1-js-aws",
                    "parallelization": {
                        "jobs": 4,
                        "max_length_sublists": 1
                    },
                    "failure_policy": {
                        "n_tries": 3
                    }
                },
                "settings": {
                    "arguments": {
                        "flags": [],
                        "parameters": {
                            "-HOST": "cpu-only"
                        }
                    },
                    "additional": {
                        "configuration": {
                            "AMIDE_MODE": "trans",
                            "EXPANDED_SAMPLING": "True",
                            "GRIDFILE": ["{package_dir}/../IcolosData/Glide/1UYD_grid_constraints.zip"],
                            "NENHANCED_SAMPLING": "1",
                            "POSE_OUTTYPE": "ligandlib_sd",
                            "POSES_PER_LIG": "3",
                            "POSTDOCK_NPOSE": "25",
                            "POSTDOCKSTRAIN": "True",
                            "PRECISION": "SP",
                            "REWARD_INTRA_HBONDS": "True"
                        },
                        "maestro_in_file": {
                            "path": "{package_dir}/../IcolosData/Glide/example.in"
                        }
                    }
                },
                "input": {
                    "compounds": [{
                            "source": "Ligprep",
                            "source_type": "step"
                        }
                    ]
                }
            }, {
                "step_id": "Shaep",
                "type": "shaep",
                "execution": {
                    "binary_location": "/projects/cc/mai/binaries"
                },
                "input": {
                    "generic": [{
                            "source": "{package_dir}/../IcolosData/panther/1uyd_negative_image.mol2",
                            "extension": "mol2"
                        }],
                    "compounds": [{
                            "source": "Glide",
                            "source_type": "step"
                        }
                    ]
                },
                "writeout": [{
                        "compounds": {
                            "category": "conformers",
                            "selected_tags": ["shape_similarity", "esp_similarity", "docking_score"]
                        },
                        "destination": {
                            "resource": "{package_dir}/tests/junk/nibr_reinvent/nibr_reinvent_all.csv",
                            "type": "file",
                            "format": "CSV"
                        }
                    }, {
                        "compounds": {
                            "category": "conformers",
                            "selected_tags": ["shape_similarity", "esp_similarity", "docking_score"],
                            "aggregation": {
                                "mode": "best_per_compound",
                                "key": "shape_similarity",
                                "highest_is_best": true
                            }
                        },
                        "destination": {
                            "resource": "{package_dir}/tests/junk/nibr_reinvent/nibr_reinvent.json",
                            "type": "file",
                            "format": "JSON"
                        }
                    }
                ]
            }
        ]
    }
}
