# Supplementary material for: Sample efficient reinforcement learning with active learning for molecular design
Source: Chem Sci. 2024 Feb 8;15(11):4146–60. doi: 10.1039/d3sc04653b (PMC10935729; doi:10.1039/d3sc04653b)
Supplement: SC-015-D3SC04653B-s001 [file SC-015-D3SC04653B-s001.zip › reinforcement-learning-active-learning-main/icolos/examples/workflow/rescoring/negative_image_panther.json]

{
    "workflow": {
        "header": {
            "version": "1.8.1"
            "workflow_id": "panther_test_example",
            "description": "Panther setup to generate negative image.",
            "environment": {
                "export": [{
                        "key": "XTBHOME",
                        "value": "/projects/cc/mai/binaries/xtb-6.4.0"
                    }, {
                        "key": "XTBPATH",
                        "value": "${XTBHOME}/share/xtb"
                    }, {
                        "key": "PATH",
                        "value": "${PATH}:${XTBHOME}/bin"
                    }, {
                        "key": "PKG_CONFIG_PATH",
                        "value": "${PKG_CONFIG_PATH}:${XTBHOME}/lib64/pkgconfig"
                    }, {
                        "key": "PARA_ARCH",
                        "value": "MPI"
                    }, {
                        "key": "PARNODES",
                        "value": "6"
                    }
                ]
            },
            "global_variables": {
            }
        },
        "steps": [{
                "step_id": "negative_image_generation",
                "type": "panther",
                "settings": {
                    "additional": {
                        "panther_location": "/projects/cc/mai/binaries/panther",
                        "panther_config_file": "{entrypoint_dir}/../IcolosData/panther/default_panther.in",
                        "fields": {
                            "1-Pdb file": "{entrypoint_dir}/../IcolosData/panther/1UYD_holo_residue_X.pdb"
                        }
                    }
                },
                "writeout": [
                  {
                    "generic": {
                      "key": "mol2"
                    },
                    "destination": {
                      "resource": "{entrypoint_dir}/tests/junk/panther/1uyd_panther_negative_image.mol2",
                      "type": "file",
                      "format": "txt"
                    }
                  }
                ]
            } 
        ]
    }
}
