# Supplementary material for: Sample efficient reinforcement learning with active learning for molecular design
Source: Chem Sci. 2024 Feb 8;15(11):4146–60. doi: 10.1039/d3sc04653b (PMC10935729; doi:10.1039/d3sc04653b)
Supplement: SC-015-D3SC04653B-s001 [file SC-015-D3SC04653B-s001.zip › reinforcement-learning-active-learning-main/icolos/external_documentation/REINVENT_input.json]

{
    "names": ["0", "1", "3"],
    "smiles": ["C#CCCCn1", "CCCCn1c", "CC(C)(C)CCC1(c2"]
}
