# Supplementary material for: Sample efficient reinforcement learning with active learning for molecular design
Source: Chem Sci. 2024 Feb 8;15(11):4146–60. doi: 10.1039/d3sc04653b (PMC10935729; doi:10.1039/d3sc04653b)
Supplement: SC-015-D3SC04653B-s001 [file SC-015-D3SC04653B-s001.zip › reinforcement-learning-active-learning-main/icolos/external_documentation/REINVENT_result.json]

{
  "results": [
    {
      "values_key": "score",
      "values": [1.0, 2.1, 3.2, "", "", 4.3, 7.0]
    }
  ],
  "names": ["mol1", "mol2", "mol3", "mol4", "mol5", "mol6", "ref_mol"]
}
