# Supplementary material for: Sample efficient reinforcement learning with active learning for molecular design
Source: Chem Sci. 2024 Feb 8;15(11):4146–60. doi: 10.1039/d3sc04653b (PMC10935729; doi:10.1039/d3sc04653b)
Supplement: SC-015-D3SC04653B-s001 [file SC-015-D3SC04653B-s001.zip › reinforcement-learning-active-learning-main/icolos/external_documentation/fep_mapper.txt]

# Version 2020-4

Command line: $SCHRODINGER/run -FROM scisol fep_mapper.py -full-help
usage: fep_mapper.py [-h] [-v] [-full-help] [-o BASENAME] [-s BASENAME] [-x FILENAME] [-r RECEPTOR] [-e N]
                     [-rha RECEPTOR_HOTATOMS_ASL] [-ligand-hotatoms-rule-complex LIGAND_HOTATOMS_RULE_COMPLEX]
                     [-ligand-hotatoms-rule-solvent LIGAND_HOTATOMS_RULE_SOLVENT] [-t TOPOLOGY] [-b BIAS] [-add-bias ADD_BIAS]
                     [-C CUTOFF] [-simi-cutoff SIMI_CUTOFF] [-num-procs NUM_PROCS] [-align-core-only] [-rule RULE] [-simiscore]
                     [-force-optimize] [-connect-disconnected-nodes] [-generate-neutral-intermediates] [-clear-predicted-ddg]
                     [-m ATOM_MAPPING] [-strict-matching] [-extend-mapping]
                     [-mapping-scheme {position,position_and_bonding,protein_by_residue}] [-debug] [-mp METALLOPROTEIN] [-ats]
                     [-ats-min-barrier-height ATS_MIN_BARRIER_HEIGHT] [-ats-max-bond-dist ATS_MAX_BOND_DIST]
                     [-ats-max-core-reduction ATS_MAX_CORE_REDUCTION]
                     [structure_or_graph]

Popular examples:

- Generate optimized-topology graph:

    $SCHRODINGER/run -FROM scisol fep_mapper.py foo.mae -o foo

- Generate optimized-topology graph with custom core:

    $SCHRODINGER/run -FROM scisol fep_mapper.py foo.mae -o foo -m "CC(=O)NCC(=O)NC"

- Generate star-topology graph with custom core:

    $SCHRODINGER/run -FROM scisol fep_mapper.py foo.mae -o foo -m "CC(=O)NCC(=O)NC" -t star

positional arguments:
  structure_or_graph    Structure file in Pose Viewer format (_pv.mae) or graph (.fmp) file. If .fmp file is given, the graph
                        optimization is only performed with -force-optimize option.

optional arguments:
  -h, --help            show this help message and exit
  -v, -version          show program's version number and exit
  -full-help            List all available options.
  -o BASENAME, -output BASENAME
                        output files' base name. Files to be written: <basename>.edge, <basename>.fmp.
  -s BASENAME, -siminp BASENAME
                        simulation input files' base name. When this option is specified, a number of input files for FEP simulations
                        will be written out.
  -x FILENAME, -extend FILENAME
                        extend the graph as saved in file FILENAME.
  -r RECEPTOR, --receptor RECEPTOR
                        -receptor is DEPRECATED: Please specify -environment
  -e N, -environment N  specify the initial N structures as the common environment structures. This option is needed when you want to
                        write out structure input files for relative binding free energy calculations.
  -rha RECEPTOR_HOTATOMS_ASL, -receptor-hotatoms-asl RECEPTOR_HOTATOMS_ASL
                        ASL expression to specify receptor hot atoms. Ligand hot atoms are reset to default unless '-ligand-hotatoms-
                        rule-complex' and '-ligand-hotatoms-rule-solvent' are specified
  -ligand-hotatoms-rule-complex LIGAND_HOTATOMS_RULE_COMPLEX
                        REST rule for ligand in complex leg. Must be used with -receptor-hotatoms-asl option.
  -ligand-hotatoms-rule-solvent LIGAND_HOTATOMS_RULE_SOLVENT
                        REST rule for ligand in solvent leg. Must be used with -receptor-hotatoms-asl option.
  -t TOPOLOGY, -topology TOPOLOGY
                        Graph topology type, available options: ['full', 'normal', 'star', 'windmill']. Default is 'normal'
  -b BIAS, -bias BIAS   A 'bias' value will result in a graph with biased nodes (hubs), which correspond to structures with nonzero
                        values of the CT-level property 'i_fepmapper_bias'.
  -add-bias ADD_BIAS    Tag the given ligand as bias.
  -C CUTOFF, -cutoff CUTOFF
                        Specifies the maximum number of unmapped atoms between the two structures in the edge. If the number of
                        unmapped atoms is greater than CUTOFF, the similarity score of the edge is zero. Note that higher similarity-
                        score cutoffs correspond to smaller values of this option. Default: No cutoff. Also see -simi-cutoff
  -simi-cutoff SIMI_CUTOFF
                        Specifies the minimum similarity score. Edges with lower similarity scoreswill be deleted. Default: 0 (no
                        cutoff)
  -num-procs NUM_PROCS  Number of processes used for graph optimization. Default is to use 1 CPU core
  -align-core-only      do not adjust the non-core atoms when aligning the core atoms.
  -rule RULE            specify custom rules for similarity-score calculation. Default value is:
                        'Mcs,Charge,SoftBond,MinimumNumberOfAtom,SnapCoreRmsd,BidirectionSnapCore'.
  -simiscore            print out detailed account of similarity scores for all pairs.
  -force-optimize       If a graph file is given, it will be re(optimize) if this option is provided
  -connect-disconnected-nodes
                        Only optimize non-edge nodes. This option only works if fmp file is given
  -generate-neutral-intermediates
                        Add neutral ligand between core hopping and charged ligand. This option is currentlyonly availabe for star
                        graph
  -clear-predicted-ddg, -ignore-ddg
                        Clear existing predicted ddG values.
  -m ATOM_MAPPING, -atom-mapping ATOM_MAPPING
                        Specify custom core with SMARTS pattern(s). Multiple SMARTS patterns should be separated with space, e.g.,
                        `-m "CCN CCO"`. Note: Each molecule should ideally match only one SMARTS. If a molecule matches more than 1
                        SMARTS, the longest match will be chosen, and this match should be unique, otherwise matching fails due to
                        ambiguity. This option can be used with -extend-mapping.
  -strict-matching      If set, unsuccessful core smarts matching on a molecule will eliminate all edges from this molecule. If not
                        set, all atoms will be used for matching in case of unsuccessful core smarts matching.
  -extend-mapping       If given, the match will be allowed as an extension of the SMARTS pattern; if false, the match should be just
                        the SMARTS partern (will warn when a unique match cannot be found
  -mapping-scheme {position,position_and_bonding,protein_by_residue}
                        Mechanism for mapping atoms between structures: position: simple position-based mapping;
                        position_and_bonding: approximate position and bonding based mapping; protein_by_residue: residue mapping for
                        selectivity FEP. Default = position_and_bonding
  -debug
  -mp METALLOPROTEIN, -metalloprotein METALLOPROTEIN
                        write out siminp files for metalloprotein workflow.
  -ats                  perform automated torsional scaling
  -ats-min-barrier-height ATS_MIN_BARRIER_HEIGHT
                        min barrier height for flagging torsions to scale (default: 8.0)
  -ats-max-bond-dist ATS_MAX_BOND_DIST
                        max bond dist from mutations for flagging torsions to scale (default: 3)
  -ats-max-core-reduction ATS_MAX_CORE_REDUCTION
                        max permitted number of atoms removed from core due to ats (default: 10)
