# Supplementary material for: Sample efficient reinforcement learning with active learning for molecular design
Source: Chem Sci. 2024 Feb 8;15(11):4146–60. doi: 10.1039/d3sc04653b (PMC10935729; doi:10.1039/d3sc04653b)
Supplement: SC-015-D3SC04653B-s001 [file SC-015-D3SC04653B-s001.zip › reinforcement-learning-active-learning-main/icolos/external_documentation/fep_plus.txt]

# Version 2020-4

usage:
* Run a new job:
    $SCHRODINGER/fep_plus -HOST <master-host> -SUBHOST <subhost> -JOBNAME <jobname> <pv-or-fmp-file>

* Run a new job with custom workflow:
    $SCHRODINGER/fep_plus -HOST <master-host> -SUBHOST <subhost> -JOBNAME <jobname> -m <custom-workflow.msj> <pv-or-fmp-file>

* Restart a previously interrupted job:
    $SCHRODINGER/fep_plus -HOST <master-host> -SUBHOST <subhost> -JOBNAME <jobname> -RESTART -checkpoint <multisim-checkpoint-file>

* Extend production simulations for certain edges:
    $SCHRODINGER/fep_plus -HOST <master-host> -SUBHOST <subhost> -JOBNAME <jobname> -extend <edge-file> -checkpoint <multisim-checkpoint-file>
  An example for the format of an edge-file:
     36da5ad:397128e
     33dd5ad:347118e
     33fe5ad:3171f8e
  Each line specifies an edge with the two node's IDs. Each node ID is a hex
  number of at least 7 digits. The two IDs are separated by a ':' (or '-' or
  '_').

* Prepare input files for multisim. Do NOT run job:
    $SCHRODINGER/fep_plus -HOST <master-host> -SUBHOST <subhost> -JOBNAME <jobname> <pv-or-fmp-file> -prepare

* Run a protein residue mutation job:
    $SCHRODINGER/fep_plus -HOST <master-host> -SUBHOST <subhost> -JOBNAME <jobname> <mae-file> -protein <mutation-file> -solvent_asl <SOLVENT-ASL>
  <mutation-file> follows the same format as used by $SCHRODINGER/run residue_scanning_backend.py -muts_file

* Run a protein stability job:
    $SCHRODINGER/fep_plus -HOST <master-host> -SUBHOST <subhost> -JOBNAME <jobname> <mae-file> -protein <mutation-file>

* Add mutations to a complete protein fep job:
    $SCHRODINGER/fep_plus  <out-fmp-file> -HOST <master-host> -SUBHOST <subhost> -JOBNAME <jobname> -protein <mutation-file> -expand_protein <mae-file>

* Run a metalloprotein FEP job:
    $SCHRODINGER/fep_plus -HOST <master-host> -SUBHOST <subhost> -JOBNAME <jobname> <pv-or-fmp-file> -mp <property-name>

positional arguments:
  inp_file              A fmp or a pv structure file

optional arguments:
  -h, --help            show this help message and exit
  -m <FILE.msj>         Use custom workflow instead of the auto-generated one.
  -ff {OPLS_2005|OPLS3e}
                        Specify the forcefield to use. Default: OPLS3e.
  -seed <integer>       Specify seed of pseudorandom number generator for initial atom velocities. Default: 2014
  -ppj PPJ              Specify number of processors per job. Default: 4.
  -checkpoint <multisim-checkpiont-file>
                        Specify the multisim checkpoint file.
  -prepare              Do not run job. Only prepare multisim input files.
  -JOBNAME <string>     Specify the job name.
  -buffer <real>        Specify a larger buffer size (in Angstroms). Defaults: 5 in complex leg; 5 in solvent leg of protein-residue-mutation FEP;
                        10 in solubility FEP; 10 in solvent leg of other types of FEP. The custom value will be used only if it's greater than the
                        corresponding default values.
  -maxjob <integer>     Maximum number of simultaneous subjobs. Default: 0 (unlimited)
  -lambda-windows <integer>, -lambda_windows <integer>
                        Number of lambda windows for the default protocol. Default: 12
  -ensemble {muVT|NPT|NVT}
                        Specify the ensemble class. Default: muVT.
  -time <real>          Specify the production-simulation time (in ps). For extension, this option specifies the additional simulation time (in
                        ps). Default: 5000.0. Min value: 500.0.
  -protein <mutation>   Generate and run protein residue mutation if a mutation_file is given here and a solvent_asl is also provided; Generate and
                        run protein stability when a mutation_file is given here and no solvent_asl is provided
  -mp [<property_name>]
                        Generate and run metalloprotein workflow.
  -solvent-asl SOLVENT_ASL, -solvent_asl SOLVENT_ASL
                        Specify ASL to put in solvent leg for protein residue mutation
  -vacuum               Include vacuum simulations. Only supported for small molecule FEP.
  -extend <edge-file>   Extend production simulations of specified edges.
  -atom-mapping <string>, -atom_mapping <string>
                        Atom mapping specification for leadoptmap.py. For small molecule FEP, specify SMARTS string to customize core assignment;
                        for protein residue mutation FEP, 'sidechain' is the only argument allowing the side chain atoms to be mapped as well while
                        by default the side chains are not mapped. This option will be ignored if fmp file is provided as input.
  -modify-dihe, -modify_dihe
                        Modify retained dihedral angle interactions for customized core.
  -no-h-mass, -no_h_mass
                        Turn off hydrogen mass repartitioning (on by default).
  -membrane             Indicates the model system is a membrane protein system, such as the GPCR.
  -charged-lambda-windows <integer>, -charged_lambda_windows <integer>
                        Number of lambda windows for the charge protocol. Default: 24
  -core-hopping-lambda-windows <integer>, -core_hopping_lambda_windows <integer>
                        Number of lambda windows for the core-hopping protocol. Default: 16
  -residue-structure <mae-file>, -residue_structure <mae-file>
                        Noncanonical amino acids for protein mutation.
  -expand-protein EXPAND_PROTEIN, -expand_protein EXPAND_PROTEIN
                        Pass the structure file for protein fep to re-run with additional mutations.
  -water <string>       Specify the water model used in the simulations. Valid values: SPC, TIP3P, TIP4P, TIP4PEW, TIP4PD, TIP5P. Default: SPC
  -custom-charge-mode <string>, -custom_charge_mode <string>
                        Set the custom charge calculation mode when using the OPLS3e forcefield.Default is to 'assign' custom charges based on the
                        input geometries.Set to 'clear' to clear custom charges without assigning them.Set to 'keep' to keep existing custom charge
                        parameters.
  -skip-leg [<property_name>]
                        Specify the legs to skip (complex/solvent/vacuum). Pass in multiple times to skip multiple legs

Job Control Options:
  -HOST <hostname>      Run job remotely on the indicated host entry.
  -WAIT                 Do not return a prompt until the job completes.
  -LOCAL                Do not use a temporary directory for job files. Keep files in the current directory.
  -D, -DEBUG            Show details of Job Control operation.
  -TMPDIR TMPDIR        The name of the directory used to store files temporarily during a job.
  -SAVE                 Return zip archive of job directory at job completion.
  -OPLSDIR OPLSDIR      Specifies directory for custom forcefield parameters.

Standard Options:
  -SUBHOST <hostname> or -SUBHOST <hostname:nproc> or -SUBHOST "hostname1:nproc1 ... hostnameN:nprocN"
                        Run the subjobs on the specified hosts. The driver is run on the host specified with -HOST.
  -RETRIES RETRIES      If a subjob fails for any reason, it will be retried RETRIES times.
  -RESTART              Restart a previously failed job, utilizing any already completed subjobs.
