# Supplementary material for: Sample efficient reinforcement learning with active learning for molecular design
Source: Chem Sci. 2024 Feb 8;15(11):4146–60. doi: 10.1039/d3sc04653b (PMC10935729; doi:10.1039/d3sc04653b)
Supplement: SC-015-D3SC04653B-s001 [file SC-015-D3SC04653B-s001.zip › reinforcement-learning-active-learning-main/icolos/external_documentation/gold.conf]

  GOLD CONFIGURATION FILE

  AUTOMATIC SETTINGS
autoscale = 1

  POPULATION
popsiz = auto
select_pressure = auto
n_islands = auto
maxops = auto
niche_siz = auto

  GENETIC OPERATORS
pt_crosswt = auto
allele_mutatewt = auto
migratewt = auto

  FLOOD FILL
radius = 10
origin = 0 0 0
do_cavity = 1
floodfill_atom_no = 0
cavity_file = /path/Desktop/Projects/StructureBased/IcolosData/molecules/1UYD/PU8_reference_ligand.mol2
floodfill_center = cavity_from_ligand 7 atoms

  DATA FILES
ligand_data_file /path/Desktop/Projects/StructureBased/IcolosData/molecules/aspirin.sdf 10
ligand_data_file /path/Desktop/Projects/StructureBased/IcolosData/molecules/paracetamol.sdf 10
param_file = DEFAULT
set_ligand_atom_types = 1
set_protein_atom_types = 0
directory = .
tordist_file = DEFAULT
make_subdirs = 0
save_lone_pairs = 1
fit_points_file = fit_pts.mol2
read_fitpts = 0

  FLAGS
internal_ligand_h_bonds = 0
flip_free_corners = 0
match_ring_templates = 0
flip_amide_bonds = 0
flip_planar_n = 1 flip_ring_NRR flip_ring_NHR
flip_pyramidal_n = 0
rotate_carboxylic_oh = flip
use_tordist = 1
postprocess_bonds = 1
rotatable_bond_override_file = DEFAULT
solvate_all = 1

  TERMINATION
early_termination = 1
n_top_solutions = 3
rms_tolerance = 1.5

  CONSTRAINTS
force_constraints = 0

  COVALENT BONDING
covalent = 0

  SAVE OPTIONS
save_score_in_file = 1
save_protein_torsions = 1

  FITNESS FUNCTION SETTINGS
initial_virtual_pt_match_max = 3
relative_ligand_energy = 1
gold_fitfunc_path = goldscore
start_vdw_linear_cutoff = 6
score_param_file = DEFAULT

  PROTEIN DATA
protein_datafile = /path/Desktop/1UYD_protein.mol2
