# Supplementary material for: Sample efficient reinforcement learning with active learning for molecular design
Source: Chem Sci. 2024 Feb 8;15(11):4146–60. doi: 10.1039/d3sc04653b (PMC10935729; doi:10.1039/d3sc04653b)
Supplement: SC-015-D3SC04653B-s001 [file SC-015-D3SC04653B-s001.zip › reinforcement-learning-active-learning-main/icolos/external_documentation/prime_arguments.txt]

$SCHRODINGER/prime_mmgbsa [<options>] <struct_file>

    Any option can be placed in an input file for ease of use.  The input
    structure should be specified on a line using "STRUCT_FILE <input mae file>".
    All other options should be placed one-per-line with the preceding dash
    removed.  For example, the following two calculations are equivalent:

    > prime_mmgbsa file_pv.mae -job_type ENERGY -lcons SMARTS.C

    or

    > prime_mmgbsa input.inp

    where the contents of input.inp are:

        STRUCT_FILE file_pv.mae
        JOB_TYPE    ENERGY
        LCONS       SMARTS.C

    Note that HOST, SUBHOST and NICE flags must be set via the commandline.

    All atoms in the ligand will have the i_psp_Prime_MMGBSA_Ligand property
    set to 1, so that asl expressions can then be used for specifying parts of
            the structure relative to the ligand.  For example,
        "fillres within 5 (atom.i_psp_Prime_MMGBSA_Ligand 1)"
    selects all residues within 5 Angstroms of the ligand.

    SMARTS expressions can be included in all asl expressions.  The command
    -lcons SMARTS.C will apply constraints to all aliphatic carbons in the ligand.

    run $SCHRODINGER/prime_mmgbsa -h for a complete listing of all options.


positional arguments:
  struct_file           For most situations, this should be a Maestro file
                        with the receptor as the first entry, followed by the
                        ligand poses (e.g. a Glide pose viewer file). If the
                        -ligand option is specified, then the input should
                        instead be a Maestro file with each entry containing a
                        protein-ligand complex.

optional arguments:
  -h, --help            show this help message and exit
  -report_prime_log REPORT_PRIME_LOG
                        (yes/no) Return an output file with the extension
                        .Prime.log with the Prime logfiles of all component
                        jobs. By default this in included if less than 100
                        ligands are used
  -csv_output CSV_OUTPUT
                        (yes/no) Return a csv format output file -out.csv with
                        the calculated energies.
  -report_top REPORT_TOP
                        Report the specified number of top-scoring ligands in
                        the log file. All ligands are reported in the CSV and
                        structure output files.
  -v                    show program's version number and exit
  -jobname JOBNAME, -JOBNAME JOBNAME, -j JOBNAME
                        Set the base name of outputs
  -restart_file RESTART_FILES
                        Output of a partially completed subjob (this keyword
                        can be can be used multiple times if there are
                        multiple completed subjobs)
  -RESTART              Guess names of restart files for -restart_file option

Input:
  -ligand LIGAND_ASL    Specify the ligand with an asl expression (required
                        for trajectory processing). If this option is present
                        then the input should be a maestro input file with
                        each entry containing both the ligand and the
                        receptor. The asl expression provided here will be
                        used to determine which part of the complex structure
                        is the ligand.

Output:
  -out_type {PV,COMPLEX,LIGAND,FLEXIBLE,COMPLETE}
                        The type of Maestro file to output. Choices are PV,
                        COMPLEX, LIGAND, FLEXIBLE and COMPLETE . LIGAND
                        produces a ligand-only file. PV will produce a
                        combination of the input receptor and the optimized
                        ligand positions. COMPLEX will return the optimized
                        ligand and receptor conformations. FLEXIBLE outputs
                        the optimized conformations of the flexible portions.
                        Please note that this is not a full protein structure
                        and cannot be used for any subsequent calculations. Of
                        these, only COMPLEX will return the full optimized
                        receptor conformation. PV files are default if
                        inputting a PV file, COMPLEX files are the default if
                        inputting a series of complexes. COMPLETE includes the
                        optimized free receptor and ligand structures to the a
                        complex output file

Molecular Mechanics (PRIME):
  -receptor_region RSEL_ASL, -rsel RSEL_ASL
                        Designate a region of the receptor as flexible using
                        an asl expression. Expressions can refer to atoms in
                        the ligand or the receptor and the selected region is
                        the union of all the regions for each ligand-receptor
                        pair in the input PV file. By default the entire
                        receptor is frozen.
  -rflexdist FLEXDIST, -flexdist FLEXDIST
                        Treat all residues within this distance of the ligand
                        as flexible. By default the entire receptor is frozen.
                        (overwrites -receptor_region flag)
  -rflexgroup {residue,side,polarh}
                        Select a portion of the region defined with rflexdist
                        flag to be flexible. residue: Choose the entire
                        residue. side: Choose the sidechain of each residue.
                        polarh: Choose the polar hydrogens on each residue.
  -target_flexibility   Run a two-stage MMGBSA calculation where the second
                        stage runs with the subset of flexible protein
                        residues identified by the first
  -target_flexibility_cutoff TARGET_FLEXIBILITY_CUTOFF
                        Cutoff for determining movement for target flexibility
                        in Angstroms
  -ligand_region LSEL_ASL, -lsel LSEL_ASL
                        Choose a section of the ligand to be treated as
                        flexible. By default the entire ligand is flexible.
  -job_type {ENERGY,REAL_MIN,SIDE_PRED,SIDE_COMBI,SITE_OPT,PGL}
                        Prime jobtype to use to sample flexible regions.
                        Setting this option multiple times will result in
                        multiple sampling algorithms being used. Options are:
                        REAL_MIN (default): Local minimization. ENERGY: No
                        sampling, just calculate a single-point energy.
                        SIDE_PRED: Optimize sidechains using Prime sidechain
                        prediction. SIDE_COMBI: Optimize sidechain using
                        Combinatorial Sidechain Prediction. (Limited to <5
                        sidechains). SITE_OPT: Run a binding-site optimization
                        consiting of prime sidechain predictions and
                        minimziations designed specifically for predicting
                        induced fit effects. PGL: Run a Prime PGL Binding-Site
                        Optimization on all flexible regions. See the manual
                        for more details on this protocol.
  -rigid_body           Minimize the ligand as a rigid body
  -num_output_struct NUM_OUTPUT_STRUCT
                        The maximum number of poses to return per compound.
                        This will only be relevant if mulitple job types are
                        selected or job types that return multiple outputs are
                        used.
  -lcons LCONS          Select a portion of the ligand to harmonically
                        constrain with an ASL expression. By default no
                        constraints are used.
  -rcons RCONS          Select a portion of the receptor to harmonically
                        constrainwith an ASL expression. By default no
                        constraints are used.
  -str_cons STR_CONS    Strength of Receptor and Ligand Constraints in
                        kcals/mol/A^2. The default value is 1.0 kcal/mol/A^2
  -fbw_cons FBW_CONS    Width of flat bottom potential for constraints in A.
                        The default value is 0.0A
  -prime_opt PRIME_OPTIONS
                        Pass any keyword value pair to the Prime Refinement
                        stage in the form <keyword>=<value>. See the "Refining
                        Protein Structures" chapter in the Prime User Manual
                        for a description of available options. If you would
                        like to change the force field from it's default value
                        ( OPLS3e if the proper license is present ) use
                        -prime_opt OPLS_VERSION=OPLS_2005
  -use_ligand_charges   Use the partial charges in the input ligand file.
  -frozen               Do not treat any part of the ligand or receptor as
                        flexible. This overwrites the -ligand_region and
                        -receptor_region flags.
  -membrane             Use Prime implicit membrane model (must be set up in
                        receptor file through Maestro)

Watermap:
  -watermap WATERMAP_FN, -WATERMAP WATERMAP_FN
                        Score ligands against this watermap. Input should be a
                        ct file containing the watermap generated with the
                        current version of the Schrodinger suite.

Job Control Options:
  -HOST <hostname>      Run job remotely on the indicated host entry.
  -WAIT                 Do not return a prompt until the job completes.
  -D, -DEBUG            Show details of Job Control operation.
  -NOJOBID              Run the job directly, without Job Control layer.

Standard Options:
  -NJOBS NJOBS          Divide the overall job into NJOBS subjobs.
  -RETRIES RETRIES      If a subjob fails for any reason, it will be retried
                        RETRIES times. (Default: 3)
  -NOLAUNCH             Set up subjob inputs, but don't run the jobs.
