# Supplementary material for: Sample efficient reinforcement learning with active learning for molecular design
Source: Chem Sci. 2024 Feb 8;15(11):4146–60. doi: 10.1039/d3sc04653b (PMC10935729; doi:10.1039/d3sc04653b)
Supplement: SC-015-D3SC04653B-s001 [file SC-015-D3SC04653B-s001.zip › reinforcement-learning-active-learning-main/icolos/src/icolos/config/desmond/config.msj]

task {
  task = "desmond:auto"
}

build_geometry {
  add_counterion = {
     ion = Cl
     number = neutralize_system
  }
  box = {
     shape = orthorhombic
     size = [10.0 10.0 10.0 ]
     size_type = buffer
  }
  override_forcefield = S-OPLS
  rezero_system = false
  solvent = TIP3P
}

assign_forcefield {
  forcefield = S-OPLS
  water = TIP3P
}
