# Supplementary material for: Sample efficient reinforcement learning with active learning for molecular design
Source: Chem Sci. 2024 Feb 8;15(11):4146–60. doi: 10.1039/d3sc04653b (PMC10935729; doi:10.1039/d3sc04653b)
Supplement: SC-015-D3SC04653B-s001 [file SC-015-D3SC04653B-s001.zip › reinforcement-learning-active-learning-main/icolos/src/icolos/config/logging/debug.json]

{
  "version": 1,
  "disable_existing_loggers": false,
  "formatters": {
    "standard": {
      "format": "%(asctime)s - %(name)s - %(levelname)s - %(message)s",
      "datefmt": "%Y-%m-%d %H:%M:%S"
    },
    "blank": {
      "format": "%(message)s"
    }
  },

  "handlers": {
    "console": {
      "class": "logging.StreamHandler",
      "level": "DEBUG",
      "formatter": "standard",
      "stream": "ext://sys.stderr"
    },

    "file_handler": {
      "class": "logging.handlers.RotatingFileHandler",
      "level": "DEBUG",
      "formatter": "standard",
      "filename": "icolos_run.log",
      "maxBytes": 10485760,
      "backupCount": 20,
      "encoding": "utf8"
    },

    "file_handler_blank": {
      "class": "logging.handlers.RotatingFileHandler",
      "level": "DEBUG",
      "formatter": "blank",
      "filename": "icolos_run.log",
      "maxBytes": 10485760,
      "backupCount": 20,
      "encoding": "utf8"
    }
  },

  "loggers": {
    "command_line_interface": {
      "level": "DEBUG",
      "handlers": ["file_handler"],
      "propagate": false
    },
    "target_preparation": {
      "level": "DEBUG",
      "handlers": ["file_handler"],
      "propagate": false
    },
    "ligand_preparation": {
      "level": "DEBUG",
      "handlers": ["file_handler"],
      "propagate": false
    },
    "docking": {
      "level": "DEBUG",
      "handlers": ["file_handler"],
      "propagate": false
    },
    "blank": {
      "level": "DEBUG",
      "handlers": ["file_handler_blank"],
      "propagate": false
    }
  },

  "root": {
    "level": "DEBUG",
    "handlers": ["file_handler"]
  }
}
