# Supplementary material for: Sample efficient reinforcement learning with active learning for molecular design
Source: Chem Sci. 2024 Feb 8;15(11):4146–60. doi: 10.1039/d3sc04653b (PMC10935729; doi:10.1039/d3sc04653b)
Supplement: SC-015-D3SC04653B-s001 [file SC-015-D3SC04653B-s001.zip › reinforcement-learning-active-learning-main/icolos/src/icolos/config/panther/default_panther.in]

# Please cite: Niinivehmas et al. (2015) J. Compt. Aided. Mol. Design. 29(10), 989-1006.

# Input and output settings:
1-Pdb file (pfil):: {pdb_file}
2-Radius library (rlib):: rad.lib
3-Angle library (alib):: angles.lib
4-Charge library file (chlib):: charges.lib

# Cavity location:
5-Center (s) (cent):: 24.42 21.79 18.26
6-Radius center algorithm (radc):: 0.00
7-Basic multipoint (bmp):: null

# Pocket filling:
8-Filler radius (frad):: 0.85

9-Box radius (brad):: 24.0
10-Box center (bcen):: null
11-Multibox (mbox):: Y

#_# Identification settings: #_#
12-Not empty (nem):: HOH FAD NAP WAT NDP NAI NAD FDA
13-Force lining (flin):: null
14-Ignore lining (ilin):: null

#_# Pocket tweaks: #_#
15-Add oxygen at HEM Fe / dual mode (OFed):: Y Y
16-Charge radius (chrad):: 0.00
17-Lowest significant charge (+/-) (lowch):: 0.16
18-Use waters as polar groups (watpol):: 2
# - Exclusion settings:
19-Delete farther than (del):: 4.5
20-ligand distance limit (ldlim):: X-0 2.0 
21-False connection angles (fcang):: 180 90
22-False connection group size (fcgrp):: 200
23-Exclusion zone (ezon):: null
24-Angle exclusion (aex):: null
25-plane-exclusion (pex):: null
26-Force plane exclusion center (fpec):: null

# - Inclusion settings:
27-Global keep anyway radius (gkar):: 0.00
28-Keep anyway radius (kar):: 7.00
29-AA limit (aalim):: 0
30-Specific limits (slim):: null

# - Other settings:
31-Secondary (sec):: N
32-Cofactor fill (cofil):: N

#_# Rather advanced pocket tweaks. #_#
33-Packing method (pack):: bcc
34-Creep radius (creep):: null
35-Full lining (fulli):: Y
36-Adjacent lining (adjli):: N
37-multibounds (mbo):: Y
38-Max distance of charged atoms (chdist):: 1.6
39-Agonist-distance (agdist):: 2.5

#_# Various constants. #_#
40-Angle tolerance (atol):: 30
41-Resolution Tolerance (retol):: 0.2
42-Adjacent distance (adjdist):: 3
43-Boundary increment (boinc):: 1.3
44-lining id angle (lidang):: 35

# Misc & experimental
45-Radius for charged atoms (chatrad):: 0.5
46-Exclusion distance for charged atoms and their residues (radexdres):: 0.6
47-H-bond distance (hbdist):: 1.7
48-donor addition (donads):: 1.0
49-h-bond max distance (hobomax):: 4.2

 
