# Supplementary material for: Sample efficient reinforcement learning with active learning for molecular design
Source: Chem Sci. 2024 Feb 8;15(11):4146–60. doi: 10.1039/d3sc04653b (PMC10935729; doi:10.1039/d3sc04653b)
Supplement: SC-015-D3SC04653B-s001 [file SC-015-D3SC04653B-s001.zip › reinforcement-learning-active-learning-main/icolos/src/icolos/config/schemas/header.json]

{
  "$schema": "http://json-schema.org/draft-07/schema#",
  "title": "Header block",
  "type": "object",
  "additionalProperties": false,
  "properties": {
    "workflow_id": {
      "type": "string"
    },
    "version": {
      "type": "string"
    },
    "description": {
      "type": "string"
    },
    "logging": {
      "type": "object",
      "properties": {
        "logfile": {
          "type": "string"
        }
      }
    },
    "environment": {
      "type": "object",
      "additionalProperties": false,
      "properties": {
        "export": {
          "type": "array",
          "items": {
            "type": "object",
            "additionalProperties": false,
            "properties": {
              "key": {
                "type": "string"
              },
              "value": {
                "type": "string"
              }
            },
            "required": ["key", "value"]
          }
        }
      }
    },
    "global_settings": {
      "type": "object"
    },
    "global_variables": {
      "type": "object"
    }
  },
  "required": ["workflow_id"]
}
