# Supplementary material for: Sample efficient reinforcement learning with active learning for molecular design
Source: Chem Sci. 2024 Feb 8;15(11):4146–60. doi: 10.1039/d3sc04653b (PMC10935729; doi:10.1039/d3sc04653b)
Supplement: SC-015-D3SC04653B-s001 [file SC-015-D3SC04653B-s001.zip › reinforcement-learning-active-learning-main/icolos/src/icolos/config/schemas/step.json]

{
  "$schema": "http://json-schema.org/draft-07/schema#",
  "title": "Step block",
  "type": "object",
  "additionalProperties": false,
  "properties": {
    "step_id": {
      "type": "string"
    },
    "type": {
      "type": "string"
    },
    "execution": {
      "type": "object",
      "$ref": "step_execution.json"
    },
    "token_guard": {
      "type": "object",
      "properties": {
        "prefix_execution": {
          "type": "string"
        },
        "token_pools": {
          "type": "object"
        },
        "wait_interval_seconds": {
          "type": "number"
        },
        "wait_limit_seconds": {
          "type": "number"
        }
      }
    },
    "base_config": {
      "type": "array",
      "items": {
        "$ref": "#"
      }
    },
    "iter_settings": {
      "type": "object",
      "properties": {
        "iter_mode": {
          "type": "string"
        },
        "n_iters": {
          "type": "number"
        },
        "parallelizer_settings": {
          "type": "object",
          "properties": {
            "parallelize": {
              "type": "boolean"
            },
            "dependent_steps": {
              "type": "number"
            },
            "cores": {
              "type": "number"
            }
          }
        }
      }
    },
    "settings": {
      "type": "object",
      "additionalProperties": false,
      "properties": {
        "arguments": {
          "type": "object",
          "properties": {
            "flags": {
              "type": "array"
            },
            "parameters": {
              "type": "object"
            }
          }
        },
        "additional": {
          "type": "object"
        }
      }
    },
    "input": {
      "$ref": "step_input.json"
    },
    "writeout": {
      "$ref": "step_writeout.json"
    }
  },
  "required": ["step_id", "type"]
}
