# Supplementary material for: Sample efficient reinforcement learning with active learning for molecular design
Source: Chem Sci. 2024 Feb 8;15(11):4146–60. doi: 10.1039/d3sc04653b (PMC10935729; doi:10.1039/d3sc04653b)
Supplement: SC-015-D3SC04653B-s001 [file SC-015-D3SC04653B-s001.zip › reinforcement-learning-active-learning-main/icolos/src/icolos/config/schemas/step_input.json]

{
  "$schema": "http://json-schema.org/draft-07/schema#",
  "title": "Step - input block",
  "type": "object",
  "additionalProperties": false,
  "properties": {
    "work_dir": {
      "type": "string"
    },
    "compounds": {
      "type": "array",
      "items": {
        "type": "object",
        "additionalProperties": false,
        "properties": {
          "source": {
            "type": "string"
          },
          "source_type": {
            "type": "string"
          },
          "format": {
            "type": "string"
          },
          "columns": {
            "type": "object",
            "additionalProperties": false,
            "properties": {
              "names": {
                "type": "string"
              },
              "smiles": {
                "type": "string"
              }
            }
          }
        }
      }
    },
    "merge": {
      "type": "object",
      "properties": {
        "compounds": {
          "type": "boolean"
        },
        "merge_compounds_by": {
          "type": "string"
        },
        "enumerations": {
          "type": "boolean"
        },
        "merge_enumerations_by": {
          "type": "string"
        }
      }
    },
    "generic": {
      "type": "array",
      "items": {
        "type": "object",
        "additionalProperties": false,
        "properties": {
          "extension": {
            "type": "string"
          },
          "source": {
            "type": "string"
          }
        }
      }
    }
  }
}
