# Supplementary material for: Sample efficient reinforcement learning with active learning for molecular design
Source: Chem Sci. 2024 Feb 8;15(11):4146–60. doi: 10.1039/d3sc04653b (PMC10935729; doi:10.1039/d3sc04653b)
Supplement: SC-015-D3SC04653B-s001 [file SC-015-D3SC04653B-s001.zip › reinforcement-learning-active-learning-main/icolos/src/icolos/config/schemas/step_writeout.json]

{
  "$schema": "http://json-schema.org/draft-07/schema#",
  "title": "Step - output block",
  "type": "array",
  "items": {
    "type": "object",
    "additionalProperties": false,
    "properties": {
      "compounds": {
        "type": "object",
        "properties": {
          "category": {
            "type": "string"
          },
          "selected_tags": {
            "type": "array",
            "items": {
              "type": "string"
            }
          },
          "aggregation": {
            "type": "object",
            "properties": {
              "mode": {
                "type": "string"
              },
              "key": {
                "type": "string"
              },
              "highest_is_best": {
                "type": "boolean"
              }
            }
          }
        }
      },
      "generic": {
        "type": "object",
        "properties": {
          "key": {
            "type": "string"
          }
        }
      },
      "destination": {
        "type": "object",
        "additionalProperties": false,
        "properties": {
          "resource": {
            "type": "string"
          },
          "type": {
            "type": "string"
          },
          "format": {
            "type": "string"
          },
          "mode": {
            "type": "string"
          }
        }
      }
    },
    "required": ["destination"]
  }
}
