# Supplementary material for: Sample efficient reinforcement learning with active learning for molecular design
Source: Chem Sci. 2024 Feb 8;15(11):4146–60. doi: 10.1039/d3sc04653b (PMC10935729; doi:10.1039/d3sc04653b)
Supplement: SC-015-D3SC04653B-s001 [file SC-015-D3SC04653B-s001.zip › reinforcement-learning-active-learning-main/icolos/src/icolos/config/schemas/workflow.json]

{
  "$schema": "http://json-schema.org/draft-07/schema#",
  "title": "Workflow schema",
  "type": "object",
  "additionalProperties": false,
  "properties": {
    "workflow": {
      "type": "object",
      "additionalProperties": false,
      "properties": {
        "header": {
          "type": "object",
          "$ref": "header.json"
        },
        "steps": {
          "type": "array",
          "items": {
            "type": "object",
            "$ref": "step.json"
          },
          "minItems": 1
        }
      },
      "required": ["header", "steps"]
    }
  },
  "required": ["workflow"]
}
