# Supplementary material for: Sample efficient reinforcement learning with active learning for molecular design
Source: Chem Sci. 2024 Feb 8;15(11):4146–60. doi: 10.1039/d3sc04653b (PMC10935729; doi:10.1039/d3sc04653b)
Supplement: SC-015-D3SC04653B-s001 [file SC-015-D3SC04653B-s001.zip › reinforcement-learning-active-learning-main/icolos/src/icolos/config/unit_tests_config/cosmo/cosmo.config]

ctd = BP_TZVPD_FINE_19.ctd cdir = "/opt/scp/software/COSMOtherm/19.0.4/COSMOthermX/../COSMOtherm/CTDATA-FILES" ldir = "/opt/scp/software/COSMOtherm/19.0.4/COSMOthermX/../licensefiles"
unit notempty wtln ehfile
!! generated by COSMOthermX !!
f = mol.cosmo
f = "h2o_c0.cosmo" fdir="/opt/scp/software/COSMOtherm/19.0.4/COSMOtherm/DATABASE-COSMO/BP-TZVPD-FINE/h" VPfile
f = "methanol_c0.cosmo" fdir="/opt/scp/software/COSMOtherm/19.0.4/COSMOtherm/DATABASE-COSMO/BP-TZVPD-FINE/m" VPfile
f = "1-octanol_c0.cosmo" fdir="/opt/scp/software/COSMOtherm/19.0.4/COSMOtherm/DATABASE-COSMO/BP-TZVPD-FINE/1" Comp = "1-octanol" [  VPfile
f = "1-octanol_c1.cosmo" fdir="/opt/scp/software/COSMOtherm/19.0.4/COSMOtherm/DATABASE-COSMO/BP-TZVPD-FINE/1"
f = "1-octanol_c2.cosmo" fdir="/opt/scp/software/COSMOtherm/19.0.4/COSMOtherm/DATABASE-COSMO/BP-TZVPD-FINE/1"
f = "1-octanol_c3.cosmo" fdir="/opt/scp/software/COSMOtherm/19.0.4/COSMOtherm/DATABASE-COSMO/BP-TZVPD-FINE/1"
f = "1-octanol_c4.cosmo" fdir="/opt/scp/software/COSMOtherm/19.0.4/COSMOtherm/DATABASE-COSMO/BP-TZVPD-FINE/1"
f = "1-octanol_c5.cosmo" fdir="/opt/scp/software/COSMOtherm/19.0.4/COSMOtherm/DATABASE-COSMO/BP-TZVPD-FINE/1"
f = "1-octanol_c6.cosmo" fdir="/opt/scp/software/COSMOtherm/19.0.4/COSMOtherm/DATABASE-COSMO/BP-TZVPD-FINE/1" ]
f = "dimethylsulfoxide_c0.cosmo" fdir="/opt/scp/software/COSMOtherm/19.0.4/COSMOtherm/DATABASE-COSMO/BP-TZVPD-FINE/d" VPfile
f = "cyclohexane_c0.cosmo" fdir="/opt/scp/software/COSMOtherm/19.0.4/COSMOtherm/DATABASE-COSMO/BP-TZVPD-FINE/c" VPfile
f = "chcl3_c0.cosmo" fdir="/opt/scp/software/COSMOtherm/19.0.4/COSMOtherm/DATABASE-COSMO/BP-TZVPD-FINE/c" VPfile
f = "propanone_c0.cosmo" fdir="/opt/scp/software/COSMOtherm/19.0.4/COSMOtherm/DATABASE-COSMO/BP-TZVPD-FINE/p" VPfile
f = "acetonitrile_c0.cosmo" fdir="/opt/scp/software/COSMOtherm/19.0.4/COSMOtherm/DATABASE-COSMO/BP-TZVPD-FINE/a" VPfile
f = "thf_c0.cosmo" fdir="/opt/scp/software/COSMOtherm/19.0.4/COSMOtherm/DATABASE-COSMO/BP-TZVPD-FINE/t" VPfile
henry= 2 tc=25.0 GSOLV
henry= 3 tc=25.0 GSOLV
henry= 4 tc=25.0 GSOLV
henry= 5 tc=25.0 GSOLV
henry= 6 tc=25.0 GSOLV
henry= 7 tc=25.0 GSOLV
henry= 8 tc=25.0 GSOLV
henry= 9 tc=25.0 GSOLV
henry= 10 tc=25.0 GSOLV
