# Supplementary material for: Sample efficient reinforcement learning with active learning for molecular design
Source: Chem Sci. 2024 Feb 8;15(11):4146–60. doi: 10.1039/d3sc04653b (PMC10935729; doi:10.1039/d3sc04653b)
Supplement: SC-015-D3SC04653B-s001 [file SC-015-D3SC04653B-s001.zip › reinforcement-learning-active-learning-main/icolos/src/icolos/config/unit_tests_config/example.config.json]

{
  "ICOLOS_TEST_DATA": "<FILL_PATH>/IcolosData",
  "OE_LICENSE": "<FILL_PATH>/oe_license.seq1",
  "CREST_BINARY_LOCATION": "<FILL_PATH>",
  "XTBHOME": "<FILL_PATH>",
  "XTBPATH": "${XTBHOME}/share/xtb",
  "TURBOMOLE_CONFIG": "<FILL_PATH>",
  "ACPYPE": "<FILL_PATH>/acpype",
  "PATH": "${PATH}:${XTBHOME}",
  "PKG_CONFIG_PATH": "${PKG_CONFIG_PATH}:${XTBHOME}/lib64/pkgconfig",
  "PARNODES": "2",
  "PARA_ARCH": "MPI",
  "PANTHER_LOCATION": "<FILL_PATH>/panther",
  "SHAEP_LOCATION": "<FILL_PATH>",
  "SCHRODINGER_MODULE": "module load schrodinger",
  "HOST": "localhost",
  "FORCEFIELD": "<FILL_PATH>/charmm36-feb2021.ff",
  "OPTUNA_AZ": {
    "ENVIRONMENT_PYTHON": "<FILL_PATH>/miniconda3/envs/Optuna_AZ/bin/python",
    "ENTRY_POINT_LOCATION": "<FILL_PATH>/OptunaAZ"
  },
  "PMX": {
    "PMX": "<FILL_PATH>/envs/pmx/bin/pmx",
    "MODULE": "module load GROMACS && unset PYTHONPATH",
    "PMX_PYTHON": "<FILL_PATH>/envs/pmx/bin/python",
    "EXP_DATA": "<FILL_PATH>/IcolosData/expdata",
    "CLI_ENTRYPOINT": "<FILL_PATH>/pmx/src/pmx/scripts/icolos_entrypoints",
    "GMXLIB": "<FILL_PATH>/px_az/src/pmx/data/mutff"
  },
  "DSSP": "<FILL_PATH>",
  "MINICONDA_BASE": ". /<path to miniconda>/etc/profile.d/conda.sh",
  "OPENMM_FORCEFIELDS": "<FILL_PATH>",
  "MDPLOT": "<FILL_PATH>/MDplot",
  "KALLISTO_LOCATION": "~/miniconda3/envs/kallisto/bin",
  "JAZZY_LOCATION": "~/miniconda3/envs/jazzy/bin"
}
