# Supplementary material for: Sample efficient reinforcement learning with active learning for molecular design
Source: Chem Sci. 2024 Feb 8;15(11):4146–60. doi: 10.1039/d3sc04653b (PMC10935729; doi:10.1039/d3sc04653b)
Supplement: SC-015-D3SC04653B-s001 [file SC-015-D3SC04653B-s001.zip › reinforcement-learning-active-learning-main/icolos/src/icolos/config_containers/workflow_container.py]

from icolos.config_containers.container import ConfContainer


class WorkflowContainer(ConfContainer):
    def __init__(self, conf, validation=True):
        super().__init__(conf=conf)

        # TODO: include validation with JSON Schema
        if validation:
            self.validate()

    def validate(self):
        pass
