# Supplementary material for: Sample efficient reinforcement learning with active learning for molecular design
Source: Chem Sci. 2024 Feb 8;15(11):4146–60. doi: 10.1039/d3sc04653b (PMC10935729; doi:10.1039/d3sc04653b)
Supplement: SC-015-D3SC04653B-s001 [file SC-015-D3SC04653B-s001.zip › reinforcement-learning-active-learning-main/icolos/src/icolos/core/composite_agents/scheduler.py]

from pydantic import BaseModel, PrivateAttr

from icolos.core.composite_agents.base_agent import BaseAgent, AgentHeaderParameters

from icolos.utils.enums.logging_enums import LoggingConfigEnum
from icolos.utils.enums.composite_agents_enums import SchedulerEnum

_SE = SchedulerEnum()
_LE = LoggingConfigEnum()


class SchedulerHeaderParameters(AgentHeaderParameters, BaseModel):
    pass


class Scheduler(BaseAgent, BaseModel):
    """Class to hold the whole logic for scheduling sub-jobs."""

    header: SchedulerHeaderParameters = SchedulerHeaderParameters()

    class Config:
        underscore_attrs_are_private = True

    _logger = PrivateAttr()
    _initialized_steps = PrivateAttr()

    def __init__(self, **data):
        super().__init__(**data)

    def initialize(self):
        super().initialize()

    def execute(self):
        # TODO: implement
        pass

    def _action_prepare(self):
        pass

    def _action_run(self):
        pass

    def is_valid(self) -> bool:
        # TODO: implement
        pass

    def __repr__(self) -> str:
        return "<Icolos scheduler: id=%s, description=%s>" % (
            self.get_id(),
            self.get_description(),
        )

    def __str__(self) -> str:
        return self.__repr__()
