# Supplementary material for: Sample efficient reinforcement learning with active learning for molecular design
Source: Chem Sci. 2024 Feb 8;15(11):4146–60. doi: 10.1039/d3sc04653b (PMC10935729; doi:10.1039/d3sc04653b)
Supplement: SC-015-D3SC04653B-s001 [file SC-015-D3SC04653B-s001.zip › reinforcement-learning-active-learning-main/icolos/src/icolos/core/step_utils/rdkit_utils.py]

from rdkit import Chem


def to_smiles(mol, isomericSmiles=False):
    """
    Converts a Mol object into a canonical SMILES string.
    :param mol: Mol object.
    :return: A SMILES string.
    """
    return Chem.MolToSmiles(mol, isomericSmiles=isomericSmiles)
