# Supplementary material for: Sample efficient reinforcement learning with active learning for molecular design
Source: Chem Sci. 2024 Feb 8;15(11):4146–60. doi: 10.1039/d3sc04653b (PMC10935729; doi:10.1039/d3sc04653b)
Supplement: SC-015-D3SC04653B-s001 [file SC-015-D3SC04653B-s001.zip › reinforcement-learning-active-learning-main/icolos/src/icolos/core/workflow_steps/confgen/base.py]

from pydantic import BaseModel
from icolos.core.workflow_steps.step import StepBase


class StepConfgenBase(StepBase, BaseModel):
    def __init__(self, **data):
        super().__init__(**data)
