# Supplementary material for: Sample efficient reinforcement learning with active learning for molecular design
Source: Chem Sci. 2024 Feb 8;15(11):4146–60. doi: 10.1039/d3sc04653b (PMC10935729; doi:10.1039/d3sc04653b)
Supplement: SC-015-D3SC04653B-s001 [file SC-015-D3SC04653B-s001.zip › reinforcement-learning-active-learning-main/icolos/src/icolos/core/workflow_steps/gromacs/__init__.py]

from icolos.core.workflow_steps.gromacs.cluster import StepGMXCluster
from icolos.core.workflow_steps.gromacs.editconf import StepGMXEditConf
from icolos.core.workflow_steps.gromacs.genion import StepGMXGenion
from icolos.core.workflow_steps.gromacs.grompp import StepGMXGrompp
from icolos.core.workflow_steps.gromacs.mdrun import StepGMXMDrun
from icolos.core.workflow_steps.gromacs.pdb2gmx import StepGMXPdb2gmx
from icolos.core.workflow_steps.gromacs.solvate import StepGMXSolvate
from icolos.core.workflow_steps.gromacs.trjconv import StepGMXTrjconv
from icolos.core.workflow_steps.gromacs.clusters_ts import StepClusterTS
from icolos.core.workflow_steps.gromacs.rsmd import StepGMXrmsd
