# Supplementary material for: Sample efficient reinforcement learning with active learning for molecular design
Source: Chem Sci. 2024 Feb 8;15(11):4146–60. doi: 10.1039/d3sc04653b (PMC10935729; doi:10.1039/d3sc04653b)
Supplement: SC-015-D3SC04653B-s001 [file SC-015-D3SC04653B-s001.zip › reinforcement-learning-active-learning-main/icolos/src/icolos/core/workflow_steps/gromacs/solvate.py]

import os
from icolos.utils.enums.step_enums import StepGromacsEnum
from icolos.utils.enums.program_parameters import GromacsEnum
from icolos.utils.execute_external.gromacs import GromacsExecutor
from pydantic import BaseModel
from icolos.core.workflow_steps.step import _LE
from icolos.core.workflow_steps.gromacs.base import StepGromacsBase

_GE = GromacsEnum()
_SGE = StepGromacsEnum()


class StepGMXSolvate(StepGromacsBase, BaseModel):
    """
    Fill waterbox with solvent, executes gmx solvate
    """

    def __init__(self, **data):
        super().__init__(**data)

        self._initialize_backend(executor=GromacsExecutor)
        self._check_backend_availability()

    def execute(self):
        tmp_dir = self._make_tmpdir()
        topol = self.get_topol()
        self.write_input_files(tmp_dir, topol=topol)
        arguments = self._parse_arguments(
            flag_dict={
                "-cp": _SGE.STD_STRUCTURE,
                "-p": _SGE.STD_TOPOL,
                "-o": _SGE.STD_STRUCTURE,
            }
        )
        result = self._backend_executor.execute(
            command=_GE.SOLVATE, arguments=arguments, location=tmp_dir
        )
        for line in result.stdout.split("\n"):
            self._logger_blank.log(line, _LE.DEBUG)
        self._logger.log(
            f"Completed execution for {self.step_id} successfully.", _LE.INFO
        )
        self._parse_output(tmp_dir)
        topol.set_structure(tmp_dir)
        topol.parse(tmp_dir)

        self._remove_temporary(tmp_dir)
