# Supplementary material for: Sample efficient reinforcement learning with active learning for molecular design
Source: Chem Sci. 2024 Feb 8;15(11):4146–60. doi: 10.1039/d3sc04653b (PMC10935729; doi:10.1039/d3sc04653b)
Supplement: SC-015-D3SC04653B-s001 [file SC-015-D3SC04653B-s001.zip › reinforcement-learning-active-learning-main/icolos/src/icolos/core/workflow_steps/io/initialize_compound.py]

from pydantic import BaseModel

from icolos.utils.general.icolos_exceptions import StepFailed
from icolos.core.workflow_steps.io.base import StepIOBase
from icolos.core.workflow_steps.step import _LE


class StepInitializeCompound(StepIOBase, BaseModel):
    def __init__(self, **data):
        super().__init__(**data)

    def execute(self):
        if len(self.data.compounds) == 0:
            raise StepFailed(
                "Compound initialization step failed - no Compound objects generated."
            )
        self._logger.log(
            f"Step {self.step_id} initialized {len(self.get_compounds())} compounds.",
            _LE.INFO,
        )
