# Supplementary material for: Sample efficient reinforcement learning with active learning for molecular design
Source: Chem Sci. 2024 Feb 8;15(11):4146–60. doi: 10.1039/d3sc04653b (PMC10935729; doi:10.1039/d3sc04653b)
Supplement: SC-015-D3SC04653B-s001 [file SC-015-D3SC04653B-s001.zip › reinforcement-learning-active-learning-main/icolos/src/icolos/core/workflow_steps/pmx/__init__.py]

from icolos.core.workflow_steps.pmx.atomMapping import StepPMXatomMapping
from icolos.core.workflow_steps.pmx.doublebox import StepPMXdoublebox
from icolos.core.workflow_steps.pmx.genlib import StepPMXgenlib
from icolos.core.workflow_steps.pmx.gentop import StepPMXgentop
from icolos.core.workflow_steps.pmx.ligandHybrid import StepPMXligandHybrid
from icolos.core.workflow_steps.pmx.mutate import StepPMXmutate
from icolos.core.workflow_steps.pmx.abfe import StepPMXabfe
from icolos.core.workflow_steps.pmx.box_water_ions import StepPMXBoxWaterIons
from icolos.core.workflow_steps.pmx.prepare_simulations import StepPMXPrepareSimulations
from icolos.core.workflow_steps.pmx.prepare_transitions import StepPMXPrepareTransitions
from icolos.core.workflow_steps.pmx.run_analysis import StepPMXRunAnalysis
from icolos.core.workflow_steps.pmx.setup_workpath import StepPMXSetup
from icolos.core.workflow_steps.pmx.run_simulations import StepPMXRunSimulations
from icolos.core.workflow_steps.pmx.assemble_systems import StepPMXAssembleSystems
