# Supplementary material for: Sample efficient reinforcement learning with active learning for molecular design
Source: Chem Sci. 2024 Feb 8;15(11):4146–60. doi: 10.1039/d3sc04653b (PMC10935729; doi:10.1039/d3sc04653b)
Supplement: SC-015-D3SC04653B-s001 [file SC-015-D3SC04653B-s001.zip › reinforcement-learning-active-learning-main/icolos/src/icolos/core/workflow_steps/pmx/assemble_systems.py]

""" Assemble systems - build systems for a set of edges. """

import os

from pydantic import BaseModel

from icolos.core.workflow_steps.pmx.base import StepPMXBase
from icolos.utils.enums.program_parameters import PMXAtomMappingEnum, PMXEnum
from icolos.utils.execute_external.pmx import PMXExecutor
from icolos.utils.general.parallelization import SubtaskContainer

_PE = PMXEnum()
_PAE = PMXAtomMappingEnum()


class StepPMXAssembleSystems(StepPMXBase, BaseModel):
    """
    Executes the assemble_systems.py script, edges are parallelized over available cores.

    Input
    -----
    :work_dir dir: Working directory containing output of previous steps, optional

    Requires
    --------
    :generic pdb: Apo protein structure
    :compounds perturbation_map: Previously constructed perturbation map

    """

    def __init__(self, **data):
        super().__init__(**data)

        self._initialize_backend(executor=PMXExecutor)

    def execute(self):
        assert self.work_dir is not None and os.path.isdir(self.work_dir)

        # enforce one edge per task list (results in multiple batches for large maps)
        self.execution.parallelization.max_length_sublists = 1
        self._subtask_container = SubtaskContainer(
            max_tries=self.execution.failure_policy.n_tries
        )
        self._subtask_container.load_data(self.edge_ids)
        self._execute_pmx_step_parallel(
            run_func=self._execute_command,
            step_id="pmx assemble_systems",
            result_checker=self._check_results,
        )

    def _execute_command(self, jobs: list[str]):
        """
        Run system assembly for all edges.

        :param jobs: list of edge IDs

        """
        args = {
            "-edges": '"' + " ".join([e for e in jobs]) + '"',
            "-ligand_path": os.path.join(self.work_dir, _PAE.LIGAND_DIR),
            "-workPath": self.work_dir,
        }
        self._backend_executor.execute(
            command=_PE.ASSEMBLE_SYSTEMS,
            arguments=self.get_arguments(defaults=args),
            check=True,
            location=self.work_dir,
        )

    def _check_results(self, batch: list[list[str]]) -> list[list[bool]]:
        """
        Check the output of the assemble_systems.py script.

        :param batch: nested list of edges
        :returns results: nested list of job results

        """
        output_files = ["bound/init.pdb", "unbound/init.pdb"]
        results = []
        for subjob in batch:
            subjob_results = []
            for job in subjob:
                subjob_results.append(
                    all(os.path.isfile(os.path.join(self.work_dir, job, f))
                        for f in output_files))
            results.append(subjob_results)
        return results
